# Supplementary material for: Comprehensive benchmarking and ensemble approaches for metagenomic classifiers
Source: Genome Biol. 2017 Sep 21;18:182. doi: 10.1186/s13059-017-1299-7 (PMC5609029; doi:10.1186/s13059-017-1299-7)
Supplement: Supplementary file 1 — Comparison of tools by classification strategies and associated databases. (XLS 49 kb) [file 13059_2017_1299_MOESM1_ESM.xls]

## Sheet: Sheet1
Table S1: Tool Descriptions, Databases, Parameters, and Usage
	Tool		BLAST-MEGAN	CLARK / CLARK-S	Diamond-MEGAN	GOTTCHA	Kraken	LMAT	MetaFlow	MetaPhlAn2	NBC	PhyloSift
Background	Year of release		2015	2015	2014	2015	2014	2015	2016	2014	2010	2014
	Version number		MEGAN: v5.10.6	v1.2.2-beta	v0.7.9.58, MEGAN: v5.10.6	v1.0b, db v20150825	v0.10.5-beta, "standard db"	v1.2.6	v0.9.2	v2.0.0	Webserver	v1.0.1
	Classification heuristic (aligner)		Alignment	Kmer	Alignment	Marker (BWA alignment)	Kmer	Kmer	Alignment/ coverage (BLAST)	Marker (bowtie2 or sam file)	Kmer	Marker (LAST + hmmalign)
Database Size	Bacteria (777 in evaluation)	species	269899	1335	269899	1335	1381	5754	1313	3848	650	2685
		% in db	0.9987	0.9858	0.9987	0.9794	0.973	0.9768	0.9408	0.991	0.5997	0.9961
		taxa	280062	2488	280062	2498	2513	20265	1321	12926	960	9776
	Archaea (65 in evaluation)	species	6707	123	6707	140	143	333	143	228	62	134
		% in db	1	0.9231	1	1	1	1	0.9692	1	0.5692	1
		taxa	6878	144	6878	168	272	401	143	300	72	187
	Viruses (1 in evaluation)	species	10750	4289	10750	4323*	4243	4348	777	3449	*	15
		taxa	106851	4381	106851	4420*	4420	14525	5	3522	2080*	18
	Fungi (3 in evaluation)	species	87132	0	87132	0	0	337	0	73	49242*	220
		% in db	1	0	1	0	0	1	0	1	0	1
		taxa	88375	0	88375	0	0	513	0	74	49242*	2042
	Other eukaryotes	species	357291	1*	357291	0	1*	1643	0	38	0	1921
		taxa	464911	1*	464911	0	1*	1677	0	38	0	13212
	Includes human		Yes	No (human database available)	Yes	No	No (human database available)	Yes	No	No	No	Yes
	Facilitates custom databases		Yes	Yes	Yes	Yes	Yes	Yes	Yes	Yes	Webserver - No/ Standalone - Yes	Yes
	Strain-Level		Yes	No	Yes	Yes	Yes	Yes	No	Yes	Yes	No
	AMR & virulence markers		No	No	No	No	No	Yes	No	No	No	No
Parameters	Input		fasta, fastq	fastq, fasta, txt	fasta, fastq	fastq	fasta,fastq	fastq,fastq	fasta	fastq, fasta, sam	fasta, fastq	fastq, fasta
	Output		daa, sam, csv	csv	daa, sam, csv	sam,tsv	txt	tsv	csv	txt, biom	txt	txt
	Paired-end		No	Yes	No	No	Yes	Yes	Yes*	Yes	No	Yes
	Read-level classification		Yes	Yes	Yes	No	Yes	Yes	No	No	Yes	No
	Multi-thread		No	Yes	Yes	Yes	Yes	Yes	BLAST - yes, MEGAN - no	Yes	Webserver - Yes / Standalone - No	Yes
	Visualization		Yes	Krona plots, histograms	Yes	Krona plots	Krona plots via MetAMOS	No	No	Heatmaps, Krona plots, GraPhlAn	No	Phylogenetic trees, Krona plots
Usage	Web interface		No	No	No	No	Yes, optionally	No	No	Yes, optionally	Yes, optionally	No
	License		Free for academic use	GPL	Free for academic use	GPL	GPL	GPL	GPL	MIT	GPL	GPL
	Tutorial		ab.inf.uni-tuebingen.de/software/megan	clark.cs.ucr.edu	github.com/bbuchfink/diamond	lanl-bioinformatics.github.io/GOTTCHA	ccb.jhu.edu/software/kraken/MANUAL.html	sourceforge.net/p/lmat/wiki/Example%20LMAT%20Run/	github.com/alexandrutomescu/metaflow	bitbucket.org/nsegata/metaphlan/wiki/MetaPhlAn_Pipelines_Tutorial	nbc.ece.drexel.edu/tutorial.php	phylosift.wordpress.com/tutorials/running-phylosift/illumina-tutorial/
	*readily available, but unused for this analysis

## Sheet: Chris Ideas
Table of Parameters for Metagenomics Classifiers
Multi-threaded
SE and PE reads
Bacterial
Viral
Eurkaryotic
Prokaryotic
Web-Interface?
Speed
AMR markers
Classification Heuristic (k-mer, alignment)
Phylogenetic Output
FASTQ vs. FASTA
Ease of Use (#of dependencies, install type)
Super-computer vs. laptop
RAM Usage
Projected RAM
% of Reads Used
% true positives / % of reads used
Assign Read-By-Read?
