# Supplementary material for: Comprehensive benchmarking and ensemble approaches for metagenomic classifiers
Source: Genome Biol. 2017 Sep 21;18:182. doi: 10.1186/s13059-017-1299-7 (PMC5609029; doi:10.1186/s13059-017-1299-7)
Supplement: Supplementary file 2 — Features of datasets included in the analysis. Mean AUPR across tools provides an indication of the difficulty of a dataset. (XLSX 18 kb) [file 13059_2017_1299_MOESM2_ESM.xlsx]

## Sheet: Sheet1
Table S2: dataset features
Dataset File	Data Type	Description	No. of Genomes	Total No. of Reads	Read Length	Strain Level	Publication/Source	Mean AUPR across all tools
bmi_reads.fasta.gz	Simulated	mock human salivary microbiome	10	5541101	100	Y	Hasan et al., 2014	0.61		Code Used to Generate Total No. of Reads & mean length
ds.7.fq.gz	Simulated	Unambiguously mapping reads, "simBA-525"	525	5727654	100	Y	Ounit and Lonardi, 2016	0.78		for fi in all_fastaqs_to_run/*; do echo $fi; bioawk -c fastx '{sum+=length($seq)} END {print NR,sum/NR}' <(zcat $fi); done
ds.buccal.fq.gz	Simulated	Unambiguously mapping reads, "Buc12"	12	600000	100	Y	Ounit and Lonardi, 2016	0.7
ds.cityparks.fq.gz	Simulated	Unambiguously mapping reads, "CParMed48"	48	1200000	100	Y	Ounit and Lonardi, 2016	0.87		Mean AUPR: for value in $(cut -f2 species_AUPR.txt | sort | uniq); do echo $value; grep -v COMMUNITY species_AUPR.txt | grep $value | awk -F '\t' '{sum+=$3} END {print sum/NR, NR}' ; done
ds.gut.fq.gz	Simulated	Unambiguously mapping reads, "Gut20"	20	500000	100	Y	Ounit and Lonardi, 2016	0.82
ds.hous1.fq.gz	Simulated	Unambiguously mapping reads, "Hou31"	31	750000	100	Y	Ounit and Lonardi, 2016	0.86
ds.hous2.fq.gz	Simulated	Unambiguously mapping reads, "Hou21"	21	500000	100	Y	Ounit and Lonardi, 2016	0.83
ds.nycsm.fq.gz	Simulated	Unambiguously mapping reads, "NYCSM20"	20	500000	100	Y	Rachid Ounit	0.83
ds.soil.fq.gz	Simulated	Unambiguously mapping reads, "Soi50"	50	2500000	100	Y	Ounit and Lonardi, 2016	0.88
eval_carma.fasta.gz	Simulated	mock community	25	25000	265.36		Gerlach & Stoye, 2011	0.84
eval_RAIphy.fasta.gz	Simulated	mock community	53	477000	238		Nalbantoglu et al, 2011	0.68
HC1.fasta.gz	Simulated	high-complexity, evenly distributed mock community	100	999998	88.6431		Segata et al., 2013	0.93
HC2.fasta.gz	Simulated	high-complexity, evenly distributed mock community	100	999991	88.6289		Segata et al., 2013	0.91
LC1.fasta.gz	Simulated	low-complexity, log-normally distributed mock community	25	249995	88.6083		Segata et al., 2013	0.61
LC2.fasta.gz	Simulated	low-complexity, log-normally distributed mock community	25	250000	88.6316		Segata et al., 2013	0.83
LC3.fasta.gz	Simulated	low-complexity, log-normally distributed mock community	25	250000	88.6385		Segata et al., 2013	0.72
LC4.fasta.gz	Simulated	low-complexity, log-normally distributed mock community	25	249999	88.5966		Segata et al., 2013	0.64
LC5.fasta.gz	Simulated	low-complexity, log-normally distributed mock community	25	249999	88.6776		Segata et al., 2013	0.56
LC6.fasta.gz	Simulated	low-complexity, log-normally distributed mock community	25	250002	88.607		Segata et al., 2013	0.72
LC7.fasta.gz	Simulated	low-complexity, log-normally distributed mock community	25	250000	88.6391		Segata et al., 2013	0.63
LC8.fasta.gz	Simulated	low-complexity, log-normally distributed mock community	25	250000	88.6647		Segata et al., 2013	0.74
simHC.fasta.gz	Bio/Sim	assembled contigs from sequenced isolates designed to simulate a high-complexity community lacking a dominant population	113	116771	949.511		Mavromatis et al., 2007	0.88
simLC.fasta.gz	Bio/Sim	assembled contigs from sequenced isolates designed to simulate a low-complexity community dominated by one population, with other species at low abundances	113	97495	951.959		Mavromatis et al., 2007	0.82
simMC.fasta.gz	Bio/Sim	assembled contigs from sequenced isolates designed to simulate a medium-complexity community with multiple dominant populations	113	114457	969.085		Mavromatis et al., 2007	0.76
even_454_SRR072233.fastq.gz	Biological	HMP Mock community - 454 sequencing	23	1386198	534.218		HMP, http://hmpdacc.org/HMMC/	0.78
even_illum_SRR172902.fastq.gz	Biological	HMP Mock community - Illumina sequencing	23	6562065	75		HMP, http://hmpdacc.org/HMMC/	0.82
MGRG_10ng_Repli_g_08142015_ATGTCA_L001_R1/2_001.fastq.gz	Biological	Lab constructed metagenome - Illumina HiSeq4000	5	3216104	301		Scott Tighe, ABRF MGRG	0.65
MGRG_1ng_Repli_g_08142015_GTCCGC_L001_R1/2_001.fastq.gz	Biological	Lab constructed metagenome - Illumina HiSeq4000	5	2811864	301		Scott Tighe, ABRF MGRG	0.64
MGRG_5ng_Repli_g_08142015_CCGTCC_L001_R1/2_001.fastq.gz	Biological	Lab constructed metagenome - Illumina HiSeq4000	5	2478166	301		Scott Tighe, ABRF MGRG	0.66
MGRG_Half_ng_Repli_g_08142015_GTGAAA_L001_R1/2_001.fastq.gz	Biological	Lab constructed metagenome - Illumina HiSeq4000	5	2814482	301		Scott Tighe, ABRF MGRG	0.62
MGRG_Normal_08142015_CGTACG_L001_R1/2_001.fastq.gz	Biological	Lab constructed metagenome - Illumina HiSeq4000	5	2946836	301		Scott Tighe, ABRF MGRG	0.57
QiagenFX_Assay_BioPool_1_Cycle_02042016_CTGAAGCT-TATAGCCT_L001_R1/2_001.fastq.gz	Biological	Mock microbial community, "BIOMICS"	10	626368	602		Zymo	0.7
SRR033547.fastq.gz	Biological	Mixed DNA library	10	112	118.196	Y	JGI, SRP001692	0.44
SRR033548.fastq.gz	Biological	Mixed DNA library	10	19837	228.254	Y	JGI, SRP001692	0.58
SRR033549.fastq.gz	Biological	Mixed DNA library	10	505962	243.31	Y	JGI, SRP001692	0.64
LM.fastq.gz	Simulated	Negative control with reads composed of >= 5 nullomers	0	1000000	100		Ounit and Lonardi, 2016
MH1.fastq.gz	Simulated	Negative control with reads composed of >= 4 nullomers	0	1000000	100		Ounit and Lonardi, 2016
MH2.fastq.gz	Simulated	Negative control with reads composed of >= 3 nullomers	0	1000000	100		Ounit and Lonardi, 2016
SL126486_0.fastq.gz	Biological	Negative control, human DNA spiked into MoBio PowerSoil kit	1	25428856	100		HudsonAlpha
SL126487_0.fastq.gz	Biological	Negative control, human DNA spiked into MoBio PowerSoil kit	1	40034116	100		HudsonAlpha
SL126488_0.fastq.gz	Biological	Negative control, human DNA spiked into MoBio PowerSoil kit	1	16984305	100		HudsonAlpha
P00134-R1/2.fastq.gz	Biological	NYC subway sample	Unknown	3386006	125		Afshinnekoo et al., 2015
P00497-R1/2.fastq.gz	Biological	NYC subway sample	Unknown	4583408	125		Afshinnekoo et al., 2015
P00606-R1/2.fastq.gz	Biological	NYC subway sample	Unknown	11784358	101		Afshinnekoo et al., 2015
P01027-R1/2.fastq.gz	Biological	NYC subway sample	Unknown	7935988	101		Afshinnekoo et al., 2015
P01090-R1/2.fastq.gz	Biological	NYC subway sample	Unknown	17393634	101		Afshinnekoo et al., 2015
P00497_Deep.100.Mreads.fastq.gz	Biological	Highly sequenced NYC subway sample	Unknown	100000000	100		Afshinnekoo et al., 2015
P00497_Deep.10.Mreads.fastq.gz	Biological	Downsampled NYC subway sample P00497	Unknown	10000000	100		Afshinnekoo et al., 2015
P00497_Deep.15.Mreads.fastq.gz	Biological	Downsampled NYC subway sample P00497	Unknown	15000000	100		Afshinnekoo et al., 2015
P00497_Deep.20.Mreads.fastq.gz	Biological	Downsampled NYC subway sample P00497	Unknown	20000000	100		Afshinnekoo et al., 2015
P00497_Deep.30.Mreads.fastq.gz	Biological	Downsampled NYC subway sample P00497	Unknown	30000000	100		Afshinnekoo et al., 2015
P00497_Deep.40.Mreads.fastq.gz	Biological	Downsampled NYC subway sample P00497	Unknown	40000000	100		Afshinnekoo et al., 2015
P00497_Deep.50.Mreads.fastq.gz	Biological	Downsampled NYC subway sample P00497	Unknown	50000000	100		Afshinnekoo et al., 2015
P00497_Deep.5.Mreads.fastq.gz	Biological	Downsampled NYC subway sample P00497	Unknown	5000000	100		Afshinnekoo et al., 2015
P00497_Deep.75.Mreads.fastq.gz	Biological	Downsampled NYC subway sample P00497	Unknown	75000000	100		Afshinnekoo et al., 2015
b1.fail.2d.fastq.gz	Biological	Lab constructed metagenome - MinION SQK-MAP005 2D fail data	5	423	1202.62		Scott Tighe + Mason Lab, ABRF
b1.pass.2d.fastq.gz	Biological	Lab constructed metagenome - MinION SQK-MAP005 2D pass data	5	97	1106.63		Scott Tighe + Mason Lab, ABRF
b3.fail.2d.fastq.gz	Biological	Lab constructed metagenome - MinION SQK-MAP005 2D fail data	5	45	1426.13		Scott Tighe + Mason Lab, ABRF
b3.pass.2d.fastq.gz	Biological	Lab constructed metagenome - MinION SQK-MAP005 2D pass data	5	3	2771.67		Scott Tighe + Mason Lab, ABRF
b4.fail.2d.fastq.gz	Biological	Lab constructed metagenome - MinION SQK-MAP005 2D fail data	5	518	2521.65		Scott Tighe + Mason Lab, ABRF
b4.pass.2d.fastq.gz	Biological	Lab constructed metagenome - MinION SQK-MAP005 2D pass data	5	8	500.625		Scott Tighe + Mason Lab, ABRF
b7.fail.2d.fastq.gz	Biological	Lab constructed metagenome - MinION SQK-MAP005 2D fail data	5	5929	1687.51		Scott Tighe + Mason Lab, ABRF
b7.pass.2d.fastq.gz	Biological	Lab constructed metagenome - MinION SQK-MAP005 2D pass data	5	1094	884.768		Scott Tighe + Mason Lab, ABRF
b8.fail.2d.fastq.gz	Biological	Lab constructed metagenome - MinION SQK-MAP005 2D fail data	5	2367	2755.62		Scott Tighe + Mason Lab, ABRF
b8.pass.2d.fastq.gz	Biological	Lab constructed metagenome - MinION SQK-MAP005 2D pass data	5	115	1018.27		Scott Tighe + Mason Lab, ABRF
b9.fail.2d.fastq.gz	Biological	Lab constructed metagenome - MinION SQK-MAP005 2D fail data	5	151	1226.07		Scott Tighe + Mason Lab, ABRF
b9.pass.2d.fastq.gz	Biological	Lab constructed metagenome - MinION SQK-MAP005 2D pass data	5	6	516.667		Scott Tighe + Mason Lab, ABRF

## Sheet: Sheet3
103064900	25766225	400000000	100000000	6432208	3216104
1692	423	40000000	10000000	5623728	2811864
388	97	60000000	15000000	4956332	2478166
180	45	80000000	20000000	5628964	2814482
12	3	120000000	30000000	5893672	2946836
2072	518	160000000	40000000	30544852	15272426
32	8	200000000	50000000	6772012	3386006
23716	5929	20000000	5000000	9166816	4583408
4376	1094	300000000	75000000	23568716	11784358
9468	2367			15871976	7935988
460	115			34787268	17393634
604	151			1252736	626368
24	6
11082202	2.77055e+06
95459753	2.38649e+07
22910616	5727654
2400000	600000
4800000	1200000
2449884	612471
4000000	1000000
2000000	500000
3000000	750000
2000000	500000
2000000	500000
10000000	2500000
139477	34869.2
2703000	675750
5544792	1386198
26248260	6562065
2914242	728560
2913693	728423
728338	182084
728487	182122
728512	182128
728286	182072
728448	182112
728516	182129
728613	182153
728498	182124
4000000	1000000
4000000	1000000
4000000	1000000
37092656	9273164
3552	888
67362588	16840647
3000000	750000
25623303	6.40583e+06
9000000	2250000
104047981	2.6012e+07
18000000	4500000
2022042	505510
1692399	423100
2019238	504810
101715424	25428856
160136464	40034116
67937220	16984305
448	112
79348	19837
2023848	505962
ds.frankengenome.fq.gz	Simulated	Unambiguously mapping reads from species arbitrarily selected in Bacteria, Archaea, Eukaryotes and Viruses	66	612471	150		Rachid Ounit
ds.frankengenome.mix.fq.gz	Simulated	Negative control	0	1000000	600		Rachid Ounit
