# Supplementary material for: Comprehensive benchmarking and ensemble approaches for metagenomic classifiers
Source: Genome Biol. 2017 Sep 21;18:182. doi: 10.1186/s13059-017-1299-7 (PMC5609029; doi:10.1186/s13059-017-1299-7)
Supplement: Supplementary file 4 — Precision and recall at the species level for tool, listed by dataset. (XLSX 52 kb) [file 13059_2017_1299_MOESM4_ESM.xlsx]

## Sheet: AdditionalFi4_precision_recall.
Table S3: Precision and recall for tool on each dataset with a known truth
dataset	measure	BlastMegan_filtered	BlastMegan_filtered_liberal	CLARK	CLARK-S	DiamondMegan_filtered	GOTTCHA	Kraken	Kraken_filtered	LMAT	MetaFlow	MetaPhlAn	NBC	PhyloSift	PhyloSift_filtered
BioPool	precision	100	55.5556	16	16	100	72.7273	20	57.1429	71.4286	85.7143	100	3.20856	2.66667	3.62319
BioPool	recall	100	100	80	80	100	80	80	80	100	60	90	60	100	100
HC1	precision	100	100	100	84.4828	100	100	99	100	99	100	95.098	23.1429	21.8818	26.4706
HC1	recall	97	99	98	98	81	100	99	99	99	75	97	81	100	99
HC2	precision	100	100	98	75.3846	98.8095	100	88.9908	98.9796	98.0198	100	94	19.2893	22.1219	27.762
HC2	recall	93	98	98	98	83	96	97	97	99	84	94	76	98	98
LC1	precision	90.9091	91.6667	88	73.3333	88.8889	91.3043	88	91.6667	88	75	90.9091	22.9885	9.82906	33.8462
LC1	recall	80	88	88	88	64	84	88	88	88	12	80	80	92	88
LC2	precision	100	100	92.5926	78.125	100	100	92.5926	100	100	100	100	13.1429	12.2449	44
LC2	recall	88	100	100	100	84	88	100	100	96	28	88	92	96	88
LC3	precision	100	95.6522	95.8333	76.6667	94.4444	100	95.8333	95.6522	91.6667	100	100	14.2857	8.90688	26.7606
LC3	recall	84	88	92	92	68	80	92	88	88	24	76	64	88	76
LC4	precision	100	100	100	79.3103	100	100	100	100	95.8333	100	100	33.9286	8.05861	15.2381
LC4	recall	80	92	92	92	44	60	96	96	92	12	40	76	88	64
LC5	precision	89.4737	90.4762	50	36.6667	92.3077	83.3333	91.6667	91.3043	79.1667	100	88.2353	8.78049	9.48276	24.3243
LC5	recall	68	76	84	88	48	60	88	84	76	24	60	72	88	72
LC6	precision	100	100	100	63.1579	100	100	100	100	96	100	100	7.98122	9.63303	31.1475
LC6	recall	76	92	96	96	60	80	96	96	96	20	76	68	84	76
LC7	precision	100	100	95.8333	71.875	85.7143	100	84.6154	91.6667	95.8333	100	100	8.37438	10.9091	37.8378
LC7	recall	60	88	92	92	48	68	88	88	92	20	56	68	72	56
LC8	precision	100	100	88.8889	58.5366	100	100	96.1538	96.1538	96	100	94.4444	8.62069	7.58621	18.6916
LC8	recall	84	96	96	96	72	72	100	100	96	20	68	80	88	80
MGRG_10ng	precision	83.3333	26.3158	13.1579	22.7273	41.6667	100	13.8889	62.5	35.7143	80	100	1.17994	1.63934	2.00803
MGRG_10ng	recall	100	100	100	100	100	80	100	100	100	80	80	80	100	100
MGRG_1ng	precision	83.3333	25	12.1951	21.7391	41.6667	100	13.1579	55.5556	29.4118	75	100	1.14943	1.58228	2.07469
MGRG_1ng	recall	100	100	100	100	100	80	100	100	100	60	80	80	100	100
MGRG_5ng	precision	71.4286	25	12.5	22.7273	41.6667	100	13.8889	62.5	33.3333	80	100	1.15942	1.64474	2.07469
MGRG_5ng	recall	100	100	100	100	100	80	100	100	100	80	80	80	100	100
MGRG_Half	precision	71.4286	20	12.5	23.8095	33.3333	80	13.1579	55.5556	23.8095	100	100	1.10497	1.45349	1.82482
MGRG_Half	recall	100	100	100	100	100	80	100	100	100	60	60	80	100	100
MGRG_Normal	precision	83.3333	26.3158	16.129	35.7143	83.3333	83.3333	15.625	71.4286	31.25	100	100	2.35294	2.02429	2.5974
MGRG_Normal	recall	100	100	100	100	100	100	100	100	100	80	80	80	100	40
SRR033547	precision	77.7778	77.7778	75	70	50	0	66.6667	71.4286	75	0	0	16.2162	0	0
SRR033547	recall	77.7778	77.7778	66.6667	77.7778	11.1111	0	66.6667	55.5556	66.6667	0	0	66.6667	0	0
SRR033548	precision	88.8889	53.3333	50	36.3636	81.8182	85.7143	58.3333	77.7778	61.5385	100	66.6667	16.2791	3.0303	8.08081
SRR033548	recall	88.8889	88.8889	88.8889	88.8889	100	66.6667	77.7778	77.7778	88.8889	11.1111	44.4444	77.7778	88.8889	88.8889
SRR033549	precision	88.8889	66.6667	61.5385	44.4444	81.8182	87.5	58.3333	77.7778	61.5385	87.5	87.5	15.5556	2.7972	6.25
SRR033549	recall	88.8889	88.8889	88.8889	88.8889	100	77.7778	77.7778	77.7778	88.8889	77.7778	77.7778	77.7778	88.8889	88.8889
bmi_reads	precision	88.8889	57.1429	30.7692	30.7692	62.5	72.7273	30.7692	61.5385	76.9231	100	100	0.451128	3.4965	4.87805
bmi_reads	recall	80	80	80	80	100	80	80	80	100	60	90	30	100	100
ds.7	precision	99.4269	97.551	96.699	96.5049	100	98.622	96.8566	98.2036	99.7868	98.4375	96.4789	42.7877	67.9448	66.4122
ds.7	recall	67.5097	92.9961	96.8872	96.6926	26.4591	97.4708	95.9144	95.7198	91.0506	61.284	79.9611	51.3619	86.1868	84.6304
ds.buccal	precision	62.5	43.4783	33.3333	41.6667	100	83.3333	32.2581	50	70.5882	100	90.9091	1.73697	5.39216	34.375
ds.buccal	recall	83.3333	83.3333	83.3333	83.3333	100	83.3333	83.3333	83.3333	100	25	83.3333	58.3333	91.6667	91.6667
ds.cityparks	precision	100	92.3077	85.7143	90.566	100	100	87.2727	94.1176	94	100	100	5.6	14.377	20.8738
ds.cityparks	recall	100	100	100	100	100	95.8333	100	100	97.9167	62.5	79.1667	58.3333	93.75	89.5833
ds.gut	precision	95	79.1667	65.5172	61.2903	100	100	65.5172	79.1667	90.9091	100	86.6667	9.17874	5.99369	14.2857
ds.gut	recall	95	95	95	95	100	95	95	95	100	35	65	95	95	95
ds.hous1	precision	96.7742	83.3333	76.9231	78.9474	100	100	76.9231	93.75	100	100	100	4.20168	9.27152	27.1845
ds.hous1	recall	100	100	100	100	100	93.3333	100	100	100	46.6667	80	66.6667	93.3333	93.3333
ds.hous2	precision	90.4762	74.0741	76.9231	80	95	100	80	90.9091	70.3704	100	86.6667	2.73684	6.71378	20.4545
ds.hous2	recall	95	100	100	100	95	90	100	100	95	60	65	65	95	90
ds.nycsm	precision	100	83.3333	76.9231	71.4286	100	100	76.9231	83.3333	95.2381	100	93.75	3.32594	5.01393	12.3188
ds.nycsm	recall	100	100	100	100	100	95	100	100	100	45	75	75	90	85
ds.soil	precision	100	90.9091	86.2069	84.7458	100	100	85.9649	98	100	100	95.6522	5.68627	13.9466	15.016
ds.soil	recall	98	100	100	100	100	96	98	98	96	64	88	58	94	94
eval_RAIphy	precision	95.7447	96.0784	98.0392	50.495	100	96.0784	92.7273	94.3396	94	0	0	72.8571	4.2735	9.7561
eval_RAIphy	recall	84.9057	92.4528	94.3396	96.2264	16.9811	92.4528	96.2264	94.3396	88.6792	0	0	96.2264	9.43396	7.54717
eval_carma	precision	100	100	80.6452	64.1026	88.4615	100	75.7576	100	95.4545	0	100	67.5676	9.1954	15.8621
eval_carma	recall	96	100	100	100	92	92	100	100	84	0	36	100	96	92
even_454_SRR072233	precision	100	80	74.0741	86.9565	100	100	80	100	86.9565	100	90	34.4828	10	20.202
even_454_SRR072233	recall	81.8182	90.9091	90.9091	90.9091	81.8182	90.9091	90.9091	90.9091	90.9091	63.6364	81.8182	90.9091	95.4545	90.9091
even_illum_SRR172902	precision	100	86.9565	80	50	100	100	86.9565	90.9091	87.5	0	86.3636	16.8067	11.2903	22.5806
even_illum_SRR172902	recall	81.8182	90.9091	90.9091	90.9091	86.3636	90.9091	90.9091	90.9091	95.4545	0	86.3636	90.9091	95.4545	95.4545
simHC	precision	97.1154	89.5652	87.2881	91.9643	100	98.0392	87.7193	97.0588	98.0952	0	100	69.5035	38.4298	57.7465
simHC	recall	94.3925	96.2617	96.2617	96.2617	88.785	93.4579	93.4579	92.5234	96.2617	0	0.934579	91.5888	86.9159	76.6355
simLC	precision	99.0099	91.8919	92.7928	94.4954	100	97.1154	93.4579	99	98.0952	0	100	74.2424	44.7368	75
simLC	recall	93.4579	95.3271	96.2617	96.2617	79.4393	94.3925	93.4579	92.5234	96.2617	0	2.80374	91.5888	95.3271	75.7009
simMC	precision	99	94.4444	92.7928	95.3704	100	97.0874	93.4579	99	98.0952	100	100	77.7778	47.343	71.2963
simMC	recall	92.5234	95.3271	96.2617	96.2617	73.8318	93.4579	93.4579	92.5234	96.2617	1.86916	2.80374	91.5888	91.5888	71.9626
