# Supplementary material for: Comprehensive benchmarking and ensemble approaches for metagenomic classifiers
Source: Genome Biol. 2017 Sep 21;18:182. doi: 10.1186/s13059-017-1299-7 (PMC5609029; doi:10.1186/s13059-017-1299-7)
Supplement: Supplementary file 5 — Mean and median AUPR for the community predictor vs. other tools. (XLSX 44 kb) [file 13059_2017_1299_MOESM5_ESM.xlsx]

## Sheet: SupTable2_community_AUPR.txt
Table S4: AUPR for individual tools, pairs, and ensemble methods
Algorithm	num_samples	median_aupr	mean_aupr
Metaphlan	32	0.640054	0.609253
BlastMeganFiltered	35	0.783333	0.800156
BlastMeganFilteredLiberal	35	0.88	0.838782
DiamondMegan	34	0.778887	0.718811
KrakenFiltered	35	0.908727	0.829884
Kraken	35	0.903019	0.829965
NBC	35	0.581288	0.602426
OneCodexAbundanceFiltered	35	0.866667	0.839264
LMAT	35	0.904328	0.840685
ClarkM1Default	35	0.901158	0.829399
ClarkM4Spaced	35	0.876885	0.829258
PhyloSift	34	0.700193	0.646589
PhyloSift90pct	34	0.681536	0.61928
MetaFlow	28	0.416667	0.400537
Gottcha	34	0.801667	0.766564
BlastEnsemble	35	0.887591	0.837461
DiamondEnsemble	34	0.877247	0.840627
DiamondMegan+KrakenFiltered	34	0.695794	0.680886
BlastMeganFiltered+LMAT	35	0.783333	0.783443
Clark+Gottcha	34	0.801667	0.759129
COMMUNITY	35	0.910133	0.859498
