# Supplementary material for: Comprehensive benchmarking and ensemble approaches for metagenomic classifiers
Source: Genome Biol. 2017 Sep 21;18:182. doi: 10.1186/s13059-017-1299-7 (PMC5609029; doi:10.1186/s13059-017-1299-7)
Supplement: Supplementary file 6 — Tool accuracy per taxon. Each file is categorized by taxonomic level. Inside each file, the first sheet shows the accuracy (with additional columns at the species level for mean GC content, genome length, and class(es) for associated strains based on the number of repeats). The second sheet details the number of false positives and the third sheet details the number of false negatives of each classifier for each taxon in each taxonomic level. The three ensemble classifiers (Community, Blast Ensemble, Diamond Ensemble) are included in this analysis for comparison. (ZIP 1590 kb) [file 13059_2017_1299_MOESM6_ESM.zip]

Archive with 20 entries (17 files):
- results_by_taxa/
- results_by_taxa/.DS_Store
- __MACOSX/
- __MACOSX/results_by_taxa/
- __MACOSX/results_by_taxa/._.DS_Store
- results_by_taxa/class_performance.xls
- __MACOSX/results_by_taxa/._class_performance.xls
- results_by_taxa/genus_performance.xls
- __MACOSX/results_by_taxa/._genus_performance.xls
- results_by_taxa/order_performance.xls
- __MACOSX/results_by_taxa/._order_performance.xls
- results_by_taxa/phylum_performance.xls
- __MACOSX/results_by_taxa/._phylum_performance.xls
- results_by_taxa/species_performance_gc_len_class.xlsx
- __MACOSX/results_by_taxa/._species_performance_gc_len_class.xlsx
- results_by_taxa/superkingdom_performance.xls
- __MACOSX/results_by_taxa/._superkingdom_performance.xls
- results_by_taxa/~$species_performance_gc_len_class.xlsx
- __MACOSX/results_by_taxa/._~$species_performance_gc_len_class.xlsx
- __MACOSX/._results_by_taxa
