# Supplementary material for: Comprehensive benchmarking and ensemble approaches for metagenomic classifiers
Source: Genome Biol. 2017 Sep 21;18:182. doi: 10.1186/s13059-017-1299-7 (PMC5609029; doi:10.1186/s13059-017-1299-7)
Supplement: Supplementary file 6 — Tool accuracy per taxon. Each file is categorized by taxonomic level. Inside each file, the first sheet shows the accuracy (with additional columns at the species level for mean GC content, genome length, and class(es) for associated strains based on the number of repeats). The second sheet details the number of false positives and the third sheet details the number of false negatives of each classifier for each taxon in each taxonomic level. The three ensemble classifiers (Community, Blast Ensemble, Diamond Ensemble) are included in this analysis for comparison. (ZIP 1590 kb) [file 13059_2017_1299_MOESM6_ESM.zip › results_by_taxa/class_performance.xls]

## Sheet: accuracy
	Blast-Ensemble	BlastMeganFilteredLiberal	BlastMeganFiltered	COMMUNITY	ClarkM1Default	ClarkM4Spaced	Diamond-Ensemble	DiamondMegan	Gottcha	KrakenFiltered	Kraken	LMAT	MetaFlow	MetaPallette	Metaphlan	NBC	PhyloSift90pct	PhyloSift
Acantharea	1	1	1	0.5	1	1	1	1	1	1	1	1	1	1	1	1	1	0.375
Acidimicrobiia	1	1	1	0.00784111	0.999018	1	1	1	1	1	0.999023	1	1	1	1	0.354278	1	0.153931
Acidithiobacillia	1	0.999992	0.999992	0.000497678	1	1	1	0.999992	1	1	1	1	0.999992	0.999992	0.999992	0.721526	0.999989	0.278849
Acidobacteriia	1	1	1	0.843811	1	0.999999	1	1	1	1	0.999999	0.5	0.4375	0.15625	0.5	0.199783	0.851562	0.847126
Acoela	1	1	1	6.54055e-15	1	1	1	1	1	1	1	1	1	1	1	1	0.995117	0.703126
Aconoidasida	1	1	1	0.25	1	1	1	1	1	1	1	1	1	1	1	1	0.998047	0.312744
Actinobacteria	1	1	1	0.0625021	1	0.999908	1	1	1	1	1	1	1	1	1	0.999817	0.499023	0.236513
Actinopteri	1	1	1	1.7425e-06	1	1	1	1	1	1	1	1	1	1	1	1	1	0.253908
Agaricomycetes	1	1	1	2.97977e-08	1	1	1	1	1	1	1	1	1	1	1	1	1	0.76246
Agaricostilbomycetes	1	1	1	0.000114441	1	1	1	1	1	1	1	1	1	1	1	1	1	0.00108337
Alphaproteobacteria	1	1	1	0.5	0.999939	1	1	1	1	1	1	1	1	0.5	1	0.43945	0.999969	0.97628
Amphibia	1	1	1	0.125	1	1	1	1	1	1	1	1	1	1	1	1	1	0.125044
Anaerolineae	1	1	1	0.0878983	0.984131	0.968506	1	1	1	1	1	1	1	1	1	1	1	0.37439
Andreaeopsida	1	1	1	0	1	1	1	1	1	1	1	1	1	1	1	1	1	0
Anopla	1	1	1	0	1	1	1	1	1	1	1	1	1	1	1	1	1	0.265625
Anthocerotopsida	1	1	1	0.5	1	1	1	1	1	1	1	1	1	1	1	1	1	0.5
Anthozoa	1	1	1	0.500002	1	1	1	1	1	1	1	1	1	1	1	1	0.96875	0.750001
Appendicularia	1	1	1	0.3125	1	1	1	1	1	1	1	1	1	1	1	1	1	0.09375
Aquificae	1	1	1	0.125	1	1	1	1	1	1	1	1	1	1	1	0.13379	1	0.991211
Arachnida	1	1	1	0.000976564	1	1	1	1	1	1	1	1	1	1	1	1	1	0.0634842
Archaeoglobi	1	1	1	3.35276e-08	1	1	1	1	1	1	1	1	1	1	1	0.322851	1	0.551234
Archiacanthocephala	1	1	1	0	1	1	1	1	1	1	1	1	1	1	1	1	1	0.625
Armophorea	1	1	1	0.0273438	1	1	1	1	1	1	1	1	1	1	1	1	1	0.517456
Arthoniomycetes	1	1	1	0.5	1	1	1	1	1	1	1	1	1	1	1	1	1	0.5
Ascidiacea	1	1	1	1.96695e-06	1	1	1	1	1	1	1	1	1	1	1	1	0.999878	0.774904
Asteroidea	1	1	1	0.4375	1	1	1	1	1	1	1	1	1	1	1	1	1	0.5
Atractiellomycetes	1	1	1	0.25	1	1	1	1	1	1	1	1	1	1	1	1	1	0.25
Aves	1	1	1	0	1	1	1	1	1	1	1	1	1	1	1	1	1	0
Bacillariophyceae	1	1	1	4.69188e-17	1	1	1	1	1	1	1	1	1	1	1	1	0.999985	0.03125
Bacilli	1	1	1	5.82095e-11	1	1	1	1	1	1	1	1	1	1	1	0.980331	0.96875	0.277487
Bacteroidia	1	1	1	0.0507813	1	0.992187	1	1	1	1	1	1	0.996094	0.996094	1	0.92968	0.999737	0.121105
Balneolia	1	1	1	0.875	1	1	1	1	1	1	1	1	1	1	1	1	1	0.896484
Bangiophyceae	1	1	1	1.39315e-09	1	1	1	1	1	1	1	1	1	1	1	1	0.999939	0.619141
Basidiobolomycetes	1	1	1	0	1	1	1	1	1	1	1	1	1	1	1	1	1	0
Bdelloidea	1	1	1	0.0234375	1	1	1	1	1	1	1	1	1	1	1	1	0.75	0.0157166
Betaproteobacteria	1	1	1	0.062561	0.740217	0.990217	1	1	1	0.999984	0.740217	0.984359	0.9375	0.9375	1	0.991805	0.937498	0.998486
Bivalvia	1	1	1	0.0625019	1	1	1	1	1	1	1	1	1	1	1	1	0.999878	0.460939
Blastocatellia	1	1	1	0.03125	1	1	1	1	1	1	1	1	0.96875	1	1	0.96875	0.996093	0.0312598
Blastocladiomycetes	1	1	1	0.00976562	1	1	1	1	1	1	1	1	1	1	1	1	0.999023	0.00806093
Branchiopoda	1	1	1	0.43457	1	1	1	1	1	1	1	1	1	1	1	1	1	0.419803
Bryopsida	1	1	1	0.03125	1	1	1	1	1	1	1	1	1	1	1	1	1	0.0390625
Caldilineae	1	1	1	0.0117192	0.999996	0.997051	1	1	1	1	1	1	1	1	1	1	1	0.135869
Caldisericia	1	1	1	0.000976562	1	1	1	1	1	1	1	1	1	1	1	1	1	0.700204
Calditrichae	1	1	1	0	1	1	1	1	1	1	1	1	1	1	1	1	1	0.376282
Catenulida	1	1	1	0.503906	1	1	1	1	1	1	1	1	1	1	1	1	1	0.758301
Caudofoveata	1	1	1	0.75	1	1	1	1	1	1	1	1	1	1	1	1	1	1
Cephalocarida	1	1	1	0	1	1	1	1	1	1	1	1	1	1	1	1	1	0.375
Cephalopoda	1	1	1	0.00195312	1	1	1	1	1	1	1	1	1	1	1	1	1	0.109619
Cestoda	1	1	1	3.03984e-05	1	1	1	1	1	1	1	1	1	1	1	1	1	0.59378
Charophyceae	1	1	1	0.25	1	1	1	1	1	1	1	1	1	1	1	1	1	0.25
Chilopoda	1	1	1	0.000976562	1	1	1	1	1	1	1	1	1	1	1	1	1	0.251465
Chitinivibrionia	1	1	1	0	1	1	1	1	1	1	1	1	1	1	1	1	1	0
Chitinophagia	1	1	1	0.000213623	1	1	1	1	1	1	1	1	1	1	1	0.260957	1	0.999939
Chlamydiia	1	1	1	5.22344e-20	1	1	1	1	1	1	1	1	1	1	1	0.0258828	0.999996	0.470211
Chlorobia	1	1	1	7.17119e-23	1	1	1	1	1	1	1	1	1	1	1	0.015625	1	0.952637
Chlorodendrophyceae	1	1	1	0.375	1	1	1	1	1	1	1	1	1	1	1	1	1	0.875
Chloroflexia	1	1	1	1.69865e-14	1	1	1	1	1	1	1	1	1	1	1	0.297371	0.917969	0.753906
Chlorophyceae	1	1	1	0.015625	1	1	1	1	1	1	1	1	1	1	1	1	0.999995	0.0241699
Chondrichthyes	1	1	1	0	1	1	1	1	1	1	1	1	1	1	1	1	1	0.125
Chromadorea	1	1	1	0.00391391	1	1	1	1	1	1	1	1	1	1	1	1	1	0.00595907
Chrysiogenetes	1	1	1	0.0207691	0.994141	0.998047	1	1	1	1	1	1	1	0.99999	1	0.999512	1	0.28125
Chrysomerophyceae	1	1	1	0	1	1	1	1	1	1	1	1	1	1	1	1	1	0
Chrysophyceae	1	1	1	0.015625	1	1	1	1	1	1	1	1	1	1	1	1	1	0.0151367
Chthonomonadetes	1	1	1	0.0626335	1	0.998047	1	1	1	1	1	1	1	1	1	1	1	0.611755
Chytridiomycetes	1	1	1	5.88894e-05	1	1	1	1	1	1	1	1	1	1	1	1	1	0.01177
Cladistia	1	1	1	0	1	1	1	1	1	1	1	1	1	1	1	1	1	0
Classiculomycetes	1	1	1	1	1	1	1	1	1	1	1	1	1	1	1	1	1	1
Clitellata	1	1	1	0.0234375	1	1	1	1	1	1	1	1	1	1	1	1	1	0.0078125
Clostridia	1	1	1	0.14064	1	1	1	1	1	1	1	1	1	1	1	0.999936	0.992187	0.141436
Coccidia	1	1	1	2.82672e-14	1	1	1	1	1	1	1	1	1	1	1	1	0.999998	5.66886e-14
Coleochaetophyceae	1	1	1	0.5	1	1	1	1	1	1	1	1	1	1	1	1	1	0.25
Collembola	1	1	1	0.0291748	1	1	1	1	1	1	1	1	1	1	1	1	1	0.0292301
Colpodea	1	1	1	0.234375	1	1	1	1	1	1	1	1	1	1	1	1	1	0.046875
Compsopogonophyceae	1	1	1	0.5	1	1	1	1	1	1	1	1	1	1	1	1	1	0.9375
Coriobacteriia	1	1	1	0.0312576	0.999992	1	1	1	1	1	0.999992	1	1	1	1	0.121102	1	0.910155
Coscinodiscophyceae	1	1	1	4.56105e-07	1	1	1	1	1	1	1	1	1	1	1	1	1	2.117e-06
Crinoidea	1	1	1	0.109375	1	1	1	1	1	1	1	1	1	1	1	1	1	0.117188
Cryptophyta	1	1	1	3.336e-06	1	1	1	1	1	1	1	1	1	1	1	1	0.999996	0.437747
Cubozoa	1	1	1	0	1	1	1	1	1	1	1	1	1	1	1	1	1	0
Cystobasidiomycetes	1	1	1	0.25	1	1	1	1	1	1	1	1	1	1	1	1	1	0.75
Cytophagia	1	1	1	0.132906	1	1	1	1	1	1	1	1	0.992188	0.867186	1	0.742185	1	0.135107
Dacrymycetes	1	1	1	0.5	1	1	1	1	1	1	1	1	1	1	1	1	1	1
Deferribacteres	1	1	1	0.569306	1	1	1	1	1	1	1	1	1	0.999908	1	0.999908	1	0.577141
Dehalococcoidia	1	1	1	0.00708009	1	1	1	0.993164	1	1	1	1	0.999023	0.992676	0.999023	0.00516172	0.999023	0.499012
Deinococci	1	1	1	0.00808716	1	1	1	1	1	1	1	1	1	1	1	0.873444	1	0.497925
Deltaproteobacteria	1	1	1	0.000260472	1	0.999992	1	1	1	1	1	1	1	1	1	0.85778	0.904297	0.395463
Demospongiae	1	1	1	0.00341761	1	1	1	1	1	1	1	1	1	1	1	1	1	0.003204
Dictyochophyceae	1	1	1	0.125	1	1	1	1	1	1	1	1	1	1	1	1	1	0
Dictyoglomia	1	1	0.999985	1.90735e-05	1	1	1	0.999985	1	1	1	1	1	0.999985	1	1.90735e-05	1	0.999969
Dinophyceae	1	1	1	3.8147e-06	1	1	1	1	1	1	1	1	1	1	1	1	0.999998	0.000736237
Diplopoda	1	1	1	0.179443	1	1	1	1	1	1	1	1	1	1	1	1	1	0.429077
Diplura	1	1	1	0.121094	1	1	1	1	1	1	1	1	1	1	1	1	1	0.123047
Dothideomycetes	1	1	1	0.5	1	1	1	1	1	1	1	1	1	1	1	1	0.999481	0.50098
Echinoidea	1	1	1	0.09375	1	1	1	1	1	1	1	1	1	1	1	1	1	0.09375
Elusimicrobia	1	1	1	0	1	1	1	1	1	1	1	1	1	1	1	0.00195324	1	0.994109
Enopla	1	1	1	0	1	1	1	1	1	1	1	1	1	1	1	1	1	0.25
Enoplea	1	1	1	0.000488281	1	1	1	1	1	1	1	1	1	1	1	1	1	0.50049
Enteropneusta	1	1	1	0	1	1	1	1	1	1	1	1	1	1	1	1	1	0.5
Entomophthoromycetes	1	1	1	1.18022e-06	1	1	1	1	1	1	1	1	1	1	1	1	1	6.2156e-05
Eoacanthocephala	1	1	1	0.5	1	1	1	1	1	1	1	1	1	1	1	1	1	0.5
Epsilonproteobacteria	1	1	1	0.00390637	1	1	1	1	1	1	1	1	1	1	1	0.941823	1	0.0293791
Erysipelotrichia	1	1	1	1.30996e-07	1	1	1	1	1	1	1	1	1	1	1	1	1	0.500488
Eurotiomycetes	1	1	1	0.126099	1	1	1	1	1	1	1	1	1	1	1	1	1	0.130005
Eutardigrada	1	1	1	0.527344	1	1	1	1	1	1	1	1	1	1	1	1	1	0.637066
Exobasidiomycetes	1	1	1	0	1	1	1	1	1	1	1	1	1	1	1	1	1	0
Fibrobacteria	1	1	1	0.0118408	1	1	1	1	1	1	1	1	1	0.999989	1	0.999756	1	0.108531
Fimbriimonadia	1	1	1	0	1	1	1	1	1	1	1	1	1	1	1	1	1	1
Flavobacteriia	1	1	1	0.046875	1	1	1	1	1	1	1	1	0.984375	0.953125	0.984375	0.718624	0.996063	0.0482216
Florideophyceae	1	1	1	3.63704e-12	1	1	1	1	1	1	1	1	1	1	1	1	1	0.437508
Fragilariophyceae	1	1	1	0.00188446	1	1	1	1	1	1	1	1	1	1	1	1	1	0.037044
Fusobacteriia	1	1	1	0.5	1	0.992186	1	1	1	1	1	1	1	1	1	0.554754	1	0.82806
Gammaproteobacteria	1	1	1	0.000492156	0.998016	0.998047	1	1	1	1	0.998016	1	1	1	1	0.967696	0.999998	0.245656
Gastropoda	1	1	1	1.52588e-05	1	1	1	1	1	1	1	1	1	1	1	1	1	0.531264
Gemmatimonadetes	1	1	1	0	1	1	1	1	1	1	1	1	1	1	1	0.515635	1	0.479488
Glaucocystophyceae	1	1	1	0.125	1	1	1	1	1	1	1	1	1	1	1	1	0.9375	0.875
Gloeobacteria	1	1	1	0.000427317	1	1	1	1	1	1	0.999756	1	1	1	1	0.00219761	1	1
Glomeromycetes	1	1	1	1.36206e-08	1	1	1	1	1	1	1	1	1	1	1	1	0.999992	0.937546
Gordioida	1	1	1	0	1	1	1	1	1	1	1	1	1	1	1	1	1	1
Gregarinasina	1	1	1	1.35856e-11	1	1	1	1	1	1	1	1	1	1	1	1	0.998047	0.421875
Gymnolaemata	1	1	1	4.75709e-07	1	1	1	1	1	1	1	1	1	1	1	1	1	0.00195333
Halobacteria	1	1	1	1.19209e-07	1	1	1	1	1	1	1	1	1	1	1	0.976562	1	0.0158731
Haplomitriopsida	1	1	1	0.5	1	1	1	1	1	1	1	1	1	1	1	1	1	0.5
Heterolobosea	1	1	1	0.128906	1	1	1	1	1	1	1	1	1	1	1	1	1	0.129028
Heterotardigrada	1	1	1	0	1	1	1	1	1	1	1	1	1	1	1	1	0.9375	0.5
Heterotrichea	1	1	1	0.00134277	1	1	1	1	1	1	1	1	1	1	1	1	1	0.00134277
Hexactinellida	1	1	1	0.507812	1	1	1	1	1	1	1	1	1	1	1	1	1	0.53125
Holophagae	1	1	1	0.125	1	1	1	1	1	1	1	1	1	1	1	1	1	0.195312
Holothuroidea	1	1	1	0.00769043	1	1	1	1	1	1	1	1	1	1	1	1	1	0.00779724
Homoscleromorpha	1	1	1	0.0078125	1	1	1	1	1	1	1	1	1	1	1	1	1	0.507812
Hydrozoa	1	1	1	2.26986e-09	1	1	1	1	1	1	1	1	1	1	1	1	0.984374	0.376953
Hyphochytriomycetes	1	1	1	0.5	1	1	1	1	1	1	1	1	1	1	1	1	1	1
Ichthyosporea	1	1	1	0.09375	1	1	1	1	1	1	1	1	1	1	1	1	0.75	0.0644541
Ignavibacteria	1	1	1	0.322516	0.998047	1	1	1	1	1	1	1	1	1	1	1	1	0.87352
Insecta	1	1	1	1.11022e-16	1	1	1	1	1	1	1	1	1	1	1	1	1	2.289e-05
Jungermanniopsida	1	1	1	0.015625	1	1	1	1	1	1	1	1	1	1	1	1	0.96875	0.515625
Karyorelictea	1	1	1	0.0859375	1	1	1	1	1	1	1	1	1	1	1	1	1	0.078125
Klebsormidiophyceae	1	1	1	0	1	1	1	1	1	1	1	1	1	1	1	1	1	0
Ktedonobacteria	1	1	1	0.5	1	1	1	1	1	1	1	1	1	1	1	1	1	0.540955
Labyrinthulomycetes	1	1	1	0.000488281	1	1	1	1	1	1	1	1	1	1	1	1	0.999998	0.0144043
Lecanoromycetes	1	1	1	1.51917e-05	1	1	1	1	1	1	1	1	1	1	1	1	1	0.0195425
Lentisphaeria	1	1	1	0.25	1	1	1	1	1	1	1	1	1	1	1	1	1	0.216553
Leotiomycetes	1	1	1	0.0302734	1	1	1	1	1	1	1	1	1	1	1	1	1	0.0102081
Lichinomycetes	1	1	1	0	1	1	1	1	1	1	1	1	1	1	1	1	0.75	0
Liliopsida	1	1	1	0.5	1	1	1	1	1	1	1	1	1	1	1	1	1	0.549073
Litostomatea	1	1	1	0.00769043	1	1	1	1	1	1	1	1	1	1	1	1	1	0.00378418
Lycopodiopsida	1	1	1	0.0546875	1	1	1	1	1	1	1	1	1	1	1	1	1	0.0546875
Malacostraca	1	1	1	0.000488281	1	1	1	1	1	1	1	1	1	1	1	1	1	0.00244141
Malasseziomycetes	1	1	1	0	1	1	1	1	1	1	1	0.875	1	1	1	1	1	0.366699
Mamiellophyceae	1	1	1	0.000732422	1	1	1	1	1	1	1	1	1	1	1	1	1	0.258578
Mammalia	1	1	1	2.44908e-13	1	1	1	1	1	1	1	0.999969	1	1	1	1	0.9375	0.132817
Marchantiopsida	1	1	1	1	1	1	1	1	1	1	1	1	1	1	1	1	1	0.5
Maxillopoda	1	1	1	0.03125	1	1	1	1	1	1	1	1	1	1	1	1	1	0.71875
Mediophyceae	1	1	1	0.00780487	1	1	1	1	1	1	1	1	1	1	1	1	1	0.388039
Merostomata	1	1	1	0.5	1	1	1	1	1	1	1	1	1	1	1	1	1	0.5
Mesostigmatophyceae	1	1	1	0.5	1	1	1	1	1	1	1	1	1	1	1	1	1	0.5
Methanobacteria	1	1	1	3.17697e-19	1	1	1	1	1	1	1	1	1	1	1	0.964587	0.996094	0.500745
Methanococci	1	1	1	1.52288e-17	1	1	1	1	1	1	1	1	1	1	1	0.125124	1	0.328119
Methanomicrobia	1	1	1	0.000123024	1	1	1	1	1	1	1	1	1	1	1	0.677156	1	0.0885044
Methanopyri	1	1	1	0	1	1	1	1	1	1	1	1	1	1	1	0.00253403	1	0.302034
Methylacidiphilae	1	1	1	0.25	1	1	1	1	1	0.75	0.75	1	1	0.75	1	0.757815	1	0.488281
Microbotryomycetes	1	1	1	0.0146484	1	1	1	1	1	1	1	1	1	1	1	1	1	0.513675
Mixiomycetes	1	1	1	0.125	1	1	1	1	1	1	1	1	1	1	1	1	1	0.203125
Mollicutes	1	1	1	1.09476e-47	1	1	1	1	1	1	1	1	1	1	1	0.299073	0.999998	0.716519
Monoblepharidomycetes	1	1	1	0.5	1	1	1	1	1	1	1	1	1	1	1	1	1	0.5
Monogenea	1	1	1	0.00390643	1	1	1	1	1	1	1	1	1	1	1	1	1	0.0117189
Monogononta	1	1	1	0.488281	1	1	1	1	1	1	1	1	1	1	1	1	1	0.489014
Nanohaloarchaea	1	1	1	0	1	1	1	1	1	1	1	1	1	1	1	1	1	0.0625076
Nassophorea	1	1	1	0.125	1	1	1	1	1	1	1	1	1	1	1	1	0.875	0.125
Negativicutes	1	1	1	0.015625	1	0.999992	1	1	1	1	1	1	1	1	1	0.745921	1	0.810964
Nemertodermatida	1	1	1	0.078125	1	1	1	1	1	1	1	1	1	1	1	1	1	0.03125
Neocallimastigomycetes	1	1	1	0	1	1	1	1	1	1	1	1	1	1	1	1	1	1
Nephroselmidophyceae	1	1	1	0.0546875	1	1	1	1	1	1	1	1	1	1	1	1	1	0.117188
Nitrososphaeria	1	1	1	0.5	1	1	1	1	1	1	1	1	1	1	1	1	1	0.525475
Nitrospinia	1	1	1	0.00732422	1	1	1	1	1	1	1	1	1	1	1	1	1	0.697271
Nitrospira	1	1	1	7.74868e-07	1	1	1	1	1	1	1	1	0.999999	1	1	0.932455	1	0.10075
Nuda	1	1	1	0.5	1	1	1	1	1	1	1	1	1	1	1	1	1	0.5
Oligohymenophorea	1	1	1	0.25	1	1	1	1	1	1	1	1	1	1	1	1	1	0.937502
Oomycetes	1	0.999985	1	0.000106335	1	1	1	1	1	1	1	0.999511	1	1	1	1	1	0.156855
Ophiuroidea	1	1	1	0.25	1	1	1	1	1	1	1	1	1	1	1	1	1	0.9375
Opitutae	1	1	1	0.886751	1	1	1	1	1	1	1	1	1	0.871094	1	0.872843	1	0.888782
Orbiliomycetes	1	1	1	0	1	1	1	1	1	1	1	1	1	1	1	1	1	0.84375
Ostracoda	1	1	1	1.16589e-07	1	1	1	1	1	1	1	1	1	1	1	1	1	0.75
Palaeacanthocephala	1	1	1	1.33514e-05	1	1	1	1	1	1	1	1	1	1	1	1	1	0.625012
Palaeonemertea	1	1	1	0	1	1	1	1	1	1	1	1	1	1	1	1	1	0.5
Pedinophyceae	1	1	1	0.25	1	1	1	1	1	1	1	1	1	1	1	1	1	0.875
Pelagophyceae	1	1	1	0	1	1	1	1	1	1	1	1	1	1	1	1	1	0.172883
Pezizomycetes	1	1	1	0.0078125	1	1	1	1	1	1	1	1	1	1	1	1	1	0.257812
Phaeothamniophyceae	1	1	1	0	1	1	1	1	1	1	1	1	1	1	1	1	1	0
Phycisphaerae	1	1	1	0.0490799	0.982422	1	1	1	1	1	1	1	1	1	1	1	1	0.5
Phylactolaemata	1	1	1	0.0625	1	1	1	1	1	1	1	1	1	1	1	1	1	0.0625
Phyllopharyngea	1	1	1	4.08691e-08	1	1	1	1	1	1	1	1	1	1	1	1	0.984375	0.445313
Placididea	1	1	1	1	1	1	1	1	1	1	1	1	1	1	1	1	1	1
Plagiopylea	1	1	1	0	1	1	1	1	1	1	1	1	1	1	1	1	1	0
Planctomycetia	1	1	1	7.18316e-18	1	1	1	1	1	1	1	1	1	1	1	0.984314	0.749985	0.570442
Pneumocystidomycetes	1	1	1	0.375	1	1	1	1	1	1	1	1	1	1	1	1	1	0.49707
Polychaeta	1	1	1	3.38812e-21	1	1	1	1	1	1	1	1	1	1	1	1	1	0.187531
Polycystinea	1	1	1	2.25902e-05	1	1	1	1	1	1	1	1	1	1	1	1	1	0.500067
Polyplacophora	1	1	1	0.9375	1	1	1	1	1	1	1	1	1	1	1	1	1	0
Polypodiopsida	1	1	1	0.0234375	1	1	1	1	1	1	1	1	1	1	1	1	0.75	0.03125
Polytrichopsida	1	1	1	0	1	1	1	1	1	1	1	1	1	1	1	1	1	0
Prostomatea	1	1	1	0.00390625	1	1	1	1	1	1	1	1	1	1	1	1	0.984375	0.0078125
Protura	1	1	1	0	1	1	1	1	1	1	1	1	1	1	1	1	1	0.00170898
Pterobranchia	1	1	1	0	1	1	1	1	1	1	1	1	1	1	1	1	1	0.1875
Pucciniomycetes	1	1	1	0.0308838	1	1	1	1	1	1	1	1	1	1	1	1	1	0.0546784
Pycnogonida	1	1	1	0.21875	1	1	1	1	1	1	1	1	1	1	1	1	1	0.227539
Raphidophyceae	1	1	1	0.53125	1	1	1	1	1	1	1	1	1	1	1	1	1	0.541992
Remipedia	1	1	1	0.25	1	1	1	1	1	1	1	1	1	1	1	1	1	0.375
Rhodellophyceae	1	1	1	0.000549316	1	1	1	1	1	1	1	1	1	1	1	1	0.992188	6.10352e-05
Rhynchonellata	1	1	1	0.375	1	1	1	1	1	1	1	1	1	1	1	1	1	0.375
Rubrobacteria	1	1	1	0.000461578	0.984375	0.996094	1	1	1	1	1	1	0.999783	0.999878	0.999786	0.260736	0.999817	0.236792
Saccharomycetes	1	1	1	1.54006e-33	1	1	1	1	1	1	1	1	1	1	1	1	1	1.90735e-06
Sagittoidea	1	1	1	0.46875	1	1	1	1	1	1	1	1	1	1	1	1	1	0.420391
Saprospiria	1	1	1	0.00195873	1	1	1	1	1	1	1	1	1	0.998043	1	0.998043	1	0.0146708
Scaphopoda	1	1	1	0.96875	1	1	1	1	1	1	1	1	1	1	1	1	1	0.970703
Schizosaccharomycetes	1	1	1	0.507812	1	1	1	1	1	1	1	1	1	1	1	1	0.999939	0.543708
Scyphozoa	1	1	1	0.5	1	1	1	1	1	1	1	1	1	1	1	1	1	0.5
Seisonidea	1	1	1	0	1	1	1	1	1	1	1	1	1	1	1	1	1	0
Solibacteres	1	1	1	0.515625	1	1	1	1	1	1	1	1	0.484375	0.484375	1	0.515625	1	0.999962
Sordariomycetes	1	1	1	4.88697e-26	1	1	1	1	1	1	1	1	1	1	1	1	0.999992	0.921875
Spartobacteria	1	1	1	0.125	1	1	1	1	1	1	1	1	1	1	1	1	1	0.376953
Sphingobacteriia	1	1	1	0.252197	1	1	1	1	1	1	1	1	1	0.75	1	1	0.437494	0.265053
Spiculogloeomycetes	1	1	1	0.25	1	1	1	1	1	1	1	1	1	1	1	1	0.25	0.25
Spirochaetia	1	1	1	0.539063	1	1	1	1	1	1	1	1	1	1	1	0.935791	0.999512	0.608658
Spirotrichea	1	1	1	1.44205e-08	1	1	1	1	1	1	1	1	1	1	1	1	1	0.0781257
Staurozoa	1	1	1	0.5	1	1	1	1	1	1	1	1	1	1	1	1	1	0.5
Stenolaemata	1	1	1	0.117188	1	1	1	1	1	1	1	1	1	1	1	1	1	0.125
Stylonematophyceae	1	1	1	1	1	1	1	1	1	1	1	1	1	1	1	1	1	0
Synchromophyceae	1	1	1	1	1	1	1	1	1	1	1	1	1	1	1	1	1	1
Synergistia	1	1	1	0.000104785	1	1	1	0.999908	1	0.75	0.75	1	1	0.999908	1	0.690247	1	0.309786
Synurophyceae	1	1	1	0.0078125	1	1	1	1	1	1	1	1	1	1	1	1	1	0
Takakiopsida	1	1	1	0	1	1	1	1	1	1	1	1	1	1	1	1	1	0
Taphrinomycetes	1	1	1	0.5	1	1	1	1	1	1	1	1	1	1	1	1	1	0.5
Tentaculata	1	1	1	0	1	1	1	1	1	1	1	1	1	1	1	1	0.999621	0.00541687
Thaliacea	1	1	1	0.046875	1	1	1	1	1	1	1	1	1	1	1	1	1	0.53125
Thermococci	1	1	1	6.21887e-20	1	1	1	1	1	1	1	1	1	1	1	0.517457	1	0.420043
Thermodesulfobacteria	1	1	1	0.0114755	0.999512	1	1	0.998047	1	1	1	1	1	0.998047	1	0.998047	1	0.198148
Thermoleophilia	1	1	0.999023	0.0010376	0.992126	0.9375	1	0.999023	1	1	0.992126	1	0.999023	0.999023	1	0.255692	1	0.245603
Thermomicrobia	1	1	1	3.8147e-06	0.992187	1	1	1	1	1	1	1	1	0.999996	1	0.126013	1	0.116147
Thermoplasmata	1	1	1	2.00113e-09	1	1	1	1	1	1	1	1	1	1	1	0.117197	1	0.882742
Thermoprotei	1	1	1	3.76158e-37	1	1	1	1	1	1	1	1	1	1	1	0.779937	1	0.0312519
Thermotogae	1	1	1	3.44797e-26	1	1	1	1	1	1	1	1	1	1	1	0.0703125	1	0.929687
Tissierellia	1	1	1	0.03125	1	1	1	1	1	1	1	1	1	1	1	0.998587	1	0.407358
Trebouxiophyceae	1	1	1	0.000488162	1	1	1	1	1	1	1	1	1	1	1	1	1	0.0164337
Trematoda	1	1	1	3.72529e-09	1	1	1	1	1	1	1	1	1	1	1	1	0.996094	0.0731213
Tremellomycetes	1	1	1	0.0145264	1	1	1	1	1	1	1	1	1	1	1	1	1	0.698135
Tritirachiomycetes	1	1	1	0	1	1	1	1	1	1	1	1	1	1	1	1	1	0.5
Ulvophyceae	1	1	1	3.47348e-25	1	1	1	1	1	1	1	1	1	1	1	1	1	1.18007e-10
Ustilaginomycetes	1	1	1	0	1	1	1	1	1	1	1	1	1	1	1	1	1	0.341797
Verrucomicrobiae	1	1	1	2.86102e-05	1	1	1	0.999998	1	1	1	1	1	0.999998	1	0.964935	0.984375	0.660132
Wallemiomycetes	1	1	1	0.125	1	1	1	1	1	1	1	1	1	1	1	1	1	0.882812
Zetaproteobacteria	1	1	1	0.046875	1	1	1	1	1	1	1	1	1	1	1	1	0.75	0.20412
Zygnemophyceae	1	1	1	0.00012207	1	1	1	1	1	1	1	1	1	1	1	1	0.984375	0.000518799

## Sheet: false positives
	Blast-Ensemble	BlastMeganFilteredLiberal	BlastMeganFiltered	COMMUNITY	ClarkM1Default	ClarkM4Spaced	Diamond-Ensemble	DiamondMegan	Gottcha	KrakenFiltered	Kraken	LMAT	MetaFlow	MetaPallette	Metaphlan	NBC	PhyloSift90pct	PhyloSift
Acantharea				1														2
Acidimicrobiia				56	6	1					2					21		19
Acidithiobacillia				62		1				1	4					23	1	18
Acidobacteriia				107	3	1					2					47	4	39
Acoela				66													2	56
Aconoidasida				233													29	208
Actinobacteria	1	9		6497	651	457	2	8	1	31	637	38		18	3	1648	260	3321
Actinopteri				101														51
Agaricomycetes				89								4					1	48
Agaricostilbomycetes				14														14
Alphaproteobacteria	2	14	1	5347	490	426	2	1	1	40	376	71	1	10	6	2162	245	1981
Amphibia				44														26
Anaerolineae				13	2	2												4
Andreaeopsida				1														1
Anopla				10														5
Anthocerotopsida				1														1
Anthozoa				105													1	57
Appendicularia				8														4
Aquificae				173	2	1					1					125	3	37
Arachnida				167													1	126
Archaeoglobi				109	1	2										47		66
Archiacanthocephala				7														5
Armophorea				6														8
Arthoniomycetes				1														1
Ascidiacea				54													2	29
Asteroidea				3														1
Atractiellomycetes				2														2
Aves				2														2
Bacillariophyceae				91													3	89
Bacilli	11	55	8	5178	501	613	8	23	14	148	462	110	2	57	13	1460	411	2844
Bacteroidia				894	37	49				13	30	9				159	82	492
Balneolia				7														4
Bangiophyceae				70													1	53
Basidiobolomycetes				1														1
Bdelloidea				14													1	13
Betaproteobacteria	5	12	5	3252	500	404	4	3	3	101	486	59		6	6	1444	134	1278
Bivalvia				87													3	44
Blastocatellia				26													2	23
Blastocladiomycetes				25													1	23
Branchiopoda				18														12
Bryopsida				8														6
Caldilineae				20	1	4												15
Caldisericia				24														15
Calditrichae				18														13
Catenulida				7														8
Caudofoveata				2
Cephalocarida				5														2
Cephalopoda				14														9
Cestoda				17														14
Charophyceae				4														4
Chilopoda				11														9
Chitinivibrionia				2														2
Chitinophagia				65	1											30		14
Chlamydiia				238	1	3					1				1	144	8	48
Chlorobia	1	1	1	273	6	6	1	1	1	1	6	1	1		1	239	1	59
Chlorodendrophyceae				2														1
Chloroflexia				184	4	17			1	1	5	1				147	12	43
Chlorophyceae				66													3	55
Chondrichthyes				4														3
Chromadorea				271													11	232
Chrysiogenetes				16	2	1												4
Chrysomerophyceae				1														1
Chrysophyceae				6														7
Chthonomonadetes				15		1												7
Chytridiomycetes				45														36
Cladistia				1														1
Classiculomycetes
Clitellata				6														7
Clostridia				2451	113	157				22	95	8		5	2	858	83	1158
Coccidia				119								5		1			8	87
Coleochaetophyceae				1														2
Collembola				13														9
Colpodea				3														5
Compsopogonophyceae				1														1
Coriobacteriia				213	8	9					9					94	7	71
Coscinodiscophyceae				56													2	58
Crinoidea				5														4
Cryptophyta				66													4	51
Cubozoa				1														1
Cystobasidiomycetes				2														1
Cytophagia				320	6	4		1			7	1				108	2	140
Dacrymycetes				1
Deferribacteres				52		1											1	27
Dehalococcoidia				34												22		5
Deinococci		1		324	22	13				2	18	1			1	96	24	143
Deltaproteobacteria				1405	55	39		2		1	41	1				791	69	582
Demospongiae				21														17
Dictyochophyceae				3														5
Dictyoglomia				51												50		5
Dinophyceae				148													16	143
Diplopoda				7														5
Diplura				7														4
Dothideomycetes				106													3	69
Echinoidea				4														4
Elusimicrobia				28												25		5
Enopla				3														2
Enoplea				118													1	102
Enteropneusta				2														1
Entomophthoromycetes				25										1				24
Eoacanthocephala				1														1
Epsilonproteobacteria		1		715	20	27	1	1		3	16	3				380	28	290
Erysipelotrichia				151	1	2					3	2					4	96
Eurotiomycetes				272								1		1			3	200
Eutardigrada				15														10
Exobasidiomycetes				2														2
Fibrobacteria				20														12
Fimbriimonadia				1
Flavobacteriia				729	24	11				1	21	4	1			235	36	331
Florideophyceae				94													6	83
Fragilariophyceae				19														10
Fusobacteriia				198	8	7				3	5	1				84	14	79
Gammaproteobacteria	18	90	13	8990	1261	976	10	16	13	166	1101	304	4	34	10	3153	604	4118
Gastropoda				63													2	34
Gemmatimonadetes				39												27		10
Glaucocystophyceae				10													1	8
Gloeobacteria				32							1					28		4
Glomeromycetes				36													4	26
Gordioida				4
Gregarinasina				54													3	44
Gymnolaemata				34														32
Halobacteria				859	11	5				1	7	2	1		1	189	22	559
Haplomitriopsida				1														1
Heterolobosea				49														45
Heterotardigrada				17													1	16
Heterotrichea				12														11
Hexactinellida				8														4
Holophagae				9														5
Holothuroidea				11														8
Homoscleromorpha				7														6
Hydrozoa				38													2	32
Hyphochytriomycetes				2
Ichthyosporea				28													6	27
Ignavibacteria				19	2						1							4
Insecta		1		475													15	310
Jungermanniopsida				6													1	5
Karyorelictea				6														7
Klebsormidiophyceae				1														1
Ktedonobacteria				14														7
Labyrinthulomycetes				43													3	39
Lecanoromycetes				18														17
Lentisphaeria				14														5
Leotiomycetes				38										3				13
Lichinomycetes				3													1	3
Liliopsida		2		42														28
Litostomatea				8														9
Lycopodiopsida				5														5
Malacostraca				79													1	63
Malasseziomycetes				12								1						4
Mamiellophyceae				48													1	35
Mammalia	2	17	2	415				5				26					12	248
Marchantiopsida																		1
Maxillopoda				82														63
Mediophyceae				14														9
Merostomata				1														1
Mesostigmatophyceae				1														1
Methanobacteria				234	4	5					2					72	16	188
Methanococci				262	7	12					7					151	4	147
Methanomicrobia				595	14	15				1	11					293	9	347
Methanopyri				28												21		17
Methylacidiphilae				33												27		5
Microbotryomycetes				33														25
Mixiomycetes				9														4
Mollicutes	1	1	1	773	52	29	1		1	3	44	5		2		399	25	288
Monoblepharidomycetes				5														1
Monogenea				46														29
Monogononta				7														5
Nanohaloarchaea				62													1	55
Nassophorea				3													1	3
Negativicutes	2	1	1	264	4	4	1		1	1	4	5			2	48	18	132
Nemertodermatida				5														5
Neocallimastigomycetes				5
Nephroselmidophyceae				5														4
Nitrososphaeria				20														14
Nitrospinia				39														30
Nitrospira				99	1						1		1			27	4	61
Nuda				1														1
Oligohymenophorea				106													1	66
Oomycetes		6		66								3						30
Ophiuroidea				11														1
Opitutae				68	1	1					1					27		37
Orbiliomycetes				8														4
Ostracoda				30														31
Palaeacanthocephala				25														19
Palaeonemertea				3														1
Pedinophyceae				5														1
Pelagophyceae				24														17
Pezizomycetes				7														6
Phaeothamniophyceae				1														1
Phycisphaerae				14	2													1
Phylactolaemata				4														4
Phyllopharyngea				31													1	30
Placididea
Plagiopylea				3														3
Planctomycetia				268	4	2					1					58	12	161
Pneumocystidomycetes				9														3
Polychaeta				99													2	87
Polycystinea				21														24
Polyplacophora				1														5
Polypodiopsida				9													1	5
Polytrichopsida				2														2
Prostomatea				8													1	7
Protura				15														10
Pterobranchia				7														5
Pucciniomycetes				20								1						10
Pycnogonida				10														8
Raphidophyceae				14														6
Remipedia				3														2
Rhodellophyceae				13													1	14
Rhynchonellata				6														2
Rubrobacteria				31	5	1										23		17
Saccharomycetes				513								1		6			38	384
Sagittoidea				24														9
Saprospiria				53		1												21
Scaphopoda				6														4
Schizosaccharomycetes				30													1	19
Scyphozoa				1														1
Seisonidea				3														3
Solibacteres				31												30		3
Sordariomycetes				366								2		2			11	269
Spartobacteria				19														17
Sphingobacteriia				131	2	3				1	2					28	13	71
Spiculogloeomycetes				2													2	2
Spirochaetia	2			805	31	39	2		3	7	27	9			6	296	31	419
Spirotrichea				30														26
Staurozoa				1														1
Stenolaemata				8														3
Stylonematophyceae																		1
Synchromophyceae
Synergistia				97	2	2				1	1	1				17	1	36
Synurophyceae				7														8
Takakiopsida				1														1
Taphrinomycetes				1														1
Tentaculata				24													7	19
Thaliacea				10														4
Thermococci				312	2	8					1					165	13	164
Thermodesulfobacteria				18	1													10
Thermoleophilia				45	4	2					2					29		10
Thermomicrobia				70	3						2					42		25
Thermoplasmata				169		2										74	5	98
Thermoprotei				872	18	20					3					382	45	642
Thermotogae				354	11	28				5	9	4			2	262	12	75
Tissierellia				221	3	4				1	2	1				51	4	139
Trebouxiophyceae				25														19
Trematoda				55													2	36
Tremellomycetes				36													4	22
Tritirachiomycetes				2														1
Ulvophyceae				108													9	101
Ustilaginomycetes				12														4
Verrucomicrobiae				66	2											26	1	20
Wallemiomycetes				12														4
Zetaproteobacteria				46													1	24
Zygnemophyceae				15													1	14

## Sheet: false negatives
	Blast-Ensemble	BlastMeganFilteredLiberal	BlastMeganFiltered	COMMUNITY	ClarkM1Default	ClarkM4Spaced	Diamond-Ensemble	DiamondMegan	Gottcha	KrakenFiltered	Kraken	LMAT	MetaFlow	MetaPallette	Metaphlan	NBC	PhyloSift90pct	PhyloSift
Acantharea
Acidimicrobiia
Acidithiobacillia		1	1					2					1	3	1	2	1
Acidobacteriia								2				2	5	11	2	6	1
Acoela
Aconoidasida
Actinobacteria	10	12	29		6	7	10	55	17	7	6	2	88	177	53	50	36	15
Actinopteri
Agaricomycetes
Agaricostilbomycetes
Alphaproteobacteria	13	11	30		1	1	14	59	16	1	1	3	104	166	72	35	33	17
Amphibia
Anaerolineae
Andreaeopsida
Anopla
Anthocerotopsida
Anthozoa
Appendicularia
Aquificae			1					1						7		3
Arachnida
Archaeoglobi								1						2
Archiacanthocephala
Armophorea
Arthoniomycetes
Ascidiacea
Asteroidea
Atractiellomycetes
Aves
Bacillariophyceae
Bacilli	15	12	40		2	1	17	71	20	8	5	3	149	263	101	68	49	30
Bacteroidia			2					5					14	14	1	9	2	1
Balneolia
Bangiophyceae
Basidiobolomycetes
Bdelloidea
Betaproteobacteria	3	5	14		1	1	4	34	8	5	5		89	110	63	23	16	7
Bivalvia
Blastocatellia													1			1
Blastocladiomycetes
Branchiopoda
Bryopsida
Caldilineae
Caldisericia
Calditrichae
Catenulida
Caudofoveata
Cephalocarida
Cephalopoda
Cestoda
Charophyceae
Chilopoda
Chitinivibrionia
Chitinophagia													1	4
Chlamydiia			1					5					2	9	1	1	1	1
Chlorobia	5	4	5	4	4	4	5	11	5	4	4	4	26	26	21	4	12	7
Chlorodendrophyceae
Chloroflexia	5	6	7		1	1	5	8	5	3	1	3	8	19	7		7	6
Chlorophyceae
Chondrichthyes
Chromadorea
Chrysiogenetes														2		1
Chrysomerophyceae
Chrysophyceae
Chthonomonadetes
Chytridiomycetes
Cladistia
Classiculomycetes
Clitellata
Clostridia	5	12	26		3	4	5	51	9	5	3	3	55	105	32	41	19	9
Coccidia
Coleochaetophyceae
Collembola
Colpodea
Compsopogonophyceae
Coriobacteriia								3					1	4
Coscinodiscophyceae
Crinoidea
Cryptophyta
Cubozoa
Cystobasidiomycetes
Cytophagia								1					7	13	2	6
Dacrymycetes
Deferribacteres														2		2
Dehalococcoidia								3					1	6	1	1	1	1
Deinococci			1					8					8	16	4	9	1
Deltaproteobacteria			3				1	15	2				33	61	26	10	6	3
Demospongiae
Dictyochophyceae
Dictyoglomia			1					1						1
Dinophyceae
Diplopoda
Diplura
Dothideomycetes
Echinoidea
Elusimicrobia
Enopla
Enoplea
Enteropneusta
Entomophthoromycetes
Eoacanthocephala
Epsilonproteobacteria			3					12		1	1		14	39	8	10	3	3
Erysipelotrichia
Eurotiomycetes
Eutardigrada
Exobasidiomycetes
Fibrobacteria														2		1
Fimbriimonadia
Flavobacteriia			4				1	11	1				7	19	8	13	1
Florideophyceae
Fragilariophyceae
Fusobacteriia			3					3					3	7		3
Gammaproteobacteria	8	6	36		1	1	13	121	22	8	8	4	212	301	139	63	54	18
Gastropoda
Gemmatimonadetes
Glaucocystophyceae
Gloeobacteria													1	2
Glomeromycetes
Gordioida
Gregarinasina
Gymnolaemata
Halobacteria	1	1	1	1	1	1	1	3	1	1	1	1	3	12	2	5	2	1
Haplomitriopsida
Heterolobosea
Heterotardigrada
Heterotrichea
Hexactinellida
Holophagae
Holothuroidea
Homoscleromorpha
Hydrozoa
Hyphochytriomycetes
Ichthyosporea
Ignavibacteria
Insecta
Jungermanniopsida
Karyorelictea
Klebsormidiophyceae
Ktedonobacteria
Labyrinthulomycetes
Lecanoromycetes
Lentisphaeria
Leotiomycetes
Lichinomycetes
Liliopsida
Litostomatea
Lycopodiopsida
Malacostraca
Malasseziomycetes
Mamiellophyceae
Mammalia
Marchantiopsida
Maxillopoda
Mediophyceae
Merostomata
Mesostigmatophyceae
Methanobacteria	1	2	4				1	4	1				4	15	2	3	1	1
Methanococci	1		3				1	6	1				3	13	4	2	1
Methanomicrobia					1	1		5	1				15	26	12	6	5	3
Methanopyri
Methylacidiphilae										1	1			1
Microbotryomycetes
Mixiomycetes
Mollicutes	2	3	17	1	1	1	2	21	2	2	2	1	8	49	3	9	6	5
Monoblepharidomycetes
Monogenea
Monogononta
Nanohaloarchaea
Nassophorea
Negativicutes		1	2		1	1	1	4	2	1	1		3	5	1	4	2	1
Nemertodermatida
Neocallimastigomycetes
Nephroselmidophyceae
Nitrososphaeria
Nitrospinia
Nitrospira													1	1		1
Nuda
Oligohymenophorea
Oomycetes
Ophiuroidea
Opitutae														4		1
Orbiliomycetes
Ostracoda
Palaeacanthocephala
Palaeonemertea
Pedinophyceae
Pelagophyceae
Pezizomycetes
Phaeothamniophyceae
Phycisphaerae
Phylactolaemata
Phyllopharyngea
Placididea
Plagiopylea
Planctomycetia													1	5	1	4	1
Pneumocystidomycetes
Polychaeta
Polycystinea
Polyplacophora
Polypodiopsida
Polytrichopsida
Prostomatea
Protura
Pterobranchia
Pucciniomycetes
Pycnogonida
Raphidophyceae
Remipedia
Rhodellophyceae
Rhynchonellata
Rubrobacteria													4	3	3		2
Saccharomycetes	3	2	2		6	6	5	3	6	6	6	3	6	11	5	6	3	3
Sagittoidea
Saprospiria														2		2
Scaphopoda
Schizosaccharomycetes
Scyphozoa
Seisonidea
Solibacteres													2	2
Sordariomycetes
Spartobacteria
Sphingobacteriia								1						7		5
Spiculogloeomycetes
Spirochaetia	1	3	11		1	1	1	23	1	1	1	1	16	45	9	18	5	2
Spirotrichea
Staurozoa
Stenolaemata
Stylonematophyceae
Synchromophyceae
Synergistia								2					1	4		1
Synurophyceae
Takakiopsida
Taphrinomycetes
Tentaculata
Thaliacea
Thermococci	1	1	1				1	9	1				4	24	4	6	2	2
Thermodesulfobacteria								1						1		1
Thermoleophilia			1					1					1	1
Thermomicrobia													1	5
Thermoplasmata								1					3	1	3	4	2
Thermoprotei	3		7		4	4	3	19	3			1	8	28	5	9	5	2
Thermotogae		2	6					11		1	1		6	26	2	4	3	2
Tissierellia														3
Trebouxiophyceae
Trematoda
Tremellomycetes					1	1	1		1	1	1		1		1	1
Tritirachiomycetes
Ulvophyceae
Ustilaginomycetes
Verrucomicrobiae								1						1
Wallemiomycetes
Zetaproteobacteria
Zygnemophyceae
