# Supplementary material for: Comprehensive benchmarking and ensemble approaches for metagenomic classifiers
Source: Genome Biol. 2017 Sep 21;18:182. doi: 10.1186/s13059-017-1299-7 (PMC5609029; doi:10.1186/s13059-017-1299-7)
Supplement: Supplementary file 6 — Tool accuracy per taxon. Each file is categorized by taxonomic level. Inside each file, the first sheet shows the accuracy (with additional columns at the species level for mean GC content, genome length, and class(es) for associated strains based on the number of repeats). The second sheet details the number of false positives and the third sheet details the number of false negatives of each classifier for each taxon in each taxonomic level. The three ensemble classifiers (Community, Blast Ensemble, Diamond Ensemble) are included in this analysis for comparison. (ZIP 1590 kb) [file 13059_2017_1299_MOESM6_ESM.zip › results_by_taxa/genus_performance.xls]

## Sheet: accuracy
	Blast-Ensemble	BlastMeganFilteredLiberal	BlastMeganFiltered	COMMUNITY	ClarkM1Default	ClarkM4Spaced	Diamond-Ensemble	DiamondMegan	Gottcha	KrakenFiltered	Kraken	LMAT	MetaFlow	MetaPallette	Metaphlan	NBC	PhyloSift90pct	PhyloSift
Abeoforma	1	1	1	1	1	1	1	1	1	1	1	1	1	1	1	1	1	1
Abispa	1	1	1	0	1	1	1	1	1	1	1	1	1	1	1	1	1	1
Ablabesmyia	1	1	1	0	1	1	1	1	1	1	1	1	1	1	1	1	1	0
Absidia	1	1	1	0	1	1	1	1	1	1	1	1	1	1	1	1	1	0
Acanthamoeba	1	1	1	0.00317383	1	1	1	1	1	1	1	1	1	1	1	1	1	0.634169
Acanthobdella	1	1	1	1	1	1	1	1	1	1	1	1	1	1	1	1	1	0
Acanthobothrium	1	1	1	0	1	1	1	1	1	1	1	1	1	1	1	1	1	0
Acanthocardia	1	1	1	0	1	1	1	1	1	1	1	1	1	1	1	1	1	1
Acanthocephaloides	1	1	1	0	1	1	1	1	1	1	1	1	1	1	1	1	1	0
Acanthoceras	1	1	1	0.5	1	1	1	1	1	1	1	1	1	1	1	1	1	0.5
Acanthoneta	1	1	1	0.5	1	1	1	1	1	1	1	1	1	1	1	1	1	0.5
Acanthopharynx	1	1	1	0	1	1	1	1	1	1	1	1	1	1	1	1	1	0
Acanthoptilum	1	1	1	0	1	1	1	1	1	1	1	1	1	1	1	1	1	0
Acaricomes	1	1	1	0	1	1	1	1	1	1	1	1	1	1	1	1	1	0.0625
Acarospora	1	1	1	0.5	1	1	1	1	1	1	1	1	1	1	1	1	1	1
Acartia	1	1	1	0	1	1	1	1	1	1	1	1	1	1	1	1	1	0.015625
Acarus	1	1	1	1	1	1	1	1	1	1	1	1	1	1	1	1	1	1
Acaryochloris	1	1	1	0.000488282	1	0.999985	1	1	1	1	0.999878	1	1	1	1	0.53566	1	0.499755
Acaudina	1	1	1	0.25	1	1	1	1	1	1	1	1	1	1	1	1	1	0.5
Acaulospora	1	1	1	0.015625	1	1	1	1	1	1	1	1	1	1	1	1	1	0.0625
Acerentulus	1	1	1	0	1	1	1	1	1	1	1	1	1	1	1	1	1	0
Acestrorhynchus	1	1	1	0	1	1	1	1	1	1	1	1	1	1	1	1	1	1
Acetabularia	1	1	1	0.0078125	1	1	1	1	1	1	1	1	1	1	1	1	1	0.0078125
Acetivibrio	1	1	1	0	1	1	1	1	1	1	1	1	1	1	1	1	1	0.00488281
Acetoanaerobium	1	0.75	0.75	0.279297	0.998047	0.998047	1	0.75	1	1	0.998047	1	1	0.75	1	0.75	1	0.40625
Acetobacter	1	1	1	0.0623178	0.999939	0.999969	1	1	1	1	0.999512	1	1	0.996094	1	0.996094	0.999996	0.0468154
Acetobacterium	1	1	1	0.0628662	1	1	1	1	1	1	1	1	1	1	1	1	1	0.702637
Acetohalobium	1	1	1	0.0176239	1	1	1	1	1	1	1	1	1	1	1	1	1	0.0924683
Acetomicrobium	1	1	1	0.65625	1	0.75	1	1	1	1	1	1	1	1	1	1	1	0.5
Acetonema	1	1	1	0	1	1	1	1	1	1	1	1	1	1	1	1	1	0.570312
Achaetodactylus	1	1	1	0	1	1	1	1	1	1	1	1	1	1	1	1	1	0
Acheilognathus	1	1	1	0	1	1	1	1	1	1	1	1	1	1	1	1	1	0
Achelia	1	1	1	0	1	1	1	1	1	1	1	1	1	1	1	1	1	0
Achnanthes	1	1	1	0.5	1	1	1	1	1	1	1	1	1	1	1	1	1	0.5
Acholeplasma	1	1	0.999969	0.0109558	0.992186	0.999977	1	0.999969	1	1	0.992186	1	1	0.999969	1	0.0117172	0.999756	0.999084
Achromatium	1	1	1	0.0625	1	1	1	1	1	1	1	1	1	1	1	1	1	0.5625
Achromobacter	1	1	1	0.0312579	0.5	0.495819	1	1	1	0.5	0.499999	0.5	1	1	1	1	0.999998	0.231019
Aciculosporium	1	1	1	0	1	1	1	1	1	1	1	1	1	1	1		1	0
Acidaminococcus	1	1	0.999512	0.00341797	0.992188	1	1	0.998535	1	1	0.998047	1	0.999512	0.998535	1	0.0344944	0.999512	0.968745
Acidianus	1	1	0.984375	0.0273438	0.999939	0.999939	1	0.984375	1	1	1	1	1	0.984375	1	0.984375	0.998047	0.0156865
Acidilobus	1	1	1	0.375	0.992188	0.992188	1	0.875	1	1	1	1	1	0.875	1	0.875	1	0.939087
Acidimicrobium	1	1	1	4.76837e-07	0.968749	1	1	1	1	1	0.96875	1	1	1	1	0.00209165	1	0.484298
Acidiphilium	1	1	1	0.0039978	1	1	1	1	1	1	1	1	0.996094	1	1	0.00147073	0.996094	0.999023
Acidipropionibacterium	1	1	1	0.113831	0.828113	0.617053	1	1	1	1	0.828113	1	1	1	1	1	1	0.492147
Acidithiobacillus	1	0.999985	0.999985	0.000507075	1	1	1	0.999984	1	1	1	1	0.999985	0.999983	0.999985	0.721373	0.999977	0.278888
Acidobacterium	1	1	1	0.00172427	1	1	1	0.999023	1	1	1	1	0.999985	0.999022	1	0.142144	0.5	0.354977
Acidocella	1	1	1	0	1	1	1	1	1	1	1	1	1	1	1	1	0.75	0.573242
Acidothermus	1	1	1	0.00561535	1	1	1	0.996094	0.999756	0.5	0.5	1	0.999268	0.995132	0.999756	0.00735885	0.999756	0.435284
Acidovorax	1	1	1	2.43943e-11	0.218738	0.218746	1	1	1	1	0.218738	1	1	1	1	0.428715	1	0.975586
Aciduliprofundum	1	1	1	0.126953	1	1	1	0.875	1	1	1	1	0.998047	0.874847	1	0.867188	1	0.627243
Acineta	1	1	1	0.5	1	1	1	1	1	1	1	1	1	1	1	1	1	0.5
Acinetobacter	1	1	1	0.000275612	1	0.992187	1	1	1	1	1	1	0.999755	0.999755	0.998778	0.224553	1	0.861625
Acinonyx	1	1	1	0	1	1	1	1	1	1	1	1	1	1	1	1	1	1
Acipenser	1	1	1	0	1	1	1	1	1	1	1	1	1	1	1	1	1	0
Acmostomum	1	1	1	0	1	1	1	1	1	1	1	1	1	1	1	1	1	0
Acochlidium	1	1	1	1	1	1	1	1	1	1	1	1	1	1	1	1	1	1
Acotyledon	1	1	1	0	1	1	1	1	1	1	1	1	1	1	1	1	1	0
Acraea	1	1	1	0	1	1	1	1	1	1	1	1	1	1	1	1	1	1
Acrasis	1	1	1	1	1	1	1	1	1	1	1	1	1	1	1	1	1	1
Acricotopus	1	1	1	0	1	1	1	1	1	1	1	1	1	1	1	1	1	0
Acrochordus	1	1	1	0	1	1	1	1	1	1	1	1	1	1	1	1	1	1
Acrorhynchides	1	1	1	1	1	1	1	1	1	1	1	1	1	1	1	1	1	0
Acrosiphonia	1	1	1	0	1	1	1	1	1	1	1	1	1	1	1	1	1	0
Acrospermum	1	1	1	0.25	1	1	1	1	1	1	1	1	1	1	1	1	1	0.125
Acrosphaera	1	1	1	0.5	1	1	1	1	1	1	1	1	1	1	1	1	1	0.5
Acrostichus	1	1	1	0	1	1	1	1	1	1	1	1	1	1	1	1	1	0
Actinoalloteichus	1	1	1	0.125	1	1	1	1	1	1	1	1	1	1	1	1	1	0.414062
Actinobacillus	1	1	1	5.22297e-07	0.999987	0.99999	1	1	1	1	0.999987	0.999969	1	1	1	0.0322817	1	0.967755
Actinobaculum	1	1	1	0	1	1	1	1	1	1	1	1	1	1	1	1	1	0.273438
Actinokineospora	1	1	1	0	1	1	1	1	1	1	1	1	1	1	1	1	1	0.0078125
Actinomadura	1	1	1	0	1	1	1	1	1	1	1	1	1	1	1	1	0.996094	0.80542
Actinomyces	1	0.999996	0.999996	0.0390663	0.999996	0.999996	1	1	0.999996	0.999996	0.999996	1	0.999996	1	1	0.999996	1	0.0395546
Actinomycetospora	1	1	1	0	1	1	1	1	1	1	1	1	1	1	1	1	1	0.0771484
Actinoplanes	1	1	1	0.000127072	0.488281	0.930878	1	1	1	1	0.925293	1	1	1	1	1	1	0.328064
Actinopolymorpha	1	1	1	0	1	1	1	1	1	1	1	1	1	1	1	1	1	0.129883
Actinopolyspora	1	1	1	0	1	1	1	1	1	1	1	1	1	1	1	1	1	0.28125
Actinoptychus	1	1	1	0	1	1	1	1	1	1	1	1	1	1	1	1	1	0
Actinospica	1	1	1	0	1	1	1	1	1	1	1	1	1	1	1	1	1	1
Actinosynnema	1	1	0.996094	0.00390625	0.99707	1	1	0.996094	1	1	0.99707	1	0.996094	0.996094	1	0.00390625	1	0.858765
Actinotignum	1	1	1	0	1	1	1	1	1	1	1	1	1	1	1	1	1	0
Actus	1	1	1	1	1	1	1	1	1	1	1	1	1	1	1	1	1	0
Acyrthosiphon	1	1	1	0.25	1	1	1	1	1	1	1	1	1	1	1	1	1	0.5
Adalia	1	1	1	0	1	1	1	1	1	1	1	1	1	1	1	1	1	0
Adelina	1	1	1	0	1	1	1	1	1	1	1	1	1	1	1	1	1	1
Adelium	1	1	1	0	1	1	1	1	1	1	1	1	1	1	1	1	1	1
Adenolinum	1	1	1	0	1	1	1	1	1	1	1	1	1	1	1	1	1	0
Adeuomphalus	1	1	1	0	1	1	1	1	1	1	1	1	1	1	1	1	1	0
Adiantum	1	1	1	0	1	1	1	1	1	1	1	1	1	1	1	1	1	1
Adlercreutzia	1	1	1	0.789062	1	1	1	1	1	1	1	1	1	1	1	1	1	0.9375
Adoxophyes	1	1	1	0	1	1	1	1	1	1	1	1	1	1	1		1	1
Adriamonas	1	1	1	1	1	1	1	1	1	1	1	1	1	1	1	1	1	1
Aduncospiculum	1	1	1	0	1	1	1	1	1	1	1	1	1	1	1	1	1	0
Advenella	1	1	1	0.234634	0.999756	0.998535	1	1	1	1	0.984375	1	1	1	1	1	1	0.743927
Aedes	1	1	1	0	1	1	1	1	1	1	1	1	1	1	1	1	1	0
Aequorivita	1	1	1	0	0.75	1	1	1	1	1	1	1	1	1	1	1	1	0
Aerococcus	1	1	1	0.257812	1	0.983887	1	1	1	1	0.984375	1	1	1	1	1	0.374992	0.268118
Aeromicrobium	1	1	1	0.25	1	1	1	1	1	1	1	1	1	1	1	1	1	0.318481
Aeromonas	1	1	0.999512	0.00169373	0.998999	0.999999	1	0.999512	1	1	0.998969	1	0.999512	0.999512	1	0.999512	0.999512	0.251943
Aeropyrum	1	1	1	2.98023e-08	1	1	1	1	1	1	1	1	1	1	1	0.270741	1	0.697761
Aestuariimicrobium	1	1	1	0	1	1	1	1	1	1	1	1	1	1	1		1	1
Aetacarus	1	1	1	0	1	1	1	1	1	1	1	1	1	1	1	1	1	0
Afifella	1	1	1	0	1	1	1	1	1	1	1	1	1	1	1		1	0
Afipia	1	1	1	0.0292969	1	1	1	1	1	1	1	1	1	1	1	1	1	0.855438
Afrochthonius	1	1	1	1	1	1	1	1	1	1	1	1	1	1	1	1	1	0
Afroestricus	1	1	1	0.5	1	1	1	1	1	1	1	1	1	1	1	1	1	0.5
Afrolistrophorus	1	1	1	1	1	1	1	1	1	1	1	1	1	1	1	1	1	1
Afrosternophorus	1	1	1	1	1	1	1	1	1	1	1	1	1	1	1	1	1	1
Agamermis	1	1	1	0	1	1	1	1	1	1	1	1	1	1	1	1	1	0.5
Agaricus	1	1	1	1	1	1	1	1	1	1	1	1	1	1	1	1	1	1
Agarivorans	1	1	1	0.5	1	1	1	1	1	1	1	1	1	1	1	1	1	1
Agatevirus	1	1	1	0.5	1	1	1	1	1	1	1	1	1	1	1	1	1	1
Agelas	1	1	1	0	1	1	1	1	1	1	1	1	1	1	1	1	1	1
Agfa	1	1	1	0	1	1	1	1	1	1	1	1	1	1	1	1	1	0
Aggregata	1	1	1	0	1	1	1	1	1	1	1	1	1	1	1	1	1	0
Aggregatibacter	1	0.999908	1	4.47035e-08	0.999908	0.999908	1	1	1	0.999939	0.999907	0.999802	1	1	1	0.000138231	1	0.999992
Aglaophamus	1	1	1	0.125	1	1	1	1	1	1	1	1	1	1	1	1	1	0.125
Aglaophenia	1	1	1	1	1	1	1	1	1	1	1	1	1	1	1	1	1	1
Agolohymena	1	1	1	1	1	1	1	1	1	1	1	1	1	1	1	1	1	0
Agonandra	1	1	1	0	1	1	1	1	1	1	1	1	1	1	1	1	1	0
Agostocaris	1	1	1	1	1	1	1	1	1	1	1	1	1	1	1	1	1	1
Agriognatha	1	1	1	0	1	1	1	1	1	1	1	1	1	1	1	1	1	0
Agriosphodrus	1	1	1	0	1	1	1	1	1	1	1	1	1	1	1	1	1	1
Agrobacterium	1	1	1	0.5	0.906189	0.96875	1	1	1	1	0.898437	1	1	1	1	0.890627	1	0.765623
Agrococcus	1	1	1	0.5	1	1	1	1	1	1	1	1	1	1	1	1	1	0.8125
Agromyces	1	1	1	0.0625	1	1	1	1	1	1	1	1	1	1	1	1	1	0.359375
Ahrensia	1	1	1	0.25	1	1	1	1	1	1	1	1	1	1	1	1	1	9.15527e-05
Aka	1	1	1	1	1	1	1	1	1	1	1	1	1	1	1	1	1	1
Akkermansia	1	1	1	0.00390625	0.999008	1	1	0.996094	1	1	1	1	1	0.996094	1	0.00392175	1	1
Alabidocarpus	1	1	1	0	1	1	1	1	1	1	1	1	1	1	1	1	1	0
Alacrinella	1	1	1	0.5	1	1	1	1	1	1	1	1	1	1	1	1	1	0.5
Alatospora	1	1	1	0	1	1	1	1	1	1	1	1	1	1	1	1	1	0
Albinaria	1	1	1	0	1	1	1	1	1	1	1	1	1	1	1	1	1	1
Albugo	1	0	1	0	1	1	1	1	1	1	1	1	1	1	1	1	1	1
Alcaligenes	1	1	1	0	1	1	1	1	1	1	1	1	1	1	1	1	0.996094	0.750488
Alcanivorax	1	1	1	0.0706287	0.991943	0.75	1	1	1	1	0.991943	1	1	1	1	0.353851	0.96875	0.966775
Alces	1	1	1	0	1	1	1	1	1	1	1	1	1	1	1	1	1	1
Alcyonidium	1	1	1	0.125	1	1	1	1	1	1	1	1	1	1	1	1	1	0.625
Alebion	1	1	1	1	1	1	1	1	1	1	1	1	1	1	1	1	1	1
Alentia	1	1	1	0	1	1	1	1	1	1	1	1	1	1	1	1	1	0
Aleurochiton	1	1	1	0	1	1	1	1	1	1	1	1	1	1	1	1	1	1
Aleurodicus	1	1	1	0	1	1	1	1	1	1	1	1	1	1	1	1	1	0
Alexandrium	1	1	1	0.125	1	1	1	1	1	1	1	1	1	1	1	1	1	0.625
Algicola	1	1	1	0.5	1	1	1	1	1	1	1	1	1	1	1	1	1	0.515625
Algidimarina	1	1	1	1	1	1	1	1	1	1	1	1	1	1	1	1	1	1
Algoriphagus	1	1	1	0.25	1	1	1	1	1	1	1	1	1	1	1	1	1	0.875
Aliagarivorans	1	1	1	0	1	1	1	1	1	1	1	1	1	1	1	1	1	0.75
Alicorhagidia	1	1	1	1	1	1	1	1	1	1	1	1	1	1	1	1	1	1
Alicycliphilus	1	1	1	0.0117798	0.408172	0.435372	1	1	1	0.498046	0.408202	1	0.999939	1	1	0.999878	0.498047	0.261938
Alicyclobacillus	1	1	1	0.268575	0.999756	1	1	1	1	1	0.998779	1	0.984375	0.984375	1	0.984375	0.96875	0.768707
Aliiglaciecola	1	1	1	0	1	1	1	1	1	1	1	1	1	1	1		1	0
Aliihoeflea	1	1	1	0	1	1	1	1	1	1	1	1	1	1	1	1	0.875	0.875
Aliivibrio	1	1	1	2.38419e-07	0.999794	0.874802	1	1	1	1	0.999794	1	1	1	1	3.2723e-05	1	0.937462
Alinda	1	1	1	1	1	1	1	1	1	1	1	1	1	1	1	1	1	1
Aliolimnatis	1	1	1	0	1	1	1	1	1	1	1	1	1	1	1	1	1	0
Aliquandostipite	1	1	1	0	1	1	1	1	1	1	1	1	1	1	1	1	1	0
Alishewanella	1	1	1	0.109375	1	1	1	1	1	1	1	1	1	1	1	1	1	0.0196533
Alistipes	1	1	1	1.21072e-08	0.843505	0.843749	1	1	1	0.843749	0.843505	1	1	1	1	1	0.75	0.0391848
Alitta	1	1	1	0	1	1	1	1	1	1	1	1	1	1	1	1	1	0
Alkalibacillus	1	1	1	0.125	1	1	1	1	1	1	1	1	1	1	1	1	0.998047	0.375
Alkaliflexus	1	1	1	0	1	1	1	1	1	1	1	1	1	1	1	1	1	1
Alkalilimnicola	1	1	1	0.00732428	0.875	0.999992	1	0.996094	1	1	0.875	1	0.996582	0.994141	0.996582	0.00756855	0.997559	0.999998
Alkaliphilus	1	1	1	3.96967e-05	1	1	1	0.999962	1	1	1	1	0.999998	0.999961	0.999998	6.06776e-05	1	0.992168
Allantion	1	1	1	0	1	1	1	1	1	1	1	1	1	1	1	1	1	0
Allexivirus	1	1	1	0	1	1	1	1	1	1	1	1	1	1	1	1	1	1
Allobacillus	1	1	1	0	1	1	1	1	1	1	1	1	1	1	1		1	0
Allocetraria	1	1	1	0	1	1	1	1	1	1	1	1	1	1	1		1	1
Allochromatium	1	1	1	0.392609	0.871094	1	1	1	1	1	0.980469	1	1	1	1	1	1	0.967316
Allofrancisella	1	1	1	0.5	1	1	1	1	1	1	1	1	1	1	1	1	1	0.75
Allofustis	1	1	1	0.03125	1	1	1	1	1	1	1	1	1	1	1	1	1	0.0429688
Alloiococcus	1	1	1	0	1	1	1	1	1	1	1	1	1	1	1	1	1	0.136719
Alloionema	1	1	1	0	1	1	1	1	1	1	1	1	1	1	1	1	1	0
Allomachilis	1	1	1	1	1	1	1	1	1	1	1	1	1	1	1	1	1	0
Allomyces	1	1	1	0	1	1	1	1	1	1	1	1	1	1	1	1	0.992188	0.00198364
Allopauropus	1	1	1	1	1	1	1	1	1	1	1	1	1	1	1	1	1	0
Alloprevotella	1	1	1	0.75	1	1	1	1	1	1	1	1	1	1	1	1	0.999512	0.96199
Alloscardovia	1	1	1	0.125	1	1	1	1	1	1	1	1	1	1	1	1	0.746094	0.649902
Allostoma	1	1	1	0	1	1	1	1	1	1	1	1	1	1	1	1	1	0
Allothyrus	1	1	1	0	1	1	1	1	1	1	1	1	1	1	1	1	1	0
Alpha3microvirus	1	1	1	1	1	1	1	1	1	1	1	1	1	1	1	1	1	1
Alphabaculovirus	1	1	1	2.91332e-48	1	1	1	1	1	1	1	1	1	1	1	1	0.511903	0.0039673
Alphacoronavirus	1	1	1	6.86646e-05	1	1	1	1	1	1	1	1	1	1	1	1	1	6.48556e-05
Alphaentomopoxvirus	1	1	1	0	0.5	0.5	1	1	1	1	0.5	1	1	1	1	1	1	1
Alphafusellovirus	1	1	1	0	1	1	1	1	1	1	1	1	1	1	1	1	1	1
Alphamesonivirus	1	1	1	1	1	1	1	1	1	1	1	1	1	1	1	1	1	1
Alphapapillomavirus	1	1	1	0.00927734	1	1	1	1	1	1	1	1	1	1	1	1	0.999999	0.00927758
Alphapartitivirus	1	1	1	0.998047	0.559082	0.998047	1	1	1	1	0.0551758	1	1	1	1	1	1	1
Alphapolyomavirus	1	1	1	0	1	1	1	1	1	1	1	1	1	1	1	1	1	0.875
Alpharetrovirus	1	1	1	9.49949e-08	1	1	1	1	1	1	1	1	1	1	1	1	0.132049	6.521e-08
Alphavirus	1	1	1	3.57628e-06	1	1	1	1	1	1	1	1	1	1	1	1	0.996094	1.2525e-06
Alternaria	1	1	1	0.0136719	1	1	1	1	1	1	1	1	1	1	1	1	1	0.147568
Alteromonas	1	1	1	0.125317	0.984375	0.98436	1	0.999939	1	1	0.984364	1	0.874756	0.874695	0.999939	0.579128	0.96875	0.155716
Alvinactis	1	1	1	1	1	1	1	1	1	1	1	1	1	1	1	1	1	1
Alvinella	1	1	1	0	1	1	1	1	1	1	1	1	1	1	1	1	1	0
Alytes	1	1	1	0	1	1	1	1	1	1	1	1	1	1	1	1	1	1
Amaricoccus	1	1	1	0	1	1	1	1	1	1	1	1	1	1	1	1	1	1
Amastigomonas	1	1	1	0	1	1	1	1	1	1	1	1	1	1	1	1	1	0.0625
Amathia	1	1	1	0	1	1	1	1	1	1	1	1	1	1	1	1	1	0
Amaurochaete	1	1	1	0	1	1	1	1	1	1	1	1	1	1	1	1	1	0
Ambidensovirus	1	1	1	0	1	1	1	1	1	1	1	1	1	1	1	1	1	0.953125
Ambispora	1	1	1	0.25	1	1	1	1	1	1	1	1	1	1	1	1	0.75	0.25
Amblyomma	1	1	1	0.5	1	1	1	1	1	1	1	1	1	1	1	1	1	0.1875
Amblyospora	1	1	1	1.69587e-14	1	1	1	1	1	1	1	1	1	1	1	1	0.994629	0.015625
Amblyosyllis	1	1	1	1	1	1	1	1	1	1	1	1	1	1	1	1	1	1
Ambrosiozyma	1	1	1	0	1	1	1	1	1	1	1	1	1	1	1	1	1	1
Ambystoma	1	1	1	0	1	1	1	1	1	1	1	1	1	1	1	1	1	0.5
Americhernes	1	1	1	0	1	1	1	1	1	1	1	1	1	1	1		1	1
Amia	1	1	1	1	1	1	1	1	1	1	1	1	1	1	1	1	1	1
Aminiphilus	1	1	1	0	1	1	1	1	1	1	1	1	1	1	1	1	1	1
Aminobacter	1	1	1	0	1	1	1	1	1	1	1	1	1	1	1	1	1	1
Aminobacterium	1	1	1	0.126953	0.999512	1	1	0.875	1	1	1	1	1	0.875	1	0.875	1	0.126953
Aminomonas	1	1	1	0	1	1	1	1	1	1	1	1	1	1	1	1	1	0.75
Ammonia	1	1	1	0	1	1	1	1	1	1	1	1	1	1	1	1	1	0.03125
Ammonifex	1	1	1	0.00390625	1	0.998047	1	1	1	1	0.998047	1	1	0.996094	1	0.0137424	0.992188	0.992043
Amoebogregarina	1	1	1	1	1	1	1	1	1	1	1	1	1	1	1	1	1	1
Amoebophrya	1	1	1	0.25	1	1	1	1	1	1	1	1	1	1	1	1	1	0.5
Amorphochlora	1	1	1	0.5	1	1	1	1	1	1	1	1	1	1	1	1	0.5	0.5
Amorphus	1	1	1	0	1	1	1	1	1	1	1	1	1	1	1	1	1	0.751587
Ampelovirus	1	1	1	0	1	1	1	1	1	1	1	1	1	1	1	1	1	1
Amphiacon	1	1	1	1	1	1	1	1	1	1	1	1	1	1	1	1	1	0
Amphibacillus	1	1	1	0.765625	0.437378	0.929565	1	1	1	1	0.4375	1	1	1	1	1	1	0.903069
Amphibiothecum	1	1	1	1	1	1	1	1	1	1	1	1	1	1	1	1	1	0
Amphidinium	1	1	1	0.5	1	1	1	1	1	1	1	1	1	1	1	1	1	0.5
Amphimedon	1	1	1	1	1	1	1	1	1	1	1	1	1	1	1	1	1	0.5
Amphimerus	1	1	1	1	1	1	1	1	1	1	1	1	1	1	1	1	1	0
Amphinemura	1	1	1	0	1	1	1	1	1	1	1	1	1	1	1	1	1	0
Amphipholis	1	1	1	0	1	1	1	1	1	1	1	1	1	1	1	1	1	0.5
Amphiprion	1	1	1	0	1	1	1	1	1	1	1	1	1	1	1	1	1	1
Amphipsocus	1	1	1	0	1	1	1	1	1	1	1	1	1	1	1	1	1	0
Amphisbetia	1	1	1	0	1	1	1	1	1	1	1	1	1	1	1	1	1	1
Amphiscolops	1	1	1	0.0273438	1	1	1	1	1	1	1	1	1	1	1	1	1	0.0390625
Amphisorus	1	1	1	0	1	1	1	1	1	1	1	1	1	1	1	1	0.749908	0
Amphora	1	1	1	1	1	1	1	1	1	1	1	1	1	1	1	1	1	1
Amycolatopsis	1	1	1	0.0166545	0.441391	0.457024	1	1	1	1	0.441391	1	1	1	1	1	1	0.37326
Anabaena	1	1	1	0.000148416	0.999978	0.999996	1	1	0.999991	1	0.999978	1	0.999991	1	0.999991	0.290466	1	0.717316
Anabrus	1	1	1	0	1	1	1	1	1	1	1	1	1	1	1	1	1	0
Anaeroarcus	1	1	1	0	1	1	1	1	1	1	1	1	1	1	1		1	1
Anaerobacillus	1	1	1	0	1	1	1	1	1	1	1	1	1	1	1	1	1	0
Anaerococcus	1	1	1	8.04663e-07	1	1	1	1	1	1	1	1	1	1	1	0.91686	0.999999	0.0830214
Anaerofustis	1	1	1	0	1	1	1	1	1	1	1	1	1	1	1	1	1	1
Anaeroglobus	0.75	1	1	0	1	1	1	1	1	1	1	0.75	1	1	0.75	1	1	0.5
Anaerolinea	1	1	1	0.0878983	0.984131	0.968506	1	1	1	1	1	1	1	1	1	1	1	0.37439
Anaeromusa	1	1	1	0.5	1	1	1	1	1	1	1	1	1	1	1	1	1	0.8125
Anaeromyxobacter	1	1	1	5.11413e-07	1	0.875	1	1	1	1	1	1	0.999999	0.999999	0.999999	5.93376e-07	0.999999	0.109375
Anaerophaga	1	1	1	0	1	1	1	1	1	1	1	1	1	1	1	1	1	0.03125
Anaeroplasma	1	1	1	0	1	1	1	1	1	1	1	1	1	1	1	1	0.5	0
Anaerostipes	1	1	1	0	1	1	1	1	1	1	1	1	1	1	1	1	1	0.631226
Anaerotruncus	1	1	1	0.5	1	1	1	1	1	1	1	1	1	1	1	1	1	0.28125
Anaperus	1	1	1	0	1	1	1	1	1	1	1	1	1	1	1	1	1	0
Anaplasma	1	1	1	0.125002	1	0.749996	1	1	1	1	1	1	1	1	1	0.187518	0.687496	0.187488
Anaulacodithella	1	1	1	0	1	1	1	1	1	1	1	1	1	1	1	1	1	0
Ancalomicrobium	1	1	1	1	1	1	1	1	1	1	1	1	1	1	1	1	1	1
Ancylobacter	1	1	1	0.25	1	1	1	1	1	1	1	1	1	1	1	1	0.984375	0.639648
Ancylocoelium	1	1	1	0	1	1	1	1	1	1	1	1	1	1	1	1	1	1
Ancyromonas	1	1	1	0	1	1	1	1	1	1	1	1	1	1	1	1	1	0
Andalucia	1	1	1	1	1	1	1	1	1	1	1	1	1	1	1	1	1	1
Andracantha	1	1	1	0	1	1	1	1	1	1	1	1	1	1	1	1	1	0
Andreaea	1	1	1	0	1	1	1	1	1	1	1	1	1	1	1	1	1	0
Andreprevotia	1	1	1	0	1	1	1	1	1	1	1	1	1	1	1	1	1	0
Androsina	1	1	1	0	1	1	1	1	1	1	1	1	1	1	1	1	0.746094	0
Aneides	1	1	1	0	1	1	1	1	1	1	1	1	1	1	1	1	1	0
Anelpistina	1	1	1	0.125	1	1	1	1	1	1	1	1	1	1	1	1	1	0.125
Aneulophus	1	1	1	0	1	1	1	1	1	1	1	1	1	1	1	1	1	0
Aneura	1	1	1	0	1	1	1	1	1	1	1	1	1	1	1	1	1	0
Aneurinibacillus	1	1	1	0	1	1	1	1	1	1	1	1	1	1	1	1	1	0.875
Angiostoma	1	1	1	0	1	1	1	1	1	1	1	1	1	1	1	1	1	0
Angiostrongylus	1	1	1	0	1	1	1	1	1	1	1	1	1	1	1	1	1	1
Angomonas	1	1	1	0.5	1	1	1	1	1	1	1	0.75	1	1	1	1	1	0.5
Anguillosyllis	1	1	1	0	1	1	1	1	1	1	1	1	1	1	1	1	1	0
Anguinoides	1	1	1	0	1	1	1	1	1	1	1	1	1	1	1	1	1	1
Anigozanthos	1	1	1	0	1	1	1	1	1	1	1	1	1	1	1	1	1	0
Anilius	1	1	1	0	1	1	1	1	1	1	1	1	1	1	1	1	1	0
Ankistrodesmus	1	1	1	0	1	1	1	1	1	1	1	1	1	1	1	1	1	1
Anncaliia	1	1	1	0	1	1	1	1	1	1	1	1	1	1	1	1	0.199219	0
Anodontia	1	1	1	0.5	1	1	1	1	1	1	1	1	1	1	1	1	1	0.5
Anomalurus	1	1	1	0	1	1	1	1	1	1	1	1	1	1	1	1	1	1
Anomopus	1	1	1	1	1	1	1	1	1	1	1	1	1	1	1	1	1	0
Anonchocephalus	1	1	1	1	1	1	1	1	1	1	1	1	1	1	1	1	1	1
Anopheles	1	1	1	0	1	1	1	1	1	1	1	1	1	1	1	1	1	0.75
Anophryoides	1	1	1	0	1	1	1	1	1	1	1	1	1	1	1	1	1	1
Anoplodiscus	1	1	1	0.5	1	1	1	1	1	1	1	1	1	1	1	1	1	0
Anoplodium	1	1	1	0.5	1	1	1	1	1	1	1	1	1	1	1	1	1	0
Anoplophrya	1	1	1	1	1	1	1	1	1	1	1	1	1	1	1	1	1	1
Anopsobius	1	1	1	1	1	1	1	1	1	1	1	1	1	1	1	1	1	1
Anoxybacillus	1	1	1	5.96046e-08	0.999992	0.999991	1	1	1	1	0.999992	1	1	1	1	0.976595	1	0.00778919
Antalis	1	1	1	1	1	1	1	1	1	1	1	1	1	1	1	1	1	1
Antedon	1	1	1	0	1	1	1	1	1	1	1	1	1	1	1	1	1	1
Antennophorus	1	1	1	1	1	1	1	1	1	1	1	1	1	1	1	1	1	0
Antheraea	1	1	1	0	1	1	1	1	1	1	1	1	1	1	1	1	1	1
Anthocephalum	1	1	1	0	1	1	1	1	1	1	1	1	1	1	1	1	1	0
Anthohebella	1	1	1	0	1	1	1	1	1	1	1	1	1	1	1	1	1	0
Anthomastus	1	1	1	0	1	1	1	1	1	1	1	1	1	1	1	1	1	0
Anthopleura	1	1	1	0	1	1	1	1	1	1	1	1	1	1	1	1	1	0
Anthracocystis	1	1	1	0	1	1	1	1	1	1	1	1	1	1	1	1	1	1
Anthracoidea	1	1	1	0	1	1	1	1	1	1	1	1	1	1	1	1	1	1
Antipathes	1	1	1	1	1	1	1	1	1	1	1	1	1	1	1	1	1	1
Antorchis	1	1	1	1	1	1	1	1	1	1	1	1	1	1	1	1	1	1
Antrodiaetus	1	1	1	0	1	1	1	1	1	1	1	1	1	1	1	1	1	0
Antrokoreana	1	1	1	0	1	1	1	1	1	1	1	1	1	1	1	1	1	0
Aonidiella	1	1	1	0.125	1	1	1	1	1	1	1	1	1	1	1	1	1	0.125
Aotus	1	1	1	0	1	1	1	1	1	1	1	1	1	1	1	1	1	0
Ap22virus	1	1	1	0	1	1	1	1	1	1	1	1	1	1	1	1	1	1
Apatides	1	1	1	0	1	1	1	1	1	1	1	1	1	1	1	1	1	1
Aphanastoma	1	1	1	1	1	1	1	1	1	1	1	1	1	1	1	1	1	1
Aphanizomenon	1	1	1	0	1	1	1	1	1	1	1	1	1	1	1	1	1	0
Aphanoascus	1	1	1	0	1	1	1	1	1	1	1	1	1	1	1	1	1	0.25
Aphanocephalus	1	1	1	0.5	1	1	1	1	1	1	1	1	1	1	1	1	1	0.5
Aphanomyces	1	0	1	0	1	1	1	1	1	1	1	1	1	1	1	1	1	1
Aphanostoma	1	1	1	1	1	1	1	1	1	1	1	1	1	1	1	1	1	1
Aphelenchoides	1	1	1	0.125	1	1	1	1	1	1	1	1	1	1	1	1	1	0.125
Aphelenchus	1	1	1	0	1	1	1	1	1	1	1	1	1	1	1	1	1	0
Aphodanoetus	1	1	1	0	1	1	1	1	1	1	1	1	1	1	1	1	1	0
Aphonopelma	1	1	1	0	1	1	1	1	1	1	1	1	1	1	1	1	1	0
Aphrocallistes	1	1	1	0.5625	1	1	1	1	1	1	1	1	1	1	1	1	1	0.75
Aphthovirus	1	1	1	0.03125	1	1	1	1	1	1	1	1	1	1	1	1	1	0.00488281
Apicystis	1	1	1	0	1	1	1	1	1	1	1	1	1	1	1	1	1	0
Apinisia	1	1	1	1	1	1	1	1	1	1	1	1	1	1	1	1	1	1
Apis	1	1	1	0	1	1	1	1	1	1	1	1	1	1	1	1	1	1
Apistobranchus	1	1	1	1	1	1	1	1	1	1	1	1	1	1	1	1	1	1
Aplidium	1	1	1	0	1	1	1	1	1	1	1	1	1	1	1	1	1	0.375
Aplysia	1	1	1	0.5	1	1	1	1	1	1	1	1	1	1	1	1	0.964844	0.960938
Aplysina	1	1	1	0	1	1	1	1	1	1	1	1	1	1	1	1	1	0.5
Apodemus	1	1	1	0	1	1	1	1	1	1	1	1	1	1	1	1	1	1
Aponurus	1	1	1	0	1	1	1	1	1	1	1	1	1	1	1	1	1	1
Apophlaea	1	1	1	1	1	1	1	1	1	1	1	1	1	1	1	1	1	1
Apophysomyces	1	1	1	0	1	1	1	1	1	1	1	1	1	1	1	1	1	1
Aporocotyle	1	1	1	0	1	1	1	1	1	1	1	1	1	1	1	1	1	0
Apostichopus	1	1	1	0	1	1	1	1	1	1	1	1	1	1	1	1	1	0
Apristurus	1	1	1	0	1	1	1	1	1	1	1	1	1	1	1	1	1	0
Aquamavirus	1	1	1	0.5	1	1	1	1	1	1	1	1	1	1	1	1	1	0.5
Aquamicrobium	1	1	1	0	1	1	1	1	1	1	1	1	1	1	1	1	1	1
Aquaparamyxovirus	1	1	1	0	1	1	1	1	1	1	1	1	1	1	1	1	1	1
Aquaspirillum	1	1	1	0.25	1	1	1	1	1	1	1	1	1	1	1	1	1	0.3125
Aquicella	1	1	1	0.5	1	1	1	1	1	1	1	1	1	1	1	1	1	0.5
Aquifex	1	1	1	0.00195312	1	1	1	1	1	1	1	1	1	1	1	0.00195312	1	0.999966
Aquiflexum	1	1	1	1	1	1	1	1	1	1	1	1	1	1	1	1	1	1
Aquimarina	1	1	1	0.03125	1	1	1	1	1	1	1	1	1	1	1	1	1	0.00270081
Aquipuribacter	1	1	1	0	1	1	1	1	1	1	1	1	1	1	1	1	1	0.25
Aquisphaera	1	1	1	0	1	1	1	1	1	1	1	1	1	1	1	1	0	0
Aquitalea	1	1	1	0	1	1	1	1	1	1	1	1	1	1	1	1	1	0
Arabella	1	1	1	0	1	1	1	1	1	1	1	1	1	1	1	1	1	0
Arabidopsis	1	1	1	0.125	1	1	1	1	1	1	1	1	1	1	1	1	1	0.725037
Arachnocampa	1	1	1	0	1	1	1	1	1	1	1	1	1	1	1	1	1	1
Arapaima	1	1	1	0	1	1	1	1	1	1	1	1	1	1	1	1	1	0
Arbacia	1	1	1	0	1	1	1	1	1	1	1	1	1	1	1	1	1	1
Arcanobacterium	1	1	1	0.0559087	0.679634	0.687447	1	0.96875	1	1	0.679634	0.75	1	0.968475	1	0.966797	0.997559	0.118488
Arceuthobium	1	1	1	0	1	1	1	1	1	1	1	1	1	1	1		1	0
Archaeoglobus	1	1	1	7.45058e-08	1	1	1	1	1	1	1	1	1	1	1	0.32285	1	0.551234
Archaeomysis	1	1	1	0.5	1	1	1	1	1	1	1	1	1	1	1	1	1	0
Archaeospora	1	1	1	0	1	1	1	1	1	1	1	1	1	1	1	1	1	0
Archaias	1	1	1	0	1	1	1	1	1	1	1	1	1	1	1	1	1	0
Archiloa	1	1	1	0	1	1	1	1	1	1	1	1	1	1	1	1	1	1
Architeuthis	1	1	1	0	1	1	1	1	1	1	1	1	1	1	1	1	1	1
Arcicella	1	1	1	0.75	1	1	1	1	1	1	1	1	1	1	1	1	1	0.25
Arcobacter	1	1	1	0.125412	0.999999	0.999999	1	1	1	1	0.999999	1	0.999756	0.999756	0.999756	0.641777	1	0.741119
Arctonyx	1	1	1	0	1	1	1	1	1	1	1	1	1	1	1	1	1	1
Arctotanais	1	1	1	0	1	1	1	1	1	1	1	1	1	1	1	1	1	0
Arcyptera	1	1	1	0	1	1	1	1	1	1	1	1	1	1	1	1	1	0
Ardissonea	1	1	1	1	1	1	1	1	1	1	1	1	1	1	1	1	1	1
Arenga	1	1	1	0	1	1	1	1	1	1	1	1	1	1	1	1	1	1
Arenimonas	1	1	1	0	1	1	1	1	1	1	1	1	1	1	1	1	1	1
Argopecten	1	1	1	0	1	1	1	1	1	1	1	1	1	1	1	1	1	1
Argulus	1	1	1	0	1	1	1	1	1	1	1	1	1	1	1	1	1	0.5
Argynnis	1	1	1	0	1	1	1	1	1	1	1	1	1	1	1	1	1	1
Arhodomonas	1	1	1	0.5	1	1	1	1	1	1	1	1	1	1	1	1	1	0.8125
Arhythmorhynchus	1	1	1	0	1	1	1	1	1	1	1	1	1	1	1	1	1	0
Aricidea	1	1	1	0	1	1	1	1	1	1	1	1	1	1	1	1	1	0
Armandia	1	1	1	0	1	1	1	1	1	1	1	1	1	1	1	1	1	0.5
Armillifer	1	1	1	0	1	1	1	1	1	1	1	1	1	1	1	1	1	0.171875
Arnoldiella	1	1	1	1	1	1	1	1	1	1	1	1	1	1	1	1	1	1
Aromatoleum	1	1	1	0.00390625	0.49707	0.989166	1	1	1	1	0.99707	1	1	0.996094	1	0.00589395	1	0.999999
Arrawaria	1	1	1	1	1	1	1	1	1	1	1	1	1	1	1	1	1	1
Arrenurus	1	1	1	1	1	1	1	1	1	1	1	1	1	1	1	1	1	1
Arsenicicoccus	1	1	1	0	1	1	1	1	1	1	1	1	1	1	1	1	1	1
Arsenophonus	1	1	1	0	1	1	1	1	1	1	1	1	1	1	1	1	0.875	0.5
Artedidraco	1	1	1	1	1	1	1	1	1	1	1	1	1	1	1	1	1	0
Artemia	1	1	1	0	1	1	1	1	1	1	1	1	1	1	1	1	1	0.578125
Arthrobacter	1	1	1	0.125	0.999756	0.999996	1	1	1	1	0.999752	1	1	1	1	0.983135	0.998046	0.892078
Arthrobotrys	1	1	1	0	1	1	1	1	1	1	1	1	1	1	1	1	1	0.84375
Arthronema	1	1	1	0	1	1	1	1	1	1	1	1	1	1	1	1	1	0
Arthrospira	0.75	0.75	0.75	0.254883	0.87207	0.874023	1	1	0.75	0.998047	0.868164	1	0.75	0.75	0.75	0.75	0.75	0.890625
Arthurdendyus	1	1	1	0	1	1	1	1	1	1	1	1	1	1	1	1	1	0
Artibeus	1	1	1	0	1	1	1	1	1	1	1	1	1	1	1	1	1	0
Artomyces	1	1	1	0	1	1	1	1	1	1	1	1	1	1	1	1	1	0
Artostrobus	1	1	1	0	1	1	1	1	1	1	1	1	1	1	1	1	1	0
Asaia	1	1	1	1	1	1	1	1	1	1	1	1	1	1	1	1	1	0
Asajirella	1	1	1	0.5	1	1	1	1	1	1	1	1	1	1	1	1	1	0.5
Ascidia	1	1	1	0	1	1	1	1	1	1	1	1	1	1	1	1	1	0
Ascogregarina	1	1	1	0	1	1	1	1	1	1	1	1	1	1	1	1	1	0
Ascolaimus	1	1	1	1	1	1	1	1	1	1	1	1	1	1	1	1	1	1
Ascosphaera	1	1	1	0.0078125	1	1	1	1	1	1	1	1	1	1	1	1	1	0.00195575
Ascovaginospora	1	1	1	0	1	1	1	1	1	1	1	1	1	1	1	1	1	0
Ascovirus	1	1	1	0.000976562	1	1	1	1	1	1	1	1	1	1	1	1	0.999512	0.00897337
Asfivirus	1	1	1	0	1	1	1	1	1	1	1	1	1	1	1	1	0.992179	0.25
Asinibacterium	1	1	1	0	1	1	1	1	1	1	1	1	1	1	1		1	1
Asparagopsis	1	1	1	1	1	1	1	1	1	1	1	1	1	1	1	1	1	0.5
Aspergillus	1	1	1	0.128845	1	1	1	1	1	1	1	0.999996	1	1	1	1	0.996063	0.673407
Aspidisca	1	1	1	0.09375	1	1	1	1	1	1	1	1	1	1	1	1	1	0.046875
Astacoides	1	1	1	0	1	1	1	1	1	1	1	1	1	1	1	1	1	0
Astasia	1	1	1	0	1	1	1	1	1	1	1	1	1	1	1	1	1	0.25
Astatumen	1	1	1	0	1	1	1	1	1	1	1	1	1	1	1	1	1	0
Asterias	1	1	1	1	1	1	1	1	1	1	1	1	1	1	1	1	1	1
Asterionella	1	1	1	0	1	1	1	1	1	1	1	1	1	1	1	1	1	0
Asternoseius	1	1	1	0	1	1	1	1	1	1	1	1	1	1	1	1	1	0
Asterocarpa	1	1	1	0	1	1	1	1	1	1	1	1	1	1	1	1	1	1
Asteroleplasma	1	1	1	0.5	1	1	1	1	1	1	1	1	1	1	1	1	1	0.5
Asteroma	1	1	1	1	1	1	1	1	1	1	1	1	1	1	1	1	1	0
Asticcacaulis	1	1	1	0.0390625	1	0.999481	1	1	1	1	0.999999	1	1	0.96875	1	0.96875	0.999969	0.538093
Astrammina	1	1	1	0	1	1	1	1	1	1	1	1	1	1	1	1	1	0.5
Astrangia	1	1	1	0	1	1	1	1	1	1	1	1	1	1	1	1	1	1
Astreptonema	1	1	1	0.5	1	1	1	1	1	1	1	1	1	1	1	1	1	0.5
Astrospartus	1	1	1	0.5	1	1	1	1	1	1	1	1	1	1	1	1	1	1
Astrosphaeriella	1	1	1	0.5	1	1	1	1	1	1	1	1	1	1	1	1	1	0.5
Astylozoon	1	1	1	1	1	1	1	1	1	1	1	1	1	1	1	1	1	1
Atadenovirus	1	1	1	0	1	1	1	1	1	1	1	1	1	1	1	1	1	0.00572887
Ataxolepis	1	1	1	0	1	1	1	1	1	1	1	1	1	1	1	1	1	1
Ateles	1	1	1	0	1	1	1	1	1	1	1	1	1	1	1	1	1	1
Athoracophorus	1	1	1	1	1	1	1	1	1	1	1	1	1	1	1	1	1	1
Atlantibacter	1	1	1	0	1	1	1	1	1	1	1	0.75	1	1	1	1	1	0.140625
Atlantopsocus	1	1	1	0	1	1	1	1	1	1	1	1	1	1	1		1	1
Atopobacter	1	1	1	0	1	1	1	1	1	1	1	1	1	1	1	1	1	1
Atopobium	1	1	1	0.000244141	1	0.996094	1	0.999756	1	1	1	1	1	0.999756	1	0.540011	1	0.444732
Atractiella	1	1	1	1	1	1	1	1	1	1	1	1	1	1	1	1	1	1
Atractolytocestus	1	1	1	0	1	1	1	1	1	1	1	1	1	1	1	1	1	0
Atractomorpha	1	1	1	0	1	1	1	1	1	1	1	1	1	1	1	1	1	1
Atractotrema	1	1	1	1	1	1	1	1	1	1	1	1	1	1	1	1	1	1
Atrichum	1	1	1	0	1	1	1	1	1	1	1	1	1	1	1	1	1	0
Atrochromadora	1	1	1	0	1	1	1	1	1	1	1	1	1	1	1	1	1	0
Attenella	1	1	1	0	1	1	1	1	1	1	1	1	1	1	1	1	1	1
Aulacantha	1	1	1	1	1	1	1	1	1	1	1	1	1	1	1	1	1	1
Aulacobolus	1	1	1	0	1	1	1	1	1	1	1	1	1	1	1	1	1	1
Aulacoseira	1	1	1	0	1	1	1	1	1	1	1	1	1	1	1	1	1	0
Aulolaimus	1	1	1	1	1	1	1	1	1	1	1	1	1	1	1	1	1	1
Aulosphaera	1	1	1	1	1	1	1	1	1	1	1	1	1	1	1	1	1	0
Aurantiactinomyxon	1	1	1	0	1	1	1	1	1	1	1	1	1	1	1	1	1	0
Aurantimonas	1	1	1	0	1	1	1	1	1	1	1	1	1	1	1	1	1	0.704346
Aurantiochytrium	1	1	1	0	1	1	1	1	1	1	1	1	1	1	1	1	1	0
Aurearena	1	1	1	0.5	1	1	1	1	1	1	1	1	1	1	1	1	1	0
Aureimonas	1	1	1	0	1	1	1	1	1	1	1	1	1	1	1	1	1	1
Aureispira	1	1	1	0	1	1	1	1	1	1	1	1	1	1	1	1	1	0
Aureococcus	1	1	1	0	1	1	1	1	1	1	1	1	1	1	1	1	1	0.172883
Aureusvirus	1	1	1	0	1	1	1	1	1	1	1	1	1	1	1	1	1	1
Auricularia	1	1	1	1	1	1	1	1	1	1	1	1	1	1	1	1	1	1
Aurigamonas	1	1	1	0	1	1	1	1	1	1	1	1	1	1	1	1	1	0
Australoplana	1	1	1	0	1	1	1	1	1	1	1	1	1	1	1	1	1	0
Austrocerca	1	1	1	0	1	1	1	1	1	1	1	1	1	1	1	1	1	0
Austrochthonius	1	1	1	1	1	1	1	1	1	1	1	1	1	1	1	1	1	0
Austrognatharia	1	1	1	1	1	1	1	1	1	1	1	1	1	1	1	1	1	0
Austrosmittium	1	1	1	0	1	1	1	1	1	1	1	1	1	1	1	1	1	0
Austwickia	1	1	1	0.125	1	1	1	1	1	1	1	1	1	1	1	1	1	0.148926
Auxenochlorella	1	1	1	0	1	1	1	1	1	1	1	1	1	1	1	1	1	0
Avastrovirus	1	1	1	0.0419922	1	1	1	1	1	1	1	1	1	1	1	1	1	0.3125
Avenavirus	1	1	1	0	1	1	1	1	1	1	1	1	1	1	1	1	1	1
Aveparvovirus	1	1	1	0.25	1	1	1	1	1	1	1	1	1	1	1	1	1	0.96875
Aviadenovirus	1	1	1	0.25	1	1	1	1	1	1	1	1	1	1	1	1	1	0.00879288
Avibacterium	1	1	1	0	1	1	1	1	1	1	1	0.75	1	1	1	1	1	0.282257
Avihepadnavirus	1	1	1	0.109375	1	1	1	1	1	1	1	1	1	1	1	1	1	0.748053
Avihepatovirus	1	1	1	0.25	1	1	1	1	1	1	1	1	1	1	1	1	1	0.375
Avipoxvirus	1	1	1	0.000488281	1	1	1	1	1	1	1	1	1	1	1	1	0.97654	3.49246e-10
Avrainvillea	1	1	1	1	1	1	1	1	1	1	1	1	1	1	1	1	1	1
Avulavirus	1	1	1	0	1	1	1	1	1	1	1	1	1	1	1	1	1	0.73999
Axinella	1	1	1	0	1	1	1	1	1	1	1	1	1	1	1	1	1	0
Axiokebuita	1	1	1	0	1	1	1	1	1	1	1	1	1	1	1		1	1
Azoarcus	1	1	1	2.86177e-05	0.998535	0.990723	1	1	1	0.999512	0.998507	1	1	1	1	0.635893	1	0.87207
Azohydromonas	1	1	1	0	1	1	1	1	1	1	1	1	1	1	1	1	1	1
Azomonas	1	1	1	0	1	1	1	1	1	1	1	1	1	1	1	1	0.484375	0.25
Azonexus	1	1	1	0.25	1	1	1	1	1	1	1	1	1	1	1	1	1	1
Azorhizobium	1	1	1	0.00195312	0.499268	0.998505	1	0.998047	1	1	0.499512	1	0.998047	0.998047	1	0.25293	1	0.999784
Azospira	1	1	1	0.447527	0.982162	0.953117	1	0.75	1	0.984375	0.765625	1	1	0.75	1	0.75	1	0.998959
Azospirillum	1	1	1	0.0166419	0.812378	0.8125	1	1	1	1	0.812378	1	1	0.999992	1	0.999992	1	0.988264
Azotobacter	1	1	1	0.0329595	0.240112	0.497923	1	1	1	0.998047	0.240112	1	0.998291	0.967773	0.998291	0.09546	0.936523	0.429565
Babesia	1	1	1	2.86102e-06	1	1	1	1	1	1	1	1	1	1	1	1	1	0.000308037
Babjeviella	1	1	1	0	1	1	1	1	1	1	1	1	1	1	1	1	1	0
Bacilladnavirus	1	1	1	0	1	1	1	1	1	1	1	1	1	1	1	1	1	1
Bacillidium	1	1	1	0.03125	1	1	1	1	1	1	1	1	1	1	1	1	1	0.03125
Bacillus	1	1	1	7.30273e-07	1	1	1	1	1	1	1	1	1	1	1	0.671799	0.999999	0.459184
Backusella	1	1	1	1	1	1	1	1	1	1	1	1	1	1	1	1	1	1
Bacteriovorax	1	1	1	1.52588e-05	1	1	1	1	1	1	1	1	1	1	1	1	0.9375	0.87501
Bacteroides	1	1	1	0.625	0.999725	0.749725	1	1	1	0.999725	0.999725	1	0.875	0.875	1	0.749996	0.941284	0.876255
Baculentulus	1	1	1	0	1	1	1	1	1	1	1	1	1	1	1	1	1	0
Badnavirus	1	1	1	0	1	1	1	1	1	1	1	1	1	1	1	1	0.997795	0.0470938
Baeomyces	1	1	1	0.25	1	1	1	1	1	1	1	1	1	1	1	1	1	0.25
Baeospora	1	1	1	1	1	1	1	1	1	1	1	1	1	1	1	1	1	1
Bahusakala	1	1	1	1	1	1	1	1	1	1	1	1	1	1	1	1	1	0
Baikalobia	1	1	1	1	1	1	1	1	1	1	1	1	1	1	1	1	1	1
Bairdia	1	1	1	1	1	1	1	1	1	1	1	1	1	1	1	1	1	1
Balaenoptera	1	1	1	0	1	1	1	1	1	1	1	1	1	1	1	1	1	0
Balanophora	1	1	1	1	1	1	1	1	1	1	1	1	1	1	1	1	1	1
Balanotaenia	1	1	1	0	1	1	1	1	1	1	1	1	1	1	1	1	1	0
Balanus	1	1	1	1	1	1	1	1	1	1	1	1	1	1	1	1	1	1
Balliopsis	1	1	1	0	1	1	1	1	1	1	1	1	1	1	1	1	1	1
Ballistosporomyces	1	1	1	0.125	1	1	1	1	1	1	1	1	1	1	1	1	1	0.25
Balneatrix	1	1	1	0	1	1	1	1	1	1	1	1	1	1	1	1	1	0
Balneola	1	1	1	0.75	1	1	1	1	1	1	1	1	1	1	1	1	1	0.84375
Bangia	1	1	1	0.03125	1	1	1	1	1	1	1	1	1	1	1	1	0.75	0.03125
Bankia	1	1	1	0	1	1	1	1	1	1	1	1	1	1	1	1	1	1
Barbulanympha	1	1	1	0.5	1	1	1	1	1	1	1	1	1	1	1	1	1	0.75
Barentsia	1	1	1	0	1	1	1	1	1	1	1	1	1	1	1	1	1	0
Barnesiella	1	1	1	0	1	1	1	1	1	1	1	1	1	1	1	1	1	0.25
Barnettozyma	1	1	1	1	1	1	1	1	1	1	1	1	1	1	1	1	1	0.5
Barssia	1	1	1	0	1	1	1	1	1	1	1	1	1	1	1	1	1	0
Bartonella	1	1	1	0.03125	1	1	1	1	1	1	1	1	1	1	1	0.03125	1	1
Basfia	1	1	1	0	0.992132	0.991699	1	1	1	1	0.99214	1	1	1	1	0.0034256	1	0.995023
Basicladia	1	1	1	1	1	1	1	1	1	1	1	1	1	1	1	1	1	1
Basiria	1	1	1	0	1	1	1	1	1	1	1	1	1	1	1	1	1	0
Bastiania	1	1	1	0	1	1	1	1	1	1	1	1	1	1	1	1	1	0
Bathybothrium	1	1	1	0.5	1	1	1	1	1	1	1	1	1	1	1	1	1	0.5
Bathycrinus	1	1	1	0.5	1	1	1	1	1	1	1	1	1	1	1	1	1	0.5
Bathydoris	1	1	1	1	1	1	1	1	1	1	1	1	1	1	1	1	1	1
Bathyeurystomina	1	1	1	0	1	1	1	1	1	1	1	1	1	1	1	1	1	0
Bathylaimus	1	1	1	0.015625	1	1	1	1	1	1	1	1	1	1	1	1	1	0.000976562
Bathypalaemonella	1	1	1	0.5	1	1	1	1	1	1	1	1	1	1	1	1	1	0.5
Bathypallenopsis	1	1	1	1	1	1	1	1	1	1	1	1	1	1	1	1	1	1
Bathyphantes	1	1	1	0	1	1	1	1	1	1	1	1	1	1	1	1	1	1
Bathysciadium	1	1	1	0.5	1	1	1	1	1	1	1	1	1	1	1	1	1	0
Bathyteuthis	1	1	1	0	1	1	1	1	1	1	1	1	1	1	1	1	1	1
Bathyxylophila	1	1	1	0	1	1	1	1	1	1	1	1	1	1	1	1	1	0
Batistopsora	1	1	1	1	1	1	1	1	1	1	1	1	1	1	1	1	1	1
Batrachochytrium	1	1	1	0.125	1	1	1	1	1	1	1	1	1	1	1	1	1	0.411133
Batrachomoeus	1	1	1	0	1	1	1	1	1	1	1	1	1	1	1	1	1	1
Batrachoseps	1	1	1	0	1	1	1	1	1	1	1	1	1	1	1	1	1	0
Batrachovirus	1	1	1	0.625	0.625	0.75	1	1	1	1	0.625	1	1	1	1	1	1	1
Baudoinia	1	1	1	1	1	1	1	1	1	1	1	1	1	1	1	1	1	0
Baujardia	1	1	1	0.5	1	1	1	1	1	1	1	1	1	1	1	1	1	0.5
Bavariicoccus	1	1	1	0	1	1	1	1	1	1	1	1	1	1	1	1	1	1
Bcep22likevirus	1	1	1	0	1	1	1	1	1	1	1	1	1	1	1	1	1	1
Bcepmuvirus	1	1	1	0	1	0	1	1	1	1	1	1	1	1	1	1	1	1
Bdelloura	1	1	1	0	1	1	1	1	1	1	1	1	1	1	1	1	1	0
Bdellovibrio	1	1	1	0.00109866	0.999878	1	1	1	1	1	0.999878	1	1	1	1	0.251587	1	0.999939
Bebaiotes	1	1	1	0.5	1	1	1	1	1	1	1	1	1	1	1	1	1	0.5
Beggiatoa	1	1	1	0	1	1	1	1	1	1	1	1	1	1	1	1	1	0.296875
Begomovirus	1	1	1	0	1	1	1	1	1	1	1	1	1	1	1	1	1	0.999939
Begonia	1	1	1	0	1	1	1	1	1	1	1	1	1	1	1	1	1	0
Behningia	1	1	1	0.5	1	1	1	1	1	1	1	1	1	1	1	1	1	0.5
Beijerinckia	1	1	1	0.784855	0.997925	0.984375	1	1	1	1	0.994141	1	1	0.75	1	0.75	1	0.863022
Belliella	1	1	1	0.0078125	0.953125	1	1	1	1	1	0.953125	1	1	1	1	1	1	0.4375
Belnapia	1	1	1	0	1	1	1	1	1	1	1	1	1	1	1	1	1	1
Belonolaimus	1	1	1	1	1	1	1	1	1	1	1	1	1	1	1	1	1	1
Bembidion	1	1	1	0	1	1	1	1	1	1	1	1	1	1	1	1	1	0
Bemisia	1	1	1	0	1	1	1	1	1	1	1	1	1	1	1	1	1	0.625
Benedenia	1	1	1	0.5	1	1	1	1	1	1	1	1	1	1	1	1	1	0.125
Bensingtonia	1	1	1	1	1	1	1	1	1	1	1	1	1	1	1	1	1	1
Benthamina	1	1	1	1	1	1	1	1	1	1	1	1	1	1	1	1	1	0
Bergeyella	1	1	1	0.5	1	1	1	1	1	1	1	1	1	1	1	1	1	0.5
Bermanella	1	1	1	0	1	1	1	1	1	1	1	1	1	1	1	1	1	0.25
Bernardetia	1	1	1	0.160156	0.96875	0.984375	1	1	1	1	0.96875	1	1	1	1	1	1	0.161194
Berndtia	1	1	1	0	1	1	1	1	1	1	1	1	1	1	1	1	1	0
Beroe	1	1	1	0.5	1	1	1	1	1	1	1	1	1	1	1	1	1	0.5
Berthellina	1	1	1	0.5	1	1	1	1	1	1	1	1	1	1	1	1	1	0.5
Berwaldia	1	1	1	0	1	1	1	1	1	1	1	1	1	1	1	1	1	0.015625
Bescherellia	1	1	1	0	1	1	1	1	1	1	1	1	1	1	1	1	1	0
Betabaculovirus	1	1	1	1.25729e-08	1	1	1	1	1	1	1	1	1	1	1	1	0.999939	8.10763e-06
Betacoronavirus	1	1	1	0	1	1	1	1	1	1	1	1	1	1	1	1	1	0.125251
Betaentomopoxvirus	1	1	1	0.0312503	1	1	1	1	1	1	1	1	1	1	1	1	1	0.15791
Betanecrovirus	1	1	1	0	1	1	1	1	1	1	1	1	1	1	1	1	1	1
Betapapillomavirus	1	1	1	0.0625	0.999999	0.999999	1	1	1	1	0.999999	1	1	1	1	1	0.477045	1.2517e-06
Betapartitivirus	1	1	1	0.99977	0.437499	1	1	1	1	1	0.12487	1	1	1	1	1	1	1
Betapolyomavirus	1	1	1	0	1	1	1	1	1	1	1	1	1	1	1	1	1	1
Betaretrovirus	1	1	1	0.125	1	1	1	1	1	1	1	1	1	1	1	1	0.999756	0.0548096
Beutenbergia	1	1	1	1.52588e-05	0.96582	0.467773	1	1	1	1	0.96582	1	0.999985	1	0.999985	0.00100708	0.999985	0.995543
Bhargavaea	1	1	1	0.75	1	1	1	1	1	1	1	1	1	1	1	1	0.9375	0.512695
Bibersteinia	1	1	1	0.0398865	0.481384	0.481445	1	1	1	0.998047	0.481384	1	1	1	1	1	1	0.933594
Bicellariella	1	1	1	1	1	1	1	1	1	1	1	1	1	1	1	1	1	0
Bicosoeca	1	1	1	0.5	1	1	1	1	1	1	1	1	1	1	1	1	1	0
Biddulphia	1	1	1	1	1	1	1	1	1	1	1	1	1	1	1	1	1	0
Bifidobacterium	1	1	1	0.000495911	0.999985	1	1	1	1	1	0.999977	1	1	1	1	0.602227	1	0.179641
Bigelowiella	1	1	1	0.5	1	1	1	1	1	1	1	1	1	1	1	1	1	0.6875
Bilharziella	1	1	1	1	1	1	1	1	1	1	1	1	1	1	1	1	1	1
Bilophila	1	1	1	0.1875	1	1	1	1	1	1	1	1	1	1	1	1	1	0.233398
Bimichaelia	1	1	1	0.5	1	1	1	1	1	1	1	1	1	1	1	1	1	0.5
Binucleata	1	1	1	0	1	1	1	1	1	1	1	1	1	1	1	1	1	0.03125
Biomphalaria	1	1	1	0	1	1	1	1	1	1	1	1	1	1	1	1	1	0.5
Bipalium	1	1	1	1	1	1	1	1	1	1	1	1	1	1	1	1	1	1
Birgus	1	1	1	1	1	1	1	1	1	1	1	1	1	1	1	1	1	1
Biseptimavirus	1	1	1	0.125	0.75	0.375	1	1	1	1	0.75	1	1	1	1	1	1	1
Bison	1	1	1	0	1	1	1	1	1	1	1	1	1	1	1	1	1	0
Bispira	1	1	1	1	1	1	1	1	1	1	1	1	1	1	1	1	1	0
Bivesicula	1	1	1	1	1	1	1	1	1	1	1	1	1	1	1	1	1	0
Bizionia	1	1	1	0.125	1	1	1	1	1	1	1	1	1	1	1	1	1	0.125
Blackfordia	1	1	1	0	1	1	1	1	1	1	1	1	1	1	1	1	0	0
Blastobotrys	1	1	1	0	1	1	1	1	1	1	1	1	1	1	1	1	1	0
Blastocladiella	1	1	1	0.5	1	1	1	1	1	1	1	1	1	1	1	1	1	1
Blastococcus	1	1	1	0.0703278	0.686523	1	1	1	1	1	0.6875	1	1	1	1	1	1	0.499237
Blastocystis	1	1	1	0.312527	1	1	1	1	1	1	1	1	1	1	1	1	1	0.969257
Blastomonas	1	1	1	0.5	1	1	1	1	1	1	1	1	1	1	1	1	1	1
Blastomyces	1	1	1	0	1	1	1	1	1	1	1	1	1	0.75	1	1	1	1
Blastopirellula	1	1	1	0	1	1	1	1	1	1	1	1	1	1	1	1	1	0.125
Blattabacterium	1	1	0.999999	2.39015e-05	1	1	1	0.999999	1	1	1	1	0.999997	0.999999	1	0.00100191	1	0.999958
Blautia	1	1	1	0.375	1	1	1	1	1	1	1	1	1	1	1	1	1	0.361689
Blepharisma	1	1	1	0	1	1	1	1	1	1	1	1	1	1	1	1	1	0
Blepharocorys	1	1	1	0.5	1	1	1	1	1	1	1	1	1	1	1	1	1	0.5
Blidingia	1	1	1	1	1	1	1	1	1	1	1	1	1	1	1	1	1	1
Blumeria	1	1	1	0	1	1	1	1	1	1	1	1	1	0.875	1	1	1	1
Bocaparvovirus	1	1	1	0.000900269	1	1	1	1	1	1	1	1	1	1	1	1	1	0.2509
Boccardiella	1	1	1	0	1	1	1	1	1	1	1	1	1	1	1	1	1	0
Bodo	1	1	1	0.0625	1	1	1	1	1	1	1	1	1	1	1	1	1	0.0625
Bohadschia	1	1	1	0.5	1	1	1	1	1	1	1	1	1	1	1	1	1	0.5
Bojamyces	1	1	1	0	1	1	1	1	1	1	1	1	1	1	1	1	1	0
Bolitoglossa	1	1	1	0	1	1	1	1	1	1	1	1	1	1	1	1	1	0
Bolivina	1	1	1	1	1	1	1	1	1	1	1	1	1	1	1	1	1	0
Bombus	1	1	1	0	1	1	1	1	1	1	1	1	1	1	1	1	1	1
Bombyx	1	1	1	0	1	1	1	1	1	1	1	1	1	1	1	1	1	0
Bonamia	1	1	1	0	1	1	1	1	1	1	1	1	1	1	1	1	1	1
Bonnemaisonia	1	1	1	0	1	1	1	1	1	1	1	1	1	1	1	1	1	0
Bonneviella	1	1	1	0.25	1	1	1	1	1	1	1	1	1	1	1	1	1	0.25
Boodlea	1	1	1	1	1	1	1	1	1	1	1	1	1	1	1	1	1	1
Borago	1	1	1	0	1	1	1	1	1	1	1	1	1	1	1	1	0.75	0
Borassus	1	1	1	0	1	1	1	1	1	1	1	1	1	1	1	1	1	0
Bordetella	1	1	1	3.46789e-12	0.218746	0.21875	1	1	1	0.96875	0.21875	0.96875	1	1	1	0.015625	1	0.871033
Borelis	1	1	1	0	1	1	1	1	1	1	1	1	1	1	1	1	1	0
Boreophyllum	1	1	1	1	1	1	1	1	1	1	1	1	1	1	1	1	1	0
Borrelia	1	1	1	2.82353e-09	1	1	1	1	1	1	1	1	1	1	1	0.125001	0.75	0.75
Borreliella	1	1	1	4.40523e-07	1	1	1	1	1	1	1	1	1	1	1	4.04033e-07	1	1
Bos	1	1	1	0.75	1	1	1	1	1	1	1	1	1	1	1	1	1	0.765625
Bosea	1	1	1	0	1	1	1	1	1	1	1	1	1	1	1	1	1	0
Bosmaella	1	1	1	1	1	1	1	1	1	1	1	1	1	1	1	1	1	1
Bostrychus	1	1	1	0	1	1	1	1	1	1	1	1	1	1	1	1	1	0
Bothriocroton	1	1	1	0	1	1	1	1	1	1	1	1	1	1	1	1	1	0
Bothriometopus	1	1	1	0	1	1	1	1	1	1	1	1	1	1	1	1	1	0.0625
Bothromesostoma	1	1	1	0	1	1	1	1	1	1	1	1	1	1	1	1	1	0
Bothropolys	1	1	1	0	1	1	1	1	1	1	1	1	1	1	1	1	1	0
Botrexvirus	1	1	1	0	1	1	1	1	1	1	1	1	1	1	1	1	1	1
Botrychium	1	1	1	0	1	1	1	1	1	1	1	1	1	1	1	1	1	0
Botryllus	1	1	1	0	1	1	1	1	1	1	1	1	1	1	1	1	1	0
Botryocladia	1	1	1	0	1	1	1	1	1	1	1	1	1	1	1		0	0
Botryococcus	1	1	1	0.125	1	1	1	1	1	1	1	1	1	1	1	1	1	0
Botryosphaerella	1	1	1	0	1	1	1	1	1	1	1	1	1	1	1	1	1	0
Botrytis	1	1	1	0.5	1	1	1	1	1	1	1	1	1	0.9375	1	1	1	0.6875
Boveria	1	1	1	0	1	1	1	1	1	1	1	1	1	1	1	1	1	0
Bowenia	1	1	1	0	1	1	1	1	1	1	1	1	1	1	1	1	1	0
Boyliae	1	1	1	0	1	1	1	1	1	1	1	1	1	1	1	1	1	0
Bpp1virus	1	1	1	0	0	1	1	1	1	1	0	1	1	1	1	1	1	1
Brachinus	1	1	1	0	1	1	1	1	1	1	1	1	1	1	1	1	1	0
Brachionus	1	1	1	0	1	1	1	1	1	1	1	1	1	1	1	1	1	0.09375
Brachybacterium	1	1	0.999512	0.00180054	0.960831	0.960937	1	0.999512	1	1	0.835831	1	1	0.999512	1	0.751931	1	0.749624
Brachylaima	1	1	1	1	1	1	1	1	1	1	1	1	1	1	1	1	1	0
Brachymonas	1	1	1	0	1	1	1	1	1	1	1	0.875	1	1	1	1	0.875	0.0976562
Brachyptera	1	1	1	0	1	1	1	1	1	1	1	1	1	1	1	1	1	0
Brachyspira	1	1	0.999994	6.43731e-06	1	1	1	0.999994	1	1	1	1	0.999994	0.999994	1	0.83951	1	0.0359791
Bracovirus	1	1	1	0.247314	0.999268	0.999268	1	1	1	1	0.999268	1	1	1	1	1	1	0.40625
Bracteacoccus	1	1	1	0.0625	1	1	1	1	1	1	1	1	1	1	1	1	1	0.0625
Bradypus	1	1	1	0	1	1	1	1	1	1	1	1	1	1	1	1	1	1
Bradyrhizobium	1	1	1	6.83058e-18	0.886467	0.984123	1	1	1	1	0.886711	1	1	1	1	0.995841	1	0.210937
Brambyvirus	1	1	1	0	1	1	1	1	1	1	1	1	1	1	1	1	1	0.9375
Branchiomma	1	1	1	0.5	1	1	1	1	1	1	1	1	1	1	1	1	1	0
Branchiostoma	1	1	1	1	1	1	1	1	1	1	1	1	1	1	1	1	1	1
Braunsia	1	1	1	1	1	1	1	1	1	1	1	1	1	1	1	1	1	1
Brenneria	1	1	1	0.25	1	1	1	1	1	1	1	1	1	1	1	1	0.96875	0.695953
Brettanomyces	1	1	1	0.75	1	1	1	1	1	1	1	1	1	1	1	1	0.992188	0.767254
Brevibacillus	1	1	1	2.86102e-06	0.999992	0.998047	1	1	1	1	0.999992	1	1	1	1	0.669395	0.5	0.0264702
Brevibacterium	0.998413	1	0.998413	0.515259	0.998413	0.998413	0.998413	1	0.998413	0.998413	0.998413	0.9375	0.998413	0.999023	0.998413	0.998413	0.998291	0.574871
Brevistachys	1	1	1	1	1	1	1	1	1	1	1	1	1	1	1	1	1	0
Brevundimonas	1	1	1	0.507324	0.999962	0.937462	1	0.998047	1	1	0.999962	0.999985	1	0.998047	1	0.998039	0.984375	0.577751
Brochothrix	1	1	1	0.25	1	1	1	1	1	1	1	1	1	1	1	1	1	0.375
Broeckina	1	1	1	0	1	1	1	1	1	1	1	1	1	1	1	1	1	0
Bromovirus	1	1	1	0.875	0.375	0.875	1	1	1	1	0.875	1	1	1	1	1	1	1
Brooksia	1	1	1	0	1	1	1	1	1	1	1	1	1	1	1	1	1	0
Brucella	1	1	1	7.17768e-14	1	1	1	1	1	1	1	1	1	1	1	0.503963	1	0.496063
Bruguiera	1	1	1	0	1	1	1	1	1	1	1	1	1	1	1	1	1	0
Brumimicrobium	1	1	1	0	1	1	1	1	1	1	1	1	1	1	1	1	1	0
Bryometopus	1	1	1	0	1	1	1	1	1	1	1	1	1	1	1	1	1	0
Bryonosema	1	1	1	0	1	1	1	1	1	1	1	1	1	1	1	1	1	0.0625
Bryophrya	1	1	1	1	1	1	1	1	1	1	1	1	1	1	1	1	1	0
Bryopsis	1	1	1	1	1	1	1	1	1	1	1	1	1	1	1	1	1	1
Bucegia	1	1	1	1	1	1	1	1	1	1	1	1	1	1	1	1	1	1
Buchnera	1	1	0.996094	0.00390626	0.999874	0.999999	1	0.996094	1	1	0.999878	1	0.996094	0.996094	1	0.00586323	0.999969	0.476408
Buckleyzyma	1	1	1	1	1	1	1	1	1	1	1	1	1	1	1	1	1	1
Buddenbrockia	1	1	1	0	1	1	1	1	1	1	1	1	1	1	1	1	1	0
Budvicia	1	1	1	0	1	1	1	1	1	1	1	1	1	1	1		1	1
Buergeria	1	1	1	0	1	1	1	1	1	1	1	1	1	1	1	1	1	0
Bufo	1	1	1	0	1	1	1	1	1	1	1	1	1	1	1	1	1	1
Bugula	1	1	1	0	1	1	1	1	1	1	1	1	1	1	1	1	1	1
Bugulina	1	1	1	0.5	1	1	1	1	1	1	1	1	1	1	1	1	1	0
Bulimina	1	1	1	0	1	1	1	1	1	1	1	1	1	1	1	1	1	0
Bulinus	1	1	1	1	1	1	1	1	1	1	1	1	1	1	1	1	1	1
Bulleidia	1	1	1	0	1	1	1	1	1	1	1	1	1	1	1	1	1	0.125
Bullera	1	1	1	0	1	1	1	1	1	1	1	1	1	1	1	1	1	1
Bulleribasidium	1	1	1	0	1	1	1	1	1	1	1	1	1	1	1	1	1	1
Bunonema	1	1	1	0	1	1	1	1	1	1	1	1	1	1	1	1	1	0.125
Bunostomum	1	1	1	0	1	1	1	1	1	1	1	1	1	1	1	1	1	0
Burkholderia	1	1	1	0.250061	0.924432	0.89708	1	1	1	0.928582	0.924668	0.936517	0.75	0.75	1	0.936148	0.749992	0.937002
Burmannia	1	1	1	0.0625	1	1	1	1	1	1	1	1	1	1	1	1	1	0.546875
Bursaphelenchus	1	1	1	0.484375	1	1	1	1	1	1	1	1	1	1	1	1	1	0
Butyricimonas	1	1	1	0.03125	1	1	1	1	1	1	1	1	1	1	1	1	1	0.0390625
Butyrivibrio	1	1	1	0.160217	0.9375	0.936523	1	1	1	1	0.936523	1	1	0.875	1	0.875	1	0.242126
Bxz1virus	1	1	1	1	1	1	1	1	1	1	1	1	1	1	1	1	1	1
Bymovirus	1	1	1	0	1	1	1	1	1	1	1	1	1	1	1	1	1	0.248657
C5virus	1	1	1	0	1	1	1	1	1	1	1	1	1	1	1	1	1	1
Caberea	1	1	1	0.5	1	1	1	1	1	1	1	1	1	1	1	1	1	0.5
Caecitellus	1	1	1	0	1	1	1	1	1	1	1	1	1	1	1	1	1	0
Caedibacter	1	1	1	0	1	1	1	1	1	1	1	1	1	1	1	1	1	1
Caenispirillum	1	1	1	0	1	1	1	1	1	1	1	1	1	1	1	1	1	0.0625
Caenocholax	1	1	1	0.5	1	1	1	1	1	1	1	1	1	1	1	1	1	0.5
Caenomorpha	1	1	1	0.125	1	1	1	1	1	1	1	1	1	1	1	1	1	0.625
Caenoplana	1	1	1	0	1	1	1	1	1	1	1	1	1	1	1	1	1	0.25
Caenorhabditis	1	1	1	0.128662	1	1	1	1	1	1	1	1	1	1	1	1	1	0.127717
Cafeteria	1	1	1	0	1	1	1	1	1	1	1	1	1	1	1	1	1	0.125
Cafeteriavirus	1	1	1	0	1	1	1	1	1	1	1	1	1	1	1	1	0.0886125	0
Cainia	1	1	1	0	1	1	1	1	1	1	1	1	1	1	1	1	1	0
Calcarina	1	1	1	1	1	1	1	1	1	1	1	1	1	1	1	1	1	0
Calcisabella	1	1	1	1	1	1	1	1	1	1	1	1	1	1	1	1	1	0
Caldalkalibacillus	1	1	1	0	1	1	1	1	1	1	1	1	1	1	1	1	1	0.00195312
Caldanaerobacter	1	1	0.9375	0.0786139	0.998047	0.993034	1	0.921875	1	1	1	1	0.984375	0.9375	0.984375	0.921875	0.984375	0.19483
Caldanaerovirga	1	1	1	0	1	1	1	1	1	1	1	1	1	1	1	1	1	0
Caldibacillus	1	1	1	0	1	1	1	1	1	1	1	1	1	1	1	1	1	1
Caldicellulosiruptor	1	1	0.999997	0.00195589	1	1	1	0.999997	1	1	1	1	0.999999	0.999997	1	0.517641	1	0.484309
Caldilinea	1	1	1	0.0156269	0.999985	0.988205	1	1	1	1	1	1	1	1	1	1	1	0.137225
Caldimonas	1	1	1	0	1	1	1	1	1	1	1	1	1	1	1		1	1
Caldisalinibacter	1	1	1	0	1	1	1	1	1	1	1	1	1	1	1	1	1	1
Caldisericum	1	1	1	0.000976562	1	1	1	1	1	1	1	1	1	1	1	1	1	0.700204
Caldisphaera	1	1	1	0	1	1	1	1	1	1	1	1	1	1	1	1	1	0.626343
Calditerricola	1	1	1	0	1	1	1	1	1	1	1	1	1	1	1	1	1	0
Calditerrivibrio	1	1	1	0.828369	1	0.96875	1	1	1	1	1	1	1	1	1	1	1	0.992676
Caldithrix	1	1	1	0	1	1	1	1	1	1	1	1	1	1	1	1	1	0.376282
Caldivirga	1	1	1	0	1	0.998032	1	1	1	1	1	1	1	1	1	0.00244147	1	0.417066
Caldococcus	1	1	1	0	1	1	1	1	1	1	1	1	1	1	1	1	1	0.125
Californidorus	1	1	1	0	1	1	1	1	1	1	1	1	1	1	1	1	1	1
Caligus	1	1	1	0	1	1	1	1	1	1	1	1	1	1	1		1	0.5
Calinaga	1	1	1	0	1	1	1	1	1	1	1	1	1	1	1	1	1	1
Calliacantha	1	1	1	1	1	1	1	1	1	1	1	1	1	1	1	1	1	1
Calliotropis	1	1	1	1	1	1	1	1	1	1	1	1	1	1	1	1	1	1
Callitris	1	1	1	0	1	1	1	1	1	1	1	1	1	1	1	1	1	0
Callochiton	1	1	1	1	1	1	1	1	1	1	1	1	1	1	1	1	1	0
Callophyllis	1	1	1	0	1	1	1	1	1	1	1	1	1	1	1	1	1	0
Callopora	1	1	1	1	1	1	1	1	1	1	1	1	1	1	1	1	1	0
Callorhinchus	1	1	1	0	1	1	1	1	1	1	1	1	1	1	1	1	1	0
Callyntrura	1	1	1	0.5	1	1	1	1	1	1	1	1	1	1	1	1	1	0.5
Calocera	1	1	1	0.5	1	1	1	1	1	1	1	1	1	1	1	1	1	1
Caloglossa	1	1	1	0	1	1	1	1	1	1	1	1	1	1	1	1	1	0
Caloneis	1	1	1	0.00195312	1	1	1	1	1	1	1	1	1	1	1	1	0.996094	0.00244141
Calonympha	1	1	1	1	1	1	1	1	1	1	1	1	1	1	1	1	1	1
Caloramator	1	1	1	0.375	1	1	1	1	1	1	1	1	1	1	1	1	1	0.812721
Caloscypha	1	1	1	1	1	1	1	1	1	1	1	1	1	1	1	1	1	1
Calothrix	1	1	1	0.812745	0.938888	0.938889	1	1	1	1	0.948486	1	1	1	1	1	0.999969	0.74988
Calphurnioides	1	1	1	1	1	1	1	1	1	1	1	1	1	1	1	1	1	1
Calyptospora	1	1	1	1	1	1	1	1	1	1	1	1	1	1	1	1	1	1
Calyptronema	1	1	1	0	1	1	1	1	1	1	1	1	1	1	1	1	1	0
Calyptrozyma	1	1	1	0	1	1	1	1	1	1	1	1	1	1	1	1	1	0
Camacolaimus	1	1	1	0	1	1	1	1	1	1	1	1	1	1	1	1	1	0
Camarops	1	1	1	1	1	1	1	1	1	1	1	1	1	1	1	1	1	1
Camelopsocus	1	1	1	1	1	1	1	1	1	1	1	1	1	1	1	1	1	1
Camelus	1	1	1	0	1	1	1	1	1	1	1	1	1	1	1	1	1	0.75
Caminibacter	1	1	1	0	1	1	1	1	1	1	1	1	1	1	1	1	1	0
Camontagnea	1	1	1	0.5	1	1	1	1	1	1	1	1	1	1	1	1	1	0.5
Campanella	1	1	1	0	1	1	1	1	1	1	1	1	1	1	1	1	1	0
Campanularia	1	1	1	0	1	1	1	1	1	1	1	1	1	1	1	1	0	0
Campanulotes	1	1	1	0	1	1	1	1	1	1	1	1	1	1	1	1	1	0.5
Campydora	1	1	1	0	1	1	1	1	1	1	1	1	1	1	1	1	1	0
Campylobacter	1	1	1	1.45074e-16	1	1	1	1	1	1	1	1	1	1	1	0.257876	1	0.742124
Campylodiscus	1	1	1	0	1	1	1	1	1	1	1	1	1	1	1	1	1	0
Candacia	1	1	1	0	1	1	1	1	1	1	1	1	1	1	1	1	1	0
Candida	1	1	1	4.10623e-10	1	1	1	1	1	1	1	1	1	1	1	1	1	3.05217e-05
Candidatus Accumulibacter	1	1	1	0.00146484	0.997559	0.998047	1	1	1	1	0.996582	1	1	1	1	0.00344282	1	0.499999
Candidatus Amoebophilus	1	1	1	0.00390625	1	1	1	0.996094	1	1	1	1	0.996094	0.996094	1	0.00616562	1	0.452801
Candidatus Ancillula	1	1	1	0	1	1	1	1	1	1	1	1	1	1	1	1	1	1
Candidatus Aquiluna	1	1	1	0.125	1	1	1	1	1	1	1	1	1	1	1	1	1	0.929199
Candidatus Arthromitus	1	1	0.992188	0.195314	1	1	1	0.992188	1	1	1	1	0.992188	0.992188	0.992188	0.992188	1	0.701246
Candidatus Atelocyanobacterium	1	1	1	0.00146484	0.990723	0.992188	1	1	1	1	0.990723	1	1	1	1	0.00341824	1	0.999756
Candidatus Azobacteroides	1	1	1	0.0039072	1	1	1	1	1	1	1	1	0.996094	0.996094	1	0.00586283	1	1
Candidatus Babela	1	1	1	0.750549	0.968628	0.999878	1	1	1	1	1	1	1	1	1	1	1	0.567131
Candidatus Blochmannia	1	1	0.999999	2.4315e-05	1	1	1	0.999999	1	1	1	1	0.999999	0.999999	1	0.128082	1	0.843614
Candidatus Caldatribacteirum	1	1	1	0.046875	1	1	1	1	1	1	1	1	1	1	1	1	0.999023	0.109394
Candidatus Caldiarchaeum	1	1	1	0.5	1	1	1	1	1	1	1	1	1	1	1	1	1	0.503918
Candidatus Cardinium	1	1	1	0.625977	0.998047	0.998047	1	1	1	1	0.998047	1	1	1	1	1	1	0.96875
Candidatus Carsonella	1	1	1	0.0078125	0.992187	0.984375	1	1	1	1	0.976562	1	1	1	1	0.327501	1	0.96777
Candidatus Cloacimonas	1	1	1	0.163086	0.991211	1	1	1	1	1	1	1	1	1	1	1	1	1
Candidatus Contubernalis	1	1	1	0	1	1	1	1	1	1	1	1	1	1	1	1	1	0
Candidatus Desulforudis	1	1	1	0.00488281	1	1	1	0.996094	1	1	1	1	0.996094	0.996094	1	0.00398314	1	0.984295
Candidatus Endolissoclinum	1	1	1	0.398438	1	1	1	1	1	1	1	1	1	1	1	1	1	0.742188
Candidatus Endoriftia	1	1	1	0.25	1	1	1	1	1	1	1	1	1	1	1	1	1	0.125
Candidatus Entotheonella	1	1	1	0	1	1	1	1	1	1	1	1	1	1	1	1	1	1
Candidatus Flaviluna	1	1	1	0	1	1	1	1	1	1	1	1	1	1	1	1	1	1
Candidatus Fritschea	1	1	1	1	1	1	1	1	1	1	1	1	1	1	1	1	1	0
Candidatus Glomeribacter	1	1	1	0	1	1	1	1	1	1	1	1	1	1	1	1	1	0.125
Candidatus Hamiltonella	1	1	1	0.00390625	0.999969	1	1	1	1	1	0.99218	1	0.996094	0.996094	1	0.00683594	1	0.999869
Candidatus Hodgkinia	1	1	1	0	1	1	1	1	1	1	1	1	1	1	1	0.957031	1	1
Candidatus Hydrogenedens	1	1	1	0	1	1	1	1	1	1	1	1	1	1	1	1	1	1
Candidatus Ishikawaella	1	1	1	0	1	1	1	1	1	1	1	1	1	1	1	1	1	1
Candidatus Jettenia	1	1	1	0.25	1	1	1	1	1	1	1	1	1	1	1	1	1	0.772461
Candidatus Korarchaeum	1	1	1	0.00390625	0.999985	0.999985	1	1	1	1	1	1	0.996094	0.996094	1	0.0356618	1	0.318426
Candidatus Koribacter	1	1	1	0.515625	1	1	1	1	1	1	1	1	0.484375	0.484375	1	0.515625	1	0.937439
Candidatus Kuenenia	1	1	1	0	1	1	1	1	1	1	1	1	1	1	1	1	1	0.254562
Candidatus Methanomethylophilus	1	1	1	0.00390625	1	0.984375	1	1	1	1	1	1	1	1	1	1	1	0.0987549
Candidatus Methylomirabilis	1	1	1	0.257812	1	1	1	1	1	1	1	1	1	1	1	1	1	0.265625
Candidatus Micrarchaeum	1	1	1	0	1	1	1	1	1	1	1	1	1	1	1	1	0.5	4.29153e-06
Candidatus Microgenomatus	1	1	1	0	1	1	1	1	1	1	1	1	1	1	1	1	0.71875	0.0185547
Candidatus Microthrix	1	1	1	0.125	1	1	1	1	1	1	1	1	1	1	1	1	1	0.197266
Candidatus Midichloria	1	1	1	0.400391	0.875	0.9375	1	0.75	1	1	1	1	0.75	0.75	1	0.75	1	0.468719
Candidatus Moranella	1	1	1	0.282776	0.937012	0.4375	1	0.75	1	1	0.999756	1	0.75	0.75	1	0.75	1	0.976257
Candidatus Nanosalina	1	1	1	0	1	1	1	1	1	1	1	1	1	1	1	1	1	9.53674e-07
Candidatus Nanosalinarum	1	1	1	0	1	1	1	1	1	1	1	1	1	1	1	1	1	0.000137329
Candidatus Nasuia	1	1	1	0	1	1	1	1	1	1	1	1	1	1	1	1	1	0
Candidatus Nitrosoarchaeum	1	1	1	0	1	1	1	1	1	1	1	1	1	1	1	1	0.999878	0
Candidatus Odyssella	1	1	1	0.0625	1	1	1	1	1	1	1	1	1	1	1	1	1	0.644531
Candidatus Paenicardinium	1	1	1	1	1	1	1	1	1	1	1	1	1	1	1	1	1	1
Candidatus Parabeggiatoa	1	1	1	0	1	1	1	1	1	1	1	1	1	1	1	1	1	0
Candidatus Parvarchaeum	1	1	1	0	1	1	1	1	1	1	1	1	1	1	1	1	0.997298	2.18279e-11
Candidatus Pelagibacter	1	1	1	0.000492111	0.999508	1	1	1	1	1	0.999996	1	1	1	1	0.266365	0.984375	0.233396
Candidatus Phlomobacter	1	1	1	0	1	1	1	1	1	1	1	1	1	1	1	1	1	0
Candidatus Phytoplasma	1	1	1	7.17648e-13	1	1	1	1	1	1	1	1	1	1	1	0.20414	1	0.858359
Candidatus Portiera	1	1	1	0.546875	0.953125	0.999969	1	1	1	1	0.999992	1	1	1	1	1	1	0.61293
Candidatus Profftella	1	1	1	0	1	0.998535	1	1	1	1	1	1	1	1	1	1	1	0.312866
Candidatus Protochlamydia	1	1	1	0	1	1	1	1	1	1	1	1	1	1	1	0.000976562	1	1
Candidatus Puniceispirillum	1	1	1	0.818954	1	0.992188	1	1	1	1	1	1	0.25	0.25	1	0.25	1	0.984131
Candidatus Regiella	1	1	1	0.5	1	1	1	1	1	1	1	1	1	1	1	1	1	0.0546875
Candidatus Riesia	1	1	1	0.506836	1	1	1	1	1	1	1	0.5	0.5	0.5	1	0.5	1	0.96875
Candidatus Ruthia	1	1	1	0	0.999512	1	1	1	1	1	1	1	1	1	1	1.90735e-05	1	0.996094
Candidatus Saccharimonas	1	1	1	0	1	1	1	1	1	1	1	1	1	1	1	1	1	0.0664062
Candidatus Scalindua	1	1	1	0	1	1	1	1	1	1	1	1	1	1	1	1	1	0
Candidatus Solibacter	1	1	1	0.515625	1	1	1	1	1	1	1	1	0.484375	0.484375	1	0.515625	1	0.999962
Candidatus Sulcia	1	1	1	0	1	1	1	1	1	1	1	1	1	1	1	0.127117	0.996094	0.472467
Candidatus Symbiobacter	1	1	1	0.259766	0.999512	0.933594	1	1	1	1	1	1	1	1	1	1	1	0.34375
Candidatus Thioglobus	1	1	1	0.625	1	1	1	1	1	1	1	1	1	1	1	1	1	1
Candidatus Tremblaya	1	1	1	0	1	1	1	1	1	1	1	1	1	1	1	1	1	0.251831
Candidatus Zinderia	1	1	1	0	1	1	1	1	1	1	0.999992	1	1	1	1	1	0.999998	0.219757
Canis	1	1	1	0	1	1	1	1	1	1	1	1	1	1	1	1	0.5	0.5
Cantharellus	1	1	1	0.5	1	1	1	1	1	1	1	1	1	1	1	1	1	0.5
Canthigaster	1	1	1	0	1	1	1	1	1	1	1	1	1	1	1	1	1	1
Capillovirus	1	1	1	0	1	1	1	1	1	1	1	1	1	1	1	1	1	0.5
Capitulum	1	1	1	0	1	1	1	1	1	1	1	1	1	1	1	1	1	0
Capniomyces	1	1	1	1	1	1	1	1	1	1	1	1	1	1	1	1	1	1
Capnobotryella	1	1	1	0	1	1	1	1	1	1	1	1	1	1	1	1	1	0
Capnocytophaga	1	1	1	5.72205e-06	1	1	1	1	1	1	1	1	1	1	1	0.95398	1	0.233635
Capra	1	1	1	0	1	1	1	1	1	1	1	1	1	1	1	1	1	0.5
Caprella	1	1	1	0	1	1	1	1	1	1	1	1	1	1	1	1	1	1
Capreolus	1	1	1	0	1	1	1	1	1	1	1	1	1	1	1	1	1	0
Capripoxvirus	1	1	1	0.25	1	1	1	1	1	1	1	1	1	1	1	1	1	0.251099
Capronia	1	1	1	0.5	1	1	1	1	1	1	1	1	1	1	1	1	1	0.5
Capsala	1	1	1	0	1	1	1	1	1	1	1	1	1	1	1	1	1	0
Capsaspora	1	1	1	0	1	1	1	1	1	1	1	1	1	1	1	1	0.74999	0.0313721
Carabodes	1	1	1	0	1	1	1	1	1	1	1	1	1	1	1	1	1	0
Carboxydocella	1	1	1	0	1	1	1	1	1	1	1	1	1	1	1	1	1	1
Carboxydothermus	1	1	0.999023	0.000976622	1	1	1	0.999023	1	1	1	1	1	0.999023	1	0.502934	0.998047	0.841664
Carcharodiscus	1	1	1	0	1	1	1	1	1	1	1	1	1	1	1	1	1	0
Carchesium	1	1	1	0.5	1	1	1	1	1	1	1	1	1	1	1	1	1	0.5
Cardiobacterium	1	1	1	0.5	1	1	1	1	1	1	1	1	1	1	1	1	1	0.0625
Cardiovirus	1	1	1	0.609375	0.351562	0.875	1	1	1	1	1	1	1	1	1	1	1	1
Carditamera	1	1	1	1	1	1	1	1	1	1	1	1	1	1	1	1	1	1
Carenum	1	1	1	0	1	1	1	1	1	1	1	1	1	1	1	1	1	1
Carlavirus	1	1	1	0.000427246	1	1	1	1	1	1	1	1	1	1	1	1	1	0.0478135
Carnimonas	1	1	1	0	1	1	1	1	1	1	1	1	1	1	1		1	1
Carnobacterium	1	1	1	0.0444345	0.218643	0.187148	1	0.999023	1	0.5	0.218658	1	0.996094	0.995117	0.999023	0.995117	1	0.60718
Carpediemonas	1	1	1	0.0625	1	1	1	1	1	1	1	1	1	1	1	1	0.5	0.125
Carteria	1	1	1	0.5	1	1	1	1	1	1	1	1	1	1	1	1	1	0.25
Carybdea	1	1	1	0	1	1	1	1	1	1	1	1	1	1	1	1	1	0
Caryotricha	1	1	1	0	1	1	1	1	1	1	1	1	1	1	1	1	1	0
Casaltella	1	1	1	0	1	1	1	1	1	1	1	1	1	1	1	1	1	1
Cassidulinoides	1	1	1	0	1	1	1	1	1	1	1	1	1	1	1	1	1	0
Castanopsis	1	1	1	0	1	1	1	1	1	1	1	1	1	1	1	1	1	0
Catatropis	1	1	1	0	1	1	1	1	1	1	1	1	1	1	1	1	0	0
Catelliglobosispora	1	1	1	0.25	1	1	1	1	1	1	1	1	1	1	1	1	1	0.276367
Catenibacterium	1	1	1	0.0625	1	1	1	1	1	1	1	0.953125	1	1	1	1	1	0.118164
Catenovulum	1	1	1	0.5	1	1	1	1	1	1	1	1	1	1	1	1	1	0.625
Catenulispora	1	1	1	0.515625	0.937012	0.96875	1	1	1	1	0.999512	1	1	0.484375	1	0.517578	1	0.999996
Cathaya	1	1	1	0.5	1	1	1	1	1	1	1	1	1	1	1	1	1	0
Caudites	1	1	1	0	1	1	1	1	1	1	1	1	1	1	1	1	1	0
Caudospora	1	1	1	0.25	1	1	1	1	1	1	1	1	1	1	1	1	1	0.25
Caulerpa	1	1	1	0.00390625	1	1	1	1	1	1	1	1	1	1	1	1	1	0
Caulobacter	1	1	1	0.500004	0.999998	1	1	1	1	1	0.998037	1	1	0.499996	1	0.297211	0.9375	0.686734
Cavia	1	1	1	0	1	1	1	1	1	1	1	1	1	1	1	1	1	0.5
Cbastvirus	1	1	1	1	1	1	1	1	1	1	1	1	1	1	1	1	1	1
Cc31virus	1	1	1	1	1	1	1	1	1	1	1	1	1	1	1	1	1	1
Cd119virus	1	1	1	0	1	1	1	1	1	1	1	1	1	1	1	1	1	1
Cebus	1	1	1	0	1	1	1	1	1	1	1	1	1	1	1	1	1	0
Cecembia	1	1	1	0.25	1	1	1	1	1	1	1	1	1	1	1	1	1	0.25
Cecivirus	1	1	1	0	0.5	0.5	1	1	1	0.5	0.5	1	1	1	1	1	1	1
Cedecea	1	1	1	0	1	1	1	1	1	1	1	0.25	1	1	1	1	1	1
Celeribacter	1	1	1	0.125	1	1	1	1	1	1	1	1	1	1	1	1	1	0.140625
Celleporella	1	1	1	0	1	1	1	1	1	1	1	1	1	1	1	1	1	0
Cellulomonas	1	0.999969	0.999725	0.188454	0.847649	0.94043	1	0.999725	1	1	0.847649	1	1	0.999725	1	0.999725	1	0.249878
Cellulophaga	1	1	0.999023	0.516907	1	0.999878	0.999756	0.998779	0.999756	1	1	1	0.998779	0.49884	0.999756	0.483154	0.867188	0.517086
Cellulosilyticum	1	1	1	0.03125	0.991203	0.99218	1	1	1	1	0.99218	1	1	1	1	1	1	0.0626259
Cellulosimicrobium	1	1	1	0.375	1	1	1	1	1	1	1	1	1	1	1	1	1	0.418457
Cellvibrio	1	1	1	0.00305176	1	0.999998	1	0.999023	1	1	1	1	1	0.999023	1	0.019043	1	0.952636
Celtodoryx	1	1	1	0	1	1	1	1	1	1	1	1	1	1	1	1	1	0
Cenarchaeum	1	1	1	0	1	1	1	1	1	1	1	1	1	1	1	1	1	0.0012207
Cenchrus	1	0	1	0	1	1	1	1	1	1	1	1	1	1	1	1	1	1
Centipeda	1	1	1	0	1	1	1	1	1	1	1	1	1	1	1	1	1	1
Centrocestus	1	1	1	1	1	1	1	1	1	1	1	1	1	1	1	1	1	0
Centromerus	1	1	1	0	1	1	1	1	1	1	1	1	1	1	1	1	1	0
Centrorhynchus	1	1	1	0.75	1	1	1	1	1	1	1	1	1	1	1	1	1	0.875
Cepaea	1	1	1	0	1	1	1	1	1	1	1	1	1	1	1	1	1	0.0625
Cephaleuros	1	1	1	0.5	1	1	1	1	1	1	1	1	1	1	1	1	1	0.5
Cephaloboides	1	1	1	0.125	1	1	1	1	1	1	1	1	1	1	1	1	1	0.25
Cephalobothrium	1	1	1	1	1	1	1	1	1	1	1	1	1	1	1	1	1	1
Cephalobus	1	1	1	0	1	1	1	1	1	1	1	1	1	1	1	1	1	0
Cephalodella	1	1	1	1	1	1	1	1	1	1	1	1	1	1	1	1	1	1
Cephalodiscus	1	1	1	0	1	1	1	1	1	1	1	1	1	1	1	1	1	0
Cephalogonimus	1	1	1	1	1	1	1	1	1	1	1	1	1	1	1	1	1	1
Cephalopachus	1	1	1	0	1	1	1	1	1	1	1	1	1	1	1	1	1	0
Cephalophus	1	1	1	0	1	1	1	1	1	1	1	1	1	1	1	1	1	1
Cephalotaxus	1	1	1	0.5	1	1	1	1	1	1	1	1	1	1	1	1	1	0.5
Cephalothrix	1	1	1	0	1	1	1	1	1	1	1	1	1	1	1	1	1	0.5
Ceraesignum	1	1	1	0	1	1	1	1	1	1	1	1	1	1	1	1	1	1
Ceramium	1	1	1	0	1	1	1	1	1	1	1	1	1	1	1		0	0
Cerasicoccus	1	1	1	1	1	1	1	1	1	1	1	1	1	1	1	1	1	1
Ceratias	1	1	1	0	1	1	1	1	1	1	1	1	1	1	1	1	1	1
Ceratitis	1	0	1	0	1	1	1	1	1	1	1	1	1	1	1		1	1
Ceratocombus	1	1	1	0	1	1	1	1	1	1	1	1	1	1	1	1	1	0
Ceratomyxa	1	1	1	0.25	1	1	1	1	1	1	1	1	1	1	1	1	1	0.750006
Ceratonova	1	1	1	0.5	1	1	1	1	1	1	1	1	1	1	1	1	1	0.5
Ceratotherium	1	1	1	0	1	1	1	1	1	1	1	1	1	1	1	1	1	1
Ceratozamia	1	1	1	0.125	1	1	1	1	1	1	1	1	1	1	1	1	1	0
Cercoleipus	1	1	1	1	1	1	1	1	1	1	1	1	1	1	1	1	1	1
Cercomonas	1	1	1	0.0625	1	1	1	1	1	1	1	1	1	1	1	1	1	0.0625
Cercospora	1	1	1	0	1	1	1	1	1	1	1	1	1	1	1		1	1
Cerebratulus	1	1	1	0	1	1	1	1	1	1	1	1	1	1	1	1	1	0
Cerianthus	1	1	1	0	1	1	1	1	1	1	1	1	1	1	1	1	0	0
Certesia	1	1	1	0	1	1	1	1	1	1	1	1	1	1	1	1	1	1
Cervidpoxvirus	1	1	1	0.875031	0.999939	0.999939	1	1	1	1	1	1	1	1	1	1	1	0.764745
Cervus	1	1	1	0	1	1	1	1	1	1	1	1	1	1	1	1	1	0
Cesiribacter	1	1	1	0.0625	1	1	1	1	1	1	1	1	1	1	1	1	1	0.033371
Cetobacterium	1	1	1	0	1	1	1	1	1	1	1	1	1	1	1	1	1	1
Cetomimus	1	1	1	0	1	1	1	1	1	1	1	1	1	1	1	1	1	1
Chaca	1	1	1	0	1	1	1	1	1	1	1	1	1	1	1	1	1	1
Chaetoceros	1	1	1	0.5	1	1	1	1	1	1	1	1	1	1	1	1	1	0.5
Chaetocladium	1	1	1	0	1	1	1	1	1	1	1	1	1	1	1	1	1	0
Chaetoderma	1	1	1	0.75	1	1	1	1	1	1	1	1	1	1	1	1	1	1
Chaetomium	1	1	1	0.015625	1	1	1	1	1	1	1	1	1	1	1	1	1	0.109384
Chaetonotus	1	1	1	0	1	1	1	1	1	1	1	1	1	1	1	1	1	0
Chaetophora	1	1	1	0	1	1	1	1	1	1	1	1	1	1	1	1	0	0
Chaetosoma	1	1	1	0	1	1	1	1	1	1	1	1	1	1	1	1	1	0.875
Chaetosphaeridium	1	1	1	0.5	1	1	1	1	1	1	1	1	1	1	1	1	1	0
Chalinolobus	1	1	1	0	1	1	1	1	1	1	1	1	1	1	1	1	1	0
Chalinula	1	1	1	1	1	1	1	1	1	1	1	1	1	1	1	1	1	1
Challengeron	1	1	1	0.5	1	1	1	1	1	1	1	1	1	1	1	1	1	0.5
Chalmasia	1	1	1	0	1	1	1	1	1	1	1	1	1	1	1	1	1	0
Chamaedoris	1	1	1	1	1	1	1	1	1	1	1	1	1	1	1	1	1	1
Chamaerops	1	1	1	1	1	1	1	1	1	1	1	1	1	1	1	1	1	1
Chamaesiphon	1	1	1	0.222656	0.933533	0.999939	1	1	1	1	0.906067	1	1	1	1	1	1	0.0983887
Chandlerella	1	1	1	0	1	1	1	1	1	1	1	1	1	1	1	1	1	1
Chania	1	1	1	0	1	1	1	1	1	1	1	1	1	1	1		1	1
Chara	1	1	1	0	1	1	1	1	1	1	1	1	1	1	1	1	1	0
Characiopodium	1	1	1	0	1	1	1	1	1	1	1	1	1	1	1	1	1	0
Charinus	1	1	1	1	1	1	1	1	1	1	1	1	1	1	1	1	1	1
Che8virus	1	1	1	0.0625	1	1	1	1	1	1	1	1	1	1	1	1	1	0.937971
Cheirogenesia	1	1	1	0.25	1	1	1	1	1	1	1	1	1	1	1	1	1	0.25
Chelativorans	1	1	1	0.00561524	0.999966	0.999996	1	1	1	1	0.999969	1	0.998291	0.995605	0.994385	0.00756844	1	1
Chelatococcus	1	1	1	0	1	1	1	1	1	1	1	1	1	1	1	1	1	0.875
Cheletomimus	1	1	1	1	1	1	1	1	1	1	1	1	1	1	1	1	1	1
Chelonobacter	1	1	1	0.25	1	1	1	1	1	1	1	1	1	1	1	1	1	0.25
Chelus	1	1	1	0	1	1	1	1	1	1	1	1	1	1	1	1	1	0
Chelydra	1	1	1	0	1	1	1	1	1	1	1	1	1	1	1	1	1	1
Cheramus	1	1	1	0	1	1	1	1	1	1	1	1	1	1	1	1	1	0
Cherax	1	1	1	0	1	1	1	1	1	1	1	1	1	1	1	1	1	1
Chilodus	1	1	1	0	1	1	1	1	1	1	1	1	1	1	1	1	1	1
Chionosphaera	1	1	1	0	1	1	1	1	1	1	1	1	1	1	1	1	1	0
Chipapillomavirus	1	1	1	0	1	1	1	1	1	1	1	1	1	1	1	1	1	1
Chirognathia	1	1	1	0.5	1	1	1	1	1	1	1	1	1	1	1	1	1	0.5
Chiropturopoda	1	1	1	0.5	1	1	1	1	1	1	1	1	1	1	1	1	1	0.5
Chirostylus	1	1	1	0	1	1	1	1	1	1	1	1	1	1	1	1	1	0
Chitala	1	1	1	0	1	1	1	1	1	1	1	1	1	1	1	1	1	1
Chitinibacter	1	1	1	0	1	1	1	1	1	1	1	1	1	1	1		1	1
Chitinilyticum	1	1	1	0	1	1	1	1	1	1	1	1	1	1	1	1	1	1
Chitinimonas	1	1	1	0	1	1	1	1	1	1	1	1	1	1	1	1	0.75	0.75
Chitiniphilus	1	1	1	0.5	1	1	1	1	1	1	1	1	1	1	1	1	1	0.828125
Chitinophaga	1	1	1	2.98023e-07	1	1	1	1	1	1	1	1	1	1	1	6.85453e-07	1	1
Chiton	1	1	1	1	1	1	1	1	1	1	1	1	1	1	1	1	1	0
Chlamydia	1	1	1	1.31041e-14	1	1	1	1	1	1	1	1	1	1	1	0.0156269	1	0.476561
Chlamydiamicrovirus	0.5	1	0.5	0.5	1	1	0.5	0.5	0.5	1	1	1	0	0.5	0.5	0.5	0.5	0.5
Chlamydodon	1	1	1	0	1	1	1	1	1	1	1	1	1	1	1	1	1	0
Chlamydomonas	1	1	1	0.5	1	1	1	1	1	1	1	1	1	1	1	1	1	0.75
Chlamydomyxa	1	1	1	1	1	1	1	1	1	1	1	1	1	1	1	1	1	0
Chlamydosaurus	1	1	1	0	1	1	1	1	1	1	1	1	1	1	1	1	1	1
Chlidophyllon	1	1	1	1	1	1	1	1	1	1	1	1	1	1	1	1	1	1
Chloracidobacterium	1	1	1	0.03125	1	1	1	1	1	1	1	1	0.96875	1	1	0.96875	0.996093	0.0312598
Chlorarachnion	1	1	1	0.125	1	1	1	1	1	1	1	1	1	1	1	1	1	0.125
Chlorella	1	1	1	0.75	1	1	1	1	1	1	1	1	1	1	1	1	1	1
Chloriridovirus	1	1	1	0	1	1	1	1	1	1	1	1	1	1	1	1	0.96875	0.000488281
Chlorobaculum	1	1	1	1.66893e-05	1	1	1	0.999985	1	1	1	1	1	0.999985	1	5.05476e-05	1	0.99996
Chlorobium	1	1	1	6.40036e-10	1	1	1	1	1	1	1	1	1	1	1	2.56112e-09	1	1
Chlorocebus	1	1	1	0	1	1	1	1	1	1	1	1	1	1	1	1	1	0.5
Chlorochromatium	1	1	1	0	1	1	1	1	1	1	1	1	1	1	1	1	1	0
Chlorococcum	1	1	1	0	1	1	1	1	1	1	1	1	1	1	1	1	1	0
Chlorodesmis	1	1	1	0	1	1	1	1	1	1	1	1	1	1	1	1	1	0
Chloroflexus	1	1	1	3.00148e-07	1	1	1	1	1	1	1	1	1	1	1	0.285157	1	0.124977
Chlorogloeopsis	1	1	1	0	1	1	1	1	1	1	1	1	1	1	1	1	1	0
Chloroherpeton	1	1	1	0.00390625	0.875	0.999999	1	1	1	1	0.875	1	1	0.996094	1	0.00390637	1	0.484374
Chloroidium	1	1	1	1	1	1	1	1	1	1	1	1	1	1	1	1	1	0
Chlorolobion	1	1	1	0	1	1	1	1	1	1	1	1	1	1	1	1	1	1
Chloromonas	1	1	1	0.5	1	1	1	1	1	1	1	1	1	1	1	1	1	0.5
Chloromyxum	1	1	1	0.015625	1	1	1	1	1	1	1	1	1	1	1	1	1	0.00683594
Chlorosarcinopsis	1	1	1	0.5	1	1	1	1	1	1	1	1	1	1	1	1	1	0.5
Chlorostoma	1	1	1	1	1	1	1	1	1	1	1	1	1	1	1	1	1	1
Chlorotetraedron	1	1	1	0	1	1	1	1	1	1	1	1	1	1	1	1	1	0
Chlorovirus	1	1	1	0.375	1	0.96875	1	1	1	1	1	1	1	1	1	1	1	0.727163
Choanotaenia	1	1	1	0	1	1	1	1	1	1	1	1	1	1	1	1	1	1
Cholamonas	1	1	1	0.25	1	1	1	1	1	1	1	1	1	1	1	1	1	0.75
Choloepus	1	1	1	0	1	1	1	1	1	1	1	1	1	1	1	1	1	0
Chondromyces	1	1	1	0.5625	1	1	1	1	1	1	1	1	1	1	1	1	0.724609	0.564453
Chondrosia	1	1	1	0	1	1	1	1	1	1	1	1	1	1	1	1	1	0
Chondrus	1	1	1	0.125	1	1	1	1	1	1	1	1	1	1	1	1	1	0.411041
Chordodes	1	1	1	0	1	1	1	1	1	1	1	1	1	1	1	1	1	1
Choricystis	1	1	1	0	1	1	1	1	1	1	1	1	1	1	1		1	0
Chorisquilla	1	1	1	0.25	1	1	1	1	1	1	1	1	1	1	1	1	1	0.25
Choristocarpus	1	1	1	1	1	1	1	1	1	1	1	1	1	1	1	1	1	1
Chorotingis	1	1	1	1	1	1	1	1	1	1	1	1	1	1	1	1	1	1
Chorthippus	1	1	1	0	1	1	1	1	1	1	1	1	1	1	1	1	1	1
Chortoglyphus	1	1	1	1	1	1	1	1	1	1	1	1	1	1	1	1	1	0
Chromadorina	1	1	1	0	1	1	1	1	1	1	1	1	1	1	1	1	1	0
Chromadorita	1	1	1	0.5	1	1	1	1	1	1	1	1	1	1	1	1	1	0.25
Chromera	1	1	1	0	1	1	1	1	1	1	1	1	1	1	1	1	1	1
Chromobacterium	1	1	1	0.000366211	0.468567	0.5	1	1	1	1	0.468323	1	1	1	1	0.26652	1	0.717245
Chromohalobacter	1	1	1	0.00561525	0.999878	0.984375	1	0.998535	1	1	1	1	0.998291	1	0.998291	0.00574973	0.999756	0.747802
Chroococcidiopsis	1	1	1	0.00384521	0.999565	0.999992	1	1	1	1	0.999756	1	1	1	1	1	1	0.00388336
Chroomonas	1	1	1	0.25	1	1	1	1	1	1	1	1	1	1	1	1	1	0.25
Chrysaora	1	1	1	0	1	1	1	1	1	1	1	1	1	1	1	1	1	0
Chrysemys	1	1	1	0	1	1	1	1	1	1	1	1	1	1	1	1	1	0.125
Chryseobacterium	1	1	1	0.046875	1	1	1	1	1	1	1	0.996029	1	1	1	1	0.999924	0.960007
Chrysiogenes	1	1	1	0	1	1	1	1	1	1	1	1	1	1	1	1	1	0
Chrysochroa	1	1	1	0	1	1	1	1	1	1	1	1	1	1	1	1	1	1
Chrysogorgia	1	1	1	0	1	1	1	1	1	1	1	1	1	1	1	1	1	0
Chrysometa	1	1	1	1	1	1	1	1	1	1	1	1	1	1	1	1	1	0
Chrysonema	1	1	1	1	1	1	1	1	1	1	1	1	1	1	1	1	1	1
Chrysopathes	1	1	1	1	1	1	1	1	1	1	1	1	1	1	1	1	1	1
Chrysovirus	1	1	1	0	1	1	1	1	1	1	1	1	1	1	1	1	1	1
Chtenopteryx	1	1	1	0	1	1	1	1	1	1	1	1	1	1	1	1	1	0.25
Chthamalophilus	1	1	1	0.5	1	1	1	1	1	1	1	1	1	1	1	1	1	0.5
Chthoniobacter	1	1	1	0.125	1	1	1	1	1	1	1	1	1	1	1	1	1	0.376953
Chthonomonas	1	1	1	0.0626335	1	0.998047	1	1	1	1	1	1	1	1	1	1	1	0.611755
Chytriomyces	1	1	1	0.5	1	1	1	1	1	1	1	1	1	1	1	1	1	0.5
Cibicides	1	1	1	0.125	1	1	1	1	1	1	1	1	1	1	1	1	1	0.125
Cibicidoides	1	1	1	1	1	1	1	1	1	1	1	1	1	1	1	1	1	1
Ciliophrys	1	1	1	0	1	1	1	1	1	1	1	1	1	1	1	1	1	0
Cinachyrella	1	1	1	0	1	1	1	1	1	1	1	1	1	1	1	1	1	0.5
Cinnamomum	1	1	1	1	1	1	1	1	1	1	1	1	1	1	1	1	1	1
Ciona	1	1	1	0.5	1	1	1	1	1	1	1	1	1	1	1	1	1	0.5
Circeis	1	1	1	0.5	1	1	1	1	1	1	1	1	1	1	1	1	1	0.5
Circinella	1	1	1	0	1	1	1	1	1	1	1	1	1	1	1	1	1	0
Circovirus	1	1	1	0.000366211	1	1	1	1	1	1	1	1	1	1	1	1	0.968719	0.0706787
Citreicella	1	1	1	0.0078125	1	1	1	1	1	1	1	0.96875	1	1	1	1	1	0.798828
Citricoccus	1	1	1	0	1	1	1	1	1	1	1	1	1	0.999969	1	1	0.96875	0
Citrivirus	1	1	1	0	1	1	1	1	1	1	1	1	1	1	1	1	1	0.75
Citrobacter	1	1	1	0.12501	0.992187	0.749999	1	1	1	1	0.999752	1	1	1	1	0.125025	1	0.99998
Citromicrobium	1	1	1	0.125	1	1	1	1	1	1	1	1	1	1	1	1	1	0.996094
Cladophialophora	1	1	1	0	1	1	1	1	1	1	1	1	1	1	1	1	1	0
Cladophora	1	1	1	1	1	1	1	1	1	1	1	1	1	1	1	1	1	1
Cladosporium	1	1	1	0.125	1	1	1	1	1	1	1	1	1	1	1	1	1	0.45282
Classicula	1	1	1	1	1	1	1	1	1	1	1	1	1	1	1	1	1	1
Clastoptera	1	1	1	0.1875	1	1	1	1	1	1	1	1	1	1	1	1	1	0.0625
Clava	1	1	1	0	1	1	1	1	1	1	1	1	1	1	1	1	1	1
Clavelina	1	1	1	0	1	1	1	1	1	1	1	1	1	1	1	1	1	1
Clavibacter	1	1	1	0.254212	0.921447	0.921265	1	1	1	1	0.921448	1	1	0.746094	1	0.762681	0.492188	0.381655
Claviceps	1	1	1	0.125	1	1	1	1	1	1	1	1	1	1	1	1	1	0.125
Clavispora	1	1	1	0.5	1	1	1	1	1	1	1	1	1	1	1	1	1	0.808594
Cleistesiopsis	1	1	1	1	1	1	1	1	1	1	1	1	1	1	1	1	1	1
Cletus	1	1	1	0	1	1	1	1	1	1	1	1	1	1	1	1	1	0
Climacostomum	1	1	1	0	1	1	1	1	1	1	1	1	1	1	1	1	1	0
Clinidium	1	1	1	0	1	1	1	1	1	1	1	1	1	1	1	1	1	0
Clinopodes	1	1	1	0	1	1	1	1	1	1	1	1	1	1	1	1	1	0
Clonorchis	1	1	1	0	1	1	1	1	1	1	1	1	1	1	1	1	1	1
Closterovirus	1	1	1	0	1	1	1	1	1	1	1	1	1	1	1	1	1	0.467773
Clostridioides	1	1	1	2.45869e-07	0.991943	0.998775	1	1	1	1	0.991943	1	1	1	1	1.53575e-06	0.999999	0.933467
Clostridium	1	1	1	0.125002	1	1	1	1	1	1	0.999998	1	1	1	1	0.968874	0.75	0.177612
Clupea	1	1	1	0	1	1	1	1	1	1	1	1	1	1	1		1	1
Clymenella	1	1	1	0	1	1	1	1	1	1	1	1	1	1	1	1	1	1
Clytia	1	1	1	0	1	1	1	1	1	1	1	1	1	1	1	1	1	0
Cnaphalocrocis	1	1	1	0	1	1	1	1	1	1	1	1	1	1	1	1	1	0
Coccidioides	1	1	1	0.000488281	1	1	1	1	1	1	1	1	1	1	1	1	0.999023	1.00973e-06
Coccolithovirus	1	1	1	0	1	1	1	1	1	1	1	1	1	1	1	1	0.49871	4.76837e-07
Coccomyxa	1	1	1	0	1	1	1	1	1	1	1	1	1	1	1	1	1	0
Cocconeis	1	1	1	0	1	1	1	1	1	1	1	1	1	1	1	1	1	0
Cocculina	1	1	1	0.5	1	1	1	1	1	1	1	1	1	1	1	1	1	0
Cochlodinium	1	1	1	0	1	1	1	1	1	1	1	1	1	1	1	1	1	0
Codium	1	1	1	0	1	1	1	1	1	1	1	1	1	1	1	1	1	1
Coelodendrum	1	1	1	1	1	1	1	1	1	1	1	1	1	1	1	1	1	0
Coelodonta	1	1	1	0	1	1	1	1	1	1	1	1	1	1	1	1	1	0
Coelophrys	1	1	1	0	1	1	1	1	1	1	1	1	1	1	1	1	1	1
Coeloplana	1	1	1	0	1	1	1	1	1	1	1	1	1	1	1	1	1	0
Coelotes	1	1	1	0	1	1	1	1	1	1	1	1	1	1	1	1	1	0
Coemansia	1	1	1	0.125	1	1	1	1	1	1	1	1	1	1	1	1	1	0.046875
Cohnella	1	1	1	0.25	1	1	1	1	1	1	1	1	1	1	1	1	1	0.4375
Cohnilembus	1	1	1	0.5	1	1	1	1	1	1	1	1	1	1	1	1	1	0.5
Cokeromyces	1	1	1	0.5	1	1	1	1	1	1	1	1	1	1	1	1	1	1
Colaconema	1	1	1	0	1	1	1	1	1	1	1	1	1	1	1		1	1
Coleochaete	1	1	1	1	1	1	1	1	1	1	1	1	1	1	1	1	1	1
Colepismatophila	1	1	1	0	1	1	1	1	1	1	1	1	1	1	1	1	1	1
Coleps	1	1	1	0	1	1	1	1	1	1	1	1	1	1	1	1	0.75	0
Colletotrichum	1	1	1	0	1	1	1	1	1	1	1	1	1	0.999977	1	1	0.992188	0.00488281
Collimonas	1	1	1	0.104496	0.744969	0.734375	1	0.9375	1	1	0.691276	1	1	0.9375	1	0.9375	1	0.749435
Collinsella	1	1	1	0.03125	1	1	1	1	1	1	1	1	1	1	1	1	0.992176	3.35127e-05
Collophidium	1	1	1	0	1	1	1	1	1	1	1	1	1	1	1		1	0
Collosphaera	1	1	1	0.5	1	1	1	1	1	1	1	1	1	1	1	1	1	0
Collotheca	1	1	1	1	1	1	1	1	1	1	1	1	1	1	1	1	1	1
Collozoum	1	1	1	1	1	1	1	1	1	1	1	1	1	1	1	1	1	0
Coloceras	1	1	1	0	1	1	1	1	1	1	1	1	1	1	1	1	1	1
Colossendeis	1	1	1	1	1	1	1	1	1	1	1	1	1	1	1	1	1	1
Colpodella	1	1	1	0	1	1	1	1	1	1	1	1	1	1	1	1	0.5	0
Colpodidium	1	1	1	0	1	1	1	1	1	1	1	1	1	1	1	1	0	0
Colpophyllia	1	1	1	0	1	1	1	1	1	1	1	1	1	1	1	1	1	1
Colwellia	1	1	1	3.05176e-05	1	0.9375	1	1	1	1	1	1	1	1	1	0.666308	1	0.271237
Comamonas	1	1	0.999023	0.00109863	0.99411	0.5	1	0.999023	1	1	0.995941	1	0.999023	0.999023	1	0.376101	0.999023	1
Comatricha	1	1	1	0	1	1	1	1	1	1	1	1	1	1	1	1	1	1
Commensalibacter	1	1	1	0	1	1	1	1	1	1	1	1	1	1	1	1	1	0.271484
Comminutispora	1	1	1	0.5	1	1	1	1	1	1	1	1	1	1	1	1	1	0.5
Comovirus	1	1	1	0	1	1	1	1	1	1	1	1	1	1	1	1	1	0.5
Compsocus	1	1	1	0	1	1	1	1	1	1	1	1	1	1	1		1	0
Compsopogon	1	1	1	0.5	1	1	1	1	1	1	1	1	1	1	1	1	1	1
Compsothamnion	1	1	1	1	1	1	1	1	1	1	1	1	1	1	1	1	1	1
Conaperta	1	1	1	0	1	1	1	1	1	1	1	1	1	1	1	1	1	0
Conchellium	1	1	1	0	1	1	1	1	1	1	1	1	1	1	1	1	1	0
Concinnocotyla	1	1	1	0	1	1	1	1	1	1	1	1	1	1	1	1	1	0
Concinnum	1	1	1	1	1	1	1	1	1	1	1	1	1	1	1	1	1	1
Condylostomides	1	1	1	0	1	1	1	1	1	1	1	1	1	1	1	1	1	0
Conexibacter	1	1	0.996094	0.00439453	0.983883	0.874996	1	0.996094	1	1	0.983887	1	0.996094	0.996094	1	0.00634766	1	0.5
Congregibacter	1	1	1	0	1	1	1	1	1	1	1	1	1	1	1	1	1	0.0761719
Conidiobolus	1	1	1	0.00390625	1	1	1	1	1	1	1	1	1	0.998047	1	1	1	0.0371094
Connochaetes	1	1	1	0	1	1	1	1	1	1	1	1	1	1	1	1	1	0
Convoluta	1	1	1	0	1	1	1	1	1	1	1	1	1	1	1	1	1	0.5
Coolia	1	1	1	1	1	1	1	1	1	1	1	1	1	1	1	1	1	0
Copicerus	1	1	1	0.5	1	1	1	1	1	1	1	1	1	1	1	1	1	0.5
Copostigma	1	1	1	0	1	1	1	1	1	1	1	1	1	1	1	1	1	0
Coprinopsis	1	1	1	0.25	1	1	1	1	1	1	1	1	1	1	1	1	1	0.250977
Coprobacillus	1	1	1	0.03125	1	1	1	1	1	1	1	1	1	1	1	1	0.996093	0.533206
Coprococcus	1	1	1	0.375	1	1	1	1	1	1	1	1	1	1	1	1	1	0.471191
Copromyxa	1	1	1	0	1	1	1	1	1	1	1	1	1	1	1	1	1	0
Coprosma	1	1	1	0	1	1	1	1	1	1	1	1	1	1	1	1	1	1
Coprothermobacter	1	1	1	0.000488281	1	1	1	0.999512	1	1	1	1	1	0.999512	1	0.391539	0.999755	0.108958
Coquillettidia	1	1	1	0	1	1	1	1	1	1	1	1	1	1	1	1	1	0
Coraliomargarita	1	1	1	0.81263	1	1	1	1	1	1	1	1	1	0.5	1	0.5	1	0.859833
Corallina	1	1	1	0	1	1	1	1	1	1	1	1	1	1	1	1	1	1
Corallium	1	1	1	0	1	1	1	1	1	1	1	1	1	1	1	1	1	0
Corallococcus	1	1	1	0.0635681	0.966736	0.724121	1	1	1	1	0.999939	1	1	1	1	1	0.984375	0.35498
Corculum	1	1	1	0	1	1	1	1	1	1	1	1	1	1	1	1	1	0
Cordyceps	1	1	1	0.09375	1	1	1	1	1	1	1	1	1	1	1	1	1	0.535477
Corella	1	1	1	0	1	1	1	1	1	1	1	1	1	1	1	1	1	0
Coriobacterium	1	1	1	0.15625	1	1	1	1	1	1	0.875	1	1	1	1	1	1	0.496094
Coronympha	1	1	1	0	1	1	1	1	1	1	1	1	1	1	1	1	1	0
Corticaria	1	1	1	1	1	1	1	1	1	1	1	1	1	1	1	1	1	1
Corticium	1	1	1	0	1	1	1	1	1	1	1	1	1	1	1	1	1	0
Corydalis	1	1	1	0	1	1	1	1	1	1	1	1	1	1	1	1	1	0
Coryne	1	1	1	1	1	1	1	1	1	1	1	1	1	1	1	1	1	1
Corynebacterium	1	1	1	4.94879e-10	1	1	1	1	1	1	1	1	1	1	1	0.964734	0.5	0.0352744
Corynelia	1	1	1	0	1	1	1	1	1	1	1	1	1	1	1	1	1	0
Corynoplastis	1	1	1	0.25	1	1	1	1	1	1	1	1	1	1	1	1	1	0
Corynosoma	1	1	1	0	1	1	1	1	1	1	1	1	1	1	1	1	1	0
Coscinodiscus	1	1	1	1	1	1	1	1	1	1	1	1	1	1	1	1	1	1
Coslenchus	1	1	1	0	1	1	1	1	1	1	1	1	1	1	1	1	1	1
Cosmarium	1	1	1	0.25	1	1	1	1	1	1	1	1	1	1	1	1	0.5	0
Cosmioperla	1	1	1	0	1	1	1	1	1	1	1	1	1	1	1	1	1	0
Cosmognathia	1	1	1	0	1	1	1	1	1	1	1	1	1	1	1	1	1	0.5
Cossura	1	1	1	1	1	1	1	1	1	1	1	1	1	1	1	1	1	1
Costertonia	1	1	1	1	1	1	1	1	1	1	1	1	1	1	1	1	1	1
Cotesia	1	1	1	0	1	1	1	1	1	1	1	1	1	1	1	1	1	1
Cotylaspis	1	1	1	0	1	1	1	1	1	1	1	1	1	1	1	1	1	0
Coxiella	1	1	1	0.000122309	1	1	1	1	1	1	1	1	0.999878	0.999989	0.999878	0.00170946	1	0.495109
Cp220virus	1	1	1	0	1	1	1	1	1	1	1	1	1	1	1	1	1	1
Cp51virus	1	1	1	0	1	1	1	1	1	1	1	1	1	1	1		1	1
Crangon	1	1	1	0	1	1	1	1	1	1	1	1	1	1	1	1	1	0
Craspedacusta	1	1	1	0	1	1	1	1	1	1	1	1	1	1	1	1	1	0
Crassitegula	1	1	1	0	1	1	1	1	1	1	1	1	1	1	1		0	0
Crassostrea	1	1	1	0	1	1	1	1	1	1	1	1	1	1	1	1	1	1
Creaseria	1	1	1	0	1	1	1	1	1	1	1	1	1	1	1	1	1	0
Crenobia	1	1	1	0	1	1	1	1	1	1	1	1	1	1	1	1	1	0
Crenothrix	1	1	1	1	1	1	1	1	1	1	1	1	1	1	1	1	1	0
Cribrilina	1	1	1	1	1	1	1	1	1	1	1	1	1	1	1	1	1	0
Cribroelphidium	1	1	1	0.25	1	1	1	1	1	1	1	1	1	1	1	1	1	0.75
Crinalium	1	1	1	0.914978	0.609375	0.984375	1	1	1	1	0.625	1	1	1	1	1	1	0.931641
Crinivirus	1	1	1	0	1	1	1	1	1	1	1	1	1	1	1	1	1	1
Crioceris	1	1	1	0	1	1	1	1	1	1	1	1	1	1	1	1	1	1
Crisia	1	1	1	0.5	1	1	1	1	1	1	1	1	1	1	1	1	1	0.5
Cristatella	1	1	1	0	1	1	1	1	1	1	1	1	1	1	1	1	1	0
Crisularia	1	1	1	1	1	1	1	1	1	1	1	1	1	1	1	1	1	0
Croceibacter	1	1	1	0	0.9375	1	1	1	1	1	0.9375	1	1	1	1	1	1	0.117188
Crocidura	1	1	1	0	1	1	1	1	1	1	1	1	1	1	1	1	1	0.5
Crocinitomix	1	1	1	1	1	1	1	1	1	1	1	1	1	1	1	1	1	0
Crocodylidpoxvirus	1	1	1	1.90735e-06	1	1	1	1	1	1	1	1	1	1	1	1	0.484606	1.71661e-05
Crocodylus	1	1	1	0	1	1	1	1	1	1	1	1	1	1	1		1	0
Crocosphaera	0.125	0.25	0.125	0.875	0.125	0.125	0.125	1	0.125	0.125	0.125	1	0.125	0.765625	0.125	0.125	0.625	0.9375
Cronobacter	1	1	1	3.24249e-05	0.998957	0.999011	1	0.999969	0.999969	1	0.998956	0.999999	0.999969	0.999969	1	3.71933e-05	1	0.999985
Crossodonthina	1	1	1	0	1	1	1	1	1	1	1	1	1	1	1	1	1	0
Crustomastix	1	1	1	0	1	1	1	1	1	1	1	1	1	1	1	1	1	0
Cruznema	1	1	1	0.5	1	1	1	1	1	1	1	1	1	1	1	1	1	0.5
Crypthecodinium	1	1	1	0	1	1	1	1	1	1	1	1	1	1	1	1	1	0
Cryptobacterium	1	1	1	1.90735e-06	1	1	1	1	1	1	1	1	1	1	1	0.00195527	1	0.998047
Cryptobia	1	1	1	1	1	1	1	1	1	1	1	1	1	1	1	1	1	0
Cryptocaryon	1	1	1	0	1	1	1	1	1	1	1	1	1	1	1	1	1	1
Cryptococcus	1	1	1	0.125244	0.999756	0.999756	0.999756	1	0.999756	0.999756	0.999756	1	0.999756	1	0.999756	0.999512	0.999512	0.155571
Cryptomonas	1	1	1	0.21875	1	1	1	1	1	1	1	1	1	1	1	1	1	0.596619
Cryptonchus	1	1	1	1	1	1	1	1	1	1	1	1	1	1	1	1	1	1
Cryptopleura	1	1	1	0	1	1	1	1	1	1	1	1	1	1	1	1	1	0
Cryptopygus	1	1	1	0.5	1	1	1	1	1	1	1	1	1	1	1	1	1	1
Cryptosporidium	1	1	1	7.62939e-06	1	1	1	1	1	1	1	1	1	1	1	1	1	7.67596e-06
Cryptostemma	1	1	1	1	1	1	1	1	1	1	1	1	1	1	1	1	1	0
Cubacubana	1	1	1	0.25	1	1	1	1	1	1	1	1	1	1	1	1	1	0.25
Cubaia	1	1	1	0	1	1	1	1	1	1	1	1	1	1	1	1	1	1
Cucullanus	1	1	1	0	1	1	1	1	1	1	1	1	1	1	1	1	1	1
Cucumaria	1	1	1	0.25	1	1	1	1	1	1	1	1	1	1	1	1	1	0.375
Cucumibacter	1	1	1	0	1	1	1	1	1	1	1	1	1	1	1	1	1	1
Cucumovirus	1	1	1	0	1	1	1	1	1	1	0.5	1	1	1	1	1	1	0.5
Culicoides	1	1	1	0.5	1	1	1	1	1	1	1	1	1	1	1	1	1	1
Culicosporella	1	1	1	0.5	1	1	1	1	1	1	1	1	1	1	1	1	1	0.5
Cupriavidus	1	1	1	2.38209e-12	0.80664	0.931641	1	1	1	1	0.806641	0.46875	1	1	1	0.804932	1	0.928466
Curtobacterium	1	1	1	0.1875	1	1	1	1	1	1	1	1	1	1	1	1	1	0.693419
Curvibacter	1	1	1	0	1	1	1	1	1	1	1	0.9375	1	1	1	1	1	1
Curviditis	1	1	1	0	1	1	1	1	1	1	1	1	1	1	1	1	1	0
Cuscuta	1	1	1	0	1	1	1	1	1	1	1	1	1	1	1	1	1	1
Cuspidaria	1	1	1	0.5	1	1	1	1	1	1	1	1	1	1	1	1	1	0
Cutibacterium	0.999998	0.999998	1	0.0334702	0.937384	0.996031	0.999998	1	0.999998	0.999998	0.999884	0.999998	0.966797	0.966797	0.999998	0.615566	1	0.421506
Cuticonema	1	1	1	1	1	1	1	1	1	1	1	1	1	1	1	1	1	1
Cuticularia	1	1	1	1	1	1	1	1	1	1	1	1	1	1	1	1	1	1
Cyanidioschyzon	1	1	1	0	1	1	1	1	1	1	1	1	1	1	1	1	1	0
Cyanidium	1	1	1	0.09375	1	1	1	1	1	1	1	1	1	1	1	1	1	0.245361
Cyanobacterium	1	1	1	0.123055	0.914062	0.999756	1	1	1	1	0.878906	1	1	1	1	1	1	0.124512
Cyanobium	1	1	1	0.0258789	1	1	1	1	1	1	1	1	1	1	1	1	1	0.5
Cyanodermella	1	1	1	0	1	1	1	1	1	1	1	1	1	1	1	1	1	0
Cyanophora	1	1	1	0	1	1	1	1	1	1	1	1	1	1	1	1	0.75	0.5
Cyanothece	1	1	1	2.08278e-13	1	1	1	1	1	1	1	1	1	1	1	0.257875	0.749999	0.585875
Cyartonema	1	1	1	0.25	1	1	1	1	1	1	1	1	1	1	1	1	1	0
Cyathermia	1	1	1	0	1	1	1	1	1	1	1	1	1	1	1	1	1	1
Cyatholaimus	1	1	1	0	1	1	1	1	1	1	1	1	1	1	1	1	1	0
Cyberlindnera	1	1	1	0.125	1	1	1	1	1	1	1	1	1	1	1	1	0.496094	0.133057
Cyclatemnus	1	1	1	0	1	1	1	1	1	1	1	1	1	1	1	1	1	0
Cyclidium	1	1	1	0.25	1	1	1	1	1	1	1	1	1	1	1	1	1	0.25
Cyclobacterium	1	1	1	0.9375	1	1	1	1	1	1	1	1	1	0.25	1	0.25	1	0.953125
Cycloclasticus	1	1	1	0.664062	1	1	1	1	1	1	0.875	1	1	1	1	1	1	0.980469
Cycloneda	1	1	1	0.5	1	1	1	1	1	1	1	1	1	1	1	1	1	0.5
Cyclops	1	1	1	0.25	1	1	1	1	1	1	1	1	1	1	1	1	1	0.25
Cyclorbiculina	1	1	1	0.0625	1	1	1	1	1	1	1	1	1	1	1	1	1	0.0625
Cyclotella	1	1	1	0	1	1	1	1	1	1	1	1	1	1	1	1	1	0
Cylindrocapsa	1	1	1	0	1	1	1	1	1	1	1	1	1	1	1	1	1	0
Cylindroiulus	1	1	1	1	1	1	1	1	1	1	1	1	1	1	1	1	1	1
Cylindrospermopsis	1	1	1	0.5	1	1	1	1	1	1	1	1	1	1	1	1	1	0.5
Cylindrospermum	1	1	1	0.56543	0.761719	0.824219	1	1	1	1	0.765625	1	1	1	1	1	1	0.737793
Cylindrostoma	1	1	1	1	1	1	1	1	1	1	1	1	1	1	1	1	1	0.5
Cymatosira	1	1	1	1	1	1	1	1	1	1	1	1	1	1	1	1	1	1
Cymbella	1	1	1	0.015625	1	1	1	1	1	1	1	1	1	1	1	1	1	0.015625
Cymbionotum	1	1	1	1	1	1	1	1	1	1	1	1	1	1	1	1	1	0
Cymbium	1	1	1	0	1	1	1	1	1	1	1	1	1	1	1	1	1	1
Cymbopleura	1	1	1	0	1	1	1	1	1	1	1	1	1	1	1	1	1	0
Cynoponticus	1	1	1	0	1	1	1	1	1	1	1	1	1	1	1	1	1	0
Cyphelium	1	1	1	0	1	1	1	1	1	1	1	1	1	1	1	1	1	0
Cyphellophora	1	1	1	0	1	1	1	1	1	1	1	1	1	1	1	1	1	0
Cyphoderia	1	1	1	0	1	1	1	1	1	1	1	1	1	1	1		1	0
Cyphoderris	1	1	1	0.5	1	1	1	1	1	1	1	1	1	1	1	1	1	1
Cypridopsis	1	1	1	0	1	1	1	1	1	1	1	1	1	1	1	1	1	0
Cyprinella	1	1	1	0	1	1	1	1	1	1	1	1	1	1	1	1	1	1
Cyprinivirus	1	1	1	0.980713	0.937213	0.999963	1	1	1	0.999999	0.968736	1	1	1	1	1	1	0.997467
Cyrtopogon	1	1	1	1	1	1	1	1	1	1	1	1	1	1	1	1	1	1
Cystimyzostoma	1	1	1	0	1	1	1	1	1	1	1	1	1	1	1		0	0
Cystobacter	1	1	1	0.03125	1	1	1	1	1	1	1	1	1	1	1	1	1	0.289185
Cystobasidiopsis	1	1	1	0	1	1	1	1	1	1	1	1	1	1	1	1	1	0
Cystodiscus	1	1	1	0.5	1	1	1	1	1	1	1	1	1	1	1	1	1	0
Cystophora	1	1	1	0	1	1	1	1	1	1	1	1	1	1	1	1	1	0
Cytauxzoon	1	1	1	0	1	1	1	1	1	1	1	1	1	1	1	1	1	0
Cythere	1	1	1	0	1	1	1	1	1	1	1	1	1	1	1	1	1	0
Cytherella	1	1	1	1	1	1	1	1	1	1	1	1	1	1	1	1	1	0
Cytheropteron	1	1	1	0	1	1	1	1	1	1	1	1	1	1	1	1	1	0
Cytinus	1	1	1	0	1	1	1	1	1	1	1	1	1	1	1	1	1	0
Cytomegalovirus	1	1	1	0.00146484	1	1	1	1	1	1	1	1	1	1	1	1	0.874943	0.501465
Cytophaga	1	1	1	0.000119217	1	1	1	1	1	1	1	1	0.999988	0.999992	0.999991	0.290649	1	0.209455
Cytorhabdovirus	1	1	1	0	1	1	1	1	1	1	1	1	1	1	1	1	1	1
D3112virus	1	1	1	0.015625	0.053833	0.0616455	1	1	1	0.312012	0.053833	1	1	1	1	1	1	1
D3virus	1	1	1	0	0.09375	0.59375	1	1	1	0.59375	0.0625	1	1	1	1	1	1	1
Dactylococcopsis	1	1	1	0.210938	0.921875	1	1	1	1	1	0.9375	1	1	1	1	1	1	0.214355
Dactylogyridae gen. FS-2009	1	1	1	1	1	1	1	1	1	1	1	1	1	1	1	1	1	1
Dactylogyrus	1	1	1	0	1	1	1	1	1	1	1	1	1	1	1	1	1	0
Daeguia	1	1	1	0	1	1	1	1	1	1	1	1	1	1	1	1	1	0
Daldinia	1	1	1	0.03125	1	1	1	1	1	1	1	1	1	1	1	1	1	0.00732422
Damon	1	1	1	0	1	1	1	1	1	1	1	1	1	1	1	1	1	1
Danacetichthys	1	1	1	0	1	1	1	1	1	1	1	1	1	1	1	1	1	1
Danio	1	1	1	0	1	1	1	1	1	1	1	1	1	1	1	1	1	0
Daphnia	1	1	1	0.75	1	1	1	1	1	1	1	1	1	1	1	1	1	0.875
Daptonema	1	1	1	1	1	1	1	1	1	1	1	1	1	1	1	1	1	1
Darwinula	1	1	1	1	1	1	1	1	1	1	1	1	1	1	1	1	1	1
Dasychalina	1	1	1	1	1	1	1	1	1	1	1	1	1	1	1	1	1	0
Dasypogon	1	1	1	0.5	1	1	1	1	1	1	1	1	1	1	1	1	1	0.5
Dasythamniella	1	1	1	1	1	1	1	1	1	1	1	1	1	1	1	1	1	0
Daubentonia	1	1	1	0	1	1	1	1	1	1	1	1	1	1	1	1	1	1
Daucus	1	1	1	0	1	1	1	1	1	1	1	1	1	1	1	1	1	0.6875
Davallia	1	1	1	0	1	1	1	1	1	1	1	1	1	1	1	1	0	0
Davidius	1	1	1	0	1	1	1	1	1	1	1	1	1	1	1	1	1	1
Debaryomyces	1	1	1	0	1	1	1	1	1	1	1	1	1	1	1	1	1	0.03125
Dechloromonas	1	1	1	0.000854734	0.933563	0.9375	1	1	1	1	0.93161	0.999939	0.999145	0.999512	0.999146	0.750857	1	0.617141
Dechlorospirillum	1	1	1	0	1	1	1	1	1	1	1	1	1	1	1		1	0
Decipisagitta	1	1	1	0.5	1	1	1	1	1	1	1	1	1	1	1	1	1	0.25
Deferribacter	1	1	1	0.125008	1	1	1	1	1	1	1	1	1	0.875	1	0.875	0.984375	0.437958
Defluviicoccus	1	1	1	0	1	1	1	1	1	1	1	1	1	1	1	1	1	0
Dehalobacter	1	1	1	0.1875	1	1	1	1	1	1	1	1	1	1	1	1	1	0.188751
Dehalococcoides	1	1	1	0.00634813	1	1	1	0.994141	1	1	1	1	0.998047	0.993164	0.998047	0.00636393	0.998047	0.497986
Dehalogenimonas	1	1	1	0.501953	1	1	1	0.5	1	1	1	1	1	0.5	1	0.5	1	0.84375
Deinobacterium	1	1	1	0.5	1	1	1	1	1	1	1	1	1	1	1	1	1	0.5
Deinococcus	1	1	1	0.03125	1	1	1	1	1	1	1	1	1	1	1	0.734381	0.999995	0.484367
Deinopis	1	1	1	1	1	1	1	1	1	1	1	1	1	1	1	1	1	0
Delftia	1	1	0.999512	0.000488315	0.460453	0.245609	1	0.999512	1	0.999546	0.460453	0.99968	0.999512	0.999512	0.999512	0.254069	0.999512	0.749021
Deltabaculovirus	1	1	1	0	0.996094	0.996094	1	1	1	1	0.996094	1	1	1	1	1	0.9375	0.296021
Deltacoronavirus	1	1	1	0	1	1	1	1	1	1	1	1	1	1	1	1	1	0.511719
Deltapapillomavirus	1	1	1	0	1	1	1	1	1	1	1	1	1	1	1	1	1	0.375
Deltaretrovirus	1	1	1	0	1	1	1	1	1	1	1	1	1	1	1	1	0.999992	0.000128985
Deltotrichonympha	1	1	1	1	1	1	1	1	1	1	1	1	1	1	1	1	1	1
Demaniella	1	1	1	0	1	1	1	1	1	1	1	1	1	1	1	1	1	1
Demetria	1	1	1	0.5	1	1	1	1	1	1	1	1	1	1	1	1	1	0.513672
Dendritina	1	1	1	0.25	1	1	1	1	1	1	1	1	1	1	1	1	1	0.25
Dendrocoelopsis	1	1	1	1	1	1	1	1	1	1	1	1	1	1	1	1	1	0
Dendrocoelum	1	1	1	0	1	1	1	1	1	1	1	1	1	1	1	1	1	0
Dendrohyrax	1	1	1	0	1	1	1	1	1	1	1	1	1	1	1	1	1	1
Dendroiketes	1	1	1	0	1	1	1	1	1	1	1	1	1	1	1	1	1	0
Dendropoma	1	1	1	0	1	1	1	1	1	1	1	1	1	1	1	1	1	1
Denitrobacterium	1	1	1	0	1	1	1	1	1	1	1	1	1	1	1	1	1	0
Denitromonas	1	1	1	1	1	1	1	1	1	1	1	1	1	1	1	1	1	1
Denitrovibrio	1	1	1	0.625	1	1	1	1	1	1	1	1	1	0.875	1	0.875	1	0.693253
Dentiscutata	1	1	1	0	1	1	1	1	1	1	1	1	1	1	1	1	1	0
Dependoparvovirus	1	1	1	0.46875	1	1	1	1	1	1	1	1	1	1	1	1	1	0.484375
Dermabacter	1	1	1	0	1	1	1	1	1	1	1	1	1	1	1	1	1	0.5
Dermacoccus	1	1	1	0.125	1	1	1	1	1	1	1	1	1	1	1	1	0.992188	0.128906
Dermatobranchus	1	1	1	0	1	1	1	1	1	1	1	1	1	1	1	1	1	0
Dermatophagoides	1	1	1	0	1	1	1	1	1	1	1	1	1	1	1	1	1	0.625
Dermatophilus	1	1	1	0	1	1	1	1	1	1	1	1	1	1	1	1	0.5	0
Dermoglyphus	1	1	1	0	1	1	1	1	1	1	1	1	1	1	1	1	1	1
Derogenes	1	1	1	0.25	1	1	1	1	1	1	1	1	1	1	1	1	1	0.75
Derxia	1	1	1	0	1	1	1	1	1	1	1	1	1	1	1		1	1
Derxomyces	1	1	1	0	1	1	1	1	1	1	1	1	1	1	1	1	1	0
Desmochloris	1	1	1	0	1	1	1	1	1	1	1	1	1	1	1	1	1	0
Desmolaimus	1	1	1	0	1	1	1	1	1	1	1	1	1	1	1	1	1	0
Desmonemoura	1	1	1	0	1	1	1	1	1	1	1	1	1	1	1	1	1	0
Desmophyllum	1	1	1	0	1	1	1	1	1	1	1	1	1	1	1	1	1	1
Desmoscolex	1	1	1	0	1	1	1	1	1	1	1	1	1	1	1	1	1	1
Desmospora	1	1	1	0.03125	1	1	1	1	1	1	1	1	1	1	1	1	1	0.220856
Desulfacinum	1	1	1	1	1	1	1	1	1	1	1	1	1	1	1	1	1	1
Desulfarculus	1	1	1	0.485092	0.9375	1	1	1	1	1	1	1	1	1	1	1	1	0.492188
Desulfatibacillum	1	1	1	0	1	1	1	1	1	1	1	1	1	1	1	2.98023e-08	1	0.9375
Desulfatiglans	1	1	1	0	1	1	1	1	1	1	1	1	1	1	1	1	1	1
Desulfitobacterium	1	1	1	0.282317	0.967651	1	1	0.999939	1	1	0.998901	1	0.999932	0.999933	0.999993	0.411742	0.999999	0.87448
Desulfobacca	1	1	1	0.203125	1	1	1	1	1	1	1	1	1	0.875	1	0.875	1	0.25
Desulfobacter	1	1	1	0	1	1	1	1	1	1	1	1	1	1	1	1	1	0.507812
Desulfobacterium	1	1	1	0.00195361	1	0.999023	1	1	1	1	1	1	1	0.998047	1	0.00686745	1	0.355354
Desulfobacula	1	1	1	0.0703125	0.90625	0.984375	1	1	1	1	0.90625	1	1	1	1	1	1	0.619995
Desulfobotulus	1	1	1	0	1	1	1	1	1	1	1	1	1	1	1	1	0	0
Desulfobulbus	1	1	1	0.00589013	0.984375	1	1	0.996094	1	1	0.984375	1	1	0.996094	1	0.996094	1	0.0205497
Desulfocapsa	1	1	1	0.0625153	1	1	1	1	1	1	1	1	1	1	1	1	0.875	0.0518789
Desulfococcus	1	1	1	0.000976562	0.875	1	1	1	1	1	0.874023	1	1	1	1	0.00100327	1	0.936996
Desulfocurvus	1	1	1	0	1	1	1	1	1	1	1	1	1	1	1	1	1	1
Desulfohalobium	1	1	1	0.00396729	1	1	1	1	1	1	1	1	0.999939	0.996091	1	0.00404371	1	0.499229
Desulfomicrobium	1	1	1	0.000183105	1	1	1	1	1	1	1	1	1	1	1	0.00500488	0.999969	0.930634
Desulfomonile	1	1	1	0.127075	0.999756	0.999756	1	1	1	1	1	1	1	1	1	1	1	0.0183105
Desulfonatronospira	1	1	1	0.5	1	1	1	1	1	1	1	1	1	1	1	1	1	0.1875
Desulfonatronum	1	1	1	0	1	1	1	1	1	1	1	1	1	1	1	1	1	1
Desulfonispora	1	1	1	0	1	1	1	1	1	1	1	1	1	1	1	1	1	0
Desulfospira	1	1	1	1	1	1	1	1	1	1	1	1	1	1	1	1	1	1
Desulfosporomusa	1	1	1	0	1	1	1	1	1	1	1	1	1	1	1	1	1	0
Desulfosporosinus	1	1	1	0.771584	1	0.999512	1	0.996094	1	1	1	1	1	0.996094	1	0.996094	1	0.802605
Desulfotalea	1	1	1	0.000496149	0.999496	0.874985	1	1	1	1	1	1	0.999992	1	0.999992	1.57356e-05	1	0.995788
Desulfothermus	1	1	1	0	1	1	1	1	1	1	1	1	1	1	1	1	1	0
Desulfotignum	1	1	1	0.0625	1	1	1	1	1	1	1	1	1	1	1	1	1	0.487061
Desulfotomaculum	1	1	1	6.0047e-07	1	1	1	1	1	1	1	1	1	1	1	0.000141106	1	0.749627
Desulfovermiculus	1	1	1	0	1	1	1	1	1	1	1	1	1	1	1	1	1	0
Desulfovibrio	1	1	1	0.125	1	0.999998	1	1	1	1	1	1	1	1	1	0.183605	0.992188	0.445299
Desulfovirgula	1	1	1	0	1	1	1	1	1	1	1	1	1	1	1	1	1	1
Desulfurella	1	1	1	0	1	1	1	1	1	1	1	1	1	1	1	1	1	0.34375
Desulfurispira	1	1	1	0.25	1	1	1	1	1	1	1	1	1	1	1	1	1	0.5
Desulfurispirillum	1	1	1	0.0825806	0.90625	0.96875	1	1	1	1	1	1	1	0.999817	1	0.992188	1	0.75
Desulfurispora	1	1	1	0.5	1	1	1	1	1	1	1	1	1	1	1	1	1	0.921875
Desulfurivibrio	1	1	1	0.00585938	0.996094	1	1	1	1	1	1	1	1	1	1	1	1	0.507767
Desulfurobacterium	1	1	1	0.796875	1	1	1	1	1	1	1	1	1	0.993896	1	0.921875	1	0.8125
Desulfurococcus	1	1	0.999573	0.000457764	0.999969	1	1	0.999573	1	1	1	1	0.999939	0.999573	1	0.387504	1	0.107895
Desulfuromonas	1	1	1	0.125	1	1	1	1	1	1	1	0.9375	1	1	1	1	1	0.953125
Dethiobacter	1	1	1	0.125	1	1	1	1	1	1	1	1	1	1	1	1	1	0.189453
Dethiosulfovibrio	1	1	1	0.5	1	1	1	1	1	1	1	0.9375	1	1	1	1	1	0.875
Devescovina	1	1	1	0.5	1	1	1	1	1	1	1	1	1	1	1	1	1	0.5
Devosia	1	1	1	0	1	1	1	1	1	1	1	1	1	1	1	1	1	0
Dhysores	1	1	1	0	1	1	1	1	1	1	1	1	1	1	1	1	1	0
Diadegma	1	1	1	0	1	1	1	1	1	1	1	1	1	1	1	1	1	1
Dialister	1	1	1	0	1	1	1	1	1	1	1	1	1	1	1	1	1	0.628906
Dianthovirus	1	1	1	0	1	1	1	1	1	1	1	1	1	1	1	1	1	1
Diaphorobacter	1	1	1	0	1	1	1	1	1	1	1	1	1	1	1	1	1	0
Diascorhynchus	1	1	1	0	1	1	1	1	1	1	1	1	1	1	1	1	1	0
Diatoma	1	1	1	0.5	1	1	1	1	1	1	1	1	1	1	1	1	1	0.5
Dibaeis	1	1	1	1	1	1	1	1	1	1	1	1	1	1	1	1	1	1
Dicerorhinus	1	1	1	0	1	1	1	1	1	1	1	1	1	1	1	1	1	1
Diceros	1	1	1	0	1	1	1	1	1	1	1	1	1	1	1	1	1	1
Dichelobacter	1	1	1	0.00634766	0.999939	1	1	0.996094	1	1	1	1	0.999512	0.995911	1	0.00488305	1	1
Dichotomocladium	1	1	1	0.5	1	1	1	1	1	1	1	1	1	1	1	1	1	0.5
Dicipivirus	1	1	1	0.625	1	1	1	1	1	1	1	1	1	1	1	1	1	0.75
Dickeya	1	1	1	0.000488282	1	1	1	1	1	1	1	1	1	1	1	0.0629888	1	1
Dictyocoryne	1	1	1	0	1	1	1	1	1	1	1	1	1	1	1	1	1	0
Dictyoglomus	1	1	0.999985	1.90735e-05	1	1	1	0.999985	1	1	1	1	1	0.999985	1	1.90735e-05	1	0.999969
Dictyostelium	1	1	1	0.00134277	1	1	1	1	1	1	1	1	1	1	1	1	1	0.378312
Dictyota	1	1	1	0	1	1	1	1	1	1	1	1	1	1	1	1	1	1
Dictyothamnion	1	1	1	0	1	1	1	1	1	1	1	1	1	1	1	1	1	0
Dicyema	1	1	1	0.5	1	1	1	1	1	1	1	1	1	1	1	1	1	0.375
Diderma	1	1	1	0	1	1	1	1	1	1	1	1	1	1	1		1	1
Didinium	1	1	1	0	1	1	1	1	1	1	1	1	1	1	1	1	1	0
Didymium	1	1	1	1	1	1	1	1	1	1	1	1	1	1	1	1	1	1
Didymogenes	1	1	1	0.5	1	1	1	1	1	1	1	1	1	1	1	1	1	0.5
Didymorchis	1	1	1	0	1	1	1	1	1	1	1	1	1	1	1	1	1	0
Didymozoon	1	1	1	1	1	1	1	1	1	1	1	1	1	1	1	1	1	1
Dientamoeba	1	1	1	0.125	1	1	1	1	1	1	1	1	1	1	1	1	1	0.125
Dietzia	1	1	1	0.0234375	1	1	1	1	1	1	1	1	1	1	1	1	0.999878	0.188722
Dilepis	1	1	1	1	1	1	1	1	1	1	1	1	1	1	1	1	1	1
Dilsea	1	1	1	0	1	1	1	1	1	1	1	1	1	1	1	1	1	0
Dilta	1	1	1	0.5	1	1	1	1	1	1	1	1	1	1	1	1	1	0
Dimorpha	1	1	1	0	1	1	1	1	1	1	1	1	1	1	1	1	1	0
Dinemoura	1	1	1	1	1	1	1	1	1	1	1	1	1	1	1	1	1	1
Dinocras	1	1	1	1	1	1	1	1	1	1	1	1	1	1	1	1	1	1
Dinophysis	1	1	1	0	1	1	1	1	1	1	1	1	1	1	1	1	1	0
Dinoroseobacter	1	1	1	0.0644531	0.998032	0.999969	1	1	1	1	0.999985	1	1	0.9375	1	0.0654297	1	0.996093
Dintheria	1	1	1	0	1	1	1	1	1	1	1	1	1	1	1	1	1	0
Dinurus	1	1	1	1	1	1	1	1	1	1	1	1	1	1	1	1	1	1
Dioctophyme	1	1	1	0	1	1	1	1	1	1	1	1	1	1	1	1	0.75	0
Dioecotaenia	1	1	1	0	1	1	1	1	1	1	1	1	1	1	1	1	1	0
Dione	1	1	1	0	1	1	1	1	1	1	1	1	1	1	1	1	1	0.5
Diophryopsis	1	1	1	0	1	1	1	1	1	1	1	1	1	1	1	1	1	0
Diophrys	1	1	1	0.5	1	1	1	1	1	1	1	1	1	1	1	1	1	0.5
Diphascon	1	1	1	1	1	1	1	1	1	1	1	1	1	1	1	1	1	0.5
Diphtherophora	1	1	1	1	1	1	1	1	1	1	1	1	1	1	1	1	1	1
Diplodiscus	1	1	1	1	1	1	1	1	1	1	1	1	1	1	1	1	1	1
Diplogasteroides	1	1	1	0.25	1	1	1	1	1	1	1	1	1	1	1	1	1	0.25
Diplogastrellus	1	1	1	1	1	1	1	1	1	1	1	1	1	1	1	1	1	0.5
Diplolaimella	1	1	1	0	1	1	1	1	1	1	1	1	1	1	1	1	1	0
Diplolaimelloides	1	1	1	0	1	1	1	1	1	1	1	1	1	1	1	1	1	0
Diplonema	1	1	1	0.125	1	1	1	1	1	1	1	1	1	1	1	1	1	0
Diplopeltula	1	1	1	0	1	1	1	1	1	1	1	1	1	1	1	1	1	0
Diplopsalopsis	1	1	1	1	1	1	1	1	1	1	1	1	1	1	1	1	1	0
Diplorickettsia	1	1	1	0.5	1	1	1	1	1	1	1	1	1	1	1	1	1	0.625
Diploscapter	1	1	1	0.5	1	1	1	1	1	1	1	1	1	1	1	1	1	0
Diplosolen	1	1	1	1	1	1	1	1	1	1	1	1	1	1	1	1	1	1
Diplosoma	1	1	1	0	1	1	1	1	1	1	1	1	1	1	1	1	1	0.5
Diplosphaera	1	1	1	0.625	1	1	1	1	1	1	1	1	1	1	1	1	1	0.65625
Diplostyla	1	1	1	0	1	1	1	1	1	1	1	1	1	1	1	1	0.75	0
Dipodascus	1	1	1	0	1	1	1	1	1	1	1	1	1	1	1		1	0
Dipodomys	1	1	1	0.25	1	1	1	1	1	1	1	1	1	1	1	1	1	0.25
Dipsacomyces	1	1	1	0	1	1	1	1	1	1	1	1	1	1	1	1	1	0
Dipseliopoda	1	1	1	0.5	1	1	1	1	1	1	1	1	1	1	1	1	1	0.5
Dirofilaria	1	1	1	0	1	1	1	1	1	1	1	1	1	1	1	1	1	0.5
Discocoris	1	1	1	1	1	1	1	1	1	1	1	1	1	1	1	1	1	1
Discocotyle	1	1	1	0	1	1	1	1	1	1	1	1	1	1	1	1	1	0
Discodoris	1	1	1	1	1	1	1	1	1	1	1	1	1	1	1	1	1	1
Discoplastis	1	1	1	1	1	1	1	1	1	1	1	1	1	1	1	1	1	0
Discosoma	1	1	1	0	1	1	1	1	1	1	1	1	1	1	1	1	1	1
Dissodinium	1	1	1	0	1	1	1	1	1	1	1	1	1	1	1		1	1
Distaplia	1	1	1	0	1	1	1	1	1	1	1	1	1	1	1	1	1	0
Distigma	1	1	1	0	1	1	1	1	1	1	1	1	1	1	1	1	1	0.5
Distromium	1	1	1	0	1	1	1	1	1	1	1	1	1	1	1	1	1	0
Ditaxis	1	1	1	0	1	1	1	1	1	1	1	1	1	1	1	1	1	1
Ditrema	1	1	1	0	1	1	1	1	1	1	1	1	1	1	1	1	1	1
Ditylenchus	1	1	1	0.5	1	1	1	1	1	1	1	1	1	1	1	1	1	0.25
Ditylum	1	1	1	0	1	1	1	1	1	1	1	1	1	1	1	1	1	0
Diurodrilus	1	1	1	0.25	1	1	1	1	1	1	1	1	1	1	1	1	1	0
Diversispora	1	1	1	0	1	1	1	1	1	1	1	1	1	1	1	1	1	1
Dixella	1	1	1	1	1	1	1	1	1	1	1	1	1	1	1	1	1	1
Dixoniella	1	1	1	0	1	1	1	1	1	1	1	1	1	1	1	1	1	0
Doddsia	1	1	1	1	1	1	1	1	1	1	1	1	1	1	1	1	1	1
Dokdonia	1	1	1	0.441895	1	1	1	0.75	1	1	1	1	1	0.75	0.75	0.75	1	0.476562
Dolerocypria	1	1	1	0	1	1	1	1	1	1	1	1	1	1	1	1	1	1
Dolerocypris	1	1	1	0	1	1	1	1	1	1	1	1	1	1	1	1	1	0
Dolicholaimus	1	1	1	0	1	1	1	1	1	1	1	1	1	1	1	1	1	0
Dolichomastix	1	1	1	0	1	1	1	1	1	1	1	1	1	1	1	1	1	0
Dolichospermum	1	1	1	0	1	1	1	1	1	1	1	1	1	1	1	1	1	1
Doliolum	1	1	1	0	1	1	1	1	1	1	1	1	1	1	1	1	1	0.75
Dolosigranulum	1	1	1	0	1	1	1	1	1	1	1	1	1	1	1		1	1
Donacia	1	1	1	0	1	1	1	1	1	1	1	1	1	1	1	1	1	1
Donghicola	1	1	1	0.125	1	1	1	1	1	1	1	0.9375	1	1	1	1	1	0.5
Dorea	1	1	1	0.5	1	1	1	1	1	1	1	1	1	1	1	1	1	0.71875
Doru	1	1	1	0	1	1	1	1	1	1	1	1	1	1	1	1	1	0
Dorvillea	1	1	1	0	1	1	1	1	1	1	1	1	1	1	1	1	1	1
Dosidicus	1	1	1	0	1	1	1	1	1	1	1	1	1	1	1		1	0
Dothistroma	1	1	1	0	1	1	1	1	1	1	1	1	1	1	1		1	1
Dracunculus	1	1	1	0	1	1	1	1	1	1	1	1	1	1	1	1	1	0.375
Dragmacidon	1	1	1	0	1	1	1	1	1	1	1	1	1	1	1	1	1	0
Dreissena	1	1	1	1	1	1	1	1	1	1	1	1	1	1	1	1	1	0
Drepanochthonius	1	1	1	1	1	1	1	1	1	1	1	1	1	1	1	1	1	0
Drimys	1	1	1	0	1	1	1	1	1	1	1	1	1	1	1	1	1	1
Dromiciops	1	1	1	0	1	1	1	1	1	1	1	1	1	1	1	1	1	1
Drosophila	1	1	1	0.00391579	1	1	1	1	1	1	1	1	1	1	1	1	0.999023	0.00391582
Drunella	1	1	1	0	1	1	1	1	1	1	1	1	1	1	1	1	1	0
Dryophytes	1	1	1	0	1	1	1	1	1	1	1	1	1	1	1	1	1	0
Duboscquella	1	1	1	0	1	1	1	1	1	1	1	1	1	1	1	1	1	0
Duganella	1	1	1	0	1	1	1	1	1	1	1	1	1	1	1	1	1	1
Dugesia	1	1	1	0.1875	1	1	1	1	1	1	1	1	1	1	1	1	0.992188	0.175781
Dugong	1	1	1	0	1	1	1	1	1	1	1	1	1	1	1	1	1	1
Dunaliella	1	1	1	0.25	1	1	1	1	1	1	1	1	1	1	1	1	1	0.5
Duplicibothrium	1	1	1	0	1	1	1	1	1	1	1	1	1	1	1	1	1	0
Durchoniella	1	1	1	0.5	1	1	1	1	1	1	1	1	1	1	1	1	1	0.5
Durinskia	1	1	1	0	1	1	1	1	1	1	1	1	1	1	1	1	0.998043	0.015625
Duttaphrynus	1	1	1	0	1	1	1	1	1	1	1	1	1	1	1	1	1	1
Dyadobacter	1	1	1	0.507812	1	1	1	1	1	1	1	1	1	0.492188	1	0.762207	1	0.745598
Dyella	1	1	1	0	1	1	1	1	1	1	1	1	1	1	1	1	1	0.765625
Dynamena	1	1	1	0	1	1	1	1	1	1	1	1	1	1	1	1	1	1
Dyodeltapapillomavirus	1	1	1	0.5	1	1	1	1	1	1	1	1	1	1	1	1	1	0.6875
Dyoepsilonpapillomavirus	1	1	1	0	1	1	1	1	1	1	1	1	1	1	1	1	1	1
Dyoiotapapillomavirus	1	1	1	0	1	1	1	1	1	1	1	1	1	1	1	1	1	0.5
Dyokappapapillomavirus	1	1	1	0	1	1	1	1	1	1	1	1	1	1	1	1	1	0.375
Dyolambdapapillomavirus	1	1	1	0	1	1	1	1	1	1	1	1	1	1	1	1	1	0.125
Dyomupapillomavirus	1	1	1	0	1	1	1	1	1	1	1	1	1	1	1	1	1	0.5
Dyonupapillomavirus	1	1	1	0.5	1	1	1	1	1	1	1	1	1	1	1	1	1	0.8125
Dyophipapillomavirus	1	1	1	0	1	1	1	1	1	1	1	1	1	1	1	1	1	0
Dyopipapillomavirus	1	1	1	0.5	1	1	1	1	1	1	1	1	1	1	1	1	1	0.875
Dyotaupapillomavirus	1	1	1	0	1	1	1	1	1	1	1	1	1	1	1	1	1	1
Dyozetapapillomavirus	1	1	1	0	1	1	1	1	1	1	1	1	1	1	1	1	1	0.609375
Dypsocus	1	1	1	0	1	1	1	1	1	1	1	1	1	1	1	1	1	0
Dysepicritus	1	1	1	0	1	1	1	1	1	1	1	1	1	1	1	1	1	0
Dysgonomonas	1	1	1	0.375	1	1	1	1	1	1	1	1	1	1	1	1	1	0.275391
Dysnectes	1	1	1	0	1	1	1	1	1	1	1	1	1	1	1	1	0.75	0
Dysteria	1	1	1	0	1	1	1	1	1	1	1	1	1	1	1	1	1	0
E125virus	1	1	1	0	1	1	1	1	1	0.75	0.75	1	1	1	1	1	1	1
Ebolavirus	1	1	1	0	1	1	1	1	1	1	1	1	1	1	1	1	1	0.207016
Eburneopus	1	1	1	0.5	1	1	1	1	1	1	1	1	1	1	1	1	1	0.5
Echinactinomyxon	1	1	1	1	1	1	1	1	1	1	1	1	1	1	1	1	1	0
Echinamoeba	1	1	1	0.0078125	1	1	1	1	1	1	1	1	1	1	1	1	0.375	0.046875
Echinicola	1	1	1	0.523438	1	1	1	1	1	1	1	1	1	0.5	1	0.5	1	0.53125
Echiniscus	1	1	1	0	1	1	1	1	1	1	1	1	1	1	1	1	1	0.5
Echinococcus	1	1	1	0	1	1	1	1	1	1	1	1	1	1	1	1	1	0.5
Echinops	1	1	1	0	1	1	1	1	1	1	1	1	1	1	1	1	1	1
Echinorhynchus	1	1	1	0	1	1	1	1	1	1	1	1	1	1	1	1	1	0
Echinosorex	1	1	1	0	1	1	1	1	1	1	1	1	1	1	1	1	1	1
Echiophis	1	1	1	0.5	1	1	1	1	1	1	1	1	1	1	1	1	1	0
Ecphyadophora	1	1	1	0.5	1	1	1	1	1	1	1	1	1	1	1	1	1	0
Ecteinascidia	1	1	1	0	1	1	1	1	1	1	1	1	1	1	1	1	0.75	0.5
Ectocarpus	1	1	1	0	1	1	1	1	1	1	1	1	1	1	1	1	1	0.250549
Ectothiorhodospira	1	1	1	0	1	1	1	1	1	1	1	1	1	1	1	1	1	0.525391
Ectyoplasia	1	1	1	0	1	1	1	1	1	1	1	1	1	1	1	1	1	0
Edaphochlorella	1	1	1	0	1	1	1	1	1	1	1	1	1	1	1	1	1	0
Edaphus	1	1	1	0	1	1	1	1	1	1	1	1	1	1	1	1	1	0
Edhazardia	1	1	1	0.125	1	1	1	1	1	1	1	1	1	1	1	1	1	0.0922852
Edwardsiella	0.999985	1	0.999985	1.62125e-05	0.999999	1	0.999985	0.999985	1	1	0.999999	0.999985	0.999985	0.999985	0.999985	2.38426e-05	0.999985	0.999996
Effusibacillus	1	1	1	0.25	1	1	1	1	1	1	1	1	1	1	1	1	1	0.777344
Eggerthella	1	1	1	0.0628667	0.9375	1	1	1	1	1	0.937256	1	1	1	1	0.064411	0.999999	0.999022
Eggerthia	1	1	1	0.125	1	1	1	1	1	1	1	1	1	1	1	1	1	0.511719
Egretta	1	1	1	0	1	1	1	1	1	1	1	1	1	1	1	1	1	0
Ehrlichia	1	1	1	3.11949e-07	1	1	1	1	1	1	1	1	1	1	1	3.42723e-07	0.874996	0.874019
Eikenella	1	1	1	0	1	1	1	1	1	1	1	1	1	1	1	1	0.999981	0.25
Eimeria	1	1	1	0.0932617	1	1	1	1	1	1	1	1	1	1	1	1	1	0.093498
Einarella	1	1	1	0	1	1	1	1	1	1	1	1	1	1	1	1	0.5	0
Ektaphelenchus	1	1	1	1	1	1	1	1	1	1	1	1	1	1	1	1	1	1
Elakatothrix	1	1	1	1	1	1	1	1	1	1	1	1	1	1	1	1	1	1
Elaphodus	1	1	1	0	1	1	1	1	1	1	1	1	1	1	1	1	1	1
Elaphrus	1	1	1	0	1	1	1	1	1	1	1	1	1	1	1	1	1	1
Electra	1	1	1	0.03125	1	1	1	1	1	1	1	1	1	1	1	1	1	0.03125
Elephas	1	1	1	0	1	1	1	1	1	1	1	1	1	1	1	1	1	0
Eleutheria	1	1	1	1	1	1	1	1	1	1	1	1	1	1	1	1	1	1
Elioraea	1	1	1	0.25	1	1	1	1	1	1	1	1	1	1	1	1	1	0.765625
Elizabethkingia	1	1	1	0.5	1	1	1	1	1	1	1	1	1	1	1	1	1	1
Ellipsomyxa	1	1	1	0	1	1	1	1	1	1	1	1	1	1	1	1	1	0
Ellobiopsis	1	1	1	0.625	1	1	1	1	1	1	1	1	1	1	1	1	1	0.5
Elphidium	1	1	1	0.00195312	1	1	1	1	1	1	1	1	1	1	1	1	1	0.00195312
Elusimicrobium	1	1	1	0	1	1	1	1	1	1	1	1	1	1	1	0.00195324	1	0.994109
Elysia	1	1	1	0	1	1	1	1	1	1	1	1	1	1	1	1	1	1
Emiliania	1	1	1	0	1	1	1	1	1	1	1	0.5	1	1	1	1	1	1
Empedobacter	1	1	1	0	1	1	1	1	1	1	1	1	1	1	1	1	1	1
Emplectonema	1	1	1	0	1	1	1	1	1	1	1	1	1	1	1	1	1	1
Emticicia	1	1	1	0.1875	1	1	1	1	1	1	1	1	1	1	1	1	1	0.75
Encephalitozoon	1	1	1	0	1	1	1	1	1	1	1	1	1	1	1	1	0.812496	0.00390625
Enchelyodon	1	1	1	1	1	1	1	1	1	1	1	1	1	1	1	1	1	1
Encoelia	1	1	1	0	1	1	1	1	1	1	1	1	1	1	1	1	1	0
Encope	1	1	1	0	1	1	1	1	1	1	1	1	1	1	1	1	1	0
Encotyllabe	1	1	1	0	1	1	1	1	1	1	1	1	1	1	1	1	1	0
Encyonema	1	1	1	1	1	1	1	1	1	1	1	1	1	1	1	1	1	0
Endomyces	1	1	1	0	1	1	1	1	1	1	1	1	1	1	1	1	1	0
Endomyzostoma	1	1	1	0	1	1	1	1	1	1	1	1	1	1	1		0.5	0
Endoxocrinus	1	1	1	0.5	1	1	1	1	1	1	1	1	1	1	1	1	1	0.5
Endozoicomonas	1	1	1	0.0078125	1	1	1	1	1	1	1	1	1	1	1	1	1	4.57764e-05
Enhydrobacter	1	1	1	0	1	1	1	1	1	1	1	0.4375	1	1	1	1	1	0.6875
Eniochthonius	1	1	1	0	1	1	1	1	1	1	1	1	1	1	1	1	1	0
Enoplognatha	1	1	1	0	1	1	1	1	1	1	1	1	1	1	1	1	1	0
Enoplolaimus	1	1	1	1	1	1	1	1	1	1	1	1	1	1	1	1	1	1
Enoplometopus	1	1	1	1	1	1	1	1	1	1	1	1	1	1	1	1	1	1
Enorma	1	1	1	0	1	1	1	1	1	1	1	1	1	1	1	1	1	0.5
Ensiculus	1	1	1	0	1	1	1	1	1	1	1	1	1	1	1		1	0
Ensifer	1	1	1	0.03125	1	1	1	1	1	1	1	1	1	1	1	1	0.998047	0.728088
Ensis	1	1	1	0	1	1	1	1	1	1	1	1	1	1	1		1	0
Entalina	1	1	1	1	1	1	1	1	1	1	1	1	1	1	1	1	1	1
Entamoeba	1	1	1	0	1	1	1	1	1	1	1	1	1	1	1	1	1	0.125013
Entemnotrochus	1	1	1	0	1	1	1	1	1	1	1	1	1	1	1	1	1	0
Enterobacter	1	1	1	0.00341799	0.999998	1	1	1	1	1	0.999998	1	0.999512	0.99939	1	0.873281	0.984314	0.136642
Enterobius	1	1	1	0	1	1	1	1	1	1	1	1	1	1	1	1	1	1
Enterobryus	1	1	1	0.5	1	1	1	1	1	1	1	1	1	1	1	1	1	0.5
Enterococcus	1	1	1	0.00976568	0.745117	0.745111	1	1	1	0.745117	0.745117	1	0.990234	0.998047	1	0.489012	0.870102	0.822511
Enterocytozoon	1	1	1	0	1	1	1	1	1	1	1	0.999756	1	1	1	1	0.496094	0.000106812
Enteromonas	1	1	1	0	1	1	1	1	1	1	1	1	1	1	1	1	0.874756	6.10352e-05
Enteromyxum	1	1	1	0.5	1	1	1	1	1	1	1	1	1	1	1	1	1	0.25
Enteropogon	1	1	1	0.5	1	1	1	1	1	1	1	1	1	1	1	1	1	0.5
Enterovibrio	1	1	1	0.125	1	1	1	1	1	1	1	1	1	1	1	1	1	0.164848
Enterovirus	1	1	1	0.0585938	1	1	1	1	1	1	1	1	1	1	1	1	1	0.0588379
Entomophaga	1	1	1	0	1	1	1	1	1	1	1	1	1	1	1	1	1	0
Entomophthora	1	1	1	1	1	1	1	1	1	1	1	1	1	1	1	1	1	1
Entomoplasma	1	1	1	0.5	1	1	1	1	1	1	1	1	1	1	1	1	1	0
Entophlyctis	1	1	1	0	1	1	1	1	1	1	1	1	1	1	1	1	1	0
Eocercomonas	1	1	1	0	1	1	1	1	1	1	1	1	1	1	1	1	1	1
Eophreatoicus	1	1	1	0	1	1	1	1	1	1	1	1	1	1	1	1	1	0.5
Eosentomon	1	1	1	0	1	1	1	1	1	1	1	1	1	1	1	1	1	0
Eparchus	1	1	1	1	1	1	1	1	1	1	1	1	1	1	1	1	1	1
Epeirotypus	1	1	1	0.5	1	1	1	1	1	1	1	1	1	1	1	1	1	0.5
Ephedra	1	1	1	0	1	1	1	1	1	1	1	1	1	1	1	1	1	0
Ephelota	1	1	1	0.0625	1	1	1	1	1	1	1	1	1	1	1	1	1	0.046875
Epiactis	1	1	1	0.5	1	1	1	1	1	1	1	1	1	1	1	1	1	0.5
Epicarchesium	1	1	1	1	1	1	1	1	1	1	1	1	1	1	1	1	1	0
Epichloe	1	1	1	0.117188	1	1	1	1	1	1	1	1	1	1	1	1	1	0.0476153
Epidaus	1	1	1	1	1	1	1	1	1	1	1	1	1	1	1	1	1	1
Epiphragma	1	1	1	0	1	1	1	1	1	1	1	1	1	1	1	1	1	0
Episoriculus	1	1	1	0	1	1	1	1	1	1	1	1	1	1	1	1	1	0.5
Epistominella	1	1	1	0	1	1	1	1	1	1	1	1	1	1	1	1	1	0
Epistylis	1	1	1	0.125	1	1	1	1	1	1	1	1	1	1	1	1	1	0.125
Epitroctes	1	1	1	1	1	1	1	1	1	1	1	1	1	1	1	1	1	1
Epsilon15virus	1	1	1	0.25	1	1	1	1	1	1	1	1	1	1	1	1	1	1
Epsilonpapillomavirus	1	1	1	0	1	1	1	1	1	1	1	1	1	1	1	1	1	0.5
Epsilonretrovirus	1	1	1	0	1	1	1	1	1	1	1	1	1	1	1	1	1	0.3125
Epulopiscium	1	1	1	0.0625	1	1	1	1	1	1	1	1	1	1	1	1	1	0.0627441
Equisetum	1	1	1	0	1	1	1	1	1	1	1	1	1	1	1	1	1	0
Equus	1	1	1	0	1	1	1	1	1	1	1	1	1	1	1	1	1	0.5
Eragrostis	1	1	1	0	1	1	1	1	1	1	1	1	1	1	1	1	1	0
Erbovirus	1	1	1	0	1	1	1	1	1	1	1	1	1	1	1	1	1	0.5
Eremias	1	1	1	0	1	1	1	1	1	1	1	1	1	1	1	1	1	1
Eremitalpa	1	1	1	0	1	1	1	1	1	1	1	1	1	1	1	1	1	1
Eremobates	1	1	1	0	1	1	1	1	1	1	1	1	1	1	1	1	1	0
Eremobiotus	1	1	1	0	1	1	1	1	1	1	1	1	1	1	1	1	1	0
Eremococcus	1	1	1	0	1	1	1	1	1	1	1	1	1	1	1	1	1	0.257812
Eremothecium	1	1	1	0.1875	1	1	1	1	1	1	1	1	1	1	1	1	1	0.235001
Ergasilus	1	1	1	0	1	1	1	1	1	1	1	1	1	1	1	1	1	0
Ergene	1	1	1	1	1	1	1	1	1	1	1	1	1	1	1	1	1	0
Ergobibamus	1	1	1	0.5	1	1	1	1	1	1	1	1	1	1	1	1	1	0.5
Erignathus	1	1	1	0	1	1	1	1	1	1	1	1	1	1	1	1	1	1
Erigone	1	1	1	1	1	1	1	1	1	1	1	1	1	1	1	1	1	1
Erinaceus	1	1	1	0	1	1	1	1	1	1	1	1	1	1	1	1	1	0.03125
Eriocheir	1	1	1	0	1	1	1	1	1	1	1	1	1	1	1	1	1	0.75
Eriospermum	1	1	1	0	1	1	1	1	1	1	1	1	1	1	1	1	1	1
Ernoporus	1	1	1	1	1	1	1	1	1	1	1	1	1	1	1	1	1	1
Erwinia	1	1	1	0.00223458	0.997986	1	1	1	1	1	0.998047	1	0.999996	0.999993	1	0.00223338	1	0.999999
Erynia	1	1	1	0.125	1	1	1	1	1	1	1	1	1	1	1	1	1	0.125
Eryniopsis	1	1	1	0	1	1	1	1	1	1	1	1	1	1	1	1	1	0
Erysipelothrix	1	1	1	0.250063	0.999999	0.984374	1	1	1	1	0.749999	1	1	1	1	1	1	0.250072
Erysiphe	1	1	1	0	1	1	1	1	1	1	1	1	1	0.96875	1	1	1	1
Erythrobacter	1	1	1	0.250977	1	1	1	1	1	1	1	1	1	1	1	0.251866	1	0.99925
Erythroparvovirus	1	1	1	0	1	1	1	1	1	1	1	1	1	1	1	1	1	0.75
Erythropsidinium	1	1	1	0	1	1	1	1	1	1	1	1	1	1	1	1	1	0
Escharella	1	1	1	0	1	1	1	1	1	1	1	1	1	1	1	1	1	0
Escherichia	1	1	1	0.281806	0.999984	0.999992	1	1	1	0.999999	0.999999	1	0.7182	1	0.96875	0.407081	0.96875	0.366908
Eteone	1	1	1	0.25	1	1	1	1	1	1	1	1	1	1	1	1	1	0.25
Ethanoligenens	1	1	1	0.103516	0.992188	1	1	1	1	1	1	1	1	1	1	1	1	0.234161
Etheirophora	1	1	1	1	1	1	1	1	1	1	1	1	1	1	1	1	1	1
Eualetes	1	1	1	0	1	1	1	1	1	1	1	1	1	1	1	1	1	1
Euastacus	1	1	1	1	1	1	1	1	1	1	1	1	1	1	1	1	1	1
Eubacterium	1	0.999996	0.999996	0.0625141	0.999969	0.999969	1	0.999996	1	0.999969	0.999969	1	1	0.999996	1	0.708343	1	0.354178
Eubothrium	1	1	1	1	1	1	1	1	1	1	1	1	1	1	1	1	1	1
Eucampsipoda	1	1	1	1	1	1	1	1	1	1	1	1	1	1	1	1	1	0
Eucapnopsis	1	1	1	1	1	1	1	1	1	1	1	1	1	1	1	1	1	1
Eucoleus	1	1	1	0.5	1	1	1	1	1	1	1	1	1	1	1	1	1	1
Eucomonympha	1	1	1	2.38419e-07	1	1	1	1	1	1	1	1	1	1	1	1	0.413016	5.96046e-08
Eucopia	1	1	1	0.5	1	1	1	1	1	1	1	1	1	1	1	1	1	0
Eucorethra	1	1	1	0	1	1	1	1	1	1	1	1	1	1	1	1	1	0
Eucypris	1	1	1	0	1	1	1	1	1	1	1	1	1	1	1	1	1	0
Eucyrtidium	1	1	1	1	1	1	1	1	1	1	1	1	1	1	1	1	1	1
Eudiplozoon	1	1	1	1	1	1	1	1	1	1	1	1	1	1	1	1	1	1
Eudistoma	1	1	1	0	1	1	1	1	1	1	1	1	1	1	1	1	1	0
Eudoraea	1	1	1	0	1	1	1	1	1	1	1	1	1	1	1	1	1	1
Euglena	1	1	1	0.375001	1	1	1	1	1	1	1	1	1	1	1	1	1	0.940919
Euglenaria	1	1	1	0.25	1	1	1	1	1	1	1	1	1	1	1	1	1	0.25
Euglypha	1	1	1	0	1	1	1	1	1	1	1	1	1	1	1	1	0.5	0
Eugonatonotus	1	1	1	1	1	1	1	1	1	1	1	1	1	1	1	1	1	1
Eukoenenia	1	1	1	0	1	1	1	1	1	1	1	1	1	1	1	1	1	1
Eulaeospira	1	1	1	1	1	1	1	1	1	1	1	1	1	1	1	1	1	1
Eulalia	1	1	1	0	1	1	1	1	1	1	1	1	1	1	1	1	1	0
Eulemur	1	1	1	0	1	1	1	1	1	1	1	1	1	1	1	1	1	0.5
Eulimnadia	1	1	1	1	1	1	1	1	1	1	1	1	1	1	1	1	1	1
Eumonhystera	1	1	1	0	1	1	1	1	1	1	1	1	1	1	1	1	1	0
Eunotia	1	1	1	1	1	1	1	1	1	1	1	1	1	1	1	1	1	1
Euperipatoides	1	1	1	1	1	1	1	1	1	1	1	1	1	1	1	1	1	0
Euphaea	1	1	1	0	1	1	1	1	1	1	1	1	1	1	1	1	1	1
Euphausia	1	1	1	0	1	1	1	1	1	1	1	1	1	1	1	1	1	1
Euphlyctis	1	1	1	0	1	1	1	1	1	1	1	1	1	1	1	1	1	1
Euphyllia	1	1	1	0	1	1	1	1	1	1	1	1	1	1	1	1	1	1
Euplexaura	1	1	1	0	1	1	1	1	1	1	1	1	1	1	1	1	1	1
Euplotes	1	1	1	0.0625	1	1	1	1	1	1	1	1	1	1	1	1	1	0.5625
Eupoa	1	1	1	1	1	1	1	1	1	1	1	1	1	1	1	1	1	1
Eupodes	1	1	1	0	1	1	1	1	1	1	1	1	1	1	1	1	1	1
Eupogodon	1	1	1	0	1	1	1	1	1	1	1	1	1	1	1	1	1	0
Eurycercus	1	1	1	0.5	1	1	1	1	1	1	1	1	1	1	1	1	1	0.5
Eurychasma	1	1	1	0	1	1	1	1	1	1	1	1	1	1	1	1	1	0
Euryhaliotrema	1	1	1	1	1	1	1	1	1	1	1	1	1	1	1	1	1	1
Eurylophella	1	1	1	1	1	1	1	1	1	1	1	1	1	1	1	1	1	1
Eurystomatella	1	1	1	1	1	1	1	1	1	1	1	1	1	1	1	1	1	1
Euspilotus	1	1	1	0	1	1	1	1	1	1	1	1	1	1	1	1	1	0.5
Eutaeniophorus	1	1	1	0	1	1	1	1	1	1	1	1	1	1	1	1	1	1
Euthora	1	1	1	0	1	1	1	1	1	1	1	1	1	1	1	1	1	0
Euthyplocia	1	1	1	0.5	1	1	1	1	1	1	1	1	1	1	1	1	1	0
Eutintinnus	1	1	1	0	1	1	1	1	1	1	1	1	1	1	1	1	1	0
Eutreptia	1	1	1	0	1	1	1	1	1	1	1	1	1	1	1	1	1	0.125
Eutreptiella	1	1	1	0.125	1	1	1	1	1	1	1	1	1	1	1	1	0.5	0.125
Euxinia	1	1	1	0	1	1	1	1	1	1	1	1	1	1	1		1	1
Euzercon	1	1	1	1	1	1	1	1	1	1	1	1	1	1	1	1	1	1
Euzetrema	1	1	1	0.5	1	1	1	1	1	1	1	1	1	1	1	1	1	0.5
Evania	1	1	1	0	1	1	1	1	1	1	1	1	1	1	1	1	1	1
Evernia	1	1	1	1	1	1	1	1	1	1	1	1	1	1	1	1	1	0
Excellichlamys	1	1	1	1	1	1	1	1	1	1	1	1	1	1	1	1	1	1
Exiguobacterium	1	1	1	9.04198e-07	1	1	1	1	1	1	1	1	1	1	1	0.761843	1	0.0955643
Exophiala	1	1	1	0.00292969	1	1	1	1	1	1	1	1	1	1	1	1	1	0.00292969
Exumella	1	1	1	0	1	1	1	1	1	1	1	1	1	1	1		1	1
F116virus	1	1	1	0	0	0	1	1	1	0.25	0	1	1	1	1	1	1	1
Fabibacter	1	1	1	1	1	1	1	1	1	1	1	1	1	1	1	1	1	0
Fabrea	1	1	1	0	1	1	1	1	1	1	1	1	1	1	1	1	1	0.5
Fabriciana	1	1	1	0	1	1	1	1	1	1	1	1	1	1	1	1	1	1
Facklamia	1	1	1	0.00390625	1	1	1	1	1	1	1	1	1	1	1	1	1	0.125031
Faecalibacterium	1	1	1	0.75	1	1	1	1	1	1	1	1	1	1	1	1	0.875	0.832031
Faecalitalea	1	1	1	0.253906	1	1	1	1	1	1	1	1	1	1	1	1	1	0.472656
Falciformispora	1	1	1	1	1	1	1	1	1	1	1	1	1	1	1	1	1	1
Falsomalthinus	1	1	1	0	1	1	1	1	1	1	1	1	1	1	1	1	1	0
Fangia	1	1	1	0	1	1	1	1	1	1	1	1	1	1	1	1	1	0.25
Farrea	1	1	1	0	1	1	1	1	1	1	1	1	1	1	1	1	1	0
Fasciola	1	1	1	0	1	1	1	1	1	1	1	1	1	1	1	1	1	1
Faucheopsis	1	1	1	0.5	1	1	1	1	1	1	1	1	1	1	1	1	0.5	0
Fauveliopsis	1	1	1	1	1	1	1	1	1	1	1	1	1	1	1	1	1	1
Fejervarya	1	1	1	0	1	1	1	1	1	1	1	1	1	1	1	1	1	0.5
Felis	1	0.5	1	0	1	1	1	1	1	1	1	1	1	1	1	1	0.992188	0.691406
Felixo1virus	1	1	1	0	1	1	1	1	1	1	1	1	1	1	1	1	1	0.5
Fellomyces	1	1	1	1	1	1	1	1	1	1	1	1	1	1	1	1	1	1
Fenollaria	1	1	1	0.25	1	1	1	1	1	1	1	1	1	1	1	1	1	0
Ferrimonas	1	1	1	0.654328	0.499023	0.999939	1	1	1	1	0.993164	1	1	1	1	1	1	0.882661
Ferroglobus	1	1	1	0	1	1	1	1	1	1	1	1	1	1	1	1	1	0.1875
Ferroplasma	1	1	1	0.9375	1	1	1	0.5	1	1	1	1	0.5625	0.5	0.5625	0.0625	0.6875	0.93866
Fervidicoccus	1	1	1	0	1	1	1	1	1	1	1	1	1	1	1	1	1	8.39233e-05
Fervidobacterium	1	1	1	0.00585939	1	0.999988	1	0.994141	1	1	1	1	1	0.994141	1	0.00248191	1	0.999267
Fibrella	1	1	1	0.639648	1	1	1	1	1	1	1	1	0.5	0.5	1	0.5	1	0.96875
Fibrisoma	1	1	1	0	1	1	1	1	1	1	1	1	1	1	1	1	1	0.25
Fibrobacter	1	1	1	0.0118408	1	1	1	1	1	1	1	1	1	0.999989	1	0.999756	1	0.108531
Fibroporia	1	1	1	0.25	1	1	1	1	1	1	1	1	1	1	1	1	1	0.984375
Fibulobasidium	1	1	1	0	1	1	1	1	1	1	1	1	1	1	1	1	1	0
Ficopomatus	1	1	1	0	1	1	1	1	1	1	1	1	1	1	1		1	0
Fictibacillus	1	1	1	0	1	1	1	1	1	1	1	0.875	1	1	1	1	1	0.890625
Fictor	1	1	1	0	1	1	1	1	1	1	1	1	1	1	1	1	1	0
Filamoeba	1	1	1	0	1	1	1	1	1	1	1	1	1	1	1	1	1	0
Filenchus	1	1	1	1	1	1	1	1	1	1	1	1	1	1	1	1	1	1
Filifactor	1	1	0.75	0.383057	0.839783	0.937439	1	0.75	1	0.999939	0.839783	1	1	0.75	1	0.75	1	0.499817
Filinia	1	1	1	1	1	1	1	1	1	1	1	1	1	1	1	1	1	1
Filipodium	1	1	1	0.125	1	1	1	1	1	1	1	1	1	1	1	1	1	0.125
Filobasidium	1	1	1	0.5	1	1	1	1	1	1	1	1	1	1	1	1	1	0.5
Fimbrifolium	1	1	1	1	1	1	1	1	1	1	1	1	1	1	1	1	1	0
Fimbriimonas	1	1	1	0	1	1	1	1	1	1	1	1	1	1	1	1	1	1
Finegoldia	1	1	1	0.00391006	1	0.998047	1	1	1	1	1	1	1	0.996094	1	0.00391388	0.9375	0.162107
Fischerella	1	1	1	0.25	1	1	1	1	1	1	1	1	1	1	1	1	1	0.1875
Fistulifera	1	1	1	0.046875	1	1	1	1	1	1	1	1	1	1	1	1	1	0.53154
Flabellia	1	1	1	0	1	1	1	1	1	1	1	1	1	1	1	1	1	0
Flabelligera	1	1	1	0	1	1	1	1	1	1	1	1	1	1	1	1	1	0
Flabellina	1	1	1	0	1	1	1	1	1	1	1	1	1	1	1	1	1	0
Flagellaria	1	1	1	1	1	1	1	1	1	1	1	1	1	1	1	1	1	1
Flagellimonas	1	1	1	0	1	1	1	1	1	1	1	1	1	1	1	1	1	0.5
Flagellophora	1	1	1	0.5	1	1	1	1	1	1	1	1	1	1	1	1	1	0.5
Flamella	1	1	1	0.25	1	1	1	1	1	1	1	1	1	1	1	1	1	0.25
Flammeovirga	1	1	1	1	1	1	1	1	1	1	1	1	1	1	1	1	1	0.5
Flavivirus	1	1	1	0.000854492	1	1	1	1	1	1	1	1	1	1	1	1	1	0.00172251
Flavobacterium	1	1	1	0.125002	1	1	1	1	1	1	1	1	0.875	0.875	0.875	0.749518	0.967285	0.125484
Flavonifractor	1	1	1	0	1	1	1	1	1	1	1	1	1	1	1	1	1	1
Flectobacillus	1	1	1	0	1	1	1	1	1	1	1	1	1	1	1	1	1	1
Flexibacter	1	1	1	0	1	1	1	1	1	1	1	1	1	1	1	1	1	0
Flexistipes	1	1	1	0.5	1	1	1	1	1	1	1	1	1	1	1	1	1	0.703125
Flexithrix	1	1	1	0	1	1	1	1	1	1	1	1	1	1	1	1	1	0.0126953
Flexopecten	1	1	1	1	1	1	1	1	1	1	1	1	1	1	1	1	1	1
Flintiella	1	1	1	0	1	1	1	1	1	1	1	1	1	1	1	1	1	0
Florarctus	1	1	1	0	1	1	1	1	1	1	1	1	1	1	1	1	1	0
Floridosentis	1	1	1	1	1	1	1	1	1	1	1	1	1	1	1	1	1	1
Florometra	1	1	1	0	1	1	1	1	1	1	1	1	1	1	1	1	1	0
Fluoribacter	1	1	1	0.5625	1	1	1	1	1	1	1	1	1	1	1	1	1	1
Flustra	1	1	1	0	1	1	1	1	1	1	1	1	1	1	1	1	1	0.75
Flustrellidra	1	1	1	0.125	1	1	1	1	1	1	1	1	1	1	1	1	1	0.125
Fluviicola	1	1	1	0.110107	0.90625	1	1	1	1	1	0.984375	1	1	1	1	1	1	0.12085
Fodinicola	1	1	1	0	1	1	1	1	1	1	1	1	1	1	1	1	1	0
Folsomia	1	1	1	0	1	1	1	1	1	1	1	1	1	1	1	1	1	0
Fonticula	1	1	1	0.125	1	1	1	1	1	1	1	1	1	1	1	1	1	0.0625
Forficula	1	1	1	0	1	1	1	1	1	1	1	1	1	1	1	1	1	0
Formosa	1	1	1	0	1	1	1	1	1	1	1	1	1	1	1	1	1	0.25
Fortiea	1	1	1	0	1	1	1	1	1	1	1	1	1	1	1	1	1	0.5
Fossombronia	1	1	1	0	1	1	1	1	1	1	1	1	1	1	1	1	1	0
Foveavirus	1	1	1	0	1	1	1	1	1	1	1	1	1	1	1	1	0.960938	0.0854816
Fragilaria	1	1	1	0	1	1	1	1	1	1	1	1	1	1	1	1	1	0
Fragilidium	1	1	1	0	1	1	1	1	1	1	1	1	1	1	1	1	1	0
Fragum	1	1	1	0.25	1	1	1	1	1	1	1	1	1	1	1	1	1	0.25
Francisella	1	1	1	9.39444e-05	0.999999	0.999488	1	0.999937	1	1	0.999999	1	0.999998	0.999939	0.999998	0.102539	0.999983	0.89802
Franconibacter	1	1	1	0	1	1	1	1	1	1	1	0.625	1	1	1	1	0.875	0.367188
Frankia	1	1	1	0.00390625	0.874977	0.96875	1	1	1	1	0.874977	1	1	0.996094	1	0.983155	0.623047	0.0363768
Franklinothrips	1	1	1	0	1	1	1	1	1	1	1	1	1	1	1		1	1
Frateuria	1	1	1	0.299435	0.992157	1	1	1	1	1	0.953102	1	1	1	1	1	1	0.875
Fretibacterium	1	1	1	0	1	1	1	1	1	1	1	1	1	1	1	1	0.984375	0.00704956
Friedmaniella	1	1	1	0	1	1	1	1	1	1	1	1	1	1	1		1	0
Friesea	1	1	1	0.5	1	1	1	1	1	1	1	1	1	1	1	1	1	0.5
Fritschiella	1	1	1	0	1	1	1	1	1	1	1	1	1	1	1	1	0	0
Frondipora	1	1	1	0.5	1	1	1	1	1	1	1	1	1	1	1	1	1	0.5
Frontonia	1	1	1	0.117188	1	1	1	1	1	1	1	1	1	1	1	1	1	0.046875
Fructobacillus	1	1	1	0	1	1	1	1	1	1	1	1	1	1	1	1	1	0.015625
Fucus	1	1	1	0	1	1	1	1	1	1	1	1	1	1	1	1	1	0.0156937
Fuelleborniella	1	1	1	0	1	1	1	1	1	1	1	1	1	1	1	1	1	0
Fuligo	1	1	1	0	1	1	1	1	1	1	1	1	1	1	1	1	1	1
Fulvimarina	1	1	1	0	1	1	1	1	1	1	1	1	1	1	1	1	0.999998	0.00050354
Fulvivirga	1	1	1	0	1	1	1	1	1	1	1	1	1	1	1	1	1	0.281738
Fulvocentrum	1	1	1	1	1	1	1	1	1	1	1	1	1	1	1	1	1	0
Fungiacyathus	1	1	1	1	1	1	1	1	1	1	1	1	1	1	1	1	1	1
Furia	1	1	1	0.25	1	1	1	1	1	1	1	1	1	1	1	1	1	0.25
Furovirus	1	1	1	0.503906	0.46875	1	1	1	1	1	0.46875	1	1	1	1	1	1	0.9375
Fusarium	1	1	1	0.00390625	1	1	1	1	1	1	1	0.999512	1	1	1	1	1	0.0124766
Fusobacterium	1	1	0.999939	0.500961	1	0.929687	1	0.999939	1	1	1	1	0.999939	0.999939	1	0.999939	1	0.576633
G4microvirus	1	1	1	1	1	1	1	1	1	1	1	1	1	1	1	1	1	1
Gadimyxa	1	1	1	0.03125	1	1	1	1	1	1	1	1	1	1	1	1	1	0
Gadus	1	1	1	0.25	1	1	1	1	1	1	1	1	1	1	1	1	1	0
Gaertneriomyces	1	1	1	0	1	1	1	1	1	1	1	1	1	1	1	1	1	0
Gaeumannomyces	1	1	1	0	1	1	1	1	1	1	1	1	1	1	1	1	1	0.0166016
Galacantha	1	1	1	0	1	1	1	1	1	1	1	1	1	1	1	1	1	0
Galactosomum	1	1	1	1	1	1	1	1	1	1	1	1	1	1	1	1	1	1
Galathea	1	1	1	1	1	1	1	1	1	1	1	1	1	1	1	1	1	0
Galathealinum	1	1	1	0	1	1	1	1	1	1	1	1	1	1	1	1	1	1
Galbibacter	1	1	1	0	1	1	1	1	1	1	1	1	1	1	1	1	1	0.5
Galdieria	1	1	1	1	1	1	1	1	1	1	1	1	1	1	1	1	1	0
Galendromus	1	1	1	0	1	1	1	1	1	1	1	1	1	1	1	1	1	0.5
Galeolaria	1	1	1	0.5	1	1	1	1	1	1	1	1	1	1	1	1	1	0.5
Galeopterus	1	1	1	0	1	1	1	1	1	1	1	1	1	1	1	1	1	0
Galerina	1	1	1	1	1	1	1	1	1	1	1	1	1	1	1	1	1	1
Gallaecimonas	1	1	1	0.25	1	1	1	1	1	1	1	1	1	1	1	1	1	0.0146484
Gallantivirus	1	1	1	0	1	1	1	1	1	1	1	1	1	1	1	1	1	1
Gallibacterium	1	1	1	0.125069	0.728516	0.720673	1	0.875	1	1	0.748047	1	1	0.875	1	0.875	1	0.442627
Gallionella	1	1	1	0.102678	0.984375	1	1	1	1	1	0.96875	1	1	1	1	1	1	0.247771
Gamasiphis	1	1	1	0	1	1	1	1	1	1	1	1	1	1	1	1	1	0
Gamasiphoides	1	1	1	0	1	1	1	1	1	1	1	1	1	1	1	1	1	0
Gambierdiscus	1	1	1	0.00378418	1	1	1	1	1	1	1	1	1	1	1	1	0.745972	0.00378418
Gammabaculovirus	1	1	1	0	1	1	1	1	1	1	1	1	1	1	1	1	1	1
Gammacarmovirus	1	1	1	0	1	1	1	1	1	1	1	1	1	1	1	1	1	1
Gammacoronavirus	1	1	1	0.00390625	1	1	1	1	1	1	1	1	1	1	1	1	1	0.515625
Gammapapillomavirus	1	1	1	0.000976562	1	1	1	1	1	1	1	1	1	1	1	1	0.249872	0.0634766
Gammaretrovirus	1	1	1	0.255859	0.998047	1	1	1	1	1	0.998047	1	1	1	1	1	0.999992	0.259768
Gammasphaerolipovirus	1	1	1	1	1	1	1	1	1	1	1	1	1	1	1	1	1	1
Gammatorquevirus	1	1	1	1	1	1	1	1	1	1	1	1	1	1	1	1	1	1
Ganoderma	1	1	1	0.25	1	1	1	1	1	1	1	1	1	1	1	1	1	0.4375
Gardnerella	1	1	1	3.05474e-05	1	0.872779	1	0.999969	1	1	1	0.5	0.999969	0.999999	0.999969	0.00299844	0.998993	0.995041
Gasterosteus	1	1	1	0	1	1	1	1	1	1	1	1	1	1	1	1	1	0.750854
Gastrochaena	1	1	1	0	1	1	1	1	1	1	1	1	1	1	1		1	0
Gastrosaccus	1	1	1	1	1	1	1	1	1	1	1	1	1	1	1	1	1	1
Gayadomonas	1	1	1	0	1	1	1	1	1	1	1	1	1	1	1	1	1	0.5
Gazella	1	1	1	0	1	1	1	1	1	1	1	1	1	1	1	1	1	0
Geisha	1	1	1	0	1	1	1	1	1	1	1	1	1	1	1	1	1	1
Geitlerinema	1	1	1	0.042984	0.75	1	1	1	1	1	1	1	1	1	1	1	1	0.261739
Gelatoporia	1	1	1	0.25	1	1	1	1	1	1	1	1	1	1	1	1	1	0.679688
Geleia	1	1	1	0.5	1	1	1	1	1	1	1	1	1	1	1	1	1	0.5
Gelidiella	1	1	1	1	1	1	1	1	1	1	1	1	1	1	1	1	1	1
Gelidium	1	1	1	0.5	1	1	1	1	1	1	1	1	1	1	1	1	1	0.5
Gemella	1	1	1	0	1	1	1	1	1	1	1	1	1	1	1	1	0.999992	0.0318011
Geminicoccus	1	1	1	0	1	1	1	1	1	1	1	1	1	1	1	1	1	0.5
Geminocystis	1	1	1	0.5	1	1	1	1	1	1	1	1	1	1	1	1	1	0.0703125
Geminosyllis	1	1	1	0.5	1	1	1	1	1	1	1	1	1	1	1	1	1	0.5
Gemmata	1	1	1	0	1	1	1	1	1	1	1	1	1	1	1	1	1	0.147461
Gemmatimonas	1	1	1	0	1	1	1	1	1	1	1	1	1	1	1	0.0312591	1	0.958984
Gemmatirosa	1	1	1	0	1	1	1	1	1	1	1	1	1	1	1	1	1	0.03125
Gemmobacter	1	1	1	0	1	1	1	1	1	1	1	0.25	1	1	1	1	1	1
Geobacillus	1	1	1	1.03316e-10	1	0.996094	1	1	1	1	1	1	1	1	1	0.532227	0.96875	0.467773
Geobacter	1	1	1	5.62307e-16	1	1	1	1	1	1	1	1	1	1	1	0.25	1	0.726562
Geocalamus	1	1	1	0	1	1	1	1	1	1	1	1	1	1	1	1	1	0
Geocenamus	1	1	1	0	1	1	1	1	1	1	1	1	1	1	1	1	1	0
Geocentrophora	1	1	1	1	1	1	1	1	1	1	1	1	1	1	1	1	1	1
Geodermatophilus	1	1	1	0.000976562	0.873535	1	1	1	1	1	0.842285	1	1	1	1	0.00317383	1	0.359253
Geodia	1	1	1	0	1	1	1	1	1	1	1	1	1	1	1	1	1	1
Geomonhystera	1	1	1	1	1	1	1	1	1	1	1	1	1	1	1	1	1	1
Geophilus	1	1	1	0	1	1	1	1	1	1	1	1	1	1	1	1	1	0
Georgenia	1	1	1	0	1	1	1	1	1	1	1	1	1	1	1	1	0.5	0.078125
Geosiphon	1	1	1	0	1	1	1	1	1	1	1	1	1	1	1	1	0	0
Geothermobacterium	1	1	1	0	1	1	1	1	1	1	1	1	1	1	1	1	1	0.5
Geotrichum	1	1	1	0	1	1	1	1	1	1	1	1	1	1	1	1	1	0
Geotrygon	1	1	1	0	1	1	1	1	1	1	1	1	1	1	1	1	1	0
Geranium	1	1	1	0.5	1	1	1	1	1	1	1	1	1	1	1	1	1	0.5
Giardia	1	1	1	1.11759e-08	1	1	1	1	1	1	1	1	1	1	1	1	0.65625	6.9648e-05
Gieysztoria	1	1	1	0	1	1	1	1	1	1	1	1	1	1	1	1	1	0
Gigantolina	1	1	1	1	1	1	1	1	1	1	1	1	1	1	1	1	1	1
Gigaspermum	1	1	1	0	1	1	1	1	1	1	1	1	1	1	1		1	0
Gigaspora	1	1	1	0	1	1	1	1	1	1	1	1	1	1	1	1	1	0
Gilbertella	1	1	1	0.5	1	1	1	1	1	1	1	1	1	1	1	1	1	1
Gilliamella	1	1	1	0	1	1	1	1	1	1	1	1	1	1	1	1	1	1
Gillisia	1	1	1	0	1	1	1	1	1	1	1	1	1	1	1	1	1	0.265625
Gilvimarinus	1	1	1	0	1	1	1	1	1	1	1	1	1	1	1	1	1	1
Gimesia	1	1	1	0.25	1	1	1	1	1	1	1	1	1	1	1	1	1	0.1875
Ginkgo	1	1	1	0.5	1	1	1	1	1	1	1	1	1	1	1	1	1	0.75
Girardia	1	1	1	0	1	1	1	1	1	1	1	1	1	1	1	1	1	0
Giraudyopsis	1	1	1	0	1	1	1	1	1	1	1	1	1	1	1	1	1	0
Glabratellina	1	1	1	1	1	1	1	1	1	1	1	1	1	1	1	1	1	1
Glaciecola	1	1	1	0.00651457	0.996092	1	1	0.997925	1	1	0.996054	1	0.998047	0.997925	0.998047	0.997925	0.999985	0.42839
Glaciibacter	1	1	1	0	1	1	1	1	1	1	1	1	1	1	1		1	1
Glaeseria	1	1	1	1	1	1	1	1	1	1	1	1	1	1	1	1	1	0
Glarea	1	1	1	0	1	1	1	1	1	1	1	1	1	1	1	1	1	0.375
Glaucocystis	1	1	1	0.5	1	1	1	1	1	1	1	1	1	1	1	1	1	1
Glaucoma	1	1	1	0.5	1	1	1	1	1	1	1	1	1	1	1	1	1	0.5
Glauconema	1	1	1	0	1	1	1	1	1	1	1	1	1	1	1	1	1	0
Glaucosphaera	1	1	1	0	1	1	1	1	1	1	1	1	1	1	1	1	0.5	0
Glis	1	1	1	0	1	1	1	1	1	1	1	1	1	1	1	1	1	0
Globobulimina	1	1	1	1	1	1	1	1	1	1	1	1	1	1	1	1	1	1
Globocassidulina	1	1	1	1	1	1	1	1	1	1	1	1	1	1	1	1	1	1
Gloeobacter	1	1	1	0.000427317	1	1	1	1	1	1	0.999756	1	1	1	1	0.00219761	1	1
Gloeocapsa	1	1	1	0.203369	0.928711	0.991211	1	1	1	1	0.976562	1	1	1	1	1	1	0.0912247
Gloeotila	1	1	1	0	1	1	1	1	1	1	1	1	1	1	1	1	1	1
Gloeotilopsis	1	1	1	0	1	1	1	1	1	1	1	1	1	1	1	1	1	0
Glomus	1	1	1	0	1	1	1	1	1	1	1	1	1	1	1	1	1	0.5
Glossanodon	1	1	1	0	1	1	1	1	1	1	1	1	1	1	1	1	1	1
Glossinavirus	1	1	1	0	0.625	0.625	1	1	1	1	0.625	1	1	1	1	1	1	0.375
Glossomastix	1	1	1	0	1	1	1	1	1	1	1	1	1	1	1	1	1	0
Gluconacetobacter	1	1	1	0.00195324	0.998657	1	1	1	1	1	0.998291	1	1	1	1	0.00195351	1	0.496093
Gluconobacter	1	1	1	0.00164795	0.9375	1	1	1	1	1	1	1	1	1	1	0.255614	0.25	0.128161
Glutamicibacter	1	1	1	0.00390625	0.905395	0.896598	1	1	1	0.9375	0.905387	1	1	1	1	1	0.875	0.0467774
Glycinde	1	1	1	0	1	1	1	1	1	1	1	1	1	1	1	1	1	0
Glycine	1	1	1	1	1	1	1	1	1	1	1	1	1	1	1	1	1	1
Glycomyces	1	1	1	0.125	1	1	1	1	1	1	1	1	1	1	1	1	1	1
Glyphiulus	1	1	1	0	1	1	1	1	1	1	1	1	1	1	1	1	1	0
Gnathostomula	1	1	1	0.25	1	1	1	1	1	1	1	1	1	1	1	1	1	0.5
Gnetum	1	1	1	0	1	1	1	1	1	1	1	1	1	1	1	1	1	0
Golfingia	1	1	1	0	1	1	1	1	1	1	1	1	1	1	1	1	1	1
Gomphidius	1	1	1	1	1	1	1	1	1	1	1	1	1	1	1	1	1	1
Gomphonema	1	1	1	0	1	1	1	1	1	1	1	1	1	1	1	1	1	0
Gondogeneia	1	1	1	0	1	1	1	1	1	1	1	1	1	1	1	1	1	1
Goniada	1	1	1	0	1	1	1	1	1	1	1	1	1	1	1	1	1	1
Goniochloris	1	1	1	0	1	1	1	1	1	1	1	1	1	1	1		1	0
Goniodoris	1	1	1	0.5	1	1	1	1	1	1	1	1	1	1	1	1	1	0.5
Gonodactylus	1	1	1	0.5	1	1	1	1	1	1	1	1	1	1	1	1	1	0.5
Gonorynchus	1	1	1	0	1	1	1	1	1	1	1	1	1	1	1	1	1	0
Gonothyraea	1	1	1	1	1	1	1	1	1	1	1	1	1	1	1	1	1	1
Gonyaulax	1	1	1	0.5	1	1	1	1	1	1	1	1	1	1	1	1	1	0
Gordionus	1	1	1	0	1	1	1	1	1	1	1	1	1	1	1	1	1	1
Gordonia	1	1	1	0.000488282	0.999938	0.749938	1	1	1	0.999999	0.999938	1	1	1	1	0.998779	1	0.58671
Gordonibacter	1	1	1	0.383301	0.998047	0.982422	1	1	1	1	0.998047	1	1	1	1	1	1	0.905273
Gorgorhynchoides	1	1	1	0.5	1	1	1	1	1	1	1	1	1	1	1	1	1	0
Gorilla	1	1	1	0	1	1	1	0.75	1	1	1	1	1	1	1	1	0.75	0
Gotoius	1	1	1	1	1	1	1	1	1	1	1	1	1	1	1	1	1	1
Gottschalkia	1	1	1	0.347656	1	0.874023	1	1	1	1	0.96875	1	1	1	1	1	1	0.747864
Goussia	1	1	1	0	1	1	1	1	1	1	1	1	1	1	1	1	1	0
Gracilaria	1	1	1	0.03125	1	1	1	1	1	1	1	1	1	1	1	1	1	0.656296
Gracilibacillus	1	1	1	0	1	1	1	1	1	1	1	1	1	1	1	1	1	0.5625
Gracilimonas	1	1	1	0.5	1	1	1	1	1	1	1	1	1	1	1	1	1	0.625
Gramella	1	1	1	0.000244141	1	1	1	1	1	1	1	1	1	1	1	0.00195315	1	0.484375
Granulibacter	0.999996	1	0.999996	4.29153e-06	1	1	0.999996	0.999996	0.999996	1	1	1	0.999996	1	0.999996	0.00293854	0.999996	0.999998
Granulicatella	1	1	1	0	1	1	1	1	1	1	1	1	1	1	1	1	1	0.143799
Granulicella	1	1	1	0.9007	0.999511	0.96875	1	1	1	1	0.96875	0.484375	0.484375	0.226562	0.484375	0.226562	0.984375	0.995438
Graphis	1	1	1	1	1	1	1	1	1	1	1	1	1	1	1	1	1	1
Graphium	1	1	1	0.03125	1	1	1	1	1	1	1	1	1	1	1	1	1	0.03125
Grapholita	1	1	1	0	1	1	1	1	1	1	1	1	1	1	1	1	1	1
Graptacme	1	1	1	0	1	1	1	1	1	1	1	1	1	1	1	1	1	1
Grateloupia	1	1	1	0.03125	1	1	1	1	1	1	1	1	1	1	1	1	1	0.720398
Gregarina	1	1	1	0.00585938	1	1	1	1	1	1	1	1	1	1	1	1	1	0.752289
Griffithsia	1	1	1	0	1	1	1	1	1	1	1	1	1	1	1	1	1	0
Grimmia	1	1	1	0	1	1	1	1	1	1	1	1	1	1	1		1	0
Grimontia	1	1	1	0.0625	1	1	1	1	1	1	1	1	1	1	1	1	0.999756	0.0469971
Groenbladia	1	1	1	0	1	1	1	1	1	1	1	1	1	1	1	1	1	0
Groenewaldozyma	1	1	1	0	1	1	1	1	1	1	1	1	1	1	1	1	1	0.015625
Gromia	1	1	1	0	1	1	1	1	1	1	1	1	1	1	1	1	1	0
Grosmannia	1	1	1	0.25	1	1	1	1	1	1	1	1	1	1	1	1	1	0.592285
Gruberia	1	1	1	0.5	1	1	1	1	1	1	1	1	1	1	1	1	1	0.5
Grylloblatta	1	1	1	0	1	1	1	1	1	1	1	1	1	1	1	1	1	0
Grylloblattina	1	1	1	0	1	1	1	1	1	1	1	1	1	1	1	1	1	0
Gryllotalpa	1	1	1	0	1	1	1	1	1	1	1	1	1	1	1	1	1	0
Guillardia	1	1	1	0	1	1	1	1	1	1	1	1	1	1	1	1	0.982421	0.125002
Guinardia	1	1	1	1	1	1	1	1	1	1	1	1	1	1	1	1	1	1
Gulbenkiania	1	1	1	0	1	1	1	1	1	1	1	1	1	1	1	1	1	0
Gulosibacter	1	1	1	0	1	1	1	1	1	1	1	1	1	1	1	1	1	1
Gymnodamaeus	1	1	1	0	1	1	1	1	1	1	1	1	1	1	1	1	1	0
Gymnodinium	1	1	1	0	1	1	1	1	1	1	1	1	1	1	1	1	1	0
Gymnophrys	1	1	1	0	1	1	1	1	1	1	1	1	1	1	1	1	1	0
Gymnopus	1	1	1	0.5	1	1	1	1	1	1	1	1	1	1	1	1	1	0
Gyratrix	1	1	1	1	1	1	1	1	1	1	1	1	1	1	1	1	1	1
Gyrinomimus	1	1	1	0	1	1	1	1	1	1	1	1	1	1	1	1	1	0.5
Gyrinophilus	1	1	1	0	1	1	1	1	1	1	1	1	1	1	1	1	1	0
Gyrodactylus	1	1	1	1	1	1	1	1	1	1	1	1	1	1	1	1	1	1
Gyropaigne	1	1	1	0.125	1	1	1	1	1	1	1	1	1	1	1	1	0.875	0
Haemadipsa	1	1	1	0	1	1	1	1	1	1	1	1	1	1	1	1	1	0
Haemaphysalis	1	1	1	0	1	1	1	1	1	1	1	1	1	1	1	1	1	1
Haematomicrobium	1	1	1	0	1	1	1	1	1	1	1	1	1	1	1	1	1	0
Haematomyzus	1	1	1	1	1	1	1	1	1	1	1	1	1	1	1	1	1	1
Haemonchus	1	1	1	1	1	1	1	1	1	1	1	1	1	1	1	1	1	1
Haemophilus	1	1	1	2.23527e-08	1	1	1	1	1	1	1	0.999999	1	1	1	6.2659e-05	1	0.937491
Hafnia	1	1	1	0.5	1	1	1	1	1	1	1	1	1	1	1	1	1	0.507812
Hahella	1	1	1	0	0.999756	1	1	1	1	1	1	1	1	1	1	0.501984	1	0.498039
Haladaptatus	1	1	1	0.25	1	1	1	1	1	1	1	1	1	1	1	1	1	0.00390625
Halalaimus	1	1	1	0.21875	1	1	1	1	1	1	1	1	1	1	1	1	1	0.96875
Halalkalibacillus	1	1	1	0	1	1	1	1	1	1	1	1	1	1	1		1	1
Halalkalicoccus	1	1	1	0.25	1	1	1	1	1	1	1	1	1	0.875	1	0.875	0.875	0.5
Halanaerobacter	1	1	1	0.125	1	1	1	1	1	1	1	1	1	1	1	1	1	0.5
Halanaerobaculum	1	1	1	0	1	1	1	1	1	1	1	1	1	1	1	1	1	1
Halanaerobium	1	1	1	0.0744686	1	0.96875	1	1	1	1	0.96875	1	1	1	1	1	1	0.249511
Halarsenatibacter	1	1	1	0	1	1	1	1	1	1	1	1	1	1	1	1	1	0
Halcampa	1	1	1	1	1	1	1	1	1	1	1	1	1	1	1	1	1	0
Haliangium	1	1	1	0.00390625	0.984373	0.48436	1	0.996094	1	1	0.984375	1	0.996094	0.996094	1	0.00390625	1	0.483947
Halicephalobus	1	1	1	0.375	1	1	1	1	1	1	1	1	1	1	1	1	1	0
Halichoeres	1	1	1	0	1	1	1	1	1	1	1	1	1	1	1	1	1	0.5
Halichoerus	1	1	1	0	1	1	1	1	1	1	1	1	1	1	1	1	1	0
Haliclona	1	1	1	1	1	1	1	1	1	1	1	1	1	1	1	1	1	0.75
Haliclystus	1	1	1	0.5	1	1	1	1	1	1	1	1	1	1	1	1	1	0.5
Haliea	1	1	1	0	1	1	1	1	1	1	1	1	1	1	1	1	1	1
Halimeda	1	1	1	9.31323e-10	1	1	1	1	1	1	1	1	1	1	1	1	0.999999	9.32232e-10
Haliotis	1	1	1	0	1	1	1	1	1	1	1	1	1	1	1	1	1	0.5
Haliotrema	1	1	1	0.25	1	1	1	1	1	1	1	1	1	1	1	1	1	0.125
Haliscomenobacter	1	1	1	0.626961	1	0.996094	1	1	1	1	1	1	1	0.375	1	0.375	1	0.726562
Haloactinobacterium	1	1	1	0	1	1	1	1	1	1	1	1	1	1	1	1	1	0.25
Haloarcula	1	1	1	2.35531e-06	1	1	1	1	1	1	1	1	1	1	1	0.917645	1	0.00104014
Halobacillus	1	0.999992	1	0.00048879	0.984367	0.984367	1	1	1	0.999992	0.984367	0.999992	1	1	1	0.999998	1	0.538842
Halobacteriovorax	1	1	1	0.484741	0.96875	1	1	1	1	1	1	1	1	0.75	1	0.75	1	0.487793
Halobacterium	1	1	1	5.34104e-05	1	1	1	1	1	1	1	1	1	0.999969	1	0.700439	0.999996	0.0165331
Halobacteroides	1	1	1	0.187744	1	1	1	1	1	1	0.875	1	1	1	1	1	0.5	0.483887
Halobiforma	1	1	1	0.25	1	1	1	1	1	1	1	1	1	1	1	1	1	0.444458
Halocafeteria	1	1	1	0.5	1	1	1	1	1	1	1	1	1	1	1	1	1	0.25
Halocaridina	1	1	1	0	1	1	1	1	1	1	1	1	1	1	1	1	1	1
Halocarpus	1	1	1	0	1	1	1	1	1	1	1	1	1	1	1	1	1	0
Halocella	1	1	1	0.5	1	1	1	1	1	1	1	1	1	1	1	1	0.5	0.5
Halococcus	1	1	1	0	1	1	1	1	1	1	1	1	1	1	1	1	1	0.361455
Halocynthia	1	1	1	0	1	1	1	1	1	1	1	1	1	1	1	1	1	0.0625
Haloferax	1	1	1	0.0117188	1	1	1	1	1	1	1	1	1	1	1	1	1	0.124033
Haloferula	1	1	1	1	1	1	1	1	1	1	1	1	1	1	1	1	1	0
Halogeometricum	1	1	1	0.0157471	0.981689	0.999512	1	1	1	0.998047	0.997559	1	1	1	1	1	1	0.679688
Halogranum	1	1	1	0	1	1	1	1	1	1	1	1	1	1	1	1	1	0.972656
Halolactibacillus	1	1	1	0	1	1	1	1	1	1	1	1	1	1	1		1	1
Halomicrobium	1	1	1	0	1	1	1	1	1	1	1	1	1	1	1	0.628239	1	0.249023
Halomonas	1	1	1	2.84203e-12	1	1	1	1	1	1	1	1	1	1	1	1	1	0.37513
Halopelagius	1	1	1	0	1	1	1	1	1	1	1	1	1	1	1	1	1	0
Halophytophthora	1	1	1	1	1	1	1	1	1	1	1	1	1	1	1	1	1	1
[truncated: 2,886 more rows]

## Sheet: false positives
	Blast-Ensemble	BlastMeganFilteredLiberal	BlastMeganFiltered	COMMUNITY	ClarkM1Default	ClarkM4Spaced	Diamond-Ensemble	DiamondMegan	Gottcha	KrakenFiltered	Kraken	LMAT	MetaFlow	MetaPallette	Metaphlan	NBC	PhyloSift90pct	PhyloSift
Abeoforma
Abispa				6
Ablabesmyia				1														1
Absidia				1														1
Acanthamoeba				24														13
Acanthobdella																		1
Acanthobothrium				1														1
Acanthocardia				5
Acanthocephaloides				1														1
Acanthoceras				1														1
Acanthoneta				1														1
Acanthopharynx				1														1
Acanthoptilum				1														1
Acaricomes				7														6
Acarospora				1
Acartia				7														6
Acarus
Acaryochloris				42	1	1					1	1				31	1	6
Acaudina				2														1
Acaulospora				6														4
Acerentulus				1														1
Acestrorhynchus				1
Acetabularia				7														7
Acetivibrio				12														9
Acetoanaerobium				5	1	1					1							3
Acetobacter				27	1	1					1						2	13
Acetobacterium				11	1	1					1						2	4
Acetohalobium				13														7
Acetomicrobium				3		1												1
Acetonema				9														5
Achaetodactylus				2														2
Acheilognathus				1														1
Achelia				1														1
Achnanthes				1														1
Acholeplasma				38	4	3					3					22	1	8
Achromatium				7														6
Achromobacter				68	11	11				2	10	1					6	52
Aciculosporium				1														1
Acidaminococcus				32	1						1					24		3
Acidianus				22	1	1											1	22
Acidilobus				15	1	1												10
Acidimicrobium				26	4						2					21		5
Acidiphilium				39												25		3
Acidipropionibacterium				19	6	8					6							8
Acidithiobacillus				61		1				1	4					23	1	17
Acidobacterium				27												22	1	6
Acidocella				16													1	11
Acidothermus				24						1	1					20		9
Acidovorax		1		178	42	40				8	43	2				82	3	42
Aciduliprofundum				22														18
Acineta				1														1
Acinetobacter		2		269	29	29			1	9	26	12			1	59	10	93
Acinonyx				1
Acipenser				2														2
Acmostomum				1														1
Acochlidium
Acotyledon				1														1
Acraea				1
Acrasis
Acricotopus				1														1
Acrochordus				1
Acrorhynchides																		1
Acrosiphonia				1														1
Acrospermum				2														3
Acrosphaera				1														1
Acrostichus				1														1
Actinoalloteichus				10														7
Actinobacillus				100	11	11				1	9	2				54	2	37
Actinobaculum				10														5
Actinokineospora				9														7
Actinomadura				14													1	7
Actinomyces				257										2			6	168
Actinomycetospora				11														6
Actinoplanes				44	14	7					15							12
Actinopolymorpha				12														8
Actinopolyspora				8														4
Actinoptychus				2														2
Actinospica				2
Actinosynnema				32	3						3					31		5
Actinotignum				2														2
Actus																		1
Acyrthosiphon				2														1
Adalia				1														1
Adelina				1
Adelium				3
Adenolinum				1														1
Adeuomphalus				1														1
Adiantum				4
Adlercreutzia				4														1
Adoxophyes				1
Adriamonas
Aduncospiculum				1														1
Advenella				11	1	2					1							6
Aedes				2														2
Aequorivita				5	1													5
Aerococcus				31		2					1						3	17
Aeromicrobium				15														9
Aeromonas				76	23	14				1	14						5	45
Aeropyrum				44												19	1	28
Aestuariimicrobium				1
Aetacarus				2														2
Afifella				1														1
Afipia				38														17
Afrochthonius																		1
Afroestricus				1														1
Afrolistrophorus
Afrosternophorus
Agamermis				3														1
Agaricus
Agarivorans				1
Agatevirus				1
Agelas				1
Agfa				1														1
Aggregata				4														4
Aggregatibacter		2		63	8	8				1	5	3				47	1	19
Aglaophamus				3														3
Aglaophenia
Agolohymena																		1
Agonandra				1														1
Agostocaris
Agriognatha				3														3
Agriosphodrus				1
Agrobacterium				148	17	18					14	2				89	6	44
Agrococcus				4														2
Agromyces				6														3
Ahrensia				15														14
Aka
Akkermansia				29	2											26
Alabidocarpus				1														1
Alacrinella				1														1
Alatospora				1														1
Albinaria				3
Albugo		1		1
Alcaligenes				12													1	9
Alcanivorax				82	10	6					7	3				25	4	37
Alces				1
Alcyonidium				3														2
Alebion
Alentia				1														1
Aleurochiton				1
Aleurodicus				4														4
Alexandrium				3														2
Algicola				10														5
Algidimarina
Algoriphagus				4														1
Aliagarivorans				3														1
Alicorhagidia
Alicycliphilus				27	11	12				3	11						2	21
Alicyclobacillus				19	1						2						1	10
Aliiglaciecola				1														1
Aliihoeflea				4													1	1
Aliivibrio				72	9	7		1			7					62	2	20
Alinda
Aliolimnatis				1														1
Aliquandostipite				1														1
Alishewanella				13														11
Alistipes				99	6	5				4	6						7	73
Alitta				2														2
Alkalibacillus				12													4	11
Alkaliflexus				2
Alkalilimnicola				26	1	1					1					22		1
Alkaliphilus				61	2	3					2					52		13
Allantion				1														1
Allexivirus				2
Allobacillus				1														1
Allocetraria				1
Allochromatium				12	2						2							7
Allofrancisella				2														1
Allofustis				9														6
Alloiococcus				9														6
Alloionema				1														1
Allomachilis																		1
Allomyces				23													1	21
Allopauropus																		1
Alloprevotella				15													1	8
Alloscardovia				12													2	7
Allostoma				1														1
Allothyrus				1														1
Alpha3microvirus
Alphabaculovirus				780	8	3					6						394	759
Alphacoronavirus				53													1	41
Alphaentomopoxvirus				2	1	1					1
Alphafusellovirus				1
Alphamesonivirus
Alphapapillomavirus				96													26	75
Alphapartitivirus				1	6	1					8
Alphapolyomavirus				4														1
Alpharetrovirus				116													38	98
Alphavirus				120													1	78
Alternaria				16														9
Alteromonas				56	12	11					15					28	1	17
Alvinactis
Alvinella				1														1
Alytes				1
Amaricoccus				1
Amastigomonas				5														4
Amathia				1														1
Amaurochaete				1														1
Ambidensovirus				7														2
Ambispora				2													1	2
Amblyomma				4														3
Amblyospora				59													3	60
Amblyosyllis
Ambrosiozyma				2
Ambystoma				5														1
Americhernes				1
Amia
Aminiphilus				2
Aminobacter				4
Aminobacterium				8	1													8
Aminomonas				8														1
Ammonia				10														9
Ammonifex				29		1					1					23	1	7
Amoebogregarina
Amoebophrya				2														1
Amorphochlora				1													1	1
Amorphus				15														9
Ampelovirus				2
Amphiacon																		1
Amphibacillus				21	3	3					2							11
Amphibiothecum																		1
Amphidinium				1														1
Amphimedon																		1
Amphimerus																		1
Amphinemura				1														1
Amphipholis				4														1
Amphiprion				1
Amphipsocus				2														2
Amphisbetia				1
Amphiscolops				6														7
Amphisorus				18													3	18
Amphora
Amycolatopsis				51	12	5					13							22
Anabaena				55	10	6					8					27		19
Anabrus				1														1
Anaeroarcus				1
Anaerobacillus				1														1
Anaerococcus				71	2	2					1					27	3	41
Anaerofustis				1
Anaeroglobus	1			5								1			1			4
Anaerolinea				13	2	2												4
Anaeromusa				5														2
Anaeromyxobacter				92	3	2					1					85	4	21
Anaerophaga				7														6
Anaeroplasma				2													1	2
Anaerostipes				14														8
Anaerotruncus				5														4
Anaperus				3														3
Anaplasma				66	3	8				1	2	1				49	8	18
Anaulacodithella				1														1
Ancalomicrobium
Ancylobacter				10													1	5
Ancylocoelium				1
Ancyromonas				3														3
Andalucia
Andracantha				1														1
Andreaea				1														1
Andreprevotia				1														1
Androsina				9													2	9
Aneides				3														3
Anelpistina				3														3
Aneulophus				1														1
Aneura				1														1
Aneurinibacillus				4														1
Angiostoma				2														2
Angiostrongylus				1
Angomonas				2								1						1
Anguillosyllis				1														1
Anguinoides				1
Anigozanthos				1														1
Anilius				1														1
Ankistrodesmus				1
Anncaliia				9													5	9
Anodontia				1														1
Anomalurus				1
Anomopus																		1
Anonchocephalus
Anopheles				4														2
Anophryoides				1
Anoplodiscus				1														2
Anoplodium				1														2
Anoplophrya
Anopsobius
Anoxybacillus				40	2	3					1					26		14
Antalis
Antedon				1
Antennophorus																		1
Antheraea				1
Anthocephalum				1														1
Anthohebella				2														2
Anthomastus				1														1
Anthopleura				1														1
Anthracocystis				2
Anthracoidea				1
Antipathes
Antorchis
Antrodiaetus				3														3
Antrokoreana				1														1
Aonidiella				3														3
Aotus				1														1
Ap22virus				2
Apatides				1
Aphanastoma
Aphanizomenon				2														2
Aphanoascus				3														2
Aphanocephalus				1														1
Aphanomyces		5		5
Aphanostoma
Aphelenchoides				3														3
Aphelenchus				2														2
Aphodanoetus				1														1
Aphonopelma				1														1
Aphrocallistes				4														1
Aphthovirus				10														9
Apicystis				1														1
Apinisia
Apis				2
Apistobranchus				2
Aplidium				4														2
Aplysia				10													2	5
Aplysina				2														1
Apodemus				1
Aponurus				1
Apophlaea
Apophysomyces				1
Aporocotyle				1														1
Apostichopus				1														1
Apristurus				1														1
Aquamavirus				1														1
Aquamicrobium				4
Aquaparamyxovirus				2
Aquaspirillum				8														3
Aquicella				1														1
Aquifex				26												25		2
Aquiflexum
Aquimarina				24														21
Aquipuribacter				3														2
Aquisphaera				1													1	1
Aquitalea				2														2
Arabella				1														1
Arabidopsis				15														6
Arachnocampa				1
Arapaima				1														1
Arbacia				1
Arcanobacterium				17	7	5					6	1					2	11
Arceuthobium				1														1
Archaeoglobus				96	1	2										47		55
Archaeomysis				1														2
Archaeospora				1														1
Archaias				10														10
Archiloa				1
Architeuthis				1
Arcicella				1														2
Arcobacter				42	3	1					2					31		8
Arctonyx				1
Arctotanais				1														1
Arcyptera				1														1
Ardissonea
Arenga				1
Arenimonas				1
Argopecten				1
Argulus				2														1
Argynnis				1
Arhodomonas				6														2
Arhythmorhynchus				1														1
Aricidea				1														1
Armandia				2														1
Armillifer				7														4
Arnoldiella
Aromatoleum				29	4	5					3					24		2
Arrawaria
Arrenurus
Arsenicicoccus				2
Arsenophonus				5													1	4
Artedidraco																		1
Artemia				8														5
Arthrobacter				233	3	5					5	1				25	21	153
Arthrobotrys				8														4
Arthronema				1														1
Arthrospira				8	3	2				1	4							3
Arthurdendyus				2														2
Artibeus				1														1
Artomyces				1														1
Artostrobus				2														2
Asaia																		1
Asajirella				1														1
Ascidia				1														1
Ascogregarina				3														3
Ascolaimus
Ascosphaera				22														19
Ascovaginospora				1														1
Ascovirus				44													1	32
Asfivirus				25													3	20
Asinibacterium				1
Asparagopsis																		1
Aspergillus				92								1					2	58
Aspidisca				5														5
Astacoides				1														1
Astasia				4														3
Astatumen				1														1
Asterias
Asterionella				2														2
Asternoseius				1														1
Asterocarpa				1
Asteroleplasma				1														1
Asteroma																		1
Asticcacaulis				31		2					1						1	15
Astrammina				7														1
Astrangia				2
Astreptonema				1														1
Astrospartus				1
Astrosphaeriella				1														1
Astylozoon
Atadenovirus				30														15
Ataxolepis				1
Ateles				1
Athoracophorus
Atlantibacter				10								1						8
Atlantopsocus				1
Atopobacter				2
Atopobium				51	2	3					2					24	1	17
Atractiella
Atractolytocestus				1														1
Atractomorpha				1
Atractotrema
Atrichum				1														1
Atrochromadora				1														1
Attenella				1
Aulacantha
Aulacobolus				1
Aulacoseira				1														1
Aulolaimus
Aulosphaera																		1
Aurantiactinomyxon				1														1
Aurantimonas				16														10
Aurantiochytrium				2														2
Aurearena				1														2
Aureimonas				2
Aureispira				1														1
Aureococcus				24														17
Aureusvirus				1
Auricularia
Aurigamonas				2														2
Australoplana				1														1
Austrocerca				1														1
Austrochthonius																		1
Austrognatharia																		1
Austrosmittium				1														1
Austwickia				12														8
Auxenochlorella				1														1
Avastrovirus				7														3
Avenavirus				1
Aveparvovirus				6														1
Aviadenovirus				64														50
Avibacterium				17								1						12
Avihepadnavirus				28														12
Avihepatovirus				7														2
Avipoxvirus				46													5	45
Avrainvillea
Avulavirus				14														5
Axinella				1														1
Axiokebuita				1
Azoarcus				47	8	4				1	8					28	1	11
Azohydromonas				3
Azomonas				7													2	6
Azonexus				4
Azorhizobium				34	9	3					4					27		8
Azospira				12	4	3				1	4							3
Azospirillum				57	20	7					12						1	27
Azotobacter				30	12	8				1	12					25	2	12
Babesia				49													1	43
Babjeviella				1														1
Bacilladnavirus				1
Bacillidium				5														5
Bacillus	3	12	2	1070	97	110	3	1	2	32	89	30	1	8	6	293	90	635
Backusella
Bacteriovorax				16													1	16
Bacteroides				276	11	13				4	12					88	26	143
Baculentulus				2														2
Badnavirus				72													3	22
Baeomyces				2														2
Baeospora
Bahusakala																		1
Baikalobia
Bairdia
Balaenoptera				6														6
Balanophora
Balanotaenia				1														1
Balanus
Balliopsis				1
Ballistosporomyces				3														2
Balneatrix				1														1
Balneola				4														2
Bangia				5													1	5
Bankia				1
Barbulanympha				1														1
Barentsia				1														1
Barnesiella				7														2
Barnettozyma																		1
Barssia				1														1
Bartonella				158	1	2										120		28
Basfia				30	5	2					4					25		7
Basicladia
Basiria				1														1
Bastiania				1														1
Bathybothrium				1														1
Bathycrinus				1														1
Bathydoris
Bathyeurystomina				1														1
Bathylaimus				10														10
Bathypalaemonella				1														1
Bathypallenopsis
Bathyphantes				1
Bathysciadium				1														2
Bathyteuthis				1
Bathyxylophila				1														1
Batistopsora
Batrachochytrium				11														7
Batrachomoeus				1
Batrachoseps				1														1
Batrachovirus				2	2	1					2
Baudoinia																		1
Baujardia				1														1
Bavariicoccus				2
Bcep22likevirus				1
Bcepmuvirus				1		1
Bdelloura				1														1
Bdellovibrio				36	6						4					27	1	7
Bebaiotes				1														1
Beggiatoa				10														4
Begomovirus				16														2
Begonia				1														1
Behningia				1														1
Beijerinckia				10	2	1					2							5
Belliella				7	2						2							2
Belnapia				1
Belonolaimus
Bembidion				3														3
Bemisia				4														2
Benedenia				5														3
Bensingtonia
Benthamina																		1
Bergeyella				1														1
Bermanella				3														2
Bernardetia				13	1	1					1							11
Berndtia				1														1
Beroe				1														1
Berthellina				1														1
Berwaldia				7														6
Bescherellia				1														1
Betabaculovirus				190	2	2					2						22	168
Betacoronavirus				28														19
Betaentomopoxvirus				29													1	16
Betanecrovirus				1
Betapapillomavirus				28	1	1					1						14	26
Betapartitivirus				5	3						8
Betapolyomavirus				2
Betaretrovirus				16													1	10
Beutenbergia				29	8	5					8					27		8
Bhargavaea				12													1	10
Bibersteinia				10	5	4				1	5							2
Bicellariella																		1
Bicosoeca				1														2
Biddulphia																		1
Bifidobacterium				190	25	26				1	25	2				66	3	84
Bigelowiella				4														2
Bilharziella
Bilophila				12														4
Bimichaelia				1														1
Binucleata				6														5
Biomphalaria				2														1
Bipalium
Birgus
Biseptimavirus				3	2	2					2
Bison				1														1
Bispira																		1
Bivesicula																		1
Bizionia				3														3
Blackfordia				1													1	1
Blastobotrys				1														1
Blastocladiella				1
Blastococcus				14	3						2							4
Blastocystis				33														24
Blastomonas				3
Blastomyces				2										1
Blastopirellula				6														3
Blattabacterium				70	1						1		1			45	1	11
Blautia				23														10
Blepharisma				1														1
Blepharocorys				1														1
Blidingia
Blumeria				4										1
Bocaparvovirus				74													1	41
Boccardiella				1														1
Bodo				4														4
Bohadschia				1														1
Bojamyces				1														1
Bolitoglossa				1														1
Bolivina																		1
Bombus				3
Bombyx				1														1
Bonamia				1
Bonnemaisonia				1														1
Bonneviella				2														2
Boodlea
Borago				4													1	4
Borassus				1														1
Bordetella				164	18	22		1		3	15	3			1	137	2	30
Borelis				5														5
Boreophyllum																		1
Borrelia				129	5	3					4				2	81	5	32
Borreliella	2			113	7	16	2		3	4	7	1			4	72	4	37
Bos				12														4
Bosea				1														1
Bosmaella				12														4
Bostrychus				1														1
Bothriocroton				1														1
Bothriometopus				5														4
Bothromesostoma				1														1
Bothropolys				1														1
Botrexvirus				6
Botrychium				1														1
Botryllus				1														1
Botryocladia				1													1	1
Botryococcus				3														4
Botryosphaerella				1														1
Botrytis				8										1				2
Boveria				1														1
Bowenia				1														1
Boyliae				2														2
Bpp1virus				1	1						1
Brachinus				1														1
Brachionus				6														4
Brachybacterium				58	13	6					12			2		24	1	24
Brachylaima																		1
Brachymonas				9								1					1	6
Brachyptera				2														2
Brachyspira				92	5	5				3	5	2				30	10	56
Bracovirus				5	2	2					2							3
Bracteacoccus				4														4
Bradypus				1
Bradyrhizobium	1	9		371	62	45	1		1	8	52	16		2		94	22	153
Brambyvirus				6														1
Branchiomma				1														2
Branchiostoma
Braunsia
Brenneria				16													1	10
Brettanomyces				17													1	10
Brevibacillus		2		118	7	4				1	6	4				30	14	85
Brevibacterium				47								1					3	37
Brevistachys																		1
Brevundimonas				32	4	5					3	1					2	17
Brochothrix				4														2
Broeckina				3														3
Bromovirus				1	2	1					1
Brooksia				1														1
Brucella				212	15	49				3	13	8				106	31	76
Bruguiera				1														1
Brumimicrobium				1														1
Bryometopus				1														1
Bryonosema				5														4
Bryophrya																		1
Bryopsis
Bucegia
Buchnera				32	9	5					7					28	2	13
Buckleyzyma
Buddenbrockia				4														4
Budvicia				1
Buergeria				1														1
Bufo				1
Bugula				2
Bugulina				1														3
Bulimina				1														1
Bulinus
Bulleidia				5														4
Bullera				1
Bulleribasidium				2
Bunonema				6														3
Bunostomum				1														1
Burkholderia	2	3	1	546	131	103	2	2	1	45	134	18		4	3	268	31	218
Burmannia				4														4
Bursaphelenchus				6														11
Butyricimonas				17														16
Butyrivibrio				11	1	2					2							4
Bxz1virus
Bymovirus				14														5
C5virus				2
Caberea				1														1
Caecitellus				3														3
Caedibacter				1
Caenispirillum				6														4
Caenocholax				1														1
Caenomorpha				3														2
Caenoplana				3														2
Caenorhabditis				34													2	25
Cafeteria				4														3
Cafeteriavirus				30													15	30
Cainia				1														1
Calcarina																		2
Calcisabella																		1
Caldalkalibacillus				11														9
Caldanaerobacter				20	1	5												12
Caldanaerovirga				1														1
Caldibacillus				1
Caldicellulosiruptor				101	10	15				5	11	1				54	2	36
Caldilinea				19	1	4												14
Caldimonas				1
Caldisalinibacter				1
Caldisericum				24														15
Caldisphaera				17														12
Calditerricola				1														1
Calditerrivibrio				9		1												4
Caldithrix				18														13
Caldivirga				29		2										25		15
Caldococcus				4														3
Californidorus				1
Caligus				2														1
Calinaga				1
Calliacantha
Calliotropis
Callitris				1														1
Callochiton																		1
Callophyllis				1														1
Callopora																		1
Callorhinchus				1														1
Callyntrura				1														1
Calocera				1
Caloglossa				1														1
Caloneis				9													1	10
Calonympha
Caloramator				16														11
Caloscypha
Calothrix				18	9	8					6						1	7
Calphurnioides
Calyptospora
Calyptronema				1														1
Calyptrozyma				1														1
Camacolaimus				1														1
Camarops
Camelopsocus
Camelus				3														1
Caminibacter				2														2
Camontagnea				1														1
Campanella				2														2
Campanularia				1													1	1
Campanulotes				2														1
Campydora				1														1
Campylobacter				225	2	4					3					125	9	99
Campylodiscus				2														2
Candacia				5														5
Candida				91													10	83
Candidatus Accumulibacter				30	2	1					3					24	10	4
Candidatus Amoebophilus				27												21	10	13
Candidatus Ancillula				1													10	83
Candidatus Aquiluna				14													10	6
Candidatus Arthromitus				29													10	14
Candidatus Atelocyanobacterium				28	3	1					3					24	10	2
Candidatus Azobacteroides				25	1	1					1					21	10	1
Candidatus Babela				15	2	1											10	9
Candidatus Blochmannia				61	5	3										34	10	17
Candidatus Caldatribacteirum				24													1	14
Candidatus Caldiarchaeum				21													10	18
Candidatus Cardinium				10	1	1					1						10	1
Candidatus Carsonella				26	2	1					6					15	10	10
Candidatus Cloacimonas				6	2												10	83
Candidatus Contubernalis				2													10	2
Candidatus Desulforudis				26												22	10	4
Candidatus Endolissoclinum				4													10	2
Candidatus Endoriftia				6													10	6
Candidatus Entotheonella				1													10	83
Candidatus Flaviluna				1													10	83
Candidatus Fritschea				91													10	1
Candidatus Glomeribacter				5													10	3
Candidatus Hamiltonella				28	6						5					25	10	7
Candidatus Hodgkinia				12												6	10	83
Candidatus Hydrogenedens				1													10	83
Candidatus Ishikawaella				1													10	83
Candidatus Jettenia				10													10	5
Candidatus Korarchaeum				30	1	1										24	10	23
Candidatus Koribacter				27												25	10	2
Candidatus Kuenenia				17													10	11
Candidatus Methanomethylophilus				16		1											10	12
Candidatus Methylomirabilis				9													10	5
Candidatus Micrarchaeum				25													1	23
Candidatus Microgenomatus				14													2	11
Candidatus Microthrix				9													10	6
Candidatus Midichloria				12	1	1											10	3
Candidatus Moranella				10	5	2					3						10	4
Candidatus Nanosalina				24													10	23
Candidatus Nanosalinarum				20													10	18
Candidatus Nasuia				1													10	1
Candidatus Nitrosoarchaeum				45													11	45
Candidatus Odyssella				9													10	5
Candidatus Paenicardinium				91													10	83
Candidatus Parabeggiatoa				1													10	1
Candidatus Parvarchaeum				45													6	43
Candidatus Pelagibacter				31	2						1					25	1	7
Candidatus Phlomobacter				1													10	1
Candidatus Phytoplasma	1	1	1	164	4	6	1		1	1	5	1		2		92	2	54
Candidatus Portiera				17	2	1					1						10	11
Candidatus Profftella				16		2											10	10
Candidatus Protochlamydia				29												27	10	2
Candidatus Puniceispirillum				8		1											10	2
Candidatus Regiella				8													10	5
Candidatus Riesia				7													10	1
Candidatus Ruthia				22	1											20	10	1
Candidatus Saccharimonas				11													10	7
Candidatus Scalindua				4													10	4
Candidatus Solibacter				31												30	10	3
Candidatus Sulcia				32							2					24	1	15
Candidatus Symbiobacter				7	1	2											10	3
Candidatus Thioglobus				6													10	83
Candidatus Tremblaya				28													10	22
Candidatus Zinderia				22							1						2	17
Canis				2													1	1
Cantharellus				1														1
Canthigaster				1
Capillovirus				5														4
Capitulum				1														1
Capniomyces
Capnobotryella				1														1
Capnocytophaga				80								1				25	9	35
Capra				2														1
Caprella				2
Capreolus				1														1
Capripoxvirus				17														15
Capronia				1														1
Capsala				1														1
Capsaspora				23													6	21
Carabodes				1														1
Carboxydocella				1
Carboxydothermus				32												27	2	11
Carcharodiscus				1														1
Carchesium				1														1
Cardiobacterium				6														4
Cardiovirus				3	4	1
Carditamera
Carenum				1
Carlavirus				49														25
Carnimonas				1
Carnobacterium				43	8	13				1	7							23
Carpediemonas				4													1	4
Carteria				1														2
Carybdea				1														1
Caryotricha				1														1
Casaltella				1
Cassidulinoides				1														1
Castanopsis				1														1
Catatropis				1													1	1
Catelliglobosispora				11														7
Catenibacterium				13								2						6
Catenovulum				3														2
Catenulispora				32	5	2					3					30		2
Cathaya				1														2
Caudites				1														1
Caudospora				2														2
Caulerpa				10														11
Caulobacter				90	12	5				1	12					54	7	28
Cavia				3														1
Cbastvirus
Cc31virus
Cd119virus				2
Cebus				1														1
Cecembia				2														2
Cecivirus				2	1	1				1	1
Cedecea				3								2
Celeribacter				6														5
Celleporella				1														1
Cellulomonas		1		52	17	13					17			1			1	23
Cellulophaga				16		1											2	9
Cellulosilyticum				21	3	2					2							19
Cellulosimicrobium				13														9
Cellvibrio				32	2	1										28		4
Celtodoryx				1														1
Cenarchaeum				20														18
Cenchrus		1		1
Centipeda				2
Centrocestus																		1
Centromerus				1														1
Centrorhynchus				2														1
Cepaea				5														4
Cephaleuros				1														1
Cephaloboides				3														3
Cephalobothrium
Cephalobus				1														1
Cephalodella
Cephalodiscus				1														1
Cephalogonimus
Cephalopachus				1														1
Cephalophus				1
Cephalotaxus				1														1
Cephalothrix				3														1
Ceraesignum				1
Ceramium				1													1	1
Cerasicoccus
Ceratias				1
Ceratitis		1		1
Ceratocombus				1														1
Ceratomyxa				27														27
Ceratonova				1														1
Ceratotherium				1
Ceratozamia				3														4
Cercoleipus
Cercomonas				4														4
Cercospora				1
Cerebratulus				1														1
Cerianthus				1													1	1
Certesia				1
Cervidpoxvirus				21	1	1												12
Cervus				2														2
Cesiribacter				16														12
Cetobacterium				1
Cetomimus				2
Chaca				2
Chaetoceros				1														1
Chaetocladium				1														1
Chaetoderma				2
Chaetomium				24														18
Chaetonotus				3														3
Chaetophora				1													1	1
Chaetosoma				4														1
Chaetosphaeridium				1														2
Chalinolobus				1														1
Chalinula
Challengeron				1														1
Chalmasia				1														1
Chamaedoris
Chamaerops
Chamaesiphon				15	3	1					4							14
Chandlerella				2
Chania				1
Chara				3														3
Characiopodium				2														2
Charinus
Che8virus				27														12
Cheirogenesia				2														2
Chelativorans				30	7	2					3					26
Chelatococcus				4														1
Cheletomimus
Chelonobacter				3														3
Chelus				1														1
Chelydra				1
Cheramus				1														1
Cherax				1
Chilodus				1
Chionosphaera				1														1
Chipapillomavirus				1
Chirognathia				1														1
Chiropturopoda				1														1
Chirostylus				1														1
Chitala				1
Chitinibacter				1
Chitinilyticum				1
Chitinimonas				3													1	1
Chitiniphilus				7														3
Chitinophaga				33	1											30		2
Chiton																		1
Chlamydia				169	1	2					1				1	117	7	28
Chlamydiamicrovirus				1	1	2					1		1		1	117	7	28
Chlamydodon				1														1
Chlamydomonas				2														1
Chlamydomyxa																		1
Chlamydosaurus				1
Chlidophyllon
Chloracidobacterium				26													2	23
Chlorarachnion				3														3
Chlorella				5
Chloriridovirus				25													1	24
Chlorobaculum				53												44		13
Chlorobium	1	1	1	113	4	4	1	1	1	1	4	1	1		1	96	1	27
Chlorocebus				3														2
Chlorochromatium				1														1
Chlorococcum				2														2
Chlorodesmis				3														3
Chloroflexus				80	3	10			1	1	4	1				61	6	20
Chlorogloeopsis				5														5
Chloroherpeton				30	1	1					1					28		5
Chloroidium																		1
Chlorolobion				1
Chloromonas				1														1
Chloromyxum				6														8
Chlorosarcinopsis				1														1
Chlorostoma
Chlorotetraedron				2														2
Chlorovirus				18		1												9
Choanotaenia				1
Cholamonas				2														1
Choloepus				1														1
Chondromyces				9													4	7
Chondrosia				1														1
Chondrus				15														8
Chordodes				1
Choricystis				1														1
Chorisquilla				2														2
Choristocarpus
Chorotingis
Chorthippus				1
Chortoglyphus																		1
Chromadorina				1														1
Chromadorita				1														2
Chromera				2
Chromobacterium				47	6	3					6					28		17
Chromohalobacter				28	2	1										23	1	6
Chroococcidiopsis				21	4	1					1							19
Chroomonas				2														2
Chrysaora				1														1
Chrysemys				10														9
Chryseobacterium				23								3					2	7
Chrysiogenes				2														2
Chrysochroa				1
Chrysogorgia				4														4
Chrysometa																		1
Chrysonema
Chrysopathes
Chrysovirus				3
Chtenopteryx				3														2
Chthamalophilus				1														1
Chthoniobacter				19														17
Chthonomonas				15		1												7
Chytriomyces				1														1
Cibicides				3														3
Cibicidoides
Ciliophrys				2														2
Cinachyrella				2														1
Cinnamomum
Ciona				1														1
Circeis				1														1
Circinella				1														1
Circovirus				14													2	12
Citreicella				9								1						5
Citricoccus				8										1			3	8
Citrivirus				3														1
Citrobacter		2		114	21	22				2	11	4				57	12	49
Citromicrobium				8														1
Cladophialophora				1														1
Cladophora
Cladosporium				14														5
Classicula
Clastoptera				3														4
Clava				1
Clavelina				3
Clavibacter				31	9	6					9					19	2	23
Claviceps				5														5
Clavispora				8														3
Cleistesiopsis
Cletus				1														1
Climacostomum				2														2
Clinidium				1														1
Clinopodes				1														1
Clonorchis				1
Closterovirus				13														3
Clostridioides				35	7	5				1	3					30	4	14
Clostridium				449	19	34				1	15	1		1		207	30	213
Clupea				1
Clymenella				2
Clytia				4														4
Cnaphalocrocis				1														1
Coccidioides				34													1	28
Coccolithovirus				29													11	28
Coccomyxa				2														2
Cocconeis				1														1
Cocculina				1														4
Cochlodinium				1														1
Codium				1
Coelodendrum																		1
Coelodonta				1														1
Coelophrys				1
Coeloplana				1														1
Coelotes				1														1
Coemansia				3														5
Cohnella				6														4
Cohnilembus				1														1
Cokeromyces				1
Colaconema				1
Coleochaete
Colepismatophila				1
Coleps				3													1	3
Colletotrichum				17										2			1	9
Collimonas				13	8	2					8							4
Collinsella				27													3	23
Collophidium				1														1
Collosphaera				1														2
Collotheca
Collozoum																		1
Coloceras				2
Colossendeis
Colpodella				3													1	3
Colpodidium				1													1	1
Colpophyllia				3
Colwellia				60	1	1										31		28
Comamonas				47	9	6					4					29	1	7
Comatricha				1
Commensalibacter				10														6
Comminutispora				1														1
Comovirus				4														1
Compsocus				1														1
Compsopogon				1
Compsothamnion
Conaperta				2														2
Conchellium				1														1
Concinnocotyla				1														1
Concinnum
Condylostomides				1														1
Conexibacter				31	4	2					2					29		2
Congregibacter				12														6
Conidiobolus				9										1				7
Connochaetes				1														1
Convoluta				5														4
Coolia																		1
Copicerus				1														1
Copostigma				1														1
Coprinopsis				10														9
Coprobacillus				28													4	23
Coprococcus				13														6
Copromyxa				2														2
Coprosma				1
Coprothermobacter				45												21	2	22
Coquillettidia				1														1
Coraliomargarita				13														7
Corallina				1
Corallium				1														1
Corallococcus				12	3	5					1						1	5
Corculum				1														1
Cordyceps				15														11
Corella				1														1
Coriobacterium				7							1							2
Coronympha				1														1
Corticaria
Corticium				1														1
Corydalis				1														1
Coryne
Corynebacterium		3		620	56	55		1		6	50	16		2		162	37	307
Corynelia				2														2
Corynoplastis				2														3
Corynosoma				1														1
Coscinodiscus
Coslenchus				1
Cosmarium				2													1	3
Cosmioperla				2														2
Cosmognathia				2														1
Cossura
Costertonia
Cotesia				1
Cotylaspis				1														1
Coxiella				27												24		5
Cp220virus				2
Cp51virus				2
Crangon				1														1
Craspedacusta				1														1
Crassitegula				1													1	1
Crassostrea				2
Creaseria				2														2
Crenobia				1														1
Crenothrix																		1
Cribrilina																		1
Cribroelphidium				2														1
Crinalium				6	3	1					2							3
Crinivirus				2
Crioceris				2
Crisia				1														1
Cristatella				1														1
Crisularia																		1
Croceibacter				10	1						1							4
Crocidura				2														1
Crocinitomix																		1
Crocodylidpoxvirus				23													14	22
Crocodylus				1														1
Crocosphaera				2														1
Cronobacter		2		63	23	21				4	23	6				53		19
Crossodonthina				1														1
Crustomastix				2														2
Cruznema				1														1
Crypthecodinium				4														4
Cryptobacterium				25												23		1
Cryptobia																		1
Cryptocaryon				1
Cryptococcus				19													1	11
Cryptomonas				12														7
Cryptonchus
Cryptopleura				1														1
Cryptopygus				1
Cryptosporidium				32														29
Cryptostemma																		1
Cubacubana				2														2
Cubaia				1
Cucullanus				1
Cucumaria				3														2
Cucumibacter				2
Cucumovirus				2							1							1
Culicoides				1
Culicosporella				1														1
Cupriavidus		1		173	39	24				7	36	7		1		123	1	40
Curtobacterium				26										2				15
Curvibacter				7								1
Curviditis				1														1
Cuscuta				1
Cuspidaria				1														2
Cutibacterium	1	1		42	12	10	1		1	1	11	1			1	22	1	16
Cuticonema
Cuticularia
Cyanidioschyzon				1														1
Cyanidium				11														5
Cyanobacterium				14	3	1					5							4
Cyanobium				8														1
Cyanodermella				1														1
Cyanophora				9													1	8
Cyanothece		6	3	184	17	10					16					152	7	30
Cyartonema				2														3
Cyathermia				1
Cyatholaimus				1														1
Cyberlindnera				15													2	10
Cyclatemnus				1														1
Cyclidium				2														2
Cyclobacterium				3														2
Cycloclasticus				7							1							2
Cycloneda				1														1
Cyclops				2														2
Cyclorbiculina				4														4
Cyclotella				3														3
Cylindrocapsa				2														2
Cylindroiulus
Cylindrospermopsis				1														1
Cylindrospermum				10	5	4					4							4
Cylindrostoma																		1
Cymatosira
Cymbella				6														6
Cymbionotum																		2
Cymbium				1
Cymbopleura				1														1
Cynoponticus				1														1
Cyphelium				1														1
Cyphellophora				1														1
Cyphoderia				1														1
Cyphoderris				1
Cypridopsis				1														1
Cyprinella				1
Cyprinivirus				14	6	4				1	5							4
Cyrtopogon
Cystimyzostoma				1													1	1
Cystobacter				14														10
Cystobasidiopsis				2														2
Cystodiscus				1														2
Cystophora				1														1
Cytauxzoon				2														2
Cythere				1														1
Cytherella				1														1
Cytheropteron				1														1
Cytinus				1														1
Cytomegalovirus				72	1						1						24	68
Cytophaga				44				1				1				29	1	14
Cytorhabdovirus				2
D3112virus				13	8	7				4	8
D3virus				7	5	4				4	6
Dactylococcopsis				11	2						1							8
Dactylogyridae gen. FS-2009
Dactylogyrus				1														1
Daeguia				1														1
Daldinia				17														14
Damon				2
Danacetichthys				1
Danio				5														5
Daphnia				3														1
Daptonema
Darwinula
Dasychalina																		1
Dasypogon				1														1
Dasythamniella																		1
Daubentonia				1
Daucus				5														2
Davallia				1													1	1
Davidius				1
Debaryomyces				6														5
Dechloromonas				34	3	1					5	1				25		12
Dechlorospirillum				1														1
Decipisagitta				5														2
Deferribacter				16													1	9
Defluviicoccus				3														3
Dehalobacter				25														20
Dehalococcoides				25												22		3
Dehalogenimonas				8														2
Deinobacterium				1														1
Deinococcus		1		176	18	9				2	14	1			1	71	18	75
Deinopis																		1
Delftia				53	15	14				8	15	5				30	3	18
Deltabaculovirus				14	1	1					1						1	7
Deltacoronavirus				9														6
Deltapapillomavirus				6														2
Deltaretrovirus				49													3	38
Deltotrichonympha
Demaniella				1
Demetria				10														6
Dendritina				2														2
Dendrocoelopsis																		1
Dendrocoelum				1														1
Dendrohyrax				1
Dendroiketes				1														1
Dendropoma				1
Denitrobacterium				1														1
Denitromonas
Denitrovibrio				15														8
Dentiscutata				1														1
Dependoparvovirus				7														2
Dermabacter				4														1
Dermacoccus				9													1	7
Dermatobranchus				2														2
Dermatophagoides				7														2
Dermatophilus				5													1	5
Dermoglyphus				1
Derogenes				2														1
Derxia				1
Derxomyces				1														1
Desmochloris				1														1
Desmolaimus				2														2
Desmonemoura				1														1
Desmophyllum				2
Desmoscolex				1
Desmospora				18														13
Desulfacinum
Desulfarculus				7	1													2
Desulfatibacillum				33												31		1
Desulfatiglans				1
Desulfitobacterium				57	4	3					3					26	2	23
Desulfobacca				4														2
Desulfobacter				8														6
Desulfobacterium				33		1					1					28	1	15
Desulfobacula				12	2	1					2							5
Desulfobotulus				1													1	1
Desulfobulbus				27	1						1							18
Desulfocapsa				19													1	10
Desulfococcus				32	1						2					28		5
Desulfocurvus				1
Desulfohalobium				29												25		12
Desulfomicrobium				29	1						1					27	1	5
Desulfomonile				11	1	1												9
Desulfonatronospira				5														3
Desulfonatronum				2
Desulfonispora				2														2
Desulfospira
Desulfosporomusa				2														2
Desulfosporosinus				33		2												19
Desulfotalea				27	2	2										27		4
Desulfothermus				2														2
Desulfotignum				14														5
Desulfotomaculum				127	5	4					3					55	6	71
Desulfovermiculus				1														1
Desulfovibrio				210	5	7					5					109	9	81
Desulfovirgula				1
Desulfurella				9														3
Desulfurispira				2														1
Desulfurispirillum				12	2	1												1
Desulfurispora				6														2
Desulfurivibrio				15	1													8
Desulfurobacterium				3														2
Desulfurococcus				58	2	1										21	3	45
Desulfuromonas				11								1						2
Dethiobacter				9														7
Dethiosulfovibrio				7								1						1
Devescovina				1														1
Devosia				2														2
Dhysores				1														1
Diadegma				3
Dialister				9														6
Dianthovirus				1
Diaphorobacter				2														2
Diascorhynchus				1														1
Diatoma				1														1
Dibaeis
Dicerorhinus				1
Diceros				1
Dichelobacter				24	1											23
Dichotomocladium				1														1
Dicipivirus				2														1
Dickeya	1			115	12	11				2	20	1			1	83	2	23
Dictyocoryne				2														2
Dictyoglomus				51												50		5
Dictyostelium				41													1	32
Dictyota				1
Dictyothamnion				1														1
Dicyema				1														2
Diderma				1
Didinium				1														1
Didymium
Didymogenes				1														1
Didymorchis				1														1
Didymozoon
Dientamoeba				3														3
Dietzia				35													1	25
Dilepis
Dilsea				1														1
Dilta				1														2
Dimorpha				1														1
Dinemoura
Dinocras
Dinophysis				1														1
Dinoroseobacter				27	2	1					1					25		2
Dintheria				1														1
Dinurus
Dioctophyme				3													1	3
Dioecotaenia				1														1
Dione				2														1
Diophryopsis				1														1
Diophrys				1														1
Diphascon																		1
Diphtherophora
Diplodiscus
Diplogasteroides				2														2
Diplogastrellus																		1
Diplolaimella				1														1
Diplolaimelloides				3														3
Diplonema				3														4
Diplopeltula				1														1
Diplopsalopsis																		1
Diplorickettsia				3														2
Diploscapter				1														2
Diplosolen
Diplosoma				2														1
Diplosphaera				4														3
Diplostyla				3													1	3
Dipodascus				1														1
Dipodomys				2														2
Dipsacomyces				1														1
Dipseliopoda				1														1
Dirofilaria				3														1
Discocoris
Discocotyle				2														2
Discodoris
Discoplastis																		1
Discosoma				3
Dissodinium				1
Distaplia				2														2
Distigma				3														2
Distromium				1														1
Ditaxis				1
Ditrema				1
Ditylenchus				1														2
Ditylum				1														1
Diurodrilus				2														3
Diversispora				2
Dixella
Dixoniella				3														3
Doddsia
Dokdonia				7														3
Dolerocypria				1
Dolerocypris				1														1
Dolicholaimus				1														1
Dolichomastix				1														1
Dolichospermum				1
Doliolum				8														1
Dolosigranulum				1
Donacia				1
Donghicola				5								1						1
Dorea				7														2
Doru				1														1
Dorvillea				1
Dosidicus				1														1
Dothistroma				1
Dracunculus				7														5
Dragmacidon				1														1
Dreissena																		1
Drepanochthonius																		1
Drimys				4
Dromiciops				1
Drosophila				75													6	61
Drunella				1														1
Dryophytes				1														1
Duboscquella				2														2
Duganella				2
Dugesia				10													1	8
Dugong				1
Dunaliella				2														2
Duplicibothrium				1														1
Durchoniella				1														1
Durinskia				24													3	23
Duttaphrynus				1
Dyadobacter				32	1	1					1					27		5
Dyella				8														4
Dynamena				1
Dyodeltapapillomavirus				5														2
Dyoepsilonpapillomavirus				1
Dyoiotapapillomavirus				2														1
Dyokappapapillomavirus				4														2
Dyolambdapapillomavirus				5														4
Dyomupapillomavirus				3														1
Dyonupapillomavirus				5														2
Dyophipapillomavirus				1														1
Dyopipapillomavirus				3														1
Dyotaupapillomavirus				3
Dyozetapapillomavirus				9														3
Dypsocus				1														1
Dysepicritus				1														1
Dysgonomonas				11														6
Dysnectes				4													1	4
Dysteria				7														7
E125virus				3						1	1
Ebolavirus				20														6
Eburneopus				1														1
Echinactinomyxon																		1
Echinamoeba				7													2	6
Echinicola				5														4
Echiniscus				6														5
Echinococcus				2														1
Echinops				1
Echinorhynchus				1														1
Echinosorex				1
Echiophis				1														2
Ecphyadophora				1														3
Ecteinascidia				6													1	5
Ectocarpus				22														19
Ectothiorhodospira				14														10
Ectyoplasia				2														2
Edaphochlorella				1														1
Edaphus				1														1
Edhazardia				12														7
Edwardsiella				67	13	8				3	14	3		1		53	4	19
Effusibacillus				10														4
Eggerthella				40	3	1					3					23	2	6
Eggerthia				11														6
Egretta				1														1
Ehrlichia				79	1						1					71	3	16
Eikenella				22													5	21
Eimeria				24														10
Einarella				2													1	2
Ektaphelenchus
Elakatothrix
Elaphodus				1
Elaphrus				1
Electra				5														5
Elephas				1														1
Eleutheria
Elioraea				6														4
Elizabethkingia				4
Ellipsomyxa				1														1
Ellobiopsis				2														3
Elphidium				9														9
Elusimicrobium				28												25		5
Elysia				2
Emiliania				6								1
Empedobacter				1
Emplectonema				1
Emticicia				3														1
Encephalitozoon				59													9	57
Enchelyodon
Encoelia				1														1
Encope				1														1
Encotyllabe				1														1
Encyonema																		1
Endomyces				2														2
Endomyzostoma				2													1	2
Endoxocrinus				1														1
Endozoicomonas				23													1	22
Enhydrobacter				7								2						2
Eniochthonius				1														1
Enoplognatha				1														1
Enoplolaimus
Enoplometopus
Enorma				4														1
Ensiculus				1														1
Ensifer				19													1	12
Ensis				1														1
Entalina
Entamoeba				73													17	65
Entemnotrochus				1														1
Enterobacter	1	5	1	224	61	49				10	58	12		1		26	20	133
Enterobius				3
Enterobryus				1														1
Enterococcus		2		189	23	28		4	2	13	20					26	18	129
Enterocytozoon				17								5					2	14
Enteromonas				16													2	14
Enteromyxum				1														2
Enteropogon				1														1
Enterovibrio				17														10
Enterovirus				29														9
Entomophaga				3														3
Entomophthora
Entomoplasma				1														2
Entophlyctis				1														1
Eocercomonas				1
Eophreatoicus				2														1
Eosentomon				2														2
Eparchus
Epeirotypus				1														1
Ephedra				1														1
Ephelota				4														5
Epiactis				1														1
Epicarchesium																		1
Epichloe				32														22
Epidaus
Epiphragma				2														2
Episoriculus				2														1
Epistominella				1														1
Epistylis				3														3
Epitroctes
Epsilon15virus				2
Epsilonpapillomavirus				3														1
Epsilonretrovirus				11														9
Epulopiscium				15														14
Equisetum				1														1
Equus				2														1
Eragrostis				1														1
Erbovirus				2														1
Eremias				1
Eremitalpa				1
Eremobates				1														1
Eremobiotus				1														1
Eremococcus				8														6
Eremothecium				16														11
Ergasilus				4														4
Ergene																		1
Ergobibamus				1														1
Erignathus				1
Erigone
Erinaceus				12														11
Eriocheir				3														1
Eriospermum				1
Ernoporus
Erwinia				107	33	20				1	29	1				52		35
Erynia				3														3
Eryniopsis				4														4
Erysipelothrix				22	1	2					3							17
Erysiphe				5										1
Erythrobacter				31												21		5
Erythroparvovirus				3														1
Erythropsidinium				1														1
Escharella				1														1
Escherichia	2	3		147	26	28	2	1	2	8	12	5		16	3	53	21	95
Eteone				2														2
Ethanoligenens				12	1													6
Etheirophora
Eualetes				1
Euastacus
Eubacterium				77	5	6				1	4					27		35
Eubothrium
Eucampsipoda																		1
Eucapnopsis
Eucoleus				1
Eucomonympha				27													9	24
Eucopia				1														2
Eucorethra				2														2
Eucypris				3														3
Eucyrtidium
Eudiplozoon
Eudistoma				2														2
Eudoraea				1
Euglena				28														27
Euglenaria				2														2
Euglypha				2													1	2
Eugonatonotus
Eukoenenia				1
Eulaeospira
Eulalia				1														1
Eulemur				2														1
Eulimnadia
Eumonhystera				1														1
Eunotia
Euperipatoides																		1
Euphaea				1
Euphausia				1
Euphlyctis				1
Euphyllia				1
Euplexaura				1
Euplotes				4														3
Eupoa
Eupodes				1
Eupogodon				1														1
Eurycercus				1														1
Eurychasma				1														1
Euryhaliotrema
Eurylophella
Eurystomatella
Euspilotus				4														1
Eutaeniophorus				1
Euthora				1														1
Euthyplocia				1														2
Eutintinnus				2														2
Eutreptia				4														3
Eutreptiella				3													1	3
Euxinia				1
Euzercon
Euzetrema				1														1
Evania				3
Evernia																		1
Excellichlamys
Exiguobacterium				92	7	13				1	7	2				50	7	39
Exophiala				24														24
Exumella				1
F116virus				3	3	3				2	3
Fabibacter																		1
Fabrea				2														1
Fabriciana				1
Facklamia				17														14
Faecalibacterium				7													1	4
Faecalitalea				7														4
Falciformispora
Falsomalthinus				1														1
Fangia				5														2
Farrea				1														1
Fasciola				2
Faucheopsis				1													1	2
Fauveliopsis
Fejervarya				2														1
Felis		1		12													1	8
Felixo1virus				3														1
Fellomyces
Fenollaria				2														3
Ferrimonas				16	6	1					3							10
Ferroglobus				13														11
Ferroplasma				14														11
Fervidicoccus				21														18
Fervidobacterium				35		3										24	1	8
Fibrella				5														1
Fibrisoma				5														2
Fibrobacter				20														12
Fibroporia				6														1
Fibulobasidium				1														1
Ficopomatus				2														2
Fictibacillus				8								1						3
Fictor				1														1
Filamoeba				1														1
Filenchus
Filifactor				12	4	2				1	4							3
Filinia
Filipodium				3														3
Filobasidium				1														1
Fimbrifolium																		1
Fimbriimonas				1
Finegoldia				25	1	2				1	1					24	1	12
Fischerella				9														3
Fistulifera				18														15
Flabellia				7														7
Flabelligera				1														1
Flabellina				1														1
Flagellaria
Flagellimonas				2														1
Flagellophora				1														1
Flamella				2														2
Flammeovirga																		1
Flavivirus				93	1						1	1					1	37
Flavobacterium				157	4	1					4					59	13	79
Flavonifractor				1
Flectobacillus				1
Flexibacter				2														2
Flexistipes				8														3
Flexithrix				14														8
Flexopecten
Flintiella				1														1
Florarctus				1														1
Floridosentis
Florometra				1														1
Fluoribacter				3
Flustra				3														1
Flustrellidra				4														3
Fluviicola				8	2						1							5
Fodinicola				2														2
Folsomia				1														1
Fonticula				4														4
Forficula				1														1
Formosa				3														2
Fortiea				2														1
Fossombronia				1														1
Foveavirus				21													2	13
Fragilaria				3														3
Fragilidium				1														1
Fragum				2														2
Francisella				57	4	7					2					27	2	18
Franconibacter				9								2					1	3
Frankia				181	13	7					13	2				86	7	67
Franklinothrips				1
Frateuria				9	6						6							1
Fretibacterium				17													1	11
Friedmaniella				1														1
Friesea				1														1
Fritschiella				1													1	1
Frondipora				1														1
Frontonia				4														6
Fructobacillus				8														6
Fucus				22														19
Fuelleborniella				1														1
Fuligo				1
Fulvimarina				25													4	23
Fulvivirga				15														12
Fulvocentrum																		1
Fungiacyathus
Furia				2														2
Furovirus				7	2						2							1
Fusarium				48								1					2	28
Fusobacterium				84	2	4				1	1	1					11	50
G4microvirus
Gadimyxa				5														6
Gadus				2														3
Gaertneriomyces				1														1
Gaeumannomyces				11														9
Galacantha				1														1
Galactosomum
Galathea																		1
Galathealinum				1														1
Galbibacter				5														1
Galdieria																		1
Galendromus				4														1
Galeolaria				1														1
Galeopterus				1														1
Galerina
Gallaecimonas				10														7
Gallantivirus				1
Gallibacterium				15	4	6					2							7
Gallionella				18	1						1							10
Gamasiphis				1														1
Gamasiphoides				1														1
Gambierdiscus				9													3	9
Gammabaculovirus				1
Gammacarmovirus				1
Gammacoronavirus				14														5
Gammapapillomavirus				78													32	68
Gammaretrovirus				103	1						1						7	84
Gammasphaerolipovirus
Gammatorquevirus
Ganoderma				6														2
Gardnerella				30	2	7					2	1				25	2	12
Gasterosteus				20														15
Gastrochaena				1														1
Gastrosaccus
Gayadomonas				2														1
Gazella				2														2
Geisha				2
Geitlerinema				22	1													17
Gelatoporia				7														3
Geleia				1														1
Gelidiella
Gelidium				1														1
Gemella				35													2	28
Geminicoccus				2														1
Geminocystis				7														6
Geminosyllis				1														1
Gemmata				12														6
Gemmatimonas				33												27		5
Gemmatirosa				6														5
Gemmobacter				3								2
Geobacillus				159	12	13				2	9	1				106	2	39
Geobacter				213	8	1					3					184	10	47
Geocalamus				1														1
Geocenamus				1														1
Geocentrophora
Geodermatophilus				30	7	1					7					27		6
Geodia				1
Geomonhystera
Geophilus				1														1
Georgenia				7													1	5
Geosiphon				1													1	1
Geothermobacterium				3														2
Geotrichum				1														1
Geotrygon				1														1
Geranium				1														1
Giardia				54													16	52
Gieysztoria				1														1
Gigantolina
Gigaspermum				1														1
Gigaspora				1														1
Gilbertella				1
Gilliamella				5
Gillisia				8														5
Gilvimarinus				1
Gimesia				6														3
Ginkgo				3														2
Girardia				1														1
Giraudyopsis				1														1
Glabratellina
Glaciecola				27	2						4						1	16
Glaciibacter				1
Glaeseria																		1
Glarea				8														2
Glaucocystis				1
Glaucoma				1														1
Glauconema				1														1
Glaucosphaera				2													1	2
Glis				1														1
Globobulimina
Globocassidulina
Gloeobacter				32							1					28		4
Gloeocapsa				14	3	2					2							9
Gloeotila				1
Gloeotilopsis				1														1
Glomus				2														1
Glossanodon				1
Glossinavirus				4	2	2					2							2
Glossomastix				1														1
Gluconacetobacter				35	3						3					28		4
Gluconobacter				48	1											23	6	35
Glutamicibacter				31	8	10				1	9						1	16
Glycinde				2														2
Glycine
Glycomyces				4
Glyphiulus				1														1
Gnathostomula				2														2
Gnetum				3														3
Golfingia				1
Gomphidius
Gomphonema				1														1
Gondogeneia				1
Goniada				1
Goniochloris				1														1
Goniodoris				1														1
Gonodactylus				1														1
Gonorynchus				1														1
Gonothyraea
Gonyaulax				1														2
Gordionus				1
Gordonia		1		238	17	10				1	18	1				28	9	138
Gordonibacter				8	1	2					1							3
Gorgorhynchoides				1														2
Gorilla				3				1									1	3
Gotoius
Gottschalkia				11		2					1							4
Goussia				1														1
Gracilaria				19														15
Gracilibacillus				8														6
Gracilimonas				3														2
Gramella				32												30		2
Granulibacter				28												23		2
Granulicatella				17														8
Granulicella				20	2	1					1							6
Graphis
Graphium				5														5
Grapholita				1
Graptacme				1
Grateloupia				17														10
Gregarina				16														10
Griffithsia				2														2
Grimmia				1														1
Grimontia				14													1	12
Groenbladia				1														1
Groenewaldozyma				9														6
Gromia				2														2
Grosmannia				11														5
Gruberia				1														1
Grylloblatta				2														2
Grylloblattina				1														1
Gryllotalpa				1														1
Guillardia				28													4	26
Guinardia
Gulbenkiania				1														1
Gulosibacter				1
Gymnodamaeus				1														1
Gymnodinium				1														1
Gymnophrys				2														2
Gymnopus				1														2
Gyratrix
Gyrinomimus				2														1
Gyrinophilus				1														1
Gyrodactylus
Gyropaigne				3													1	4
Haemadipsa				1														1
Haemaphysalis				1
Haematomicrobium				1														1
Haematomyzus
Haemonchus
Haemophilus				162	12	11				1	11	9				73	11	81
Hafnia				9														6
Hahella				40	6	1					1					32		5
Haladaptatus				8														8
Halalaimus				3														1
Halalkalibacillus				1
Halalkalicoccus				2														1
Halanaerobacter				3														3
Halanaerobaculum				1
Halanaerobium				17		1					1							5
Halarsenatibacter				1														1
Halcampa																		1
Haliangium				33	3	3					1					32		7
Halicephalobus				4														6
Halichoeres				2														1
Halichoerus				1														1
Haliclona																		1
Haliclystus				1														1
Haliea				2
Halimeda				41													8	40
Haliotis				2														1
Haliotrema				2														3
Haliscomenobacter				14		1												3
Haloactinobacterium				7														2
Haloarcula				98											1	25	10	81
Halobacillus		1		32	2	2				1	2	1					12	24
Halobacteriovorax				7	1													4
Halobacterium				62		1										20	4	48
Halobacteroides				10							1						1	3
Halobiforma				14														7
Halocafeteria				1														2
Halocaridina				1
Halocarpus				1														1
Halocella				1													1	1
Halococcus				29														19
Halocynthia				5														4
Haloferax				76	1	1					1							55
Haloferula																		1
Halogeometricum				15	4	1				1	2							3
Halogranum				9														3
Halolactibacillus				1
Halomicrobium				39												23		12
Halomonas				145	7						4						5	92
Halopelagius				1														1
Halophytophthora
[truncated: 2,886 more rows]

## Sheet: false negatives
	Blast-Ensemble	BlastMeganFilteredLiberal	BlastMeganFiltered	COMMUNITY	ClarkM1Default	ClarkM4Spaced	Diamond-Ensemble	DiamondMegan	Gottcha	KrakenFiltered	Kraken	LMAT	MetaFlow	MetaPallette	Metaphlan	NBC	PhyloSift90pct	PhyloSift
Abeoforma
Abispa
Ablabesmyia
Absidia
Acanthamoeba
Acanthobdella
Acanthobothrium
Acanthocardia
Acanthocephaloides
Acanthoceras
Acanthoneta
Acanthopharynx
Acanthoptilum
Acaricomes
Acarospora
Acartia
Acarus
Acaryochloris
Acaudina
Acaulospora
Acerentulus
Acestrorhynchus
Acetabularia
Acetivibrio
Acetoanaerobium		1	1					1						1		1
Acetobacter														1		1
Acetobacterium														1		1
Acetohalobium
Acetomicrobium
Acetonema
Achaetodactylus
Acheilognathus
Achelia
Achnanthes
Acholeplasma			1					1						1
Achromatium
Achromobacter
Aciculosporium
Acidaminococcus			1					2					1	2		1	1
Acidianus			1					1						1		1
Acidilobus								1						1		1
Acidimicrobium
Acidiphilium													1			1	1
Acidipropionibacterium
Acidithiobacillus		1	1					2					1	3	1	2	1
Acidobacterium								1					1	3
Acidocella
Acidothermus								1	1				2	7	1		1	1
Acidovorax			1				1	2	1				2	3	1	2
Aciduliprofundum								1					1	3		2
Acineta
Acinetobacter													3	2	2	1
Acinonyx
Acipenser
Acmostomum
Acochlidium
Acotyledon
Acraea
Acrasis
Acricotopus
Acrochordus
Acrorhynchides
Acrosiphonia
Acrospermum
Acrosphaera
Acrostichus
Actinoalloteichus
Actinobacillus													3	3	3		1
Actinobaculum
Actinokineospora
Actinomadura
Actinomyces		3	3		3	3			3	3	3		3	2		3
Actinomycetospora
Actinoplanes
Actinopolymorpha
Actinopolyspora
Actinoptychus
Actinospica
Actinosynnema			1					1					1	1
Actinotignum
Actus
Acyrthosiphon
Adalia
Adelina
Adelium
Adenolinum
Adeuomphalus
Adiantum
Adlercreutzia
Adoxophyes
Adriamonas
Aduncospiculum
Advenella
Aedes
Aequorivita
Aerococcus
Aeromicrobium
Aeromonas			1					1					1	3		2	1
Aeropyrum					1	1								2
Aestuariimicrobium
Aetacarus
Afifella
Afipia
Afrochthonius
Afroestricus
Afrolistrophorus
Afrosternophorus
Agamermis
Agaricus
Agarivorans
Agatevirus
Agelas
Agfa
Aggregata
Aggregatibacter													2
Aglaophamus
Aglaophenia
Agolohymena
Agonandra
Agostocaris
Agriognatha
Agriosphodrus
Agrobacterium								1					1	2	1		1
Agrococcus
Agromyces
Ahrensia
Aka
Akkermansia								1						1
Alabidocarpus
Alacrinella
Alatospora
Albinaria
Albugo
Alcaligenes
Alcanivorax								1					1	2
Alces
Alcyonidium
Alebion
Alentia
Aleurochiton
Aleurodicus
Alexandrium
Algicola
Algidimarina
Algoriphagus
Aliagarivorans
Alicorhagidia
Alicycliphilus													1	2		1
Alicyclobacillus													1	1		1
Aliiglaciecola
Aliihoeflea
Aliivibrio													1
Alinda
Aliolimnatis
Aliquandostipite
Alishewanella
Alistipes			1					1					1	1		1
Alitta
Alkalibacillus
Alkaliflexus
Alkalilimnicola								1					3	2	3		2
Alkaliphilus								2					3	5	3
Allantion
Allexivirus
Allobacillus
Allocetraria
Allochromatium
Allofrancisella
Allofustis
Alloiococcus
Alloionema
Allomachilis
Allomyces
Allopauropus
Alloprevotella
Alloscardovia
Allostoma
Allothyrus
Alpha3microvirus
Alphabaculovirus
Alphacoronavirus
Alphaentomopoxvirus
Alphafusellovirus
Alphamesonivirus
Alphapapillomavirus
Alphapartitivirus
Alphapolyomavirus
Alpharetrovirus
Alphavirus
Alternaria
Alteromonas								1					2	3	1	3
Alvinactis
Alvinella
Alytes
Amaricoccus
Amastigomonas
Amathia
Amaurochaete
Ambidensovirus
Ambispora
Amblyomma
Amblyospora
Amblyosyllis
Ambrosiozyma
Ambystoma
Americhernes
Amia
Aminiphilus
Aminobacter
Aminobacterium								1						1		1
Aminomonas
Ammonia
Ammonifex														1
Amoebogregarina
Amoebophrya
Amorphochlora
Amorphus
Ampelovirus
Amphiacon
Amphibacillus
Amphibiothecum
Amphidinium
Amphimedon
Amphimerus
Amphinemura
Amphipholis
Amphiprion
Amphipsocus
Amphisbetia
Amphiscolops
Amphisorus
Amphora
Amycolatopsis
Anabaena									4				4	2	3		1
Anabrus
Anaeroarcus
Anaerobacillus
Anaerococcus
Anaerofustis
Anaeroglobus
Anaerolinea
Anaeromusa
Anaeromyxobacter			1					2					5	5	5		2	1
Anaerophaga
Anaeroplasma
Anaerostipes
Anaerotruncus
Anaperus
Anaplasma			1					2					1	7
Anaulacodithella
Ancalomicrobium
Ancylobacter
Ancylocoelium
Ancyromonas
Andalucia
Andracantha
Andreaea
Andreprevotia
Androsina
Aneides
Anelpistina
Aneulophus
Aneura
Aneurinibacillus
Angiostoma
Angiostrongylus
Angomonas
Anguillosyllis
Anguinoides
Anigozanthos
Anilius
Ankistrodesmus
Anncaliia
Anodontia
Anomalurus
Anomopus
Anonchocephalus
Anopheles
Anophryoides
Anoplodiscus
Anoplodium
Anoplophrya
Anopsobius
Anoxybacillus	1		1				1	1	1				1	2	1		1	1
Antalis
Antedon
Antennophorus
Antheraea
Anthocephalum
Anthohebella
Anthomastus
Anthopleura
Anthracocystis
Anthracoidea
Antipathes
Antorchis
Antrodiaetus
Antrokoreana
Aonidiella
Aotus
Ap22virus
Apatides
Aphanastoma
Aphanizomenon
Aphanoascus
Aphanocephalus
Aphanomyces
Aphanostoma
Aphelenchoides
Aphelenchus
Aphodanoetus
Aphonopelma
Aphrocallistes
Aphthovirus
Apicystis
Apinisia
Apis
Apistobranchus
Aplidium
Aplysia
Aplysina
Apodemus
Aponurus
Apophlaea
Apophysomyces
Aporocotyle
Apostichopus
Apristurus
Aquamavirus
Aquamicrobium
Aquaparamyxovirus
Aquaspirillum
Aquicella
Aquifex
Aquiflexum
Aquimarina
Aquipuribacter
Aquisphaera
Aquitalea
Arabella
Arabidopsis
Arachnocampa
Arapaima
Arbacia
Arcanobacterium								1						3		2
Arceuthobium
Archaeoglobus								1						2
Archaeomysis
Archaeospora
Archaias
Archiloa
Architeuthis
Arcicella
Arcobacter													1	1	1	1
Arctonyx
Arctotanais
Arcyptera
Ardissonea
Arenga
Arenimonas
Argopecten
Argulus
Argynnis
Arhodomonas
Arhythmorhynchus
Aricidea
Armandia
Armillifer
Arnoldiella
Aromatoleum														1
Arrawaria
Arrenurus
Arsenicicoccus
Arsenophonus
Artedidraco
Artemia
Arthrobacter													3	2	4
Arthrobotrys
Arthronema
Arthrospira	1	1	1						1				1	1	1	1	1
Arthurdendyus
Artibeus
Artomyces
Artostrobus
Asaia
Asajirella
Ascidia
Ascogregarina
Ascolaimus
Ascosphaera
Ascovaginospora
Ascovirus
Asfivirus
Asinibacterium
Asparagopsis
Aspergillus
Aspidisca
Astacoides
Astasia
Astatumen
Asterias
Asterionella
Asternoseius
Asterocarpa
Asteroleplasma
Asteroma
Asticcacaulis														1		1
Astrammina
Astrangia
Astreptonema
Astrospartus
Astrosphaeriella
Astylozoon
Atadenovirus
Ataxolepis
Ateles
Athoracophorus
Atlantibacter
Atlantopsocus
Atopobacter
Atopobium								1						1
Atractiella
Atractolytocestus
Atractomorpha
Atractotrema
Atrichum
Atrochromadora
Attenella
Aulacantha
Aulacobolus
Aulacoseira
Aulolaimus
Aulosphaera
Aurantiactinomyxon
Aurantimonas
Aurantiochytrium
Aurearena
Aureimonas
Aureispira
Aureococcus
Aureusvirus
Auricularia
Aurigamonas
Australoplana
Austrocerca
Austrochthonius
Austrognatharia
Austrosmittium
Austwickia
Auxenochlorella
Avastrovirus
Avenavirus
Aveparvovirus
Aviadenovirus
Avibacterium
Avihepadnavirus
Avihepatovirus
Avipoxvirus
Avrainvillea
Avulavirus
Axinella
Axiokebuita
Azoarcus
Azohydromonas
Azomonas
Azonexus
Azorhizobium								1					1	1
Azospira								1						1		1
Azospirillum														1		1
Azotobacter													4	6	3		1
Babesia
Babjeviella
Bacilladnavirus
Bacillidium
Bacillus	3	1	7				3	14	3			1	21	34	15	9	5	3
Backusella
Bacteriovorax
Bacteroides								2					4	5	1	2	1	1
Baculentulus
Badnavirus
Baeomyces
Baeospora
Bahusakala
Baikalobia
Bairdia
Balaenoptera
Balanophora
Balanotaenia
Balanus
Balliopsis
Ballistosporomyces
Balneatrix
Balneola
Bangia
Bankia
Barbulanympha
Barentsia
Barnesiella
Barnettozyma
Barssia
Bartonella			1					4					2	8	1		1	1
Basfia
Basicladia
Basiria
Bastiania
Bathybothrium
Bathycrinus
Bathydoris
Bathyeurystomina
Bathylaimus
Bathypalaemonella
Bathypallenopsis
Bathyphantes
Bathysciadium
Bathyteuthis
Bathyxylophila
Batistopsora
Batrachochytrium
Batrachomoeus
Batrachoseps
Batrachovirus
Baudoinia
Baujardia
Bavariicoccus
Bcep22likevirus
Bcepmuvirus
Bdelloura
Bdellovibrio													1	2	1
Bebaiotes
Beggiatoa
Begomovirus
Begonia
Behningia
Beijerinckia														1		1
Belliella
Belnapia
Belonolaimus
Bembidion
Bemisia
Benedenia
Bensingtonia
Benthamina
Bergeyella
Bermanella
Bernardetia
Berndtia
Beroe
Berthellina
Berwaldia
Bescherellia
Betabaculovirus
Betacoronavirus
Betaentomopoxvirus
Betanecrovirus
Betapapillomavirus
Betapartitivirus
Betapolyomavirus
Betaretrovirus
Beutenbergia													1	1	1		1
Bhargavaea
Bibersteinia
Bicellariella
Bicosoeca
Biddulphia
Bifidobacterium	1	1	2			1	1	7	1	1			8	12	5	5	4	2
Bigelowiella
Bilharziella
Bilophila
Bimichaelia
Binucleata
Biomphalaria
Bipalium
Birgus
Biseptimavirus
Bison
Bispira
Bivesicula
Bizionia
Blackfordia
Blastobotrys
Blastocladiella
Blastococcus
Blastocystis
Blastomonas
Blastomyces
Blastopirellula
Blattabacterium			1					1					1	1		1
Blautia
Blepharisma
Blepharocorys
Blidingia
Blumeria
Bocaparvovirus
Boccardiella
Bodo
Bohadschia
Bojamyces
Bolitoglossa
Bolivina
Bombus
Bombyx
Bonamia
Bonnemaisonia
Bonneviella
Boodlea
Borago
Borassus
Bordetella		2	2					3					5	4	3		3	1
Borelis
Boreophyllum
Borrelia			1					4					1	8	1		1
Borreliella	1	1	5		1	1	1	5	1	1	1	1	5	7	6	3	3	1
Bos
Bosea
Bosmaella
Bostrychus
Bothriocroton
Bothriometopus
Bothromesostoma
Bothropolys
Botrexvirus
Botrychium
Botryllus
Botryocladia
Botryococcus
Botryosphaerella
Botrytis
Boveria
Bowenia
Boyliae
Bpp1virus
Brachinus
Brachionus
Brachybacterium			1					1						1
Brachylaima
Brachymonas
Brachyptera
Brachyspira			3					3					3	5		3
Bracovirus
Bracteacoccus
Bradypus
Bradyrhizobium								1					3		4		1	1
Brambyvirus
Branchiomma
Branchiostoma
Braunsia
Brenneria
Brettanomyces
Brevibacillus														2
Brevibacterium	3		3		3	3	3		3	3	3		3	1	3	3	2	1
Brevistachys
Brevundimonas	1		1				1	2	1				1	3	1	2	1	1
Brochothrix
Broeckina
Bromovirus
Brooksia
Brucella	8	9	10		1	1	8	10	8	1	1	3	10	17	8	1	9	7
Bruguiera
Brumimicrobium
Bryometopus
Bryonosema
Bryophrya
Bryopsis
Bucegia
Buchnera			1					1					1	1
Buckleyzyma
Buddenbrockia
Budvicia
Buergeria
Bufo
Bugula
Bugulina
Bulimina
Bulinus
Bulleidia
Bullera
Bulleribasidium
Bunonema
Bunostomum
Burkholderia	2	2	2				2	5	3				28	30	20	3	4	1
Burmannia
Bursaphelenchus
Butyricimonas
Butyrivibrio														1		1
Bxz1virus
Bymovirus
C5virus
Caberea
Caecitellus
Caedibacter
Caenispirillum
Caenocholax
Caenomorpha
Caenoplana
Caenorhabditis
Cafeteria
Cafeteriavirus
Cainia
Calcarina
Calcisabella
Caldalkalibacillus
Caldanaerobacter			1					2					1	1	1	2	1	1
Caldanaerovirga
Caldibacillus
Caldicellulosiruptor			3					8					7	8	3	4	3	2
Caldilinea
Caldimonas
Caldisalinibacter
Caldisericum
Caldisphaera
Calditerricola
Calditerrivibrio
Caldithrix
Caldivirga
Caldococcus
Californidorus
Caligus
Calinaga
Calliacantha
Calliotropis
Callitris
Callochiton
Callophyllis
Callopora
Callorhinchus
Callyntrura
Calocera
Caloglossa
Caloneis
Calonympha
Caloramator
Caloscypha
Calothrix
Calphurnioides
Calyptospora
Calyptronema
Calyptrozyma
Camacolaimus
Camarops
Camelopsocus
Camelus
Caminibacter
Camontagnea
Campanella
Campanularia
Campanulotes
Campydora
Campylobacter			2					5		1	1		4	8	1	2	1	1
Campylodiscus
Candacia
Candida	2	2	2		2	2	2	2	2	2	2	2	2	4	2	2	2	2
Candidatus Accumulibacter	2	2	2		2	2	2	2	2	2	2	2	2	4	2	2	2	2
Candidatus Amoebophilus	2	2	2		2	2	2	1	2	2	2	2	1	1	2	2	2	2
Candidatus Ancillula	2	2	2		2	2	2	2	2	2	2	2	2	4	2	2	2	2
Candidatus Aquiluna	2	2	2		2	2	2	2	2	2	2	2	2	4	2	2	2	2
Candidatus Arthromitus	2	2	1		2	2	2	1	2	2	2	2	1	1	1	1	2	2
Candidatus Atelocyanobacterium	2	2	2		2	2	2	2	2	2	2	2	2	4	2	2	2	2
Candidatus Azobacteroides	2	2	2		2	2	2	2	2	2	2	2	1	1	2	2	2	2
Candidatus Babela	2	2	2		2	2	2	2	2	2	2	2	2	4	2	2	2	2
Candidatus Blochmannia	2	2	1		2	2	2	1	2	2	2	2	1	1	2	2	2	2
Candidatus Caldatribacteirum	2	2	2		2	2	2	2	2	2	2	2	2	4	2	2	2	2
Candidatus Caldiarchaeum	2	2	2		2	2	2	2	2	2	2	2	2	4	2	2	2	2
Candidatus Cardinium	2	2	2		2	2	2	2	2	2	2	2	2	4	2	2	2	2
Candidatus Carsonella	2	2	2		2	2	2	2	2	2	2	2	2	4	2	2	2	2
Candidatus Cloacimonas	2	2	2		2	2	2	2	2	2	2	2	2	4	2	2	2	2
Candidatus Contubernalis	2	2	2		2	2	2	2	2	2	2	2	2	4	2	2	2	2
Candidatus Desulforudis	2	2	2		2	2	2	1	2	2	2	2	1	1	2	2	2	2
Candidatus Endolissoclinum	2	2	2		2	2	2	2	2	2	2	2	2	4	2	2	2	2
Candidatus Endoriftia	2	2	2		2	2	2	2	2	2	2	2	2	4	2	2	2	2
Candidatus Entotheonella	2	2	2		2	2	2	2	2	2	2	2	2	4	2	2	2	2
Candidatus Flaviluna	2	2	2		2	2	2	2	2	2	2	2	2	4	2	2	2	2
Candidatus Fritschea	2	2	2		2	2	2	2	2	2	2	2	2	4	2	2	2	2
Candidatus Glomeribacter	2	2	2		2	2	2	2	2	2	2	2	2	4	2	2	2	2
Candidatus Hamiltonella	2	2	2		2	2	2	2	2	2	2	2	1	1	2	2	2	2
Candidatus Hodgkinia	2	2	2		2	2	2	2	2	2	2	2	2	4	2	2	2	2
Candidatus Hydrogenedens	2	2	2		2	2	2	2	2	2	2	2	2	4	2	2	2	2
Candidatus Ishikawaella	2	2	2		2	2	2	2	2	2	2	2	2	4	2	2	2	2
Candidatus Jettenia	2	2	2		2	2	2	2	2	2	2	2	2	4	2	2	2	2
Candidatus Korarchaeum	2	2	2		2	2	2	2	2	2	2	2	1	1	2	2	2	2
Candidatus Koribacter	2	2	2		2	2	2	2	2	2	2	2	2	2	2	2	2	2
Candidatus Kuenenia	2	2	2		2	2	2	2	2	2	2	2	2	4	2	2	2	2
Candidatus Methanomethylophilus	2	2	2		2	2	2	2	2	2	2	2	2	4	2	2	2	2
Candidatus Methylomirabilis	2	2	2		2	2	2	2	2	2	2	2	2	4	2	2	2	2
Candidatus Micrarchaeum	2	2	2		2	2	2	2	2	2	2	2	2	4	2	2	2	2
Candidatus Microgenomatus	2	2	2		2	2	2	2	2	2	2	2	2	4	2	2	2	2
Candidatus Microthrix	2	2	2		2	2	2	2	2	2	2	2	2	4	2	2	2	2
Candidatus Midichloria	2	2	2		2	2	2	1	2	2	2	2	1	1	2	1	2	2
Candidatus Moranella	2	2	2		2	2	2	1	2	2	2	2	1	1	2	1	2	2
Candidatus Nanosalina	2	2	2		2	2	2	2	2	2	2	2	2	4	2	2	2	2
Candidatus Nanosalinarum	2	2	2		2	2	2	2	2	2	2	2	2	4	2	2	2	2
Candidatus Nasuia	2	2	2		2	2	2	2	2	2	2	2	2	4	2	2	2	2
Candidatus Nitrosoarchaeum	2	2	2		2	2	2	2	2	2	2	2	2	4	2	2	2	2
Candidatus Odyssella	2	2	2		2	2	2	2	2	2	2	2	2	4	2	2	2	2
Candidatus Paenicardinium	2	2	2		2	2	2	2	2	2	2	2	2	4	2	2	2	2
Candidatus Parabeggiatoa	2	2	2		2	2	2	2	2	2	2	2	2	4	2	2	2	2
Candidatus Parvarchaeum	2	2	2		2	2	2	2	2	2	2	2	2	4	2	2	2	2
Candidatus Pelagibacter	2	2	2		2	2	2	2	2	2	2	2	2	4	2	2	2	2
Candidatus Phlomobacter	2	2	2		2	2	2	2	2	2	2	2	2	4	2	2	2	2
Candidatus Phytoplasma	1	2	3	1	1	1	1	3	1	1	1	1	3	4	1	1	2	1
Candidatus Portiera	2	2	2		2	2	2	2	2	2	2	2	2	4	2	2	2	2
Candidatus Profftella	2	2	2		2	2	2	2	2	2	2	2	2	4	2	2	2	2
Candidatus Protochlamydia	2	2	2		2	2	2	2	2	2	2	2	2	4	2	2	2	2
Candidatus Puniceispirillum	2	2	2		2	2	2	2	2	2	2	2	2	2	2	2	2	2
Candidatus Regiella	2	2	2		2	2	2	2	2	2	2	2	2	4	2	2	2	2
Candidatus Riesia	2	2	2		2	2	2	2	2	2	2	1	1	1	2	1	2	2
Candidatus Ruthia	2	2	2		2	2	2	2	2	2	2	2	2	4	2	2	2	2
Candidatus Saccharimonas	2	2	2		2	2	2	2	2	2	2	2	2	4	2	2	2	2
Candidatus Scalindua	2	2	2		2	2	2	2	2	2	2	2	2	4	2	2	2	2
Candidatus Solibacter	2	2	2		2	2	2	2	2	2	2	2	2	2	2	2	2	2
Candidatus Sulcia	2	2	2		2	2	2	2	2	2	2	2	2	4	2	2	2	2
Candidatus Symbiobacter	2	2	2		2	2	2	2	2	2	2	2	2	4	2	2	2	2
Candidatus Thioglobus	2	2	2		2	2	2	2	2	2	2	2	2	4	2	2	2	2
Candidatus Tremblaya	2	2	2		2	2	2	2	2	2	2	2	2	4	2	2	2	2
Candidatus Zinderia	2	2	2		2	2	2	2	2	2	2	2	2	4	2	2	2	2
Canis
Cantharellus
Canthigaster
Capillovirus
Capitulum
Capniomyces
Capnobotryella
Capnocytophaga								2					1
Capra
Caprella
Capreolus
Capripoxvirus
Capronia
Capsala
Capsaspora
Carabodes
Carboxydocella
Carboxydothermus			1					1						1
Carcharodiscus
Carchesium
Cardiobacterium
Cardiovirus
Carditamera
Carenum
Carlavirus
Carnimonas
Carnobacterium								1					1	2	1	2
Carpediemonas
Carteria
Carybdea
Caryotricha
Casaltella
Cassidulinoides
Castanopsis
Catatropis
Catelliglobosispora
Catenibacterium
Catenovulum
Catenulispora														2
Cathaya
Caudites
Caudospora
Caulerpa
Caulobacter								1						5		3
Cavia
Cbastvirus
Cc31virus
Cd119virus
Cebus
Cecembia
Cecivirus
Cedecea
Celeribacter
Celleporella
Cellulomonas		1	2					2						2		2
Cellulophaga			1				1	2	1				2	4	1	4
Cellulosilyticum
Cellulosimicrobium
Cellvibrio								1						1
Celtodoryx
Cenarchaeum
Cenchrus
Centipeda
Centrocestus
Centromerus
Centrorhynchus
Cepaea
Cephaleuros
Cephaloboides
Cephalobothrium
Cephalobus
Cephalodella
Cephalodiscus
Cephalogonimus
Cephalopachus
Cephalophus
Cephalotaxus
Cephalothrix
Ceraesignum
Ceramium
Cerasicoccus
Ceratias
Ceratitis
Ceratocombus
Ceratomyxa
Ceratonova
Ceratotherium
Ceratozamia
Cercoleipus
Cercomonas
Cercospora
Cerebratulus
Cerianthus
Certesia
Cervidpoxvirus
Cervus
Cesiribacter
Cetobacterium
Cetomimus
Chaca
Chaetoceros
Chaetocladium
Chaetoderma
Chaetomium
Chaetonotus
Chaetophora
Chaetosoma
Chaetosphaeridium
Chalinolobus
Chalinula
Challengeron
Chalmasia
Chamaedoris
Chamaerops
Chamaesiphon
Chandlerella
Chania
Chara
Characiopodium
Charinus
Che8virus
Cheirogenesia
Chelativorans													3	2	4
Chelatococcus
Cheletomimus
Chelonobacter
Chelus
Chelydra
Cheramus
Cherax
Chilodus
Chionosphaera
Chipapillomavirus
Chirognathia
Chiropturopoda
Chirostylus
Chitala
Chitinibacter
Chitinilyticum
Chitinimonas
Chitiniphilus
Chitinophaga													1	4
Chiton
Chlamydia			1					5					2	8	1		1	1
Chlamydiamicrovirus	1		1				1	1	1				1	1	1	1	1	1
Chlamydodon
Chlamydomonas
Chlamydomyxa
Chlamydosaurus
Chlidophyllon
Chloracidobacterium													1			1
Chlorarachnion
Chlorella
Chloriridovirus
Chlorobaculum								1						1
Chlorobium	1		1				1	4	1				12	9	8		4	1
Chlorocebus
Chlorochromatium
Chlorococcum
Chlorodesmis
Chloroflexus	5	6	7		1	1	5	8	5	3	1	3	7	17	6		7	6
Chlorogloeopsis
Chloroherpeton														1
Chloroidium
Chlorolobion
Chloromonas
Chloromyxum
Chlorosarcinopsis
Chlorostoma
Chlorotetraedron
Chlorovirus
Choanotaenia
Cholamonas
Choloepus
Chondromyces
Chondrosia
Chondrus
Chordodes
Choricystis
Chorisquilla
Choristocarpus
Chorotingis
Chorthippus
Chortoglyphus
Chromadorina
Chromadorita
Chromera
Chromobacterium
Chromohalobacter								2					3		3		1	1
Chroococcidiopsis
Chroomonas
Chrysaora
Chrysemys
Chryseobacterium
Chrysiogenes
Chrysochroa
Chrysogorgia
Chrysometa
Chrysonema
Chrysopathes
Chrysovirus
Chtenopteryx
Chthamalophilus
Chthoniobacter
Chthonomonas
Chytriomyces
Cibicides
Cibicidoides
Ciliophrys
Cinachyrella
Cinnamomum
Ciona
Circeis
Circinella
Circovirus
Citreicella
Citricoccus
Citrivirus
Citrobacter										1	1			2
Citromicrobium
Cladophialophora
Cladophora
Cladosporium
Classicula
Clastoptera
Clava
Clavelina
Clavibacter														2
Claviceps
Clavispora
Cleistesiopsis
Cletus
Climacostomum
Clinidium
Clinopodes
Clonorchis
Closterovirus
Clostridioides													1	2
Clostridium		1	4					8	1				12	21	8	5	4	1
Clupea
Clymenella
Clytia
Cnaphalocrocis
Coccidioides
Coccolithovirus
Coccomyxa
Cocconeis
Cocculina
Cochlodinium
Codium
Coelodendrum
Coelodonta
Coelophrys
Coeloplana
Coelotes
Coemansia
Cohnella
Cohnilembus
Cokeromyces
Colaconema
Coleochaete
Colepismatophila
Coleps
Colletotrichum
Collimonas								1						1		1
Collinsella
Collophidium
Collosphaera
Collotheca
Collozoum
Coloceras
Colossendeis
Colpodella
Colpodidium
Colpophyllia
Colwellia													1	2
Comamonas			1					1					1	1			1
Comatricha
Commensalibacter
Comminutispora
Comovirus
Compsocus
Compsopogon
Compsothamnion
Conaperta
Conchellium
Concinnocotyla
Concinnum
Condylostomides
Conexibacter			1					1					1	1
Congregibacter
Conidiobolus
Connochaetes
Convoluta
Coolia
Copicerus
Copostigma
Coprinopsis
Coprobacillus
Coprococcus
Copromyxa
Coprosma
Coprothermobacter								1						1
Coquillettidia
Coraliomargarita														1		1
Corallina
Corallium
Corallococcus
Corculum
Cordyceps
Corella
Coriobacterium
Coronympha
Corticaria
Corticium
Corydalis
Coryne
Corynebacterium	2		2				2	4	3				6	26	4	6	2	1
Corynelia
Corynoplastis
Corynosoma
Coscinodiscus
Coslenchus
Cosmarium
Cosmioperla
Cosmognathia
Cossura
Costertonia
Cotesia
Cotylaspis
Coxiella													1	2	1
Cp220virus
Cp51virus
Crangon
Craspedacusta
Crassitegula
Crassostrea
Creaseria
Crenobia
Crenothrix
Cribrilina
Cribroelphidium
Crinalium
Crinivirus
Crioceris
Crisia
Cristatella
Crisularia
Croceibacter
Crocidura
Crocinitomix
Crocodylidpoxvirus
Crocodylus
Crocosphaera	3	2	3		3	3	3		3	3	3		3	4	3	3	2
Cronobacter								1	1				1	1
Crossodonthina
Crustomastix
Cruznema
Crypthecodinium
Cryptobacterium
Cryptobia
Cryptocaryon
Cryptococcus					1	1	1		1	1	1		1		1	1
Cryptomonas
Cryptonchus
Cryptopleura
Cryptopygus
Cryptosporidium
Cryptostemma
Cubacubana
Cubaia
Cucullanus
Cucumaria
Cucumibacter
Cucumovirus
Culicoides
Culicosporella
Cupriavidus							1	4	1				4	6	2		3	2
Curtobacterium
Curvibacter
Curviditis
Cuscuta
Cuspidaria
Cutibacterium												1	3	6
Cuticonema
Cuticularia
Cyanidioschyzon
Cyanidium
Cyanobacterium
Cyanobium
Cyanodermella
Cyanophora
Cyanothece	1	1	1				2	2				3	6	7	6	1	2	2
Cyartonema
Cyathermia
Cyatholaimus
Cyberlindnera
Cyclatemnus
Cyclidium
Cyclobacterium														2		2
Cycloclasticus
Cycloneda
Cyclops
Cyclorbiculina
Cyclotella
Cylindrocapsa
Cylindroiulus
Cylindrospermopsis
Cylindrospermum
Cylindrostoma
Cymatosira
Cymbella
Cymbionotum
Cymbium
Cymbopleura
Cynoponticus
Cyphelium
Cyphellophora
Cyphoderia
Cyphoderris
Cypridopsis
Cyprinella
Cyprinivirus
Cyrtopogon
Cystimyzostoma
Cystobacter
Cystobasidiopsis
Cystodiscus
Cystophora
Cytauxzoon
Cythere
Cytherella
Cytheropteron
Cytinus
Cytomegalovirus
Cytophaga													3	3	2
Cytorhabdovirus
D3112virus
D3virus
Dactylococcopsis
Dactylogyridae gen. FS-2009
Dactylogyrus
Daeguia
Daldinia
Damon
Danacetichthys
Danio
Daphnia
Daptonema
Darwinula
Dasychalina
Dasypogon
Dasythamniella
Daubentonia
Daucus
Davallia
Davidius
Debaryomyces
Dechloromonas													4	4	3
Dechlorospirillum
Decipisagitta
Deferribacter														1		1
Defluviicoccus
Dehalobacter
Dehalococcoides								2					1	5	1		1	1
Dehalogenimonas								1						1		1
Deinobacterium
Deinococcus								1					5	9	3	2	1
Deinopis
Delftia			1					1					2	1	1	1	1
Deltabaculovirus
Deltacoronavirus
Deltapapillomavirus
Deltaretrovirus
Deltotrichonympha
Demaniella
Demetria
Dendritina
Dendrocoelopsis
Dendrocoelum
Dendrohyrax
Dendroiketes
Dendropoma
Denitrobacterium
Denitromonas
Denitrovibrio														1		1
Dentiscutata
Dependoparvovirus
Dermabacter
Dermacoccus
Dermatobranchus
Dermatophagoides
Dermatophilus
Dermoglyphus
Derogenes
Derxia
Derxomyces
Desmochloris
Desmolaimus
Desmonemoura
Desmophyllum
Desmoscolex
Desmospora
Desulfacinum
Desulfarculus
Desulfatibacillum
Desulfatiglans
Desulfitobacterium								1					4	3	3
Desulfobacca														1		1
Desulfobacter
Desulfobacterium									1				1	3	1		1
Desulfobacula
Desulfobotulus
Desulfobulbus								1						1		1
Desulfocapsa
Desulfococcus
Desulfocurvus
Desulfohalobium													1	3
Desulfomicrobium
Desulfomonile
Desulfonatronospira
Desulfonatronum
Desulfonispora
Desulfospira
Desulfosporomusa
Desulfosporosinus								1						1		1
Desulfotalea													1	3	1
Desulfothermus
Desulfotignum
Desulfotomaculum														2
Desulfovermiculus
Desulfovibrio								4					4	9	3	3
Desulfovirgula
Desulfurella
Desulfurispira
Desulfurispirillum														2		1
Desulfurispora
Desulfurivibrio
Desulfurobacterium														3		2
Desulfurococcus			3					3					1	3		2
Desulfuromonas
Dethiobacter
Dethiosulfovibrio
Devescovina
Devosia
Dhysores
Diadegma
Dialister
Dianthovirus
Diaphorobacter
Diascorhynchus
Diatoma
Dibaeis
Dicerorhinus
Diceros
Dichelobacter								1					1	3
Dichotomocladium
Dicipivirus
Dickeya									1				1	2	1	1	1
Dictyocoryne
Dictyoglomus			1					1						1
Dictyostelium
Dictyota
Dictyothamnion
Dicyema
Diderma
Didinium
Didymium
Didymogenes
Didymorchis
Didymozoon
Dientamoeba
Dietzia
Dilepis
Dilsea
Dilta
Dimorpha
Dinemoura
Dinocras
Dinophysis
Dinoroseobacter														1
Dintheria
Dinurus
Dioctophyme
Dioecotaenia
Dione
Diophryopsis
Diophrys
Diphascon
Diphtherophora
Diplodiscus
Diplogasteroides
Diplogastrellus
Diplolaimella
Diplolaimelloides
Diplonema
Diplopeltula
Diplopsalopsis
Diplorickettsia
Diploscapter
Diplosolen
Diplosoma
Diplosphaera
Diplostyla
Dipodascus
Dipodomys
Dipsacomyces
Dipseliopoda
Dirofilaria
Discocoris
Discocotyle
Discodoris
Discoplastis
Discosoma
Dissodinium
Distaplia
Distigma
Distromium
Ditaxis
Ditrema
Ditylenchus
Ditylum
Diurodrilus
Diversispora
Dixella
Dixoniella
Doddsia
Dokdonia								1						1	1	1
Dolerocypria
Dolerocypris
Dolicholaimus
Dolichomastix
Dolichospermum
Doliolum
Dolosigranulum
Donacia
Donghicola
Dorea
Doru
Dorvillea
Dosidicus
Dothistroma
Dracunculus
Dragmacidon
Dreissena
Drepanochthonius
Drimys
Dromiciops
Drosophila
Drunella
Dryophytes
Duboscquella
Duganella
Dugesia
Dugong
Dunaliella
Duplicibothrium
Durchoniella
Durinskia
Duttaphrynus
Dyadobacter														2
Dyella
Dynamena
Dyodeltapapillomavirus
Dyoepsilonpapillomavirus
Dyoiotapapillomavirus
Dyokappapapillomavirus
Dyolambdapapillomavirus
Dyomupapillomavirus
Dyonupapillomavirus
Dyophipapillomavirus
Dyopipapillomavirus
Dyotaupapillomavirus
Dyozetapapillomavirus
Dypsocus
Dysepicritus
Dysgonomonas
Dysnectes
Dysteria
E125virus
Ebolavirus
Eburneopus
Echinactinomyxon
Echinamoeba
Echinicola														1		1
Echiniscus
Echinococcus
Echinops
Echinorhynchus
Echinosorex
Echiophis
Ecphyadophora
Ecteinascidia
Ectocarpus
Ectothiorhodospira
Ectyoplasia
Edaphochlorella
Edaphus
Edhazardia
Edwardsiella	1		2				1	2				1	2	5	1		1
Effusibacillus
Eggerthella								1					1	2
Eggerthia
Egretta
Ehrlichia			2					5					7	12	7		2	2
Eikenella
Eimeria
Einarella
Ektaphelenchus
Elakatothrix
Elaphodus
Elaphrus
Electra
Elephas
Eleutheria
Elioraea
Elizabethkingia
Ellipsomyxa
Ellobiopsis
Elphidium
Elusimicrobium
Elysia
Emiliania
Empedobacter
Emplectonema
Emticicia
Encephalitozoon
Enchelyodon
Encoelia
Encope
Encotyllabe
Encyonema
Endomyces
Endomyzostoma
Endoxocrinus
Endozoicomonas
Enhydrobacter
Eniochthonius
Enoplognatha
Enoplolaimus
Enoplometopus
Enorma
Ensiculus
Ensifer
Ensis
Entalina
Entamoeba
Entemnotrochus
Enterobacter								1					1	2	1	2
Enterobius
Enterobryus
Enterococcus	1	1	1					2	1				9	11	5	6	2	1
Enterocytozoon
Enteromonas
Enteromyxum
Enteropogon
Enterovibrio
Enterovirus
Entomophaga
Entomophthora
Entomoplasma
Entophlyctis
Eocercomonas
Eophreatoicus
Eosentomon
Eparchus
Epeirotypus
Ephedra
Ephelota
Epiactis
Epicarchesium
Epichloe
Epidaus
Epiphragma
Episoriculus
Epistominella
Epistylis
Epitroctes
Epsilon15virus
Epsilonpapillomavirus
Epsilonretrovirus
Epulopiscium
Equisetum
Equus
Eragrostis
Erbovirus
Eremias
Eremitalpa
Eremobates
Eremobiotus
Eremococcus
Eremothecium
Ergasilus
Ergene
Ergobibamus
Erignathus
Erigone
Erinaceus
Eriocheir
Eriospermum
Ernoporus
Erwinia													1	4		2
Erynia
Eryniopsis
Erysipelothrix
Erysiphe
Erythrobacter
Erythroparvovirus
Erythropsidinium
Escharella
Escherichia			1					1		1	1		8	17	1		2
Eteone
Ethanoligenens
Etheirophora
Eualetes
Euastacus
Eubacterium		1	1					2						4		2
Eubothrium
Eucampsipoda
Eucapnopsis
Eucoleus
Eucomonympha
Eucopia
Eucorethra
Eucypris
Eucyrtidium
Eudiplozoon
Eudistoma
Eudoraea
Euglena
Euglenaria
Euglypha
Eugonatonotus
Eukoenenia
Eulaeospira
Eulalia
Eulemur
Eulimnadia
Eumonhystera
Eunotia
Euperipatoides
Euphaea
Euphausia
Euphlyctis
Euphyllia
Euplexaura
Euplotes
Eupoa
Eupodes
Eupogodon
Eurycercus
Eurychasma
Euryhaliotrema
Eurylophella
Eurystomatella
Euspilotus
Eutaeniophorus
Euthora
Euthyplocia
Eutintinnus
Eutreptia
Eutreptiella
Euxinia
Euzercon
Euzetrema
Evania
Evernia
Excellichlamys
Exiguobacterium			1					4					5	5	4		1
Exophiala
Exumella
F116virus
Fabibacter
Fabrea
Fabriciana
Facklamia
Faecalibacterium
Faecalitalea
Falciformispora
Falsomalthinus
Fangia
Farrea
Fasciola
Faucheopsis
Fauveliopsis
Fejervarya
Felis
Felixo1virus
Fellomyces
Fenollaria
Ferrimonas
Ferroglobus
Ferroplasma								1					3	1	3	4	2
Fervidicoccus
Fervidobacterium								2						4		1
Fibrella													1	1		1
Fibrisoma
Fibrobacter														2		1
Fibroporia
Fibulobasidium
Ficopomatus
Fictibacillus
Fictor
Filamoeba
Filenchus
Filifactor			1					1						1		1
Filinia
Filipodium
Filobasidium
Fimbrifolium
Fimbriimonas
Finegoldia														3
Fischerella
Fistulifera
Flabellia
Flabelligera
Flabellina
Flagellaria
Flagellimonas
Flagellophora
Flamella
Flammeovirga
Flavivirus
Flavobacterium													3	4	3		1
Flavonifractor
Flectobacillus
Flexibacter
Flexistipes
Flexithrix
Flexopecten
Flintiella
Florarctus
Floridosentis
Florometra
Fluoribacter
Flustra
Flustrellidra
Fluviicola
Fodinicola
Folsomia
Fonticula
Forficula
Formosa
Fortiea
Fossombronia
Foveavirus
Fragilaria
Fragilidium
Fragum
Francisella								2					1	3	2	1	1	1
Franconibacter
Frankia			1					5					9	14	8		1	1
Franklinothrips
Frateuria
Fretibacterium
Friedmaniella
Friesea
Fritschiella
Frondipora
Frontonia
Fructobacillus
Fucus
Fuelleborniella
Fuligo
Fulvimarina
Fulvivirga
Fulvocentrum
Fungiacyathus
Furia
Furovirus
Fusarium
Fusobacterium			1					1					1	4		3
G4microvirus
Gadimyxa
Gadus
Gaertneriomyces
Gaeumannomyces
Galacantha
Galactosomum
Galathea
Galathealinum
Galbibacter
Galdieria
Galendromus
Galeolaria
Galeopterus
Galerina
Gallaecimonas
Gallantivirus
Gallibacterium								1						1		1
Gallionella
Gamasiphis
Gamasiphoides
Gambierdiscus
Gammabaculovirus
Gammacarmovirus
Gammacoronavirus
Gammapapillomavirus
Gammaretrovirus
Gammasphaerolipovirus
Gammatorquevirus
Ganoderma
Gardnerella								1					1	2	1		1
Gasterosteus
Gastrochaena
Gastrosaccus
Gayadomonas
Gazella
Geisha
Geitlerinema
Gelatoporia
Geleia
Gelidiella
Gelidium
Gemella
Geminicoccus
Geminocystis
Geminosyllis
Gemmata
Gemmatimonas
Gemmatirosa
Gemmobacter
Geobacillus			2					2					2	4	2	1	2	2
Geobacter			2					3					5	8	5		1	1
Geocalamus
Geocenamus
Geocentrophora
Geodermatophilus
Geodia
Geomonhystera
Geophilus
Georgenia
Geosiphon
Geothermobacterium
Geotrichum
Geotrygon
Geranium
Giardia
Gieysztoria
Gigantolina
Gigaspermum
Gigaspora
Gilbertella
Gilliamella
Gillisia
Gilvimarinus
Gimesia
Ginkgo
Girardia
Giraudyopsis
Glabratellina
Glaciecola								2					1	2	1	2
Glaciibacter
Glaeseria
Glarea
Glaucocystis
Glaucoma
Glauconema
Glaucosphaera
Glis
Globobulimina
Globocassidulina
Gloeobacter													1	2
Gloeocapsa
Gloeotila
Gloeotilopsis
Glomus
Glossanodon
Glossinavirus
Glossomastix
Gluconacetobacter														2
Gluconobacter
Glutamicibacter
Glycinde
Glycine
Glycomyces
Glyphiulus
Gnathostomula
Gnetum
Golfingia
Gomphidius
Gomphonema
Gondogeneia
Goniada
Goniochloris
Goniodoris
Gonodactylus
Gonorynchus
Gonothyraea
Gonyaulax
Gordionus
Gordonia													1	3		1
Gordonibacter
Gorgorhynchoides
Gorilla
Gotoius
Gottschalkia
Goussia
Gracilaria
Gracilibacillus
Gracilimonas
Gramella
Granulibacter	1		1				1	1	1				1	4	1		1
Granulicatella
Granulicella												2	2	4	2	4	1
Graphis
Graphium
Grapholita
Graptacme
Grateloupia
Gregarina
Griffithsia
Grimmia
Grimontia
Groenbladia
Groenewaldozyma
Gromia
Grosmannia
Gruberia
Grylloblatta
Grylloblattina
Gryllotalpa
Guillardia
Guinardia
Gulbenkiania
Gulosibacter
Gymnodamaeus
Gymnodinium
Gymnophrys
Gymnopus
Gyratrix
Gyrinomimus
Gyrinophilus
Gyrodactylus
Gyropaigne
Haemadipsa
Haemaphysalis
Haematomicrobium
Haematomyzus
Haemonchus
Haemophilus	1		1				1	2	1				5	11	2	1
Hafnia
Hahella
Haladaptatus
Halalaimus
Halalkalibacillus
Halalkalicoccus														1		1	1
Halanaerobacter
Halanaerobaculum
Halanaerobium
Halarsenatibacter
Halcampa
Haliangium								1					1	1
Halicephalobus
Halichoeres
Halichoerus
Haliclona
Haliclystus
Haliea
Halimeda
Haliotis
Haliotrema
Haliscomenobacter														2		2
Haloactinobacterium
Haloarcula													1
Halobacillus														7		5
Halobacteriovorax														1		1
Halobacterium	1	1	1	1	1	1	1	1	1	1	1	1	2	7	2	1	1	1
Halobacteroides
Halobiforma
Halocafeteria
Halocaridina
Halocarpus
Halocella
Halococcus
Halocynthia
Haloferax
Haloferula
Halogeometricum
Halogranum
Halolactibacillus
Halomicrobium
Halomonas													1	4		2
Halopelagius
Halophytophthora
[truncated: 2,886 more rows]
