# Supplementary material for: Comprehensive benchmarking and ensemble approaches for metagenomic classifiers
Source: Genome Biol. 2017 Sep 21;18:182. doi: 10.1186/s13059-017-1299-7 (PMC5609029; doi:10.1186/s13059-017-1299-7)
Supplement: Supplementary file 6 — Tool accuracy per taxon. Each file is categorized by taxonomic level. Inside each file, the first sheet shows the accuracy (with additional columns at the species level for mean GC content, genome length, and class(es) for associated strains based on the number of repeats). The second sheet details the number of false positives and the third sheet details the number of false negatives of each classifier for each taxon in each taxonomic level. The three ensemble classifiers (Community, Blast Ensemble, Diamond Ensemble) are included in this analysis for comparison. (ZIP 1590 kb) [file 13059_2017_1299_MOESM6_ESM.zip › results_by_taxa/order_performance.xls]

## Sheet: accuracy
	Blast-Ensemble	BlastMeganFilteredLiberal	BlastMeganFiltered	COMMUNITY	ClarkM1Default	ClarkM4Spaced	Diamond-Ensemble	DiamondMegan	Gottcha	KrakenFiltered	Kraken	LMAT	MetaFlow	MetaPallette	Metaphlan	NBC	PhyloSift90pct	PhyloSift
Acanthobdellida	1	1	1	1	1	1	1	1	1	1	1	1	1	1	1	1	1	0
Acarosporales	1	1	1	0.5	1	1	1	1	1	1	1	1	1	1	1	1	1	1
Acholeplasmatales	1	1	1	4.59878e-13	1	1	1	1	1	1	1	1	1	1	1	0.195809	1	0.86669
Acidaminococcales	1	1	0.999512	0.00341797	0.992188	1	1	0.998535	1	1	0.998047	1	0.999512	0.998535	1	0.0344944	0.999512	0.968748
Acidilobales	1	1	1	0.1875	0.999878	0.999878	1	0.9375	1	1	1	1	1	0.9375	1	0.9375	1	0.960941
Acidimicrobiales	1	1	1	0.0156784	0.998024	1	1	1	1	1	0.998047	1	1	1	1	0.333557	1	0.182861
Acidithiobacillales	1	0.999992	0.999992	0.000497678	1	1	1	0.999992	1	1	1	1	0.999992	0.999992	0.999992	0.721526	0.999989	0.278849
Acidobacteriales	1	1	1	0.843811	1	0.999999	1	1	1	1	0.999999	0.5	0.4375	0.15625	0.5	0.199783	0.851562	0.847126
Acidothermales	1	1	1	0.00561535	1	1	1	0.996094	0.999756	0.5	0.5	1	0.999268	0.995132	0.999756	0.00735885	0.999756	0.435284
Acipenseriformes	1	1	1	0	1	1	1	1	1	1	1	1	1	1	1	1	1	0
Acochlidiacea	1	1	1	1	1	1	1	1	1	1	1	1	1	1	1	1	1	1
Acrasida	1	1	1	1	1	1	1	1	1	1	1	1	1	1	1	1	1	1
Acrospermales	1	1	1	0.25	1	1	1	1	1	1	1	1	1	1	1	1	1	0.125
Actiniaria	1	1	1	0.515381	1	1	1	1	1	1	1	1	1	1	1	1	1	0.512939
Actinomycetales	1	1	1	0.00244522	0.999981	0.999985	1	1	1	1	0.999985	0.999985	1	1	1	1	1	0.0181317
Actinopolysporales	1	1	1	0	1	1	1	1	1	1	1	1	1	1	1	1	1	0.28125
Aeromonadales	1	1	1	5.6026e-06	0.999996	0.992187	1	1	1	1	0.999996	1	1	1	1	0.963766	1	0.28624
Agamococcidiorida	1	1	1	0.5	1	1	1	1	1	1	1	1	1	1	1	1	1	0.5
Agaricales	1	1	1	0.124512	1	1	1	1	1	1	1	0.999695	1	1	1	1	1	0.111146
Agaricostilbales	1	1	1	0.000106812	1	1	1	1	1	1	1	1	1	1	1	1	1	0.00108337
Agelasida	1	1	1	0	1	1	1	1	1	1	1	1	1	1	1	1	1	1
Akentrogonida	1	1	1	0.5	1	1	1	1	1	1	1	1	1	1	1	1	1	0.5
Albuginales	1	0	1	0	1	1	1	1	1	1	1	1	1	1	1	1	1	1
Alcyonacea	1	1	1	0.00195312	1	1	1	1	1	1	1	1	1	1	1	1	1	0.00219727
Alismatales	1	1	1	0.0625	1	1	1	1	1	1	1	1	1	1	1	1	1	0.0625
Alteromonadales	1	1	1	4.65661e-10	1	1	1	1	1	1	1	1	1	1	1	0.250972	1	0.999272
Amblypygi	1	1	1	0.75	1	1	1	1	1	1	1	1	1	1	1	1	1	0.75
Amiiformes	1	1	1	1	1	1	1	1	1	1	1	1	1	1	1	1	1	1
Amphidiscosida	1	1	1	0	1	1	1	1	1	1	1	1	1	1	1		1	1
Amphilinidea	1	1	1	1	1	1	1	1	1	1	1	1	1	1	1	1	1	1
Amphipoda	1	1	1	0.125	1	1	1	1	1	1	1	1	1	1	1	1	1	0.421387
Anaerolineales	1	1	1	0.0878983	0.984131	0.968506	1	1	1	1	1	1	1	1	1	1	1	0.37439
Anaeroplasmatales	1	1	1	0.125	1	1	1	1	1	1	1	1	1	1	1	1	0.875	0.5
Andreaeales	1	1	1	0	1	1	1	1	1	1	1	1	1	1	1	1	1	0
Anguilliformes	1	1	1	0.125	1	1	1	1	1	1	1	1	1	1	1	1	1	0
Anostraca	1	1	1	0	1	1	1	1	1	1	1	1	1	1	1	1	1	0.578125
Anthoathecata	1	1	1	0.4375	1	1	1	1	1	1	1	1	1	1	1	1	1	0.476562
Antipatharia	1	1	1	1	1	1	1	1	1	1	1	1	1	1	1	1	1	1
Anura	1	1	1	0.125	1	1	1	1	1	1	1	1	1	1	1	1	1	0.136517
Aphragmophora	1	1	1	0.4375	1	1	1	1	1	1	1	1	1	1	1	1	1	0.363266
Apiales	1	1	1	0	1	1	1	1	1	1	1	1	1	1	1	1	1	0.6875
Apodida	1	1	1	0.5	1	1	1	1	1	1	1	1	1	1	1	1	1	0.5
Apostomatida	1	1	1	1	1	1	1	1	1	1	1	1	1	1	1	1	1	1
Aquificales	1	1	1	0.125	1	1	1	1	1	1	1	1	1	1	1	0.126954	1	0.998047
Araeolaimida	1	1	1	0.1875	1	1	1	1	1	1	1	1	1	1	1	1	1	0.6875
Araneae	1	1	1	0.00390625	1	1	1	1	1	1	1	1	1	1	1	1	1	0.128937
Araucariales	1	1	1	0.015625	1	1	1	1	1	1	1	1	1	1	1	1	1	0.0625
Arbacoida	1	1	1	0	1	1	1	1	1	1	1	1	1	1	1	1	1	1
Arcellinida	1	1	1	0	1	1	1	1	1	1	1	1	1	1	1	1	1	0
Archaeoglobales	1	1	1	3.35276e-08	1	1	1	1	1	1	1	1	1	1	1	0.322851	1	0.551234
Archaeognatha	1	1	1	0.40625	1	1	1	1	1	1	1	1	1	1	1	1	1	0.0625
Archaeosporales	1	1	1	0.0625	1	1	1	1	1	1	1	1	1	1	1	1	0.6875	0.0625
Archigregarinorida	1	1	1	0.00146484	1	1	1	1	1	1	1	1	1	1	1	1	0.499756	0.0045166
Arecales	1	1	1	0.03125	1	1	1	1	1	1	1	1	1	1	1	1	1	0.15625
Argentiniformes	1	1	1	0	1	1	1	1	1	1	1	1	1	1	1	1	1	1
Arguloida	1	1	1	0	1	1	1	1	1	1	1	1	1	1	1	1	1	0.5
Arhynchobdellida	1	1	1	0	1	1	1	1	1	1	1	1	1	1	1	1	1	0
Armophorida	1	1	1	0.0234375	1	1	1	1	1	1	1	1	1	1	1	1	1	0.503662
Arthoniales	1	1	1	0.5	1	1	1	1	1	1	1	1	1	1	1	1	1	0.5
Arthracanthida	1	1	1	1	1	1	1	1	1	1	1	1	1	1	1	1	1	1
Arthrotardigrada	1	1	1	0	1	1	1	1	1	1	1	1	1	1	1	1	1	0
Ascaridida	1	1	1	0.75	1	1	1	1	1	1	1	1	1	1	1	1	1	1
Asparagales	1	1	1	0.25	1	1	1	1	1	1	1	1	1	1	1	1	1	0.75
Aspidochirotida	1	1	1	0.1875	1	1	1	1	1	1	1	1	1	1	1	1	1	0.25
Asterales	1	1	1	0	1	1	1	1	1	1	1	1	1	1	1	1	1	0.5
Astigmata	1	1	1	5.71907e-05	1	1	1	1	1	1	1	1	1	1	1	1	1	0.500514
Astomatida	1	1	1	0.0625	1	1	1	1	1	1	1	1	1	1	1	1	1	0.0585938
Atractiellales	1	1	1	0.25	1	1	1	1	1	1	1	1	1	1	1	1	1	0.25
Auriculariales	1	1	1	0.125	1	1	1	1	1	1	1	1	1	1	1	1	1	0.375
Axinellida	1	1	1	0	1	1	1	1	1	1	1	1	1	1	1	1	1	0
Azygiida	1	1	1	0.0155029	1	1	1	1	1	1	1	1	1	1	1	1	1	0.765381
Bacillales	1	1	1	1.1643e-10	1	1	1	1	1	1	1	1	1	1	1	0.960663	0.9375	0.304974
Bacillariales	1	1	1	0.0625	1	1	1	1	1	1	1	1	1	1	1	1	1	0.0625
Bacteroidales	1	1	1	0.203125	1	0.96875	1	1	1	1	1	1	0.984375	0.984375	1	0.718719	0.998948	0.484421
Bacteroidetes Order II. Incertae sedis	1	1	1	0.125071	0.742186	1	1	1	1	1	0.742187	1	1	0.874931	1	0.625315	1	0.244749
Baeomycetales	1	1	1	0.25	1	1	1	1	1	1	1	1	1	1	1	1	1	0.25
Balneolales	1	1	1	0.875	1	1	1	1	1	1	1	1	1	1	1	1	1	0.896484
Bangiales	1	1	1	1.15135e-07	1	1	1	1	1	1	1	1	1	1	1	1	0.999023	0.984377
Basidiobolales	1	1	1	0	1	1	1	1	1	1	1	1	1	1	1	1	1	0
Batrachoidiformes	1	1	1	0	1	1	1	1	1	1	1	1	1	1	1	1	1	1
Batrachospermales	1	1	1	0.25	1	1	1	1	1	1	1	1	1	1	1	1	1	0.75
Bdellovibrionales	1	1	1	3.71594e-08	1	1	1	1	1	1	1	1	1	1	1	0.746456	0.984375	0.480106
Beloniformes	1	1	1	0	1	1	1	1	1	1	1	1	1	1	1	1	1	1
Beroida	1	1	1	0.5	1	1	1	1	1	1	1	1	1	1	1	1	1	0.5
Beryciformes	1	1	1	0	1	1	1	1	1	1	1	1	1	1	1	1	1	0.75
Bicosoecida	1	1	1	0.000457764	1	1	1	1	1	1	1	1	1	1	1	1	1	0.000160217
Biddulphiales	1	1	1	1	1	1	1	1	1	1	1	1	1	1	1	1	1	0.5
Bifidobacteriales	1	1	1	6.12736e-05	1	0.999969	1	1	1	1	0.999999	0.875	1	1	1	0.775472	1	0.669905
Bivalvulida	1	1	1	0.0156326	1	1	1	1	1	1	1	1	1	1	1	1	1	0.0176783
Blastocladiales	1	1	1	0.00976562	1	1	1	1	1	1	1	1	1	1	1	1	0.999023	0.00806093
Blastodiniales	1	1	1	1	1	1	1	1	1	1	1	1	1	1	1	1	1	1
Blattodea	1	1	1	0.125	1	1	1	1	1	1	1	1	1	1	1	1	1	0.1875
Boletales	1	1	1	0.238281	1	1	1	1	1	1	1	1	1	1	1	1	1	0.616089
Boliniales	1	1	1	1	1	1	1	1	1	1	1	1	1	1	1	1	1	1
Bonnemaisoniales	1	1	1	0.5	1	1	1	1	1	1	1	1	1	1	1	1	1	0.25
Boraginales	1	1	1	0	1	1	1	1	1	1	1	1	1	1	1	1	0.75	0
Bothriocephalidea	1	1	1	0.5	1	1	1	1	1	1	1	1	1	1	1	1	1	0.5
Botryosphaeriales	1	1	1	0.5	1	1	1	1	1	1	1	1	1	1	1	1	1	0.75
Bourgueticrinida	1	1	1	0.5	1	1	1	1	1	1	1	1	1	1	1	1	1	0.5
Brachypoda	1	1	1	0	1	1	1	1	1	1	1	1	1	1	1	1	1	0.375
Brachyspirales	1	1	0.999994	6.43731e-06	1	1	1	0.999994	1	1	1	1	0.999994	0.999994	1	0.83951	1	0.0359791
Branchiobdellida	1	1	1	0	1	1	1	1	1	1	1	1	1	1	1	1	1	0
Brassicales	1	1	1	0.0625	1	1	1	1	1	1	1	1	1	1	1	1	1	0.362518
Bryometopida	1	1	1	0	1	1	1	1	1	1	1	1	1	1	1	1	1	0
Bryopsidales	1	1	1	6.4798e-19	1	1	1	1	1	1	1	1	1	1	1	1	1	6.28643e-08
Bunyavirales	1	1	1	0.502136	0.562256	0.558594	1	1	1	1	0.687256	1	1	1	1	1	1	0.999939
Burkholderiales	1	1	1	0.0627441	0.740162	0.990162	1	1	1	0.999931	0.740162	0.984306	0.9375	0.9375	1	0.992124	0.9375	0.998341
Bursovaginoidea	1	1	1	0.0776062	1	1	1	1	1	1	1	1	1	1	1	1	1	0.476624
Calanoida	1	1	1	0	1	1	1	1	1	1	1	1	1	1	1	1	1	0.000183105
Caldilineales	1	1	1	0.0117192	0.999996	0.997051	1	1	1	1	1	1	1	1	1	1	1	0.135869
Caldisericales	1	1	1	0.000976562	1	1	1	1	1	1	1	1	1	1	1	1	1	0.700204
Calditrichales	1	1	1	0	1	1	1	1	1	1	1	1	1	1	1	1	1	0.376282
Caliciales	1	1	1	0	1	1	1	1	1	1	1	1	1	1	1	1	1	0
Callipodida	1	1	1	0.5	1	1	1	1	1	1	1	1	1	1	1	1	1	0.5
Calobryales	1	1	1	0.5	1	1	1	1	1	1	1	1	1	1	1	1	1	0.5
Calosphaeriales	1	1	1	0.25	1	1	1	1	1	1	1	1	1	1	1	1	1	0
Campylobacterales	1	1	1	0.00782013	1	1	1	1	1	1	1	1	1	0.999992	1	0.885586	1	0.0598257
Candidatus Brocadiales	1	1	1	0.00195312	1	1	1	1	1	1	1	1	1	1	1	1	1	0.533221
Canellales	1	1	1	0	1	1	1	1	1	1	1	1	1	1	1	1	1	1
Cantharellales	1	1	1	0.00390625	1	1	1	1	1	1	1	1	1	1	1	1	0.992188	0.00488281
Capitellida	1	1	1	0.0625	1	1	1	1	1	1	1	1	1	1	1	1	1	0.625
Capnodiales	1	1	1	0.0126953	1	1	1	1	1	1	1	1	1	1	1	1	1	0.0252189
Carangiformes	1	1	1	0	1	1	1	1	1	1	1	1	1	1	1	1	1	1
Carcharhiniformes	1	1	1	0	1	1	1	1	1	1	1	1	1	1	1	1	1	0
Cardiobacteriales	1	1	1	0.00549316	0.999996	1	1	0.996094	1	1	1	1	0.999878	0.996056	1	0.00721743	1	0.997002
Carnivora	1	0.5	1	0	1	1	1	1	1	1	1	1	1	1	1	1	0.749969	0.595475
Carybdeida	1	1	1	0	1	1	1	1	1	1	1	1	1	1	1	1	1	0
Caryophyllales	1	1	1	0.1875	1	1	1	1	1	1	1	1	1	1	1	1	1	0.75
Caryophyllidea	1	1	1	0	1	1	1	1	1	1	1	1	1	1	1	1	1	0
Catenulisporales	1	1	1	0.515625	0.937012	0.96875	1	1	1	1	0.999512	1	1	0.484375	1	0.517578	1	0.999996
Caudata	1	1	1	0	1	1	1	1	1	1	1	1	1	1	1	1	1	0.000486374
Caudovirales	1	1	1	5.55112e-17	0.901867	0.894438	1	1	1	0.933531	0.901867	1	1	1	0.875	1	1	0.484375
Caulobacterales	1	1	1	0.625	1	0.999998	1	1	1	1	0.999999	1	1	0.5	1	0.490912	0.999756	0.883053
Celastrales	1	1	1	0	1	1	1	1	1	1	1	1	1	1	1	1	1	1
Cellvibrionales	1	1	1	0.00396729	0.996033	1	1	1	1	1	0.996033	1	1	1	1	0.444428	1	0.559036
Cenarchaeales	1	1	1	0	1	1	1	1	1	1	1	1	1	1	1	1	1	0.0012207
Cephalodiscida	1	1	1	0	1	1	1	1	1	1	1	1	1	1	1	1	1	0
Ceramiales	1	1	1	0.00387356	1	1	1	1	1	1	1	1	1	1	1	1	1	0.000325769
Ceratodontiformes	1	1	1	0	1	1	1	1	1	1	1	1	1	1	1	1	1	1
Cercomonadida	1	1	1	0.000452042	1	1	1	1	1	1	1	1	1	1	1	1	0.984375	0.502398
Ceriantharia	1	1	1	0	1	1	1	1	1	1	1	1	1	1	1	1	0.5	0
Cetacea	1	1	1	0.25	1	1	1	1	1	1	1	1	1	1	1	1	1	0.761857
Chaetocerotales	1	1	1	0.25	1	1	1	1	1	1	1	1	1	1	1	1	1	0.25
Chaetodermatida	1	1	1	0.75	1	1	1	1	1	1	1	1	1	1	1	1	1	1
Chaetodontiformes	1	1	1	0	1	1	1	1	1	1	1	1	1	1	1	1	1	1
Chaetonotida	1	1	1	0.0625	1	1	1	1	1	1	1	1	1	1	1	1	1	0.25
Chaetopeltidales	1	1	1	1	1	1	1	1	1	1	1	1	1	1	1	1	1	1
Chaetophorales	1	1	1	0	1	1	1	1	1	1	1	1	1	1	1	1	0.875	0.03125
Chaetothyriales	1	1	1	0.000213623	1	1	1	1	1	1	1	1	1	1	1	1	1	0.000213623
Characiformes	1	1	1	0	1	1	1	1	1	1	1	1	1	1	1	1	1	1
Charales	1	1	1	0.25	1	1	1	1	1	1	1	1	1	1	1	1	1	0.25
Chattonellales	1	1	1	0.0625	1	1	1	1	1	1	1	1	1	1	1	1	1	0.0839844
Chaunacanthida	1	1	1	1	1	1	1	1	1	1	1	1	1	1	1	1	1	0
Cheilostomatida	1	1	1	3.02289e-05	1	1	1	1	1	1	1	1	1	1	1	1	1	2.28992e-05
Chimaeriformes	1	1	1	0	1	1	1	1	1	1	1	1	1	1	1	1	1	0
Chiroptera	1	1	1	0.5	1	1	1	1	1	1	1	1	1	1	1	1	1	0.390625
Chitinophagales	1	1	1	0.000213623	1	1	1	1	1	1	1	1	1	1	1	0.260957	1	0.999939
Chlamydiales	1	1	1	4.10072e-16	1	1	1	1	1	1	1	1	1	1	1	0.0214849	1	0.470703
Chlamydodontida	1	1	1	0	1	1	1	1	1	1	1	1	1	1	1	1	1	0
Chlamydomonadales	1	1	1	0.0156254	1	1	1	1	1	1	1	1	1	1	1	1	1	0.0214847
Chlorellales	1	1	1	0.0546875	1	1	1	1	1	1	1	1	1	1	1	1	1	0.152496
Chlorobiales	1	1	1	7.17119e-23	1	1	1	1	1	1	1	1	1	1	1	0.015625	1	0.952637
Chlorocystidales	1	1	1	0	1	1	1	1	1	1	1	1	1	1	1	1	1	0
Chlorodendrales	1	1	1	0.375	1	1	1	1	1	1	1	1	1	1	1	1	1	0.875
Chloroflexales	1	1	1	4.34855e-12	1	1	1	1	1	1	1	1	1	1	1	0.595765	0.835937	0.507812
Chlorosarcinales	1	1	1	0.25	1	1	1	1	1	1	1	1	1	1	1	1	1	0.25
Choanoflagellida	1	1	1	0.000473022	1	1	1	1	1	1	1	1	1	1	1	1	0.492184	0.00419713
Chondrillida	1	1	1	0	1	1	1	1	1	1	1	1	1	1	1	1	1	0
Chordodea	1	1	1	0	1	1	1	1	1	1	1	1	1	1	1	1	1	1
Chromadorida	1	1	1	0.507812	1	1	1	1	1	1	1	1	1	1	1	1	1	0.506836
Chromatiales	1	1	1	0.00836182	0.999022	0.999023	1	1	1	1	0.998899	1	1	1	1	0.497921	0.999969	0.842472
Chromulinales	1	1	1	0.125	1	1	1	1	1	1	1	1	1	1	1	1	1	0.125
Chroococcales	1	1	1	1.31592e-06	0.999992	0.999992	1	1	1	1	0.999992	1	1	1	1	0.343874	1	0.656112
Chroococcidiopsidales	1	1	1	0.00384521	0.999565	0.999992	1	1	1	1	0.999756	1	1	1	1	1	1	0.00388336
Chrysiogenales	1	1	1	0.0207691	0.994141	0.998047	1	1	1	1	1	1	1	0.99999	1	0.999512	1	0.28125
Chrysomeridales	1	1	1	0	1	1	1	1	1	1	1	1	1	1	1	1	1	0
Chthoniobacterales	1	1	1	0.125	1	1	1	1	1	1	1	1	1	1	1	1	1	0.376953
Chthonomonadales	1	1	1	0.0626335	1	0.998047	1	1	1	1	1	1	1	1	1	1	1	0.611755
Chytridiales	1	1	1	0.0625	1	1	1	1	1	1	1	1	1	1	1	1	1	0.0625
Cichliformes	1	1	1	0	1	1	1	1	1	1	1	1	1	1	1	1	1	1
Cladophorales	1	1	1	1	1	1	1	1	1	1	1	1	1	1	1	1	1	0.9375
Classiculales	1	1	1	1	1	1	1	1	1	1	1	1	1	1	1	1	1	1
Clevelandellida	1	1	1	1	1	1	1	1	1	1	1	1	1	1	1	1	1	1
Clostridiales	1	1	1	0.281281	1	1	1	1	1	1	1	1	1	1	1	0.999872	0.984375	0.282872
Clupeiformes	1	1	1	0	1	1	1	1	1	1	1	1	1	1	1	1	1	0.5
Clypeasteroida	1	1	1	0	1	1	1	1	1	1	1	1	1	1	1	1	1	0
Coccolithales	1	1	1	0.5	1	1	1	1	1	1	1	1	1	1	1	1	1	0.5
Cocconeidales	1	1	1	0.5	1	1	1	1	1	1	1	1	1	1	1	1	1	0.5
Colaconematales	1	1	1	0	1	1	1	1	1	1	1	1	1	1	1		1	1
Coleochaetales	1	1	1	0.5	1	1	1	1	1	1	1	1	1	1	1	1	1	0.25
Coleoptera	1	1	1	7.15953e-09	1	1	1	1	1	1	1	1	1	1	1	1	1	0.750061
Collodaria	1	1	1	0.0839844	1	1	1	1	1	1	1	1	1	1	1	1	1	0.25
Colpodida	1	1	1	1	1	1	1	1	1	1	1	1	1	1	1	1	1	0
Columbiformes	1	1	1	0	1	1	1	1	1	1	1	1	1	1	1	1	1	0
Comatulida	1	1	1	0	1	1	1	1	1	1	1	1	1	1	1	1	1	0.5
Commelinales	1	1	1	0	1	1	1	1	1	1	1	1	1	1	1	1	1	0
Compsopogonales	1	1	1	0.5	1	1	1	1	1	1	1	1	1	1	1	1	1	1
Coniochaetales	1	1	1	0	1	1	1	1	1	1	1	1	1	1	1	1	1	0
Corallimorpharia	1	1	1	0	1	1	1	1	1	1	1	1	1	1	1	1	1	1
Corallinales	1	1	1	0	1	1	1	1	1	1	1	1	1	1	1	1	1	0.03125
Coriobacteriales	1	1	1	8.82335e-06	1	0.999756	1	0.999999	1	1	1	1	1	0.999999	1	0.943069	1	0.055105
Coronatae	1	1	1	1	1	1	1	1	1	1	1	1	1	1	1	1	1	1
Corticiales	1	1	1	0	1	1	1	1	1	1	1	1	1	1	1	1	1	1
Corynebacteriales	1	1	1	0.253906	1	0.984375	1	1	1	1	1	1	1	1	1	0.999999	0.999756	0.941411
Coryneliales	1	1	1	0	1	1	1	1	1	1	1	1	1	1	1	1	1	0
Coscinodiscales	1	1	1	0.0546875	1	1	1	1	1	1	1	1	1	1	1	1	1	0.0546875
Cristamonadida	1	1	1	0.0625	1	1	1	1	1	1	1	1	1	1	1	1	1	0.0620117
Crocodylia	1	1	1	0	1	1	1	1	1	1	1	1	1	1	1		1	0
Cryptomonadales	1	1	1	0.0546875	1	1	1	1	1	1	1	1	1	1	1	1	1	0.773802
Ctenostomatida	1	1	1	0.0117188	1	1	1	1	1	1	1	1	1	1	1	1	1	0.257812
Cucurbitales	1	1	1	0.1875	1	1	1	1	1	1	1	1	1	1	1	1	1	0.1875
Cupressales	1	1	1	0.125	1	1	1	1	1	1	1	1	1	1	1	1	1	0.125
Cyanidiales	1	1	1	0.0546875	1	1	1	1	1	1	1	1	1	1	1	1	1	0.116028
Cycadales	1	1	1	0.09375	1	1	1	1	1	1	1	1	1	1	1	1	1	0.0625
Cyclophyllidea	1	1	1	0.03125	1	1	1	1	1	1	1	1	1	1	1	1	1	0.921875
Cyclopoida	1	1	1	0.0625	1	1	1	1	1	1	1	1	1	1	1	1	1	0.0664062
Cyclostomatida	1	1	1	0.25	1	1	1	1	1	1	1	1	1	1	1	1	1	0.25
Cydippida	1	1	1	0	1	1	1	1	1	1	1	1	1	1	1	1	0.980469	0.101562
Cymatosirales	1	1	1	1	1	1	1	1	1	1	1	1	1	1	1	1	1	1
Cymbellales	1	1	1	0.00390625	1	1	1	1	1	1	1	1	1	1	1	1	1	0.00195312
Cypriniformes	1	1	1	0.015625	1	1	1	1	1	1	1	1	1	1	1	1	1	0.0102539
Cyprinodontiformes	1	1	1	0	1	1	1	1	1	1	1	1	1	1	1	1	1	0.5
Cyrtocrinida	1	1	1	0.5	1	1	1	1	1	1	1	1	1	1	1	1	1	0.5
Cyrtolophosidida	1	1	1	0.25	1	1	1	1	1	1	1	1	1	1	1	1	1	0
Cyrtophorida	1	1	1	0	1	1	1	1	1	1	1	1	1	1	1	1	1	0
Cytophagales	1	1	1	0.132906	1	1	1	1	1	1	1	1	0.992188	0.867186	1	0.742185	1	0.135107
Dacrymycetales	1	1	1	0.5	1	1	1	1	1	1	1	1	1	1	1	1	1	1
Dasycladales	1	1	1	0.00244141	1	1	1	1	1	1	1	1	1	1	1	1	0.875	0.0336914
Decapoda	1	1	1	4.63839e-10	1	1	1	1	1	1	1	1	1	1	1	1	0.999985	0.015626
Deferribacterales	1	1	1	0.651863	1	1	1	1	1	1	1	1	1	0.998535	1	0.998535	0.999999	0.683468
Dehalococcoidales	1	1	1	0.00634813	1	1	1	0.994141	1	1	1	1	0.998047	0.993164	0.998047	0.00636393	0.998047	0.497986
Deinococcales	1	1	1	0.03125	1	1	1	1	1	1	1	1	1	1	1	0.7345	0.999998	0.484371
Dendroceratida	1	1	1	0	1	1	1	1	1	1	1	1	1	1	1	1	1	0
Dendrochirotida	1	1	1	0.1875	1	1	1	1	1	1	1	1	1	1	1	1	1	0.21875
Dentaliida	1	1	1	0.875	1	1	1	1	1	1	1	1	1	1	1	1	1	1
Dermaptera	1	1	1	0.125	1	1	1	1	1	1	1	1	1	1	1	1	1	0.125
Dermocystida	1	1	1	0.5	1	1	1	1	1	1	1	1	1	1	1	1	1	0
Dermoptera	1	1	1	0	1	1	1	1	1	1	1	1	1	1	1	1	1	0
Desmidiales	1	1	1	0.0078125	1	1	1	1	1	1	1	1	1	1	1	1	0.9375	0
Desmodorida	1	1	1	0.25	1	1	1	1	1	1	1	1	1	1	1	1	1	0.375
Desmoscolecida	1	1	1	0	1	1	1	1	1	1	1	1	1	1	1	1	1	1
Desulfarculales	1	1	1	0.485092	0.9375	1	1	1	1	1	1	1	1	1	1	1	1	0.492188
Desulfobacterales	1	1	1	1.17181e-15	1	0.999985	1	1	1	1	1	1	1	1	1	0.738326	0.999996	0.275346
Desulfovibrionales	1	1	1	0.0625	1	1	1	1	1	1	1	1	1	1	1	0.076664	0.99707	0.719721
Desulfurellales	1	1	1	0.0546918	1	1	1	0.96875	1	1	1	1	1	0.96875	1	0.96875	1	0.618347
Desulfurobacteriales	1	1	1	0.384109	1	1	1	1	1	1	1	1	1	0.999382	1	0.982422	0.995605	0.386108
Desulfurococcales	1	1	1	3.45932e-20	1	1	1	1	1	1	1	1	1	1	1	0.460648	1	0.500015
Desulfuromonadales	1	1	1	8.5632e-21	1	1	1	1	1	1	1	1	1	1	1	0.625	0.999985	0.861313
Diaporthales	1	1	1	0	1	1	1	1	1	1	1	1	1	1	1	1	1	1
Dictyoceratida	1	1	1	0	1	1	1	1	1	1	1	1	1	1	1	1	1	1
Dictyoglomales	1	1	0.999985	1.90735e-05	1	1	1	0.999985	1	1	1	1	1	0.999985	1	1.90735e-05	1	0.999969
Dictyosteliida	1	1	1	0.000701904	1	1	1	1	1	1	1	1	1	1	1	1	1	0.378634
Dictyotales	1	1	1	0	1	1	1	1	1	1	1	1	1	1	1	1	1	0.0625
Dicyemida	1	1	1	0.5	1	1	1	1	1	1	1	1	1	1	1	1	1	0.375
Didelphimorphia	1	1	1	0	1	1	1	1	1	1	1	1	1	1	1	1	1	0
Dinophysiales	1	1	1	0	1	1	1	1	1	1	1	1	1	1	1	1	1	0
Dioscoreales	1	1	1	0.03125	1	1	1	1	1	1	1	1	1	1	1	1	1	0.523438
Diplogasterida	1	1	1	0.000854492	1	1	1	1	1	1	1	1	1	1	1	1	1	0.65712
Diplonemida	1	1	1	0.00286865	1	1	1	1	1	1	1	1	1	1	1	1	0.960938	0.000915527
Diplostraca	1	1	1	0.431641	1	1	1	1	1	1	1	1	1	1	1	1	1	0.4021
Diplura	1	1	1	0.121094	1	1	1	1	1	1	1	1	1	1	1	1	1	0.123047
Diprotodontia	1	1	1	0	1	1	1	1	1	1	1	1	1	1	1	1	1	0.75
Dipsacales	1	1	1	0	1	1	1	1	1	1	1	1	1	1	1	1	1	0
Diptera	1	1	1	0.00195313	1	1	1	1	1	1	1	1	1	1	1	1	0.999878	0.00244904
Diversisporales	1	1	1	0.000183105	1	1	1	1	1	1	1	1	1	1	1	1	1	0.876678
Dolichomastigales	1	1	1	0	1	1	1	1	1	1	1	1	1	1	1	1	1	0
Doliolida	1	1	1	0	1	1	1	1	1	1	1	1	1	1	1	1	1	0.75
Dorylaimida	1	1	1	0.0605469	1	1	1	1	1	1	1	1	1	1	1	1	1	0.812164
Dysteriida	1	1	1	0.000244141	1	1	1	1	1	1	1	1	1	1	1	1	1	0
Eccrinales	1	1	1	0.0283203	1	1	1	1	1	1	1	1	1	1	1	1	1	0.0288086
Echiniscoidea	1	1	1	0	1	1	1	1	1	1	1	1	1	1	1	1	0.9375	0.5
Echinoida	1	1	1	0.5	1	1	1	1	1	1	1	1	1	1	1	1	1	0.25
Echinorhynchida	1	1	1	0.000244141	1	1	1	1	1	1	1	1	1	1	1	1	1	0.500076
Ectocarpales	1	1	1	0.00488281	1	1	1	1	1	1	1	1	1	1	1	1	1	0.254917
Eggerthellales	1	1	1	0.0629884	0.999512	0.999996	1	1	1	1	0.999512	1	1	1	1	0.0630209	1	0.999908
Elasipodida	1	1	1	0	1	1	1	1	1	1	1	1	1	1	1	1	1	0
Elusimicrobiales	1	1	1	0	1	1	1	1	1	1	1	1	1	1	1	0.00195324	1	0.994109
Endeostigmata	1	1	1	0.75	1	1	1	1	1	1	1	1	1	1	1	1	1	0.75
Endogenida	1	1	1	0.015625	1	1	1	1	1	1	1	1	1	1	1	1	0.875	0.757812
Enoplida	1	1	1	0.000976563	1	1	1	1	1	1	1	1	1	1	1	1	1	0.50098
Enterobacterales	1	1	1	0.0161133	0.9375	0.999996	1	1	1	1	0.9375	1	1	1	1	0.866753	1	0.588813
Enterogona	1	1	1	0.000488281	1	1	1	1	1	1	1	1	1	1	1	1	0.992188	0.281744
Entodiniomorphida	1	1	1	0.21875	1	1	1	1	1	1	1	1	1	1	1	1	1	0.09375
Entomophthorales	1	1	1	1.18022e-06	1	1	1	1	1	1	1	1	1	1	1	1	1	6.2156e-05
Entomoplasmatales	1	1	1	5.42495e-06	0.999999	1	1	1	1	1	0.999984	1	1	1	1	0.708687	1	0.353815
Entylomatales	1	1	1	0	1	1	1	1	1	1	1	1	1	1	1	1	1	0
Ephedrales	1	1	1	0	1	1	1	1	1	1	1	1	1	1	1	1	1	0
Ephemeroptera	1	1	1	0.00012207	1	1	1	1	1	1	1	1	1	1	1	1	1	0.0157456
Equisetales	1	1	1	0	1	1	1	1	1	1	1	1	1	1	1	1	1	0
Ericales	1	1	1	0	1	1	1	1	1	1	1	1	1	1	1	1	1	1
Erysipelotrichales	1	1	1	1.30996e-07	1	1	1	1	1	1	1	1	1	1	1	1	1	0.500488
Erysiphales	1	1	1	0	1	1	1	1	1	1	1	1	1	0.988281	1	1	1	1
Erythrobasidiales	1	1	1	0	1	1	1	1	1	1	1	1	1	1	1	1	1	0.5
Erythropeltidales	1	1	1	1	1	1	1	1	1	1	1	1	1	1	1	1	1	0.75
Eucoccidiorida	1	1	1	1.12451e-13	1	1	1	1	1	1	1	1	1	1	1	1	0.999996	2.26135e-13
Euglenales	1	1	1	0.0830078	1	1	1	1	1	1	1	1	1	1	1	1	1	0.333252
Euglyphida	1	1	1	0.0625	1	1	1	1	1	1	1	1	1	1	1	1	0.5	0.03125
Eugregarinorida	1	1	1	8.75443e-08	1	1	1	1	1	1	1	1	1	1	1	1	1	0.421875
Eunicida	1	1	1	0.0136719	1	1	1	1	1	1	1	1	1	1	1	1	0.998047	0.509766
Eunotiales	1	1	1	1	1	1	1	1	1	1	1	1	1	1	1	1	1	1
Euphausiacea	1	1	1	0	1	1	1	1	1	1	1	1	1	1	1	1	1	1
Euplotida	1	1	1	0.000478745	1	1	1	1	1	1	1	1	1	1	1	1	1	0.127799
Eupodiscales	1	1	1	0.1875	1	1	1	1	1	1	1	1	1	1	1	1	1	0.9375
Eurotiales	1	1	1	0.125013	1	1	1	1	1	1	1	1	1	1	1	1	0.999969	0.626489
Euryalida	1	1	1	0.5	1	1	1	1	1	1	1	1	1	1	1	1	1	1
Eustigmatales	1	1	1	0.00390625	1	1	1	1	1	1	1	1	1	1	1	1	0.999756	0.0195324
Eutreptiales	1	1	1	1.90735e-05	1	1	1	1	1	1	1	1	1	1	1	1	0.968628	0.023469
Evaginogenida	1	1	1	1	1	1	1	1	1	1	1	1	1	1	1	1	1	1
Exogemmida	1	1	1	0	1	1	1	1	1	1	1	1	1	1	1	1	1	0
Exogenida	1	1	1	0.0625	1	1	1	1	1	1	1	1	1	1	1	1	1	0.046875
Fabales	1	1	1	0.03125	1	1	1	1	1	1	1	1	1	1	1	1	1	0.046875
Fagales	1	1	1	0	1	1	1	1	1	1	1	1	1	1	1	1	1	0
Fervidicoccales	1	1	1	0	1	1	1	1	1	1	1	1	1	1	1	1	1	8.39233e-05
Fibrobacterales	1	1	1	0.0118408	1	1	1	1	1	1	1	1	1	0.999989	1	0.999756	1	0.108531
Filobasidiales	1	1	1	0.5	1	1	1	1	1	1	1	1	1	1	1	1	1	0.5
Filospermoidea	1	1	1	0.015625	1	1	1	1	1	1	1	1	1	1	1	1	1	0.511719
Fimbriimonadales	1	1	1	0	1	1	1	1	1	1	1	1	1	1	1	1	1	1
Flabelligerida	1	1	1	0	1	1	1	1	1	1	1	1	1	1	1	1	1	0
Flavobacteriales	1	1	1	0.046875	1	1	1	1	1	1	1	1	0.984375	0.953125	0.984375	0.718624	0.996063	0.0482216
Flosculariacea	1	1	1	1	1	1	1	1	1	1	1	1	1	1	1	1	1	1
Forcipulatida	1	1	1	0.5	1	1	1	1	1	1	1	1	1	1	1	1	1	1
Fossombroniales	1	1	1	0	1	1	1	1	1	1	1	1	1	1	1	1	1	0
Fragilariales	1	1	1	0.00360107	1	1	1	1	1	1	1	1	1	1	1	1	1	0.0349045
Frankiales	1	1	1	0.00390625	0.874989	0.96875	1	1	1	1	0.874989	1	1	0.996094	1	0.98317	0.623047	0.0363616
Fucales	1	1	1	0.00390625	1	1	1	1	1	1	1	1	1	1	1	1	1	0.0117359
Funariales	1	1	1	0.25	1	1	1	1	1	1	1	1	1	1	1	1	1	0.5
Fusobacteriales	1	1	1	0.5	1	0.992186	1	1	1	1	1	1	1	1	1	0.554754	1	0.82806
Gadiformes	1	1	1	0.25	1	1	1	1	1	1	1	1	1	1	1	1	1	0
Gadilida	1	1	1	0.75	1	1	1	1	1	1	1	1	1	1	1	1	1	0.765625
Gallionellales	1	1	1	0.139774	0.499756	1	1	1	1	1	0.49707	1	1	1	1	1	1	0.156227
Geastrales	1	1	1	1	1	1	1	1	1	1	1	1	1	1	1	1	1	1
Gelidiales	1	1	1	0.5	1	1	1	1	1	1	1	1	1	1	1	1	1	0.5
Gemmatimonadales	1	1	1	0	1	1	1	1	1	1	1	1	1	1	1	0.515635	1	0.479488
Gentianales	1	1	1	0	1	1	1	1	1	1	1	1	1	1	1	1	1	1
Geodermatophilales	1	1	1	6.20075e-06	0.96386	0.933594	1	1	1	1	0.961907	1	1	1	1	0.583587	1	0.202393
Geophilomorpha	1	1	1	0	1	1	1	1	1	1	1	1	1	1	1	1	1	0
Geraniales	1	1	1	0.5	1	1	1	1	1	1	1	1	1	1	1	1	1	0.5
Gigartinales	1	1	1	0.0273438	1	1	1	1	1	1	1	1	1	1	1	1	1	0.0558138
Gigaspermales	1	1	1	0	1	1	1	1	1	1	1	1	1	1	1		1	0
Ginkgoales	1	1	1	0.5	1	1	1	1	1	1	1	1	1	1	1	1	1	0.75
Glaucocystales	1	1	1	0.5	1	1	1	1	1	1	1	1	1	1	1	1	1	1
Glaucosphaerales	1	1	1	0	1	1	1	1	1	1	1	1	1	1	1	1	0.5	0
Glissomonadida	1	1	1	0	1	1	1	1	1	1	1	1	1	1	1	1	0.5	0
Gloeobacterales	1	1	1	0.000427317	1	1	1	1	1	1	0.999756	1	1	1	1	0.00219761	1	1
Glomerales	1	1	1	0.000305176	1	1	1	1	1	1	1	1	1	1	1	1	0.984253	0.50034
Glomerellales	1	1	1	0.000976562	1	1	1	1	1	1	1	1	1	0.999997	1	1	0.998047	0.000610352
Glycomycetales	1	1	1	0.0136735	0.931604	0.937466	1	1	1	1	0.919916	1	1	1	1	1	1	0.873718
Gnetales	1	1	1	0	1	1	1	1	1	1	1	1	1	1	1	1	1	0
Gobiiformes	1	1	1	0	1	1	1	1	1	1	1	1	1	1	1	1	1	0
Golfingiida	1	1	1	0	1	1	1	1	1	1	1	1	1	1	1	1	1	0.5
Goniochloridales	1	1	1	0	1	1	1	1	1	1	1	1	1	1	1		1	0
Gonorynchiformes	1	1	1	0	1	1	1	1	1	1	1	1	1	1	1	1	1	0
Gonyaulacales	1	1	1	1.13398e-05	1	1	1	1	1	1	1	1	1	1	1	1	0.968628	0.0703162
Gracilariales	1	1	1	0.015625	1	1	1	1	1	1	1	1	1	1	1	1	1	0.828148
Grimmiales	1	1	1	0	1	1	1	1	1	1	1	1	1	1	1		1	0
Grylloblattodea	1	1	1	0	1	1	1	1	1	1	1	1	1	1	1	1	1	0
Gymnodiniales	1	1	1	0.015625	1	1	1	1	1	1	1	1	1	1	1	1	0.991699	0.0166626
Gymnophiona	1	1	1	0	1	1	1	1	1	1	1	1	1	1	1	1	1	1
Haemosporida	1	1	1	1.55194e-09	1	1	1	1	1	1	1	1	1	1	1	1	0.875	0.0156403
Halanaerobiales	1	1	1	1.96393e-07	1	1	1	1	1	1	1	1	1	1	1	0.933431	0.999008	0.129135
Halobacteriales	1	1	1	5.37203e-25	1	1	1	1	1	1	1	1	1	1	1	0.874946	1	0.0157471
Halocyprida	1	1	1	1	1	1	1	1	1	1	1	1	1	1	1	1	1	0
Haloferacales	1	1	1	0.015625	1	1	1	1	1	1	1	1	1	1	1	0.994089	1	0.021536
Haloplasmatales	1	1	1	0	1	1	1	1	1	1	1	1	1	1	1	1	1	0.00796509
Halymeniales	1	1	1	0.03125	1	1	1	1	1	1	1	1	1	1	1	1	1	0.720398
Hapalidiales	1	1	1	0	1	1	1	1	1	1	1	1	1	1	1	1	1	0
Haplosclerida	1	1	1	0.1875	1	1	1	1	1	1	1	1	1	1	1	1	1	0.160156
Haplotaxida	1	1	1	0.5	1	1	1	1	1	1	1	1	1	1	1	1	1	0.5
Haptorida	1	1	1	0.0625	1	1	1	1	1	1	1	1	1	1	1	1	1	0.0625
Harpacticoida	1	1	1	0.0625	1	1	1	1	1	1	1	1	1	1	1	1	1	0.00209045
Harpellales	1	1	1	3.24249e-05	1	1	1	1	1	1	1	1	1	1	1	1	0.968731	9.25064e-05
Helotiales	1	1	1	0.046875	1	1	1	1	1	1	1	1	1	0.999992	1	1	1	0.0219421
Hemiptera	1	1	1	1.48992e-08	1	1	1	1	1	1	1	1	1	1	1	1	1	0.00537302
Herpesvirales	1	1	1	9.56655e-06	1	1	1	1	1	1	1	1	1	1	1	1	0.669005	0.12501
Herpetosiphonales	1	1	1	0	1	1	1	1	1	1	1	1	1	1	1	0	1	0.953125
Heteronemertea	1	1	1	0	1	1	1	1	1	1	1	1	1	1	1	1	1	0.265625
Heterotrichida	1	1	1	0.00244141	1	1	1	1	1	1	1	1	1	1	1	1	1	0.00292969
Hexactinosida	1	1	1	0.507812	1	1	1	1	1	1	1	1	1	1	1	1	1	0.53125
Hildenbrandiales	1	1	1	0.9375	1	1	1	1	1	1	1	1	1	1	1	1	1	0.65625
Hiodontiformes	1	1	1	0.25	1	1	1	1	1	1	1	1	1	1	1	1	1	0.5
Holophagales	1	1	1	0.125	1	1	1	1	1	1	1	1	1	1	1	1	1	0.195312
Holosporales	1	1	1	0.015625	1	1	1	1	1	1	1	1	1	1	1	1	1	0.911133
Holothyrida	1	1	1	0	1	1	1	1	1	1	1	1	1	1	1	1	1	0
Homosclerophorida	1	1	1	0.0078125	1	1	1	1	1	1	1	1	1	1	1	1	1	0.507812
Honigbergiellida	1	1	1	0	1	1	1	1	1	1	1	1	1	1	1	1	1	0
Hydrogenophilales	1	1	1	0.000675202	0.492172	0.999985	1	1	1	1	0.992172	1	0.999329	0.999756	0.999329	0.25194	0.984375	0.984329
Hymenoptera	1	1	1	0.00378418	1	1	1	1	1	1	1	1	1	1	1	1	1	0.0570093
Hymenostomatida	1	1	1	0.271973	1	1	1	1	1	1	1	1	1	1	1	1	1	0.92129
Hypnodendrales	1	1	1	0	1	1	1	1	1	1	1	1	1	1	1	1	1	0
Hypocreales	1	1	1	1.40967e-11	1	1	1	1	1	1	1	1	1	1	1	1	1	0.921875
Hypotrichomonadida	1	1	1	0	1	1	1	1	1	1	1	1	1	1	1	1	1	0
Hyracoidea	1	1	1	0	1	1	1	1	1	1	1	1	1	1	1	1	1	1
Ichthyophonida	1	1	1	0	1	1	1	1	1	1	1	1	1	1	1	1	1	0
Ignatiales	1	1	1	0	1	1	1	1	1	1	1	1	1	1	1	1	1	0
Ignavibacteriales	1	1	1	0.322516	0.998047	1	1	1	1	1	1	1	1	1	1	1	1	0.87352
Insectivora	1	1	1	0	1	1	1	1	1	1	1	1	1	1	1	1	1	0.0049631
Isochrysidales	1	1	1	0.125	1	1	1	1	1	1	1	0.9375	1	1	1	1	1	0.0827637
Isocrinida	1	1	1	0.5	1	1	1	1	1	1	1	1	1	1	1	1	1	0.5
Isopoda	1	1	1	0	1	1	1	1	1	1	1	1	1	1	1	1	1	0.125
Ixodida	1	1	1	0.125	1	1	1	1	1	1	1	1	1	1	1	1	1	0.0117188
Jaapiales	1	1	1	0	1	1	1	1	1	1	1	1	1	1	1	1	1	1
Jahnulales	1	1	1	0	1	1	1	1	1	1	1	1	1	1	1	1	1	0.5
Julida	1	1	1	0.5	1	1	1	1	1	1	1	1	1	1	1	1	1	0.5
Jungermanniales	1	1	1	0.25	1	1	1	1	1	1	1	1	1	1	1	1	0.75	0.25
Kentrogonida	1	1	1	0.5	1	1	1	1	1	1	1	1	1	1	1	1	1	0.5
Kickxellales	1	1	1	0.0078125	1	1	1	1	1	1	1	1	1	1	1	1	1	0.0072937
Kiitrichida	1	1	1	0	1	1	1	1	1	1	1	1	1	1	1	1	1	0
Kiloniellales	1	1	1	0	1	1	1	1	1	1	1	1	1	1	1	1	1	0.308594
Kineosporiales	1	1	1	0.00317577	0.968628	0.968746	1	1	0.999998	1	0.968628	1	0.996824	0.998047	0.996824	0.00366635	0.996336	0.999145
Kinetoplastida	1	1	1	2.75681e-11	1	1	1	1	1	1	1	1	1	1	1	1	1	0.0078125
Klebsormidiales	1	1	1	0	1	1	1	1	1	1	1	1	1	1	1	1	1	0
Kopriimonadales	1	1	1	0	1	1	1	1	1	1	1	1	1	1	1	1	1	0
Kordiimonadales	1	1	1	0.125	1	1	1	1	1	1	1	1	1	1	1	1	1	0.648438
Kosmotogales	1	1	1	0.00341797	0.999939	0.999938	1	1	1	1	0.999939	1	1	0.998535	1	0.0658313	1	0.937132
Ktedonobacterales	1	1	1	0.5	1	1	1	1	1	1	1	1	1	1	1	1	1	0.540955
Labriformes	1	1	1	0	1	1	1	1	1	1	1	1	1	1	1	1	1	0.25
Lactobacillales	1	1	1	2.22912e-16	1	1	1	1	1	1	1	1	1	1	1	0.8277	1	0.236719
Lagomorpha	1	0.5625	1	0	1	1	1	1	1	1	1	1	1	1	1	1	1	0.488281
Lamniformes	1	1	1	0	1	1	1	1	1	1	1	1	1	1	1	1	1	0.5
Laurales	1	1	1	1	1	1	1	1	1	1	1	1	1	1	1	1	1	1
Lecanicephalidea	1	1	1	1	1	1	1	1	1	1	1	1	1	1	1	1	1	1
Lecanorales	1	1	1	0.1875	1	1	1	1	1	1	1	1	1	1	1	1	1	0.0625
Lecithoepitheliata	1	1	1	1	1	1	1	1	1	1	1	1	1	1	1	1	1	1
Legionellales	1	1	1	0.125	1	1	1	1	1	1	1	1	1	1	1	0.439111	1	0.24852
Lentisphaerales	1	1	1	0.25	1	1	1	1	1	1	1	1	1	1	1	1	1	0.216553
Lepidoptera	1	1	1	0.5	1	1	1	1	1	1	1	1	1	1	1	1	1	0.953094
Leptocylindrales	1	1	1	0.5	1	1	1	1	1	1	1	1	1	1	1	1	1	0.5
Leptomyxida	1	1	1	0.121094	1	1	1	1	1	1	1	1	1	1	1	1	1	0.367188
Leptostraca	1	1	1	0	1	1	1	1	1	1	1	1	1	1	1		1	1
Leptothecata	1	1	1	7.07441e-08	1	1	1	1	1	1	1	1	1	1	1	1	0.968735	0.757813
Lichinales	1	1	1	0	1	1	1	1	1	1	1	1	1	1	1	1	0.75	0
Licnophorida	1	1	1	0.5	1	1	1	1	1	1	1	1	1	1	1	1	1	0
Liliales	1	1	1	0	1	1	1	1	1	1	1	1	1	1	1	1	1	1
Limnomedusae	1	1	1	0	1	1	1	1	1	1	1	1	1	1	1	1	1	0.125
Limoida	1	1	1	0.5	1	1	1	1	1	1	1	1	1	1	1	1	1	0.5
Lithobiomorpha	1	1	1	0.015625	1	1	1	1	1	1	1	1	1	1	1	1	1	0.273438
Lithodesmiales	1	1	1	0	1	1	1	1	1	1	1	1	1	1	1	1	1	0.5
Lituolida	1	1	1	0	1	1	1	1	1	1	1	1	1	1	1	1	1	0
Lobata	1	1	1	0	1	1	1	1	1	1	1	1	1	1	1	1	0.980469	0.0351562
Longamoebia	1	1	1	0.00186157	1	1	1	1	1	1	1	1	1	1	1	1	1	0.567308
Lophiiformes	1	1	1	0	1	1	1	1	1	1	1	1	1	1	1	1	1	1
Lophodiniales	1	1	1	0.5	1	1	1	1	1	1	1	1	1	1	1	1	1	0.5
Lophogastrida	1	1	1	0.5	1	1	1	1	1	1	1	1	1	1	1	1	1	0
Loxodida	1	1	1	0	1	1	1	1	1	1	1	1	1	1	1	1	1	0
Lucinoida	1	1	1	0.5	1	1	1	1	1	1	1	1	1	1	1	1	1	0.75
Lulworthiales	1	1	1	0.0625	1	1	1	1	1	1	1	1	1	1	1	1	1	0.015625
Lycopodiales	1	1	1	1	1	1	1	1	1	1	1	1	1	1	1	1	1	1
Macrodasyida	1	1	1	0.0078125	1	1	1	1	1	1	1	1	1	1	1	1	1	0.257812
Macrostomida	1	1	1	0.5	1	1	1	1	1	1	1	1	1	1	1	1	1	0
Magnaporthales	1	1	1	0	1	1	1	1	1	1	1	1	1	1	1	1	1	0.0312539
Magnetococcales	1	1	1	0.00140381	1	0.999511	1	1	1	1	1	1	0.999573	0.998901	0.999573	0.626892	0.874634	0.812454
Malacovalvulida	1	1	1	0	1	1	1	1	1	1	1	1	1	1	1	1	1	0
Malasseziales	1	1	1	0	1	1	1	1	1	1	1	0.875	1	1	1	1	1	0.366699
Malpighiales	1	1	1	0.125	1	1	1	1	1	1	1	1	1	1	1	1	1	0.125
Malvales	1	1	1	0	1	1	1	1	1	1	1	1	1	1	1	1	1	0
Mamiellales	1	1	1	0.00585938	1	1	1	1	1	1	1	1	1	1	1	1	1	0.318621
Marchantiales	1	1	1	1	1	1	1	1	1	1	1	1	1	1	1	1	1	1
Marinilabiliales	1	1	1	0.03125	1	1	1	1	1	1	1	1	1	1	1	1	1	0.0547016
Mariprofundales	1	1	1	0.25	1	1	1	1	1	1	1	1	1	1	1	1	1	0.21875
Mastogloiales	1	1	1	0.25	1	1	1	1	1	1	1	1	1	1	1	1	1	0.25
Medeolariales	1	1	1	0	1	1	1	1	1	1	1	1	1	1	1	1	1	0
Megaloptera	1	1	1	0	1	1	1	1	1	1	1	1	1	1	1	1	1	0
Meliolales	1	1	1	0	1	1	1	1	1	1	1	1	1	1	1	1	1	0
Melosirales	1	1	1	0.25	1	1	1	1	1	1	1	1	1	1	1	1	1	0.125
Mermithida	1	1	1	0.109375	1	1	1	1	1	1	1	1	1	1	1	1	1	0.111969
Mesostigmata	1	1	1	9.53296e-06	1	1	1	1	1	1	1	1	1	1	1	1	1	0.0175874
Mesostigmatales	1	1	1	0.5	1	1	1	1	1	1	1	1	1	1	1	1	1	0.5
Methanobacteriales	1	1	1	3.17697e-19	1	1	1	1	1	1	1	1	1	1	1	0.964587	0.996094	0.500745
Methanocellales	1	1	1	2.38419e-07	1	1	1	1	1	1	1	1	1	1	1	0.125063	1	0.874933
Methanococcales	1	1	1	1.52288e-17	1	1	1	1	1	1	1	1	1	1	1	0.125124	1	0.328119
Methanomassiliicoccales	1	1	1	1.90735e-05	1	0.999756	1	1	1	1	1	1	1	1	1	1	1	0.00881035
Methanomicrobiales	1	1	1	0.00488281	1	1	1	1	1	1	1	1	1	1	1	0.72394	1	0.0621852
Methanopyrales	1	1	1	0	1	1	1	1	1	1	1	1	1	1	1	0.00253403	1	0.302034
Methanosarcinales	1	1	1	3.34308e-17	1	1	1	1	1	1	1	1	1	1	1	0.829602	1	0.125231
Methylacidiphilales	1	1	1	0.25	1	1	1	1	1	0.75	0.75	1	1	0.75	1	0.757815	1	0.488281
Methylococcales	1	1	1	1.48717e-08	1	1	1	1	1	1	1	1	1	1	1	0.460857	1	0.117635
Methylophilales	1	1	1	4.42014e-08	1	0.996094	1	1	1	1	1	1	1	1	1	0.0117226	1	0.489954
Metzgeriales	1	1	1	0	1	1	1	1	1	1	1	1	1	1	1	1	1	0
Microascales	1	1	1	0.00378418	1	1	1	1	1	1	1	1	1	1	1	1	1	0.0106201
Microbiotheria	1	1	1	0	1	1	1	1	1	1	1	1	1	1	1	1	1	1
Microbotryales	1	1	1	0.75	1	1	1	1	1	1	1	1	1	1	1	1	1	0.984375
Micrococcales	1	1	1	0.0156861	1	0.9375	1	1	1	1	0.999996	1	1	1	1	0.804659	0.999983	0.46275
Micromonosporales	1	1	1	1.91015e-06	0.499952	0.996078	1	1	1	1	0.996046	1	1	1	1	0.976183	0.984375	0.325126
Micropepsales	1	1	1	0	1	1	1	1	1	1	1	1	1	1	1	1	1	0
Microthamniales	1	1	1	1	1	1	1	1	1	1	1	1	1	1	1	1	1	1
Mictacea	1	1	1	1	1	1	1	1	1	1	1	1	1	1	1	1	1	1
Miliolida	1	1	1	4.92489e-22	1	1	1	1	1	1	1	1	1	1	1	1	0.999938	4.776e-22
Mixiales	1	1	1	0.125	1	1	1	1	1	1	1	1	1	1	1	1	1	0.203125
Mobilida	1	1	1	0.5	1	1	1	1	1	1	1	1	1	1	1	1	1	0.5
Molpadiida	1	1	1	0.25	1	1	1	1	1	1	1	1	1	1	1	1	1	0.5
Monhysterida	1	1	1	0.250015	1	1	1	1	1	1	1	1	1	1	1	1	1	0.312508
Monoblepharidales	1	1	1	0.5	1	1	1	1	1	1	1	1	1	1	1	1	1	0.5
Mononchida	1	1	1	1	1	1	1	1	1	1	1	1	1	1	1	1	1	0.5
Mononegavirales	1	1	1	0	1	1	1	1	1	1	1	1	1	1	1	1	1	0.00928644
Monophragmophora	1	1	1	1	1	1	1	1	1	1	1	1	1	1	1	1	1	1
Monostilifera	1	1	1	0	1	1	1	1	1	1	1	1	1	1	1	1	1	0.25
Monotremata	1	1	1	0	1	1	1	1	1	1	1	1	1	1	1	1	1	0.9375
Monstrilloida	1	1	1	0	1	1	1	1	1	1	1	1	1	1	1	1	1	0
Mortierellales	1	1	1	0.0625	1	1	1	1	1	1	1	1	1	1	1	1	1	0.577881
Mucorales	1	1	1	6.8103e-09	1	1	1	1	1	1	1	1	1	1	1	1	1	4.58987e-05
Multivalvulida	1	1	1	0.121094	1	1	1	1	1	1	1	1	1	1	1	1	1	0.0283813
Mycocaliciales	1	1	1	0	1	1	1	1	1	1	1	1	1	1	1	1	1	0
Mycoplasmatales	1	1	1	2.24188e-36	1	1	1	1	1	1	1	1	1	1	1	0.500506	0.999023	0.482862
Myodocopida	1	1	1	0	1	1	1	1	1	1	1	1	1	1	1	1	1	0.25
Myoida	1	1	1	0	1	1	1	1	1	1	1	1	1	1	1	1	1	0.460938
Myrtales	1	1	1	0	1	1	1	1	1	1	1	1	1	1	1	1	1	1
Mysida	1	1	1	0.511597	1	1	1	1	1	1	1	1	1	1	1	1	1	0.511597
Mytiloida	1	1	1	0	1	1	1	1	1	1	1	1	1	1	1	1	1	0.40625
Myxococcales	1	1	1	0.312622	1	0.874985	1	1	1	1	1	1	0.9375	0.937378	1	0.866314	0.952881	0.312633
Myzocytiopsidales	1	1	1	0	1	1	1	1	1	1	1	1	1	1	1	1	1	0
Nakamurellales	1	1	1	0.00537109	0.842041	0.843719	1	0.996094	1	1	0.842041	1	0.996094	0.996094	1	0.00732422	1	0.999996
Nanaloricida	1	1	1	0.5	1	1	1	1	1	1	1	1	1	1	1	1	1	0.5
Nanoarchaeales	1	1	1	0.00012207	0.999878	0.999878	1	1	1	1	1	1	1	0.999989	1	0.0663827	0.999512	0.250214
Narcomedusae	1	1	1	0.5	1	1	1	1	1	1	1	1	1	1	1	1	1	0.5
Nassellaria	1	1	1	0.0625	1	1	1	1	1	1	1	1	1	1	1	1	1	0.0625
Nassulida	1	1	1	0	1	1	1	1	1	1	1	1	1	1	1	1	0.5	0
Natranaerobiales	1	1	1	0.0002442	0.997803	1	1	1	1	1	0.997803	1	1	1	1	0.156987	1	0.84375
Natrialbales	1	1	1	3.05176e-05	1	1	1	1	1	1	1	1	1	1	1	0.748959	1	0.282322
Nautiliales	1	1	0.999023	0.00292993	1	0.999939	1	0.999023	1	1	1	1	1	0.999023	1	0.00734091	1	0.993896
Nautilida	1	1	1	0	1	1	1	1	1	1	1	1	1	1	1	1	1	0
Naviculales	1	1	1	5.02351e-12	1	1	1	1	1	1	1	1	1	1	1	1	0.984375	0.0625001
Nectiopoda	1	1	1	0.25	1	1	1	1	1	1	1	1	1	1	1	1	1	0.375
Neisseriales	1	1	1	1.46656e-11	0.437256	0.437256	1	1	1	0.999756	0.437256	0.499756	1	1	1	0.91376	0.953125	0.825681
Neocallimastigales	1	1	1	0	1	1	1	1	1	1	1	1	1	1	1	1	1	1
Neoechinorhynchida	1	1	1	0.5	1	1	1	1	1	1	1	1	1	1	1	1	1	0.5
Neogregarinorida	1	1	1	0	1	1	1	1	1	1	1	1	1	1	1	1	1	0
Neoloricata	1	1	1	0.9375	1	1	1	1	1	1	1	1	1	1	1	1	1	0
Neuroptera	1	1	1	0	1	1	1	1	1	1	1	1	1	1	1	1	1	1
Nevskiales	1	1	1	0.25	1	1	1	1	1	1	1	1	1	1	1	1	0.5	0.25
Nidovirales	1	1	1	4.19095e-09	1	1	1	1	1	1	1	1	1	1	1	1	1	0.282227
Nitrosomonadales	1	1	1	5.94443e-08	1	1	1	1	1	1	1	1	1	1	1	0.125122	1	0.874878
Nitrosopumilales	1	1	1	0.000488281	1	1	1	1	1	1	1	1	1	1	1	0.49316	1	0.00634766
Nitrososphaerales	1	1	1	0.5	1	1	1	1	1	1	1	1	1	1	1	1	1	0.525475
Nitrospinales	1	1	1	0.00732422	1	1	1	1	1	1	1	1	1	1	1	1	1	0.697271
Nitrospirales	1	1	1	7.74868e-07	1	1	1	1	1	1	1	1	0.999999	1	1	0.932455	1	0.10075
Noctilucales	1	1	1	0	1	1	1	1	1	1	1	1	1	1	1	1	1	0
Nostocales	1	1	1	0.125	1	1	1	1	1	1	1	1	1	1	1	0.715371	1	0.40963
Notostraca	1	1	1	0.5	1	1	1	1	1	1	1	1	1	1	1	1	1	0.5
Notothyladales	1	1	1	0.5	1	1	1	1	1	1	1	1	1	1	1	1	1	0.5
Nuculanoida	1	1	1	0	1	1	1	1	1	1	1	1	1	1	1	1	0	0
Nudibranchia	1	1	1	0.0146484	1	1	1	1	1	1	1	1	1	1	1	1	1	0.0146484
Oceanospirillales	1	1	1	0.25	1	0.999999	1	1	1	1	1	1	1	1	1	0.968506	1	0.468996
Octopoda	1	1	1	0	1	1	1	1	1	1	1	1	1	1	1	1	1	0
Odonata	1	1	1	0	1	1	1	1	1	1	1	1	1	1	1	1	1	1
Oedogoniales	1	1	1	0.125	1	1	1	1	1	1	1	1	1	1	1	1	1	0.25
Oligacanthorhynchida	1	1	1	0	1	1	1	1	1	1	1	1	1	1	1	1	1	0.625
Olpidiopsidales	1	1	1	0.5	1	1	1	1	1	1	1	1	1	1	1	1	1	0
Onygenales	1	1	1	0.265625	1	1	1	1	1	1	1	1	1	1	1	1	1	0.265869
Ophioglossales	1	1	1	0	1	1	1	1	1	1	1	1	1	1	1	1	1	0
Ophiostomatales	1	1	1	0.25	1	1	1	1	1	1	1	1	1	1	1	1	1	0.592285
Ophiurida	1	1	1	0	1	1	1	1	1	1	1	1	1	1	1	1	1	0.875
Opiliones	1	1	1	0	1	1	1	1	1	1	1	1	1	1	1	1	1	0.25
Opisthorchiida	1	1	1	0.96875	1	1	1	1	1	1	1	1	1	1	1	1	1	0.148438
Opitutales	1	1	1	0.546898	1	1	1	1	1	1	1	1	1	0.984375	1	0.991236	1	0.55511
Orbales	1	1	1	0	1	1	1	1	1	1	1	1	1	1	1	1	1	1
Orbiliales	1	1	1	0	1	1	1	1	1	1	1	1	1	1	1	1	1	0.84375
Oribatida	1	1	1	0.0625	1	1	1	1	1	1	1	1	1	1	1	1	1	0.0767822
Orthoptera	1	1	1	0.0625	1	1	1	1	1	1	1	1	1	1	1	1	1	0.226318
Oscillatoriales	1	1	1	2.90747e-22	1	1	1	1	1	1	1	1	1	1	1	0.720451	0.9375	0.38517
Osteoglossiformes	1	1	1	0	1	1	1	1	1	1	1	1	1	1	1	1	1	0.5
Ostreoida	1	1	1	0	1	1	1	1	1	1	1	1	1	1	1	1	1	1
Ostropales	1	1	1	0.125	1	1	1	1	1	1	1	1	1	1	1	1	1	0.125
Oxalidales	1	1	1	0	1	1	1	1	1	1	1	1	1	1	1	1	1	0
Oxyrrhinales	1	1	1	0.5	1	1	1	1	1	1	1	1	1	1	1	1	1	0
Oxyurida	1	1	1	0.75	1	1	1	1	1	1	1	1	1	1	1	1	1	0.990234
Palmariales	1	1	1	0.5	1	1	1	1	1	1	1	1	1	1	1	1	1	0.5
Palpigradi	1	1	1	0	1	1	1	1	1	1	1	1	1	1	1	1	1	1
Pandanales	1	1	1	0.5	1	1	1	1	1	1	1	1	1	1	1	1	1	0.5
Pantopoda	1	1	1	0.21875	1	1	1	1	1	1	1	1	1	1	1	1	1	0.227539
Parachela	1	1	1	0.527344	1	1	1	1	1	1	1	1	1	1	1	1	1	0.637066
Parachlamydiales	1	1	1	0.000112534	1	0.999999	1	1	1	1	1	1	1	0.999985	1	0.646095	0.875	0.37109
Paraliales	1	1	1	1	1	1	1	1	1	1	1	1	1	1	1	1	1	0
Parvularculales	1	1	1	0.26767	1	1	1	0.75	1	1	1	1	1	0.75	1	0.75	1	0.424805
Pasteurellales	1	1	1	0.000488281	0.999512	1	1	1	1	1	1	1	1	1	1	0.500489	1	0.499755
Pauropoda	1	1	1	0.4375	1	1	1	1	1	1	1	1	1	1	1	1	1	0.648438
Pavlovales	1	1	1	0	1	1	1	1	1	1	1	1	1	1	1	1	1	0
Pectinoida	1	1	1	0.75	1	1	1	1	1	1	1	1	1	1	1	1	1	1
Pedinellales	1	1	1	0	1	1	1	1	1	1	1	1	1	1	1	1	1	0
Pedinomonadales	1	1	1	0.25	1	1	1	1	1	1	1	1	1	1	1	1	1	0.875
Pedunculata	1	1	1	0.9375	1	1	1	1	1	1	1	1	1	1	1	1	1	0.953125
Pelagibacterales	1	1	1	0.000299457	0.999969	1	1	1	1	1	1	1	1	1	1	0.691828	0.933594	0.0582883
Pelagomonadales	1	1	1	0	1	1	1	1	1	1	1	1	1	1	1	1	1	0.172883
Pelecaniformes	1	1	1	0	1	1	1	1	1	1	1	1	1	1	1	1	1	0
Peltigerales	1	1	1	0	1	1	1	1	1	1	1	1	1	1	1	1	1	0
Peniculida	1	1	1	0.0307465	1	1	1	1	1	1	1	1	1	1	1	1	1	0.0384402
Pennatulacea	1	1	1	0.25	1	1	1	1	1	1	1	1	1	1	1	1	1	0.125
Perciformes	1	1	1	0.0390625	1	1	1	1	1	1	1	1	1	1	1	1	1	0.781464
Peridiniales	1	1	1	1.83354e-09	1	1	1	1	1	1	1	1	1	1	1	1	1	0.0625
Perissodactyla	1	1	1	0	1	1	1	1	1	1	1	1	1	1	1	1	1	0.84375
Perkinsida	1	1	1	0.5	1	1	1	1	1	1	1	1	1	1	1	1	1	0.78125
Peronosporales	1	1	1	0.0117188	1	1	1	1	1	1	1	0.966797	1	1	1	1	1	0.288981
Pertusariales	1	1	1	0.5	1	1	1	1	1	1	1	1	1	1	1	1	1	1
Petrotogales	1	1	1	0.00342572	0.999985	0.999994	1	1	1	1	1	1	1	0.998047	1	0.00150375	1	0.999998
Pezizales	1	1	1	0.0078125	1	1	1	1	1	1	1	1	1	1	1	1	1	0.257812
Phaeoconchida	1	1	1	0	1	1	1	1	1	1	1	1	1	1	1	1	1	0
Phaeocystales	1	1	1	0	1	1	1	1	1	1	1	1	1	1	1	1	1	0
Phaeocystida	1	1	1	1	1	1	1	1	1	1	1	1	1	1	1	1	1	1
Phaeodendrida	1	1	1	1	1	1	1	1	1	1	1	1	1	1	1	1	1	0
Phaeogromida	1	1	1	0.5	1	1	1	1	1	1	1	1	1	1	1	1	1	0.25
Phaeosphaerida	1	1	1	1	1	1	1	1	1	1	1	1	1	1	1	1	1	0
Phaeothamniales	1	1	1	0	1	1	1	1	1	1	1	1	1	1	1	1	1	0
Phascolosomatiformes	1	1	1	0	1	1	1	1	1	1	1	1	1	1	1	1	1	1
Philasterida	1	1	1	0.015625	1	1	1	1	1	1	1	1	1	1	1	1	1	0.53125
Philodinida	1	1	1	0.1875	1	1	1	1	1	1	1	1	1	1	1	1	1	0.125
Pholadomyoida	1	1	1	0.0625	1	1	1	1	1	1	1	1	1	1	1	1	1	0
Pholidota	1	1	1	0	1	1	1	1	1	1	1	1	1	1	1	1	1	0.5
Phragmophora	1	1	1	0	1	1	1	1	1	1	1	1	1	1	1	1	1	0.28125
Phthiraptera	1	1	1	0.234375	1	1	1	1	1	1	1	1	1	1	1	1	1	0.792674
Phycisphaerales	1	1	1	0.0490799	0.982422	1	1	1	1	1	1	1	1	1	1	1	1	0.5
Phyllodocida	1	1	1	4.76255e-07	1	1	1	1	1	1	1	1	1	1	1	1	1	0.00879048
Physariida	1	1	1	0.000732422	1	1	1	1	1	1	1	0.999988	1	1	1	1	1	0.0761565
Picornavirales	1	1	1	1.51842e-05	1	1	1	1	1	1	1	1	1	1	1	1	1	7.54738e-06
Pilosa	1	1	1	0	1	1	1	1	1	1	1	1	1	1	1	1	1	0.625
Pinales	1	1	1	0.5	1	1	1	1	1	1	1	1	1	1	1	1	1	0.25
Pinguiochrysidales	1	1	1	0.25	1	1	1	1	1	1	1	1	1	1	1	1	1	0.25
Piperales	1	1	1	0.125	1	1	1	1	1	1	1	1	1	1	1	1	1	0
Plagiopylida	1	1	1	0	1	1	1	1	1	1	1	1	1	1	1	1	1	0
Plagiorchiida	1	1	1	0.0156097	1	1	1	1	1	1	1	1	1	1	1	1	0.96875	0.0771484
Planctomycetales	1	1	1	2.30739e-16	1	1	1	1	1	1	1	1	1	1	1	0.98413	0.749938	0.563019
Platycopida	1	1	1	1	1	1	1	1	1	1	1	1	1	1	1	1	1	0
Platyctenida	1	1	1	0	1	1	1	1	1	1	1	1	1	1	1	1	1	0
Platygloeales	1	1	1	0	1	1	1	1	1	1	1	1	1	1	1	1	1	0
Plecoptera	1	1	1	1.4782e-05	1	1	1	1	1	1	1	1	1	1	1	1	1	1.50204e-05
Pleosporales	1	1	1	9.34873e-07	1	1	1	1	1	1	1	1	1	1	1	1	0.980469	0.0317468
Pleurobranchomorpha	1	1	1	0.5	1	1	1	1	1	1	1	1	1	1	1	1	1	0.5
Pleurocapsales	1	1	1	0.249954	0.994263	1	1	1	1	1	0.996216	1	1	1	1	1	1	0.242173
Pleuronectiformes	1	1	1	0	1	1	1	1	1	1	1	1	1	1	1	1	1	1
Pleuronematida	1	1	1	0.25	1	1	1	1	1	1	1	1	1	1	1	1	1	0.25
Ploima	1	1	1	0.375	1	1	1	1	1	1	1	1	1	1	1	1	1	0.386719
Pneumocystidales	1	1	1	0.375	1	1	1	1	1	1	1	1	1	1	1	1	1	0.49707
Poales	1	0.921875	1	0.164062	1	1	1	1	1	1	1	1	1	1	1	1	1	0.246725
Podocopida	1	1	1	4.6636e-07	1	1	1	1	1	1	1	1	1	1	1	1	1	0.75
Poecilosclerida	1	1	1	0.375	1	1	1	1	1	1	1	1	1	1	1	1	1	0.5
Poecilostomatoida	1	1	1	0	1	1	1	1	1	1	1	1	1	1	1	1	1	0.5
Polycladida	1	1	1	0	1	1	1	1	1	1	1	1	1	1	1	1	1	0
Polydesmida	1	1	1	1	1	1	1	1	1	1	1	1	1	1	1	1	1	1
Polymorphida	1	1	1	0.0234375	1	1	1	1	1	1	1	1	1	1	1	1	1	0.527344
Polyopisthocotylea	1	1	1	0.523438	1	1	1	1	1	1	1	1	1	1	1	1	1	0.525391
Polypodiales	1	1	1	0.25	1	1	1	1	1	1	1	1	1	1	1	1	0.5	0.5
Polyporales	1	1	1	0.00756836	1	1	1	1	1	1	1	0.999817	1	1	1	1	1	0.623533
Polypteriformes	1	1	1	0	1	1	1	1	1	1	1	1	1	1	1	1	1	0
Polytrichales	1	1	1	0	1	1	1	1	1	1	1	1	1	1	1	1	1	0
Porellales	1	1	1	0	1	1	1	1	1	1	1	1	1	1	1	1	1	1
Porocephalida	1	1	1	0	1	1	1	1	1	1	1	1	1	1	1	1	1	0.171875
Porphyridiales	1	1	1	0.0625	1	1	1	1	1	1	1	1	1	1	1	1	1	0.0625
Pottiales	1	1	1	0	1	1	1	1	1	1	1	1	1	1	1	1	1	0
Prasinococcales	1	1	1	0	1	1	1	1	1	1	1	1	1	1	1	1	1	0.5
Prasiolales	1	1	1	0.25	1	1	1	1	1	1	1	1	1	1	1	1	1	0.25
Primates	1	1	1	8.3819e-09	1	1	1	1	1	1	1	0.984375	1	1	1	1	0.499985	0.0644536
Proboscidea	1	1	1	0	1	1	1	1	1	1	1	1	1	1	1	1	1	0.25
Prolecithophora	1	1	1	0.00350952	1	1	1	1	1	1	1	1	1	1	1	1	0.96875	0.517689
Propionibacteriales	1	1	1	1.19213e-07	0.999985	0.992187	1	1	1	1	1	1	1	1	1	0.974729	1	0.0253372
Prorodontida	1	1	1	0.00390625	1	1	1	1	1	1	1	1	1	1	1	1	0.984375	0.0078125
Proseriata	1	1	1	0.125	1	1	1	1	1	1	1	1	1	1	1	1	1	0.15625
Proteales	1	1	1	1	1	1	1	1	1	1	1	1	1	1	1	1	1	1
Proteocephalidea	1	1	1	0	1	1	1	1	1	1	1	1	1	1	1	1	1	0
Protoheterotrichida	1	1	1	0.75	1	1	1	1	1	1	1	1	1	1	1	1	1	0.5
Protosteliales	1	1	1	0.0065918	1	1	1	1	1	1	1	1	1	1	1	1	0.976562	0.000244141
Protostomatida	1	1	1	0.125	1	1	1	1	1	1	1	1	1	1	1	1	1	0.125
Protura	1	1	1	0	1	1	1	1	1	1	1	1	1	1	1	1	1	0.00170898
Pseudoamphisiellida	1	1	1	0.5	1	1	1	1	1	1	1	1	1	1	1	1	1	0.5
Pseudomonadales	1	1	1	0.015625	0.871016	0.871016	1	1	1	0.999998	0.871016	1	1	1	1	0.999504	0.997971	0.496986
Pseudonocardiales	1	1	1	1.52597e-05	0.937485	0.9375	1	1	1	1	0.937485	1	1	1	1	0.748493	1	0.290893
Pseudoscorpiones	1	1	1	0.000426173	1	1	1	1	1	1	1	1	1	1	1	1	1	0.00737405
Psocoptera	1	1	1	0.00371933	1	1	1	1	1	1	1	1	1	1	1	1	1	0.00371963
Pucciniales	1	1	1	0.12207	1	1	1	1	1	1	1	1	1	1	1	1	1	0.124927
Puniceicoccales	1	1	1	0.906315	1	1	1	1	1	1	1	1	1	0.75	1	0.75	1	0.929916
Pygophora	1	1	1	0	1	1	1	1	1	1	1	1	1	1	1	1	1	0
Pyramimonadales	1	1	1	0	1	1	1	1	1	1	1	1	1	1	1	1	1	0.25
Pyrenomonadales	1	1	1	0.000211716	1	1	1	1	1	1	1	1	1	1	1	1	0.999756	0.258024
Pyrenulales	1	1	1	0	1	1	1	1	1	1	1	1	1	1	1	1	1	0
Pyrocystales	1	1	1	0	1	1	1	1	1	1	1	1	1	1	1		1	1
Pythiales	1	1	1	0.21875	1	1	1	1	1	1	1	1	1	1	1	1	1	0.477417
Ranunculales	1	1	1	0	1	1	1	1	1	1	1	1	1	1	1	1	1	0
Raphidioptera	1	1	1	0	1	1	1	1	1	1	1	1	1	1	1	1	1	1
Rhabditida	1	1	1	0.0010376	1	1	1	1	1	1	1	1	1	1	1	1	1	0.00886822
Rhabdocoela	1	1	1	7.35885e-06	1	1	1	1	1	1	1	1	1	1	1	1	0.998291	6.60773e-07
Rhabdopleurida	1	1	1	0	1	1	1	1	1	1	1	1	1	1	1	1	1	0.375
Rhaponeidales	1	1	1	1	1	1	1	1	1	1	1	1	1	1	1	1	1	1
Rhinebothriidea	1	1	1	0	1	1	1	1	1	1	1	1	1	1	1	1	1	0
Rhizobiales	1	1	1	0.000492096	0.968748	1	1	1	1	1	0.999998	1	1	1	1	0.987944	1	0.918937
Rhizochloridales	1	1	1	1	1	1	1	1	1	1	1	1	1	1	1	1	1	0
Rhizochromulinales	1	1	1	1	1	1	1	1	1	1	1	1	1	1	1	1	1	0
Rhizophydiales	1	1	1	0.0302734	1	1	1	1	1	1	1	1	1	1	1	1	1	0.210089
Rhizosoleniales	1	1	1	0.0625	1	1	1	1	1	1	1	1	1	1	1	1	1	0.0625
Rhodellales	1	1	1	0.0012207	1	1	1	1	1	1	1	1	1	1	1	1	1	0.000244141
Rhodobacterales	1	1	1	6.10361e-05	0.984375	0.984375	1	1	1	1	0.984375	1	1	1	1	0.920898	1	0.851553
Rhodocyclales	1	1	1	7.33102e-18	0.492187	0.499999	1	1	1	1	0.499999	1	1	1	1	0.474566	0.999998	0.466536
Rhodospirillales	1	1	1	0.00195313	0.999937	0.999937	1	1	1	1	0.999937	1	1	1	1	0.842575	0.999022	0.979471
Rhodymeniales	1	1	1	0.25	1	1	1	1	1	1	1	1	1	1	1	1	0.75	0
Rhopalodiales	1	1	1	0	1	1	1	1	1	1	1	1	1	1	1	1	1	0
Rhynchonellida	1	1	1	1	1	1	1	1	1	1	1	1	1	1	1	1	1	0.5
Ricinulei	1	1	1	0	1	1	1	1	1	1	1	1	1	1	1	1	1	0.5
Rickettsiales	1	1	1	7.62939e-06	1	0.999985	1	1	1	1	1	1	1	1	1	3.91379e-05	0.999924	0.624892
Rodentia	1	0.99707	1	0.0273438	1	1	1	1	1	1	1	1	1	1	1	1	1	0.0623117
Rotaliida	1	1	1	5.66094e-11	1	1	1	1	1	1	1	1	1	1	1	1	1	0.03125
Rubrobacterales	1	1	1	0.000434875	0.984374	0.996094	1	1	1	1	1	1	0.999565	0.999756	0.999573	0.260729	0.999634	0.236769
Russulales	1	1	1	0	1	1	1	1	1	1	1	1	1	1	1	1	1	0
Sabellida	1	1	1	7.62938e-06	1	1	1	1	1	1	1	1	1	1	1	1	1	0.750128
Saccharomycetales	1	1	1	3.08011e-33	1	1	1	1	1	1	1	1	1	1	1	1	1	1.90735e-06
Salinisphaerales	1	1	1	0	1	1	1	1	1	1	1	1	1	1	1	1	1	0.34375
Salpida	1	1	1	0.25	1	1	1	1	1	1	1	1	1	1	1	1	1	0.125
Salviniales	1	1	1	0	1	1	1	1	1	1	1	1	1	1	1	1	1	0
Santalales	1	1	1	0.21875	1	1	1	1	1	1	1	1	1	1	1	1	1	0.03125
Saprolegniales	1	0.979004	1	0	1	1	1	1	1	1	1	1	1	1	1	1	1	0.125
Saprospirales	1	1	1	0.00195873	1	1	1	1	1	1	1	1	1	0.998043	1	0.998043	1	0.0146708
Saxifragales	1	1	1	0	1	1	1	1	1	1	1	1	1	1	1	1	1	0
Scandentia	1	1	1	0	1	1	1	1	1	1	1	1	1	1	1	1	0.9375	0.628906
Schizaeales	1	1	1	0	1	1	1	1	1	1	1	1	1	1	1	1	1	0
Schizopyrenida	1	1	1	0.375029	1	1	1	1	1	1	1	1	1	1	1	1	1	0.379101
Schizosaccharomycetales	1	1	1	0.507812	1	1	1	1	1	1	1	1	1	1	1	1	0.999939	0.543708
Scleractinia	1	1	1	0.75	1	1	1	1	1	1	1	1	1	1	1	1	1	0.750329
Scorpiones	1	1	1	0	1	1	1	1	1	1	1	1	1	1	1	1	1	1
Sebacinales	1	1	1	0	1	1	1	1	1	1	1	1	1	1	1	1	1	0.375
Sebdeniales	1	1	1	0	1	1	1	1	1	1	1	1	1	1	1		0	0
Selaginellales	1	1	1	0.046875	1	1	1	1	1	1	1	1	1	1	1	1	1	0.046875
Selenomonadales	1	1	1	0.062528	1	0.998047	1	1	1	1	1	1	1	1	1	1	1	0.602055
Semaeostomeae	1	1	1	0	1	1	1	1	1	1	1	1	1	1	1	1	1	0
Semionotiformes	1	1	1	0	1	1	1	1	1	1	1	1	1	1	1	1	1	0.375
Sepiida	1	1	1	0	1	1	1	1	1	1	1	1	1	1	1	1	1	0.25
Sepiolida	1	1	1	0	1	1	1	1	1	1	1	1	1	1	1	1	1	1
Septobasidiales	1	1	1	0	1	1	1	1	1	1	1	1	1	1	1	1	1	1
Sessilia	1	1	1	0.5	1	1	1	1	1	1	1	1	1	1	1	1	1	0.625
Sessilida	1	1	1	0.000241995	1	1	1	1	1	1	1	1	1	1	1	1	1	2.86102e-05
Siluriformes	1	1	1	0.25	1	1	1	1	1	1	1	1	1	1	1	1	1	0.375
Siphonostomatoida	1	1	1	0.0605469	1	1	1	1	1	1	1	1	1	1	1	1	1	0.530945
Sirenia	1	1	1	0	1	1	1	1	1	1	1	1	1	1	1	1	1	0.5
Slopalinida	1	1	1	0.0625	1	1	1	1	1	1	1	1	1	1	1	1	1	0.15625
Solanales	1	1	1	0	1	1	1	1	1	1	1	1	1	1	1	1	0.874878	1.52588e-05
Solemyoida	1	1	1	0	1	1	1	1	1	1	1	1	1	1	1	1	1	1
Solibacterales	1	1	1	0.515625	1	1	1	1	1	1	1	1	0.484375	0.484375	1	0.515625	1	0.999962
Solifugae	1	1	1	0	1	1	1	1	1	1	1	1	1	1	1	1	1	0
Solirubrobacterales	1	1	0.999023	0.0010376	0.992126	0.9375	1	0.999023	1	1	0.992126	1	0.999023	0.999023	1	0.255692	1	0.245603
Sordariales	1	1	1	1.04904e-05	1	1	1	1	1	1	1	1	1	1	1	1	0.43652	0.000313879
Sorogenida	1	1	1	1	1	1	1	1	1	1	1	1	1	1	1	1	1	1
Spariformes	1	1	1	0	1	1	1	1	1	1	1	1	1	1	1	1	1	0
Spathebothriidea	1	1	1	1	1	1	1	1	1	1	1	1	1	1	1	1	1	0
Sphacelariales	1	1	1	1	1	1	1	1	1	1	1	1	1	1	1	1	1	1
Sphaerobacterales	1	1	1	3.35276e-08	0.9375	1	1	1	1	1	1	1	1	1	1	0.268017	1	0.16717
Sphaerocarpales	1	1	1	1	1	1	1	1	1	1	1	1	1	1	1	1	1	0
Sphaeropleales	1	1	1	2.28882e-05	1	1	1	1	1	1	1	1	1	1	1	1	1	0.502954
Sphenodontia	1	1	1	0	1	1	1	1	1	1	1	1	1	1	1	1	1	1
Sphenomonadales	1	1	1	0	1	1	1	1	1	1	1	1	1	1	1	1	1	0
Sphingobacteriales	1	1	1	0.252197	1	1	1	1	1	1	1	1	1	0.75	1	1	0.437494	0.265053
Sphingomonadales	1	1	1	0.000495912	0.999022	0.999022	1	1	1	1	0.999022	0.999998	1	1	1	0.998778	1	0.923823
Spiculogloeales	1	1	1	0.25	1	1	1	1	1	1	1	1	1	1	1	1	0.25	0.25
Spinulosida	1	1	1	1	1	1	1	1	1	1	1	1	1	1	1	1	1	1
Spionida	1	1	1	0.25	1	1	1	1	1	1	1	1	1	1	1	1	1	0.25
Spirobolida	1	1	1	0.21875	1	1	1	1	1	1	1	1	1	1	1	1	1	0.71875
Spirochaetales	1	1	1	0.656286	1	1	1	1	1	1	0.999998	1	1	1	1	0.73632	0.996078	0.932662
Spirostreptida	1	1	1	0.5	1	1	1	1	1	1	1	1	1	1	1	1	1	0.75
Spirotrichonymphida	1	1	1	0.0078125	1	1	1	1	1	1	1	1	1	1	1	1	1	0.5
Spirulinales	1	1	1	0.5	1	1	1	1	1	1	1	1	1	1	1	1	1	0.25
Spirurida	1	1	1	0.03125	1	1	1	1	1	1	1	1	1	1	1	1	1	0.041134
Spizellomycetales	1	1	1	0.0625	1	1	1	1	1	1	1	1	1	1	1	1	1	0.0655518
Sporadotrichida	1	1	1	0.25	1	1	1	1	1	1	1	1	1	1	1	1	1	0.25
Sporidiobolales	1	1	1	0.0234375	1	1	1	1	1	1	1	1	1	1	1	1	1	0.0156481
Spumellaria	1	1	1	0	1	1	1	1	1	1	1	1	1	1	1	1	1	0.5
Squamata	1	1	1	0	1	1	1	1	1	1	1	1	1	1	1	1	1	0.481934
Stauromedusae	1	1	1	0.5	1	1	1	1	1	1	1	1	1	1	1	1	1	0.5
Stemonitida	1	1	1	0.00192261	1	1	1	1	1	1	1	1	1	1	1	1	0.999985	0.016861
Stichotrichida	1	1	1	1	1	1	1	1	1	1	1	1	1	1	1	1	1	0
Stolidobranchia	1	1	1	0.00195312	1	1	1	1	1	1	1	1	1	1	1	1	0.999756	0.798571
Strepsiptera	1	1	1	0.015625	1	1	1	1	1	1	1	1	1	1	1	1	0.984375	0.015625
Streptomycetales	1	1	1	0.00390637	1	1	1	1	1	1	1	1	1	1	1	0.996094	0.429687	0.00644147
Streptosporangiales	1	1	1	3.0525e-05	1	1	1	1	1	1	1	1	1	0.999969	1	0.999267	0.929443	0.00109539
Striatellales	1	1	1	1	1	1	1	1	1	1	1	1	1	1	1	1	1	1
Strigeidida	1	1	1	0.000488162	1	1	1	1	1	1	1	1	1	1	1	1	0.75	0.183101
Stylonematales	1	1	1	1	1	1	1	1	1	1	1	1	1	1	1	1	1	0
Suberitida	1	1	1	1	1	1	1	1	1	1	1	1	1	1	1	1	1	1
Suessiales	1	1	1	0.000976562	1	1	1	1	1	1	1	1	1	1	1	1	0.998047	0.00195312
Sulfolobales	1	1	1	7.37556e-16	1	1	1	1	1	1	1	1	1	1	1	0.787659	1	0.000427008
Sulfuricellales	1	1	1	0.939209	1	1	1	1	1	1	0.625	1	1	1	1	1	1	0.980469
Surirellales	1	1	1	0	1	1	1	1	1	1	1	1	1	1	1	1	1	0
Symphyacanthida	1	1	1	1	1	1	1	1	1	1	1	1	1	1	1	1	1	1
Symphyla	1	1	1	0	1	1	1	1	1	1	1	1	1	1	1	1	1	1
Synbranchiformes	1	1	1	0	1	1	1	1	1	1	1	1	1	1	1	1	1	1
Syndiniales	1	1	1	0.000610352	1	1	1	1	1	1	1	1	1	1	1	1	0.999939	0.000640869
Synechococcales	1	1	1	0.125	1	1	1	1	1	1	1	1	1	1	1	0.714871	0.999992	0.242159
Synergistales	1	1	1	0.000104785	1	1	1	0.999908	1	0.75	0.75	1	1	0.999908	1	0.690247	1	0.309786
Syngnathiformes	1	1	1	0	1	1	1	1	1	1	1	1	1	1	1	1	1	1
Synhymeniida	1	1	1	0.5	1	1	1	1	1	1	1	1	1	1	1	1	1	0.5
Syntrophobacterales	1	1	1	4.76371e-07	1	1	1	1	1	1	1	1	1	1	1	0.66071	1	0.0267906
Synurales	1	1	1	0	1	1	1	1	1	1	1	1	1	1	1	1	1	0
Takakiales	1	1	1	0	1	1	1	1	1	1	1	1	1	1	1	1	1	0
Tanaidacea	1	1	1	0	1	1	1	1	1	1	1	1	1	1	1	1	1	0
Taphrinales	1	1	1	0.5	1	1	1	1	1	1	1	1	1	1	1	1	1	0.5
Telonemida	1	1	1	0	1	1	1	1	1	1	1	1	1	1	1	1	1	0
Teloschistales	1	1	1	0	1	1	1	1	1	1	1	1	1	1	1	1	1	0
Temnopleuroida	1	1	1	0	1	1	1	1	1	1	1	1	1	1	1	1	1	0
Terebellida	1	1	1	0.125	1	1	1	1	1	1	1	1	1	1	1	1	1	0.1875
Terebratulida	1	1	1	0	1	1	1	1	1	1	1	1	1	1	1	1	1	0.5
Testudines	1	1	1	0	1	1	1	1	1	1	1	1	1	1	1	1	1	0.171326
Tetractinellida	1	1	1	0	1	1	1	1	1	1	1	1	1	1	1	1	1	0.5
Tetraodontiformes	1	1	1	0	1	1	1	1	1	1	1	1	1	1	1	1	1	0.5
Tetraphyllidea	1	1	1	0	1	1	1	1	1	1	1	1	1	1	1	1	1	0
Tetrasporales	1	1	1	0.25	1	1	1	1	1	1	1	1	1	1	1	1	0.5	0.25
Teuthida	1	1	1	0	1	1	1	1	1	1	1	1	1	1	1	1	1	0.3125
Thalassiophysales	1	1	1	1	1	1	1	1	1	1	1	1	1	1	1	1	1	1
Thalassiosirales	1	1	1	0.000793457	1	1	1	1	1	1	1	1	1	1	1	1	0.999998	0.00122071
Thermales	1	1	1	0.0393071	0.999756	1	1	1	1	1	0.999756	1	1	1	1	0.931007	1	0.9833
Thermoanaerobacterales	1	1	1	1.90735e-06	1	1	1	1	1	1	1	1	1	1	1	0.90771	1	0.15293
Thermococcales	1	1	1	6.21887e-20	1	1	1	1	1	1	1	1	1	1	1	0.517457	1	0.420043
Thermodesulfobacteriales	1	1	1	0.0114755	0.999512	1	1	0.998047	1	1	1	1	1	0.998047	1	0.998047	1	0.198148
Thermomicrobiales	1	1	1	0.00390625	0.999756	1	1	1	1	1	0.999756	1	1	0.996094	1	0.00589204	1	0.498973
Thermoplasmatales	1	1	1	1.65466e-08	1	1	1	1	1	1	1	1	1	1	1	0.0937846	1	0.905972
Thermoproteales	1	1	1	3.98162e-24	1	1	1	1	1	1	1	1	1	1	1	0.763003	0.96875	6.06668e-05
Thermotogales	1	1	1	1.11015e-21	1	1	1	1	1	1	1	1	1	1	1	0.15625	1	0.84375
Thigmotrichida	1	1	1	0	1	1	1	1	1	1	1	1	1	1	1	1	1	0
Thiotrichales	1	1	1	7.55586e-13	1	1	1	1	1	1	1	1	1	1	1	0.843699	0.999756	0.664113
Thoreales	1	1	1	0.5	1	1	1	1	1	1	1	1	1	1	1	1	0.5	0.5
Thysanoptera	1	1	1	0.375	1	1	1	1	1	1	1	1	1	1	1	1	1	0.40625
Tilletiales	1	1	1	0	1	1	1	1	1	1	1	1	1	1	1	1	1	0
Tintinnida	1	1	1	0	1	1	1	1	1	1	1	1	1	1	1	1	1	0
Tissierellales	1	1	1	3.46023e-12	1	1	1	1	1	1	1	1	1	1	1	0.997154	1	0.377236
Togniniales	1	1	1	0	1	1	1	1	1	1	1	1	1	1	1		1	1
Toxariales	1	1	1	1	1	1	1	1	1	1	1	1	1	1	1	1	1	1
Trefusiida	1	1	1	0	1	1	1	1	1	1	1	1	1	1	1	1	1	0
Tremellales	1	1	1	0.0131837	1	1	1	1	1	1	1	1	1	1	1	1	0.999998	0.692989
Trentepohliales	1	1	1	0.125	1	1	1	1	1	1	1	1	1	1	1	1	1	0.125
Triceratiales	1	1	1	0.125	1	1	1	1	1	1	1	1	1	1	1	1	1	0.03125
Trichocephalida	1	1	1	0.0136719	1	1	1	1	1	1	1	1	1	1	1	1	1	0.510986
Trichomonadida	1	1	1	2.81334e-05	1	1	1	1	1	1	1	1	1	1	1	1	0.999998	0.250021
Trichonymphida	1	1	1	1.99337e-22	1	1	1	1	1	1	1	1	1	1	1	1	0.499984	0.0878906
Trichoptera	1	1	1	1	1	1	1	1	1	1	1	1	1	1	1	1	1	1
Trichosporonales	1	1	1	0	1	1	1	1	1	1	1	1	1	1	1	1	1	1
Tricladida	1	1	1	0.1875	1	1	1	1	1	1	1	1	1	1	1	1	1	0.1875
Triplonchida	1	1	1	0.0615234	1	1	1	1	1	1	1	1	1	1	1	1	1	0.303101
Tritirachiales	1	1	1	0	1	1	1	1	1	1	1	1	1	1	1	1	1	0.5
Tritrichomonadida	1	1	1	0.00390625	1	1	1	1	1	1	1	1	1	1	1	1	1	0.0634766
Tubeufiales	1	1	1	1	1	1	1	1	1	1	1	1	1	1	1	1	1	0
Tubulidentata	1	1	1	0	1	1	1	1	1	1	1	1	1	1	1	1	1	1
Tubuliporida	1	1	1	0	1	1	1	1	1	1	1	1	1	1	1	1	1	0.5
Tylenchida	1	1	1	9.31259e-10	1	1	1	1	1	1	1	1	1	1	1	1	1	0.0625305
Tymovirales	1	1	1	0.000102818	0.999997	1	1	1	1	1	0.999996	1	1	1	1	1	1	0.0392876
Ulotrichales	1	1	1	0	1	1	1	1	1	1	1	1	1	1	1	1	1	0
Ulvales	1	1	1	0.25	1	1	1	1	1	1	1	1	1	1	1	1	1	0.40625
Umbelopsidales	1	1	1	0.03125	1	1	1	1	1	1	1	1	1	1	1	1	1	0
Unionoida	1	1	1	0	1	1	1	1	1	1	1	1	1	1	1	1	1	1
Urocystidales	1	1	1	0	1	1	1	1	1	1	1	1	1	1	1	1	1	0
Urostylida	1	1	1	0	1	1	1	1	1	1	1	1	1	1	1	1	1	0
Ustilaginales	1	1	1	0	1	1	1	1	1	1	1	1	1	1	1	1	1	0.683594
Valvatida	1	1	1	1	1	1	1	1	1	1	1	1	1	1	1	1	1	1
Vampyrellida	1	1	1	0	1	1	1	1	1	1	1	1	1	1	1	1	1	0
Vampyromorpha	1	1	1	0.25	1	1	1	1	1	1	1	1	1	1	1	1	1	0.25
Vaucheriales	1	1	1	0.125	1	1	1	1	1	1	1	1	1	1	1	1	1	0.5
Veillonellales	0.999985	0.999954	0.999954	0.00400116	0.999893	0.998001	0.999985	0.999998	0.999954	0.999954	0.999893	1	0.999969	0.999998	0.999985	0.818068	0.999969	0.935882
Velatida	1	1	1	0	1	1	1	1	1	1	1	1	1	1	1	1	1	0
Veneroida	1	1	1	0.00388336	1	1	1	1	1	1	1	1	1	1	1	1	1	0.753397
Verongiida	1	1	1	0	1	1	1	1	1	1	1	1	1	1	1	1	1	0.5
Verrucariales	1	1	1	0.1875	1	1	1	1	1	1	1	1	1	1	1	1	1	0.15625
Verrucomicrobiales	1	1	1	5.72205e-05	1	1	1	0.999996	1	1	1	1	1	0.999996	1	0.92987	0.96875	0.820264
Vestibuliferida	1	1	1	0.5	1	1	1	1	1	1	1	1	1	1	1	1	1	0.5
Vibrionales	1	1	1	1.54972e-05	1	1	1	1	1	1	1	1	1	1	1	0.595699	0.9375	0.396565
Vitales	1	0	1	0	1	1	1	1	1	1	1	1	1	1	1	1	1	1
Wallemiales	1	1	1	0.125	1	1	1	1	1	1	1	1	1	1	1	1	1	0.882812
Welwitschiales	1	1	1	0	1	1	1	1	1	1	1	1	1	1	1	1	1	0
Xanthomonadales	1	1	1	6.10352e-05	0.999829	0.999832	1	1	1	1	0.999829	1	0.999939	0.999939	0.999939	0.998044	1	0.638912
Xenopneusta	1	1	1	0	1	1	1	1	1	1	1	1	1	1	1	1	1	1
Xiphosura	1	1	1	0.5	1	1	1	1	1	1	1	1	1	1	1	1	1	0.5
Xylariales	1	1	1	0.015625	1	1	1	1	1	1	1	1	1	1	1	1	1	0.00183105
Zoantharia	1	1	1	0.5	1	1	1	1	1	1	1	1	1	1	1	1	1	0.75
Zoopagales	1	1	1	0	1	1	1	1	1	1	1	1	1	1	1	1	1	0
Zoraptera	1	1	1	0.121094	1	1	1	1	1	1	1	1	1	1	1	1	1	0.0859375
Zygentoma	1	1	1	0.000106812	1	1	1	1	1	1	1	1	1	1	1	1	0.998047	0.015976
Zygnematales	1	1	1	0	1	1	1	1	1	1	1	1	1	1	1	1	1	0.0703125

## Sheet: false positives
	Blast-Ensemble	BlastMeganFilteredLiberal	BlastMeganFiltered	COMMUNITY	ClarkM1Default	ClarkM4Spaced	Diamond-Ensemble	DiamondMegan	Gottcha	KrakenFiltered	Kraken	LMAT	MetaFlow	MetaPallette	Metaphlan	NBC	PhyloSift90pct	PhyloSift
Acanthobdellida																		1
Acarosporales				1
Acholeplasmatales	1	1	1	202	8	9	1		1	1	8	1		2		114	3	62
Acidaminococcales				35	1						1					24		3
Acidilobales				32	1	1												22
Acidimicrobiales				55	6	1					2					21		18
Acidithiobacillales				62		1				1	4					23	1	18
Acidobacteriales				107	3	1					2					47	4	39
Acidothermales				24						1	1					20		9
Acipenseriformes				3														3
Acochlidiacea
Acrasida
Acrospermales				2														3
Actiniaria				6														8
Actinomycetales				329	16	10					12	1		2			10	215
Actinopolysporales				8														4
Aeromonadales				137	33	22				1	20					24	5	63
Agamococcidiorida				1														1
Agaricales				20								2						17
Agaricostilbales				14														13
Agelasida				1
Akentrogonida				1														1
Albuginales		1		1
Alcyonacea				13														11
Alismatales				4														4
Alteromonadales		2		1224	77	69				3	66	3			1	623	54	478
Amblypygi				3														1
Amiiformes
Amphidiscosida				1
Amphilinidea
Amphipoda				11														4
Anaerolineales				13	2	2												4
Anaeroplasmatales				3													1	3
Andreaeales				1														1
Anguilliformes				3														4
Anostraca				8														5
Anthoathecata				5														3
Antipatharia
Anura				23														14
Aphragmophora				18														5
Apiales				5														2
Apodida				1														1
Apostomatida
Aquificales				163	2	1					1					125	1	30
Araeolaimida				4														3
Araneae				38													1	38
Araucariales				6														4
Arbacoida				1
Arcellinida				3														3
Archaeoglobales				109	1	2										47		66
Archaeognatha				4														4
Archaeosporales				4													2	4
Archigregarinorida				12													2	11
Arecales				5														4
Argentiniformes				1
Arguloida				2														1
Arhynchobdellida				4														4
Armophorida				6														8
Arthoniales				1														1
Arthracanthida
Arthrotardigrada				1														1
Ascaridida				1
Asparagales				2														1
Aspidochirotida				3														2
Asterales				2														1
Astigmata				23														18
Astomatida				4														5
Atractiellales				2														2
Auriculariales				3														2
Axinellida				5														5
Azygiida				8														7
Bacillales	4	36	2	3015	253	285	4	8	3	64	238	51	1	49	6	801	270	1717
Bacillariales				4														4
Bacteroidales				872	37	49				13	30	9				159	82	477
Bacteroidetes Order II. Incertae sedis				57	6	1					3					44		24
Baeomycetales				2														2
Balneolales				7														4
Bangiales				54													1	42
Basidiobolales				1														1
Batrachoidiformes				2
Batrachospermales				2														1
Bdellovibrionales				59	7						4					27	2	27
Beloniformes				1
Beroida				1														1
Beryciformes				7														1
Bicosoecida				14														15
Biddulphiales																		1
Bifidobacteriales				245	27	33				1	27	3				91	8	111
Bivalvulida				131													4	140
Blastocladiales				25													1	23
Blastodiniales
Blattodea				4														3
Boletales				9														5
Boliniales
Bonnemaisoniales				1														2
Boraginales				4													1	4
Bothriocephalidea				1														1
Botryosphaeriales				2														1
Bourgueticrinida				1														1
Brachypoda				5														2
Brachyspirales				92	5	5				3	5	2				30	10	56
Branchiobdellida				1														1
Brassicales				16														7
Bryometopida				1														1
Bryopsidales				78													8	73
Bunyavirales				11	4	4					3							1
Burkholderiales	3	7	1	2312	429	349	3	3	2	88	404	53		6	5	1053	93	879
Bursovaginoidea				7														10
Calanoida				15														13
Caldilineales				20	1	4												15
Caldisericales				24														15
Calditrichales				18														13
Caliciales				4														4
Callipodida				1														1
Calobryales				1														1
Calosphaeriales				2														3
Campylobacterales		1		612	19	25	1	1		3	16	3				307	24	251
Candidatus Brocadiales				31														20
Canellales				4
Cantharellales				11													1	10
Capitellida				6														2
Capnodiales				45														23
Carangiformes				1
Carcharhiniformes				1														1
Cardiobacteriales				31	1											23		5
Carnivora		1		49													2	27
Carybdeida				1														1
Caryophyllales				3														1
Caryophyllidea				2														2
Catenulisporales				34	5	2					3					30		2
Caudata				20														12
Caudovirales		3		480	88	101				41	92	2			2		7	97
Caulobacterales				190	18	14				1	19	1				78	13	75
Celastrales				1
Cellvibrionales				173	6	2					6					84	6	68
Cenarchaeales				20														18
Cephalodiscida				1														1
Ceramiales				14													1	21
Ceratodontiformes				2
Cercomonadida				14													1	13
Ceriantharia				2													1	2
Cetacea				28														20
Chaetocerotales				2														2
Chaetodermatida				2
Chaetodontiformes				1
Chaetonotida				4														4
Chaetopeltidales
Chaetophorales				7													1	5
Chaetothyriales				28														28
Characiformes				2
Charales				4														4
Chattonellales				14														6
Chaunacanthida																		1
Cheilostomatida				26														26
Chimaeriformes				1														1
Chiroptera				7														5
Chitinophagales				65	1											30		14
Chlamydiales				174	1	2					1				1	117	7	32
Chlamydodontida				1														1
Chlamydomonadales				25														21
Chlorellales				17														10
Chlorobiales	1	1	1	273	6	6	1	1	1	1	6	1	1		1	239	1	59
Chlorocystidales				1														1
Chlorodendrales				2														1
Chloroflexales				152	4	17			1	1	5	1				116	12	38
Chlorosarcinales				2														2
Choanoflagellida				36													10	31
Chondrillida				1														1
Chordodea				4
Chromadorida				6														7
Chromatiales				412	30	11				1	25	2				117	16	173
Chromulinales				3														3
Chroococcales		1		110	14	7					15					53		32
Chroococcidiopsidales				21	4	1					1							19
Chrysiogenales				16	2	1												4
Chrysomeridales				1														1
Chthoniobacterales				19														17
Chthonomonadales				15		1												7
Chytridiales				4														4
Cichliformes				1
Cladophorales																		1
Classiculales
Clevelandellida
Clostridiales				1867	76	95				11	57	2		1		609	63	929
Clupeiformes				2														1
Clypeasteroida				1														1
Coccolithales				1														1
Cocconeidales				1														1
Colaconematales				1
Coleochaetales				1														2
Coleoptera				56														36
Collodaria				8														11
Colpodida																		1
Columbiformes				1														1
Comatulida				2														1
Commelinales				1														1
Compsopogonales				1
Coniochaetales				1														1
Corallimorpharia				6
Corallinales				6														5
Coriobacteriales				99	3	4					4					24	4	44
Coronatae
Corticiales				1
Corynebacteriales		4		2188	186	159	1	7		15	177	20		2	2	649	84	1112
Coryneliales				2														2
Coscinodiscales				5														5
Cristamonadida				4														5
Crocodylia				1														1
Cryptomonadales				17														9
Ctenostomatida				8														6
Cucurbitales				3														3
Cupressales				3														3
Cyanidiales				12														7
Cycadales				4														5
Cyclophyllidea				6														2
Cyclopoida				8														7
Cyclostomatida				2														2
Cydippida				11													2	8
Cymatosirales
Cymbellales				8														9
Cypriniformes				11														9
Cyprinodontiformes				2														1
Cyrtocrinida				1														1
Cyrtolophosidida				2														3
Cyrtophorida				1														1
Cytophagales				320	6	4		1			7	1				108	2	140
Dacrymycetales				1
Dasycladales				10													1	9
Decapoda				42													1	37
Deferribacterales				50		1											1	25
Dehalococcoidales				25												22		3
Deinococcales		1		192	18	10				2	15	1			1	71	18	82
Dendroceratida				1														1
Dendrochirotida				4														3
Dentaliida				1
Dermaptera				3														3
Dermocystida				1														2
Dermoptera				1														1
Desmidiales				7													1	8
Desmodorida				2														2
Desmoscolecida				1
Desulfarculales				7	1													2
Desulfobacterales				225	7	4					6					114	3	81
Desulfovibrionales				323	7	9					7					186	21	139
Desulfurellales				17														7
Desulfurobacteriales				10													2	7
Desulfurococcales				293	7	6					1					104	12	207
Desulfuromonadales				282	8	1					3	1				236	11	76
Diaporthales				1
Dictyoceratida				2
Dictyoglomales				51												50		5
Dictyosteliida				59													1	46
Dictyotales				8														4
Dicyemida				1														2
Didelphimorphia				1														1
Dinophysiales				3														3
Dioscoreales				5														5
Diplogasterida				14														10
Diplonemida				10													2	11
Diplostraca				8														5
Diplura				7														4
Diprotodontia				3														1
Dipsacales				1														1
Diptera		1		102													6	86
Diversisporales				14														8
Dolichomastigales				3														3
Doliolida				8														1
Dorylaimida				12														6
Dysteriida				12														13
Eccrinales				8														7
Echiniscoidea				16													1	15
Echinoida				1														2
Echinorhynchida				18														14
Ectocarpales				24														21
Eggerthellales				114	5	5					5					70	3	27
Elasipodida				1														1
Elusimicrobiales				28												25		5
Endeostigmata				1														1
Endogenida				7													1	5
Enoplida				54														50
Enterobacterales	8	24	3	2359	578	427	6	11	7	71	517	72	4	19	5	839	173	1121
Enterogona				25													1	17
Entodiniomorphida				3														4
Entomophthorales				25										1				24
Entomoplasmatales				57	7	1					2					18		19
Entylomatales				1														1
Ephedrales				1														1
Ephemeroptera				13														14
Equisetales				1														1
Ericales				1
Erysipelotrichales				151	1	2					3	2					4	96
Erysiphales				9										2
Erythrobasidiales				2														1
Erythropeltidales																		1
Eucoccidiorida				117								5		1			8	85
Euglenales				77														82
Euglyphida				6													1	5
Eugregarinorida				38													1	29
Eunicida				7													1	7
Eunotiales
Euphausiacea				1
Euplotida				14														11
Eupodiscales				9														1
Eurotiales				115								1					2	79
Euryalida				1
Eustigmatales				32													1	27
Eutreptiales				19													2	17
Evaginogenida
Exogemmida				1														1
Exogenida				4														5
Fabales				10														5
Fagales				2														2
Fervidicoccales				21														18
Fibrobacterales				20														12
Filobasidiales				1														1
Filospermoidea				6														6
Fimbriimonadales				1
Flabelligerida				3														3
Flavobacteriales				717	24	11				1	21	4	1			235	34	320
Flosculariacea
Forcipulatida				2
Fossombroniales				1														1
Fragilariales				17														9
Frankiales				184	13	7					13	2				86	7	69
Fucales				23														20
Funariales				3														1
Fusobacteriales				198	8	7				3	5	1				84	14	79
Gadiformes				2														3
Gadilida				5														4
Gallionellales				29	2						3							13
Geastrales
Gelidiales				1														1
Gemmatimonadales				39												27		10
Gentianales				1
Geodermatophilales				58	13	3					12					27		16
Geophilomorpha				4														4
Geraniales				3														3
Gigartinales				18														12
Gigaspermales				1														1
Ginkgoales				3														2
Glaucocystales				1
Glaucosphaerales				2													1	2
Glissomonadida				2													1	2
Gloeobacterales				32							1					28		4
Glomerales				18													2	14
Glomerellales				19										2			1	12
Glycomycetales				19	7	3					6							4
Gnetales				3														3
Gobiiformes				2														2
Golfingiida				4														1
Goniochloridales				3														3
Gonorynchiformes				1														1
Gonyaulacales				20													3	20
Gracilariales				20														15
Grimmiales				1														1
Grylloblattodea				3														3
Gymnodiniales				14													2	12
Gymnophiona				1
Haemosporida				133													27	122
Halanaerobiales				89		1					2					25	2	36
Halobacteriales				356	2	1							1		1	110	14	242
Halocyprida																		1
Haloferacales				250	7	3				1	5	1				51	6	155
Haloplasmatales				17														14
Halymeniales				17														10
Hapalidiales				5														5
Haplosclerida				3														6
Haplotaxida				1														1
Haptorida				4														4
Harpacticoida				17														15
Harpellales				19													3	18
Helotiales				22										1				9
Hemiptera				88													1	51
Herpesvirales				1176	23	19				2	31						598	1113
Herpetosiphonales				32												31		5
Heteronemertea				10														5
Heterotrichida				11														9
Hexactinosida				7														4
Hildenbrandiales				2														3
Hiodontiformes				2														1
Holophagales				9														5
Holosporales				11														5
Holothyrida				1														1
Homosclerophorida				7														6
Honigbergiellida				11														11
Hydrogenophilales				38	4	2					3					20	1	10
Hymenoptera				70													6	31
Hymenostomatida				51														20
Hypnodendrales				2														2
Hypocreales				167								2					3	109
Hypotrichomonadida				1														1
Hyracoidea				1
Ichthyophonida				2														2
Ignatiales				1														1
Ignavibacteriales				19	2						1							4
Insectivora				26														19
Isochrysidales				13								1						8
Isocrinida				1														1
Isopoda				6														3
Ixodida				10														7
Jaapiales				1
Jahnulales				2														1
Julida				1														1
Jungermanniales				2													1	2
Kentrogonida				1														1
Kickxellales				7														9
Kiitrichida				1														1
Kiloniellales				10														5
Kineosporiales				30	4	4					5					25	2	12
Kinetoplastida				144								1					5	117
Klebsormidiales				1														1
Kopriimonadales				1														1
Kordiimonadales				10														7
Kosmotogales				37	3	3					1					24		8
Ktedonobacterales				14														7
Labriformes				3														2
Lactobacillales	7	19	6	2151	248	328	4	15	11	84	224	59	1	8	7	659	139	1117
Lagomorpha		3		9														3
Lamniformes				2														1
Laurales
Lecanicephalidea
Lecanorales				3														4
Lecithoepitheliata
Legionellales				99	3						4					54		33
Lentisphaerales				14														5
Lepidoptera				16														3
Leptocylindrales				1														1
Leptomyxida				5														5
Leptostraca				1
Leptothecata				28													2	25
Lichinales				3													1	3
Licnophorida				1														2
Liliales				1
Limnomedusae				4														3
Limoida				1														1
Lithobiomorpha				7														5
Lithodesmiales				2														1
Lituolida				3														3
Lobata				12													5	10
Longamoebia				25														14
Lophiiformes				5
Lophodiniales				1														1
Lophogastrida				1														4
Loxodida				1														1
Lucinoida				3														1
Lulworthiales				4														6
Lycopodiales
Macrodasyida				7														6
Macrostomida				1														2
Magnaporthales				39														31
Magnetococcales				32		2										26	1	7
Malacovalvulida				5														5
Malasseziales				12								1						4
Malpighiales				12														12
Malvales				1														1
Mamiellales				45													1	32
Marchantiales
Marinilabiliales				22														15
Mariprofundales				7														3
Mastogloiales				2														2
Medeolariales				1														1
Megaloptera				1														1
Meliolales				1														1
Melosirales				2														3
Mermithida				26														19
Mesostigmata				29														22
Mesostigmatales				1														1
Methanobacteriales				234	4	5					2					72	16	188
Methanocellales				78		2										46		30
Methanococcales				262	7	12					7					151	4	147
Methanomassiliicoccales				34		1											3	28
Methanomicrobiales				242	3	3					1					117		147
Methanopyrales				28												21		17
Methanosarcinales				275	11	10				1	10					130	9	170
Methylacidiphilales				33												27		5
Methylococcales				89	8	1					5				1	19	1	42
Methylophilales				104	3	5					11					71	1	42
Metzgeriales				2														2
Microascales				10														10
Microbiotheria				1
Microbotryales				6														2
Micrococcales		4		1418	166	113				9	167	6		10		330	89	800
Micromonosporales				171	23	7					24					58	7	69
Micropepsales				1														1
Microthamniales
Mictacea
Miliolida				92													7	94
Mixiales				9														4
Mobilida				1														1
Molpadiida				2														1
Monhysterida				15														18
Monoblepharidales				5														1
Mononchida																		1
Mononegavirales				100														39
Monophragmophora
Monostilifera				3														2
Monotremata				7														1
Monstrilloida				2														2
Mortierellales				12														5
Mucorales				43													1	38
Multivalvulida				12														10
Mycocaliciales				1														1
Mycoplasmatales				510	37	19				2	34	4				267	21	203
Myodocopida				5														2
Myoida				8														3
Myrtales				1
Mysida				7														7
Mytiloida				6														3
Myxococcales				299	22	23		2		1	21					177	18	120
Myzocytiopsidales				1														1
Nakamurellales				30	7	4					7					28		5
Nanaloricida				1														1
Nanoarchaeales				26												13	1	20
Narcomedusae				1														1
Nassellaria				4														4
Nassulida				2													1	2
Natranaerobiales				33	2						2					25	1	7
Natrialbales				253	2	1					2	1				28	2	162
Nautiliales				28	1	1										23		9
Nautilida				1														1
Naviculales				72													3	69
Nectiopoda				3														2
Neisseriales	2	5	4	305	30	24	1		1	8	29	5			1	101	17	150
Neocallimastigales				5
Neoechinorhynchida				1														1
Neogregarinorida				4														4
Neoloricata				1														5
Neuroptera				2
Nevskiales				9													1	2
Nidovirales				108													1	73
Nitrosomonadales				109	3	2				2	4					70	4	29
Nitrosopumilales				164												25	37	152
Nitrososphaerales				20														14
Nitrospinales				39														30
Nitrospirales				99	1						1		1			27	4	61
Noctilucales				1														1
Nostocales	1			219	50	41	1		4	1	32	1				90	5	66
Notostraca				2														2
Notothyladales				1														1
Nuculanoida				1													1	1
Nudibranchia				7														7
Oceanospirillales				515	42	18					26	3				148	14	246
Octopoda				1														1
Odonata				2
Oedogoniales				4														2
Oligacanthorhynchida				7														5
Olpidiopsidales				1														2
Onygenales				117										1			1	80
Ophioglossales				1														1
Ophiostomatales				11														5
Ophiurida				10														1
Opiliones				3														2
Opisthorchiida				3														5
Opitutales				55	1	1					1					27		30
Orbales				5
Orbiliales				8														4
Oribatida				14														9
Orthoptera				16														5
Oscillatoriales		7	4	327	34	18				1	31					181	7	109
Osteoglossiformes				2														1
Ostreoida				2
Ostropales				3														3
Oxalidales				2														2
Oxyrrhinales				1														2
Oxyurida				8														2
Palmariales				1														1
Palpigradi				1
Pandanales				1														1
Pantopoda				10														8
Parachela				15														10
Parachlamydiales				64		1										27	1	16
Paraliales																		1
Parvularculales				11														5
Pasteurellales		2		529	60	57				6	46	19				224	28	256
Pauropoda				5														4
Pavlovales				3														3
Pectinoida				1
Pedinellales				3														3
Pedinomonadales				5														1
Pedunculata				3														2
Pelagibacterales				52	2						1					25	3	22
Pelagomonadales				24														17
Pelecaniformes				1														1
Peltigerales				3														3
Peniculida				25													1	15
Pennatulacea				2														3
Perciformes				20														16
Peridiniales				66													6	68
Perissodactyla				6														2
Perkinsida				5														3
Peronosporales				38								3						17
Pertusariales				1
Petrotogales				30	1	2										24		1
Pezizales				7														6
Phaeoconchida				1														1
Phaeocystales				2														2
Phaeocystida
Phaeodendrida																		1
Phaeogromida				1														2
Phaeosphaerida																		1
Phaeothamniales				1														1
Phascolosomatiformes				1
Philasterida				6														4
Philodinida				4														5
Pholadomyoida				4														5
Pholidota				2														1
Phragmophora				6														4
Phthiraptera				20														11
Phycisphaerales				14	2													1
Phyllodocida				29													1	27
Physariida				27								3					1	12
Picornavirales				108	6	2					4							45
Pilosa				4														2
Pinales				1														2
Pinguiochrysidales				2														2
Piperales				3														4
Plagiopylida				3														3
Plagiorchiida				10													1	6
Planctomycetales				237	4	2					1					58	12	141
Platycopida																		1
Platyctenida				1														1
Platygloeales				1														1
Plecoptera				18														17
Pleosporales				54													3	39
Pleurobranchomorpha				1														1
Pleurocapsales				23	5						5						1	11
Pleuronectiformes				1
Pleuronematida				2														2
Ploima				7														5
Pneumocystidales				9														3
Poales		2		23														12
Podocopida				25														27
Poecilosclerida				2														1
Poecilostomatoida				8														7
Polycladida				1														1
Polydesmida
Polymorphida				7														5
Polyopisthocotylea				19														6
Polypodiales				5													1	1
Polyporales				38								2						11
Polypteriformes				1														1
Polytrichales				2														2
Porellales				1
Porocephalida				7														4
Porphyridiales				4														4
Pottiales				1														1
Prasinococcales				3														2
Prasiolales				2														2
Primates	2	11	2	120				5				26					7	83
Proboscidea				3														2
Prolecithophora				14													1	12
Propionibacteriales	1	1		255	45	40	1		1	1	38	1		1	1	76	7	103
Prorodontida				8													1	7
Proseriata				5														4
Proteales
Proteocephalidea				4														4
Protoheterotrichida				1														2
Protosteliales				10													2	13
Protostomatida				4														4
Protura				15														10
Pseudoamphisiellida				1														1
Pseudomonadales	8	57	8	1785	274	240	2	3	3	57	266	188		13	1	429	213	903
Pseudonocardiales				332	32	11					29	1				84	12	143
Pseudoscorpiones				16														15
Psocoptera				21														15
Pucciniales				18								1						8
Puniceicoccales				13														7
Pygophora				1														1
Pyramimonadales				3														2
Pyrenomonadales				47													4	40
Pyrenulales				2														2
Pyrocystales				1
Pythiales				11														6
Ranunculales				1														1
Raphidioptera				1
Rhabditida				138													10	125
Rhabdocoela				25													4	30
Rhabdopleurida				6														4
Rhaponeidales
Rhinebothriidea				1														1
Rhizobiales	2	14	1	2478	338	288	2	1	1	29	258	47		4	1	1037	120	916
Rhizochloridales																		1
Rhizochromulinales																		1
Rhizophydiales				22														16
Rhizosoleniales				4														4
Rhodellales				11														12
Rhodobacterales				755	29	12					18	11				256	27	309
Rhodocyclales				235	25	19				2	25	1				105	10	89
Rhodospirillales				606	43	20				1	29	4	1		1	179	22	244
Rhodymeniales				4													3	5
Rhopalodiales				1														1
Rhynchonellida																		1
Ricinulei				2														1
Rickettsiales				711	30	73				9	27	3		6	4	465	42	177
Rodentia		2		54													2	30
Rotaliida				44													1	47
Rubrobacterales				31	5	1										23		17
Russulales				1														1
Sabellida				23														24
Saccharomycetales				512								1		6			38	383
Salinisphaerales				7														3
Salpida				2														3
Salviniales				1														1
Santalales				3														5
Saprolegniales		5		13														3
Saprospirales				53		1												21
Saxifragales				1														1
Scandentia				9													1	6
Schizaeales				1														1
Schizopyrenida				26														22
Schizosaccharomycetales				30													1	19
Scleractinia				75														32
Scorpiones				1
Sebacinales				5														2
Sebdeniales				1													1	1
Selaginellales				5														5
Selenomonadales				120		1											5	80
Semaeostomeae				1														1
Semionotiformes				8														2
Sepiida				3														2
Sepiolida				1
Septobasidiales				1
Sessilia				3														2
Sessilida				14														16
Siluriformes				4														2
Siphonostomatoida				12														6
Sirenia				2														1
Slopalinida				5														4
Solanales				18													2	16
Solemyoida				1
Solibacterales				31												30		3
Solifugae				2														2
Solirubrobacterales				45	4	2					2					29		10
Sordariales				90													7	71
Sorogenida
Spariformes				1														1
Spathebothriidea																		1
Sphacelariales
Sphaerobacterales				44	2						1					21		18
Sphaerocarpales																		1
Sphaeropleales				23													1	19
Sphenodontia				1
Sphenomonadales				5														5
Sphingobacteriales				128	2	3				1	2					28	13	68
Sphingomonadales				344	22	12					20	5				96	3	109
Spiculogloeales				2													2	2
Spinulosida
Spionida				2														2
Spirobolida				3														2
Spirochaetales	2			490	22	27	2		3	4	20	2			6	177	13	238
Spirostreptida				2														1
Spirotrichonymphida				7														8
Spirulinales				2														2
Spirurida				38														19
Spizellomycetales				16														13
Sporadotrichida				2														2
Sporidiobolales				26														23
Spumellaria				5														4
Squamata				16														4
Stauromedusae				1														1
Stemonitida				11													1	13
Stichotrichida																		1
Stolidobranchia				29													1	12
Strepsiptera				6													1	6
Streptomycetales				799	79	52		1		4	94	4		3		64	23	429
Streptosporangiales				304	21	9					17					80	6	164
Striatellales
Strigeidida				29													1	12
Stylonematales																		1
Suberitida
Suessiales				14													1	9
Sulfolobales				208	2	5										131	21	161
Sulfuricellales				6							2							2
Surirellales				3														3
Symphyacanthida
Symphyla				1
Synbranchiformes				1
Syndiniales				14													1	13
Synechococcales		1		599	24	12				4	23	5				346	16	183
Synergistales				97	2	2				1	1	1				17	1	36
Syngnathiformes				3
Synhymeniida				1														1
Syntrophobacterales				74	1	1										51	1	28
Synurales				7														7
Takakiales				1														1
Tanaidacea				1														1
Taphrinales				1														1
Telonemida				2														2
Teloschistales				1														1
Temnopleuroida				1														1
Terebellida				5														3
Terebratulida				6														1
Testudines				19														10
Tetractinellida				3														1
Tetraodontiformes				4														1
Tetraphyllidea				3														3
Tetrasporales				2													1	2
Teuthida				6														3
Thalassiophysales
Thalassiosirales				41													2	41
Thermales				130	4	3					3					25	5	59
Thermoanaerobacterales				460	35	61				11	34	6		4	2	199	17	184
Thermococcales				312	2	8					1					165	13	164
Thermodesulfobacteriales				18	1													10
Thermomicrobiales				26	1						1					21		7
Thermoplasmatales				135		1										74	2	70
Thermoproteales				318	8	8					2					147	12	234
Thermotogales				285	7	23				5	8	4			2	214	12	65
Thigmotrichida				1														1
Thiotrichales				184	9	9					9	2				52	3	70
Thoreales				1													1	1
Thysanoptera				11														3
Tilletiales				1														1
Tintinnida				2														2
Tissierellales				193	3	4				1	2					51	4	122
Togniniales				1
Toxariales
Trefusiida				2														2
Tremellales				32													4	21
Trentepohliales				3														3
Triceratiales				3														6
Trichocephalida				13														11
Trichomonadida				17													1	17
Trichonymphida				94													9	80
Trichoptera
Trichosporonales				2
Tricladida				36													1	34
Triplonchida				5														8
Tritirachiales				2														1
Tritrichomonadida				8														9
Tubeufiales																		1
Tubulidentata				1
Tubuliporida				6														1
Tylenchida				44													1	46
Tymovirales				270	6	1					8						4	122
Ulotrichales				4														4
Ulvales				7														3
Umbelopsidales				5														6
Unionoida				10
Urocystidales				1														1
Urostylida				3														3
Ustilaginales				11														3
Valvatida
Vampyrellida				3														3
Vampyromorpha				2														2
Vaucheriales				11														1
Veillonellales	2	1	1	109	3	3	1		1	1	3	5			2	24	13	49
Velatida				1														1
Veneroida				50													2	30
Verongiida				2														1
Verrucariales				3														4
Verrucomicrobiales				64	2											26	1	19
Vestibuliferida				1														1
Vibrionales	1	2	1	676	59	63	1	2	1	8	39	6		2	1	264	53	328
Vitales		1		1
Wallemiales				12														4
Welwitschiales				1														1
Xanthomonadales	1	3	1	467	79	56	1		2	18	67	9			1	195	14	158
Xenopneusta				2
Xiphosura				1														1
Xylariales				19														16
Zoantharia				1														1
Zoopagales				6														6
Zoraptera				4														6
Zygentoma				14													1	12
Zygnematales				8														6

## Sheet: false negatives
	Blast-Ensemble	BlastMeganFilteredLiberal	BlastMeganFiltered	COMMUNITY	ClarkM1Default	ClarkM4Spaced	Diamond-Ensemble	DiamondMegan	Gottcha	KrakenFiltered	Kraken	LMAT	MetaFlow	MetaPallette	Metaphlan	NBC	PhyloSift90pct	PhyloSift
Acanthobdellida
Acarosporales
Acholeplasmatales	1	2	4	1	1	1	1	4	1	1	1	1	3	5	1	1	2	1
Acidaminococcales			1					2					1	2		1	1
Acidilobales								1						1		1
Acidimicrobiales
Acidithiobacillales		1	1					2					1	3	1	2	1
Acidobacteriales								2				2	5	11	2	6	1
Acidothermales								1	1				2	7	1		1	1
Acipenseriformes
Acochlidiacea
Acrasida
Acrospermales
Actiniaria
Actinomycetales		3	3		3	3		1	3	3	3		3	5		5
Actinopolysporales
Aeromonadales			1					2					1	4		2	1
Agamococcidiorida
Agaricales
Agaricostilbales
Agelasida
Akentrogonida
Albuginales
Alcyonacea
Alismatales
Alteromonadales	1		6				3	33	4				47	53	41	7	10	3
Amblypygi
Amiiformes
Amphidiscosida
Amphilinidea
Amphipoda
Anaerolineales
Anaeroplasmatales
Andreaeales
Anguilliformes
Anostraca
Anthoathecata
Antipatharia
Anura
Aphragmophora
Apiales
Apodida
Apostomatida
Aquificales			1					1						4		1
Araeolaimida
Araneae
Araucariales
Arbacoida
Arcellinida
Archaeoglobales								1						2
Archaeognatha
Archaeosporales
Archigregarinorida
Arecales
Argentiniformes
Arguloida
Arhynchobdellida
Armophorida
Arthoniales
Arthracanthida
Arthrotardigrada
Ascaridida
Asparagales
Aspidochirotida
Asterales
Astigmata
Astomatida
Atractiellales
Auriculariales
Axinellida
Azygiida
Bacillales	4	2	19		1	1	6	33	6	1	1	1	51	113	34	24	17	10
Bacillariales
Bacteroidales			2					5					14	14	1	9	2	1
Bacteroidetes Order II. Incertae sedis														3
Baeomycetales
Balneolales
Bangiales
Basidiobolales
Batrachoidiformes
Batrachospermales
Bdellovibrionales													1	3	1	1
Beloniformes
Beroida
Beryciformes
Bicosoecida
Biddulphiales
Bifidobacteriales	1	1	2			1	1	8	1	1			9	14	6	5	5	2
Bivalvulida
Blastocladiales
Blastodiniales
Blattodea
Boletales
Boliniales
Bonnemaisoniales
Boraginales
Bothriocephalidea
Botryosphaeriales
Bourgueticrinida
Brachypoda
Brachyspirales			3					3					3	5		3
Branchiobdellida
Brassicales
Bryometopida
Bryopsidales
Bunyavirales
Burkholderiales	3	4	10				4	24	7				66	84	43	16	14	5
Bursovaginoidea
Calanoida
Caldilineales
Caldisericales
Calditrichales
Caliciales
Callipodida
Calobryales
Calosphaeriales
Campylobacterales			2					11		1	1		13	34	7	10	3	3
Candidatus Brocadiales
Canellales
Cantharellales
Capitellida
Capnodiales
Carangiformes
Carcharhiniformes
Cardiobacteriales								1					1	3
Carnivora
Carybdeida
Caryophyllales
Caryophyllidea
Catenulisporales														2
Caudata
Caudovirales
Caulobacterales	1		1				1	3	1				1	11	1	6	1	1
Celastrales
Cellvibrionales								2					3	3	3		2
Cenarchaeales
Cephalodiscida
Ceramiales
Ceratodontiformes
Cercomonadida
Ceriantharia
Cetacea
Chaetocerotales
Chaetodermatida
Chaetodontiformes
Chaetonotida
Chaetopeltidales
Chaetophorales
Chaetothyriales
Characiformes
Charales
Chattonellales
Chaunacanthida
Cheilostomatida
Chimaeriformes
Chiroptera
Chitinophagales													1	4
Chlamydiales			1					5					2	8	1		1	1
Chlamydodontida
Chlamydomonadales
Chlorellales
Chlorobiales	5	4	5	4	4	4	5	11	5	4	4	4	26	26	21	4	12	7
Chlorocystidales
Chlorodendrales
Chloroflexales	5	6	7		1	1	5	8	5	3	1	3	8	19	7		7	6
Chlorosarcinales
Choanoflagellida
Chondrillida
Chordodea
Chromadorida
Chromatiales			1					3					7	11	7	3	2
Chromulinales
Chroococcales	3	2	3		3	3	3		3	3	3		3	4	3	3	2
Chroococcidiopsidales
Chrysiogenales														2		1
Chrysomeridales
Chthoniobacterales
Chthonomonadales
Chytridiales
Cichliformes
Cladophorales
Classiculales
Clevelandellida
Clostridiales		6	13		2	2		27	4	2	2		33	69	21	26	7	2
Clupeiformes
Clypeasteroida
Coccolithales
Cocconeidales
Colaconematales
Coleochaetales
Coleoptera
Collodaria
Colpodida
Columbiformes
Comatulida
Commelinales
Compsopogonales
Coniochaetales
Corallimorpharia
Corallinales
Coriobacteriales								1						1
Coronatae
Corticiales
Corynebacteriales	5	5	9				5	15	6			1	20	56	10	15	9	4
Coryneliales
Coscinodiscales
Cristamonadida
Crocodylia
Cryptomonadales
Ctenostomatida
Cucurbitales
Cupressales
Cyanidiales
Cycadales
Cyclophyllidea
Cyclopoida
Cyclostomatida
Cydippida
Cymatosirales
Cymbellales
Cypriniformes
Cyprinodontiformes
Cyrtocrinida
Cyrtolophosidida
Cyrtophorida
Cytophagales								1					7	13	2	6
Dacrymycetales
Dasycladales
Decapoda
Deferribacterales														2		2
Dehalococcoidales								2					1	5	1		1	1
Deinococcales								2					5	10	3	3	1
Dendroceratida
Dendrochirotida
Dentaliida
Dermaptera
Dermocystida
Dermoptera
Desmidiales
Desmodorida
Desmoscolecida
Desulfarculales
Desulfobacterales								1	1				2	7	2	1	1
Desulfovibrionales								4					5	13	3	3
Desulfurellales								1						1		1
Desulfurobacteriales														3		2
Desulfurococcales	1		4		1	1	1	6	1				3	12	1	4	1
Desulfuromonadales			2					4					11	11	11		1	1
Diaporthales
Dictyoceratida
Dictyoglomales			1					1						1
Dictyosteliida
Dictyotales
Dicyemida
Didelphimorphia
Dinophysiales
Dioscoreales
Diplogasterida
Diplonemida
Diplostraca
Diplura
Diprotodontia
Dipsacales
Diptera
Diversisporales
Dolichomastigales
Doliolida
Dorylaimida
Dysteriida
Eccrinales
Echiniscoidea
Echinoida
Echinorhynchida
Ectocarpales
Eggerthellales								2					1	3
Elasipodida
Elusimicrobiales
Endeostigmata
Endogenida
Enoplida
Enterobacterales	3	4	14				4	33	5	2	2	4	41	74	14	26	14	5
Enterogona
Entodiniomorphida
Entomophthorales
Entomoplasmatales
Entylomatales
Ephedrales
Ephemeroptera
Equisetales
Ericales
Erysipelotrichales
Erysiphales
Erythrobasidiales
Erythropeltidales
Eucoccidiorida
Euglenales
Euglyphida
Eugregarinorida
Eunicida
Eunotiales
Euphausiacea
Euplotida
Eupodiscales
Eurotiales
Euryalida
Eustigmatales
Eutreptiales
Evaginogenida
Exogemmida
Exogenida
Fabales
Fagales
Fervidicoccales
Fibrobacterales														2		1
Filobasidiales
Filospermoidea
Fimbriimonadales
Flabelligerida
Flavobacteriales			4				1	11	1				7	19	8	13	1
Flosculariacea
Forcipulatida
Fossombroniales
Fragilariales
Frankiales			1					5					9	14	8		1	1
Fucales
Funariales
Fusobacteriales			3					3					3	7		3
Gadiformes
Gadilida
Gallionellales
Geastrales
Gelidiales
Gemmatimonadales
Gentianales
Geodermatophilales
Geophilomorpha
Geraniales
Gigartinales
Gigaspermales
Ginkgoales
Glaucocystales
Glaucosphaerales
Glissomonadida
Gloeobacterales													1	2
Glomerales
Glomerellales
Glycomycetales
Gnetales
Gobiiformes
Golfingiida
Goniochloridales
Gonorynchiformes
Gonyaulacales
Gracilariales
Grimmiales
Grylloblattodea
Gymnodiniales
Gymnophiona
Haemosporida
Halanaerobiales								1						1
Halobacteriales	1	1	1	1	1	1	1	2	1	1	1	1	3	9	2	2	2	1
Halocyprida
Haloferacales
Haloplasmatales
Halymeniales
Hapalidiales
Haplosclerida
Haplotaxida
Haptorida
Harpacticoida
Harpellales
Helotiales
Hemiptera
Herpesvirales
Herpetosiphonales
Heteronemertea
Heterotrichida
Hexactinosida
Hildenbrandiales
Hiodontiformes
Holophagales
Holosporales
Holothyrida
Homosclerophorida
Honigbergiellida
Hydrogenophilales													3	1	3
Hymenoptera
Hymenostomatida
Hypnodendrales
Hypocreales
Hypotrichomonadida
Hyracoidea
Ichthyophonida
Ignatiales
Ignavibacteriales
Insectivora
Isochrysidales
Isocrinida
Isopoda
Ixodida
Jaapiales
Jahnulales
Julida
Jungermanniales
Kentrogonida
Kickxellales
Kiitrichida
Kiloniellales
Kineosporiales									1				4	3	4		4	1
Kinetoplastida
Klebsormidiales
Kopriimonadales
Kordiimonadales
Kosmotogales														2		1
Ktedonobacterales
Labriformes
Lactobacillales	11	10	21		1		11	38	14	7	4	2	98	150	67	44	32	20
Lagomorpha
Lamniformes
Laurales
Lecanicephalidea
Lecanorales
Lecithoepitheliata
Legionellales								1					1	3	1	1
Lentisphaerales
Lepidoptera
Leptocylindrales
Leptomyxida
Leptostraca
Leptothecata
Lichinales
Licnophorida
Liliales
Limnomedusae
Limoida
Lithobiomorpha
Lithodesmiales
Lituolida
Lobata
Longamoebia
Lophiiformes
Lophodiniales
Lophogastrida
Loxodida
Lucinoida
Lulworthiales
Lycopodiales
Macrodasyida
Macrostomida
Magnaporthales
Magnetococcales													3	2	3		2
Malacovalvulida
Malasseziales
Malpighiales
Malvales
Mamiellales
Marchantiales
Marinilabiliales
Mariprofundales
Mastogloiales
Medeolariales
Megaloptera
Meliolales
Melosirales
Mermithida
Mesostigmata
Mesostigmatales
Methanobacteriales	1	2	4				1	4	1				4	15	2	3	1	1
Methanocellales
Methanococcales	1		3				1	6	1				3	13	4	2	1
Methanomassiliicoccales
Methanomicrobiales								3	1				5	8	4	2	2	1
Methanopyrales
Methanosarcinales					1	1		2					10	18	8	4	3	2
Methylacidiphilales										1	1			1
Methylococcales			1					3					2	5	1	2	1	1
Methylophilales			1					2		4	4		3	5	4	1	1	1
Metzgeriales
Microascales
Microbiotheria
Microbotryales
Micrococcales	3	1	7		3	3	3	10	3	3	3		13	33	10	11	5	2
Micromonosporales		2	3					3					4	4	1	3	3	1
Micropepsales
Microthamniales
Mictacea
Miliolida
Mixiales
Mobilida
Molpadiida
Monhysterida
Monoblepharidales
Mononchida
Mononegavirales
Monophragmophora
Monostilifera
Monotremata
Monstrilloida
Mortierellales
Mucorales
Multivalvulida
Mycocaliciales
Mycoplasmatales	1	1	13				1	17	1	1	1		5	44	2	8	4	4
Myodocopida
Myoida
Myrtales
Mysida
Mytiloida
Myxococcales			1				1	4	1				11	20	6	3	3	2
Myzocytiopsidales
Nakamurellales								1					1	1
Nanaloricida
Nanoarchaeales					1	1								2
Narcomedusae
Nassellaria
Nassulida
Natranaerobiales														2
Natrialbales								1						3		3
Nautiliales			1					1						3
Nautilida
Naviculales
Nectiopoda
Neisseriales		1	3		1	1		4	1	1	1		5	5	2	4	1	1
Neocallimastigales
Neoechinorhynchida
Neogregarinorida
Neoloricata
Neuroptera
Nevskiales
Nidovirales
Nitrosomonadales								2					7	8	7	1
Nitrosopumilales
Nitrososphaerales
Nitrospinales
Nitrospirales													1	1		1
Noctilucales
Nostocales									4				5	3	4		1
Notostraca
Notothyladales
Nuculanoida
Nudibranchia
Oceanospirillales							1	7		1	1		5	10	4	4	1	1
Octopoda
Odonata
Oedogoniales
Oligacanthorhynchida
Olpidiopsidales
Onygenales
Ophioglossales
Ophiostomatales
Ophiurida
Opiliones
Opisthorchiida
Opitutales														3
Orbales
Orbiliales
Oribatida
Orthoptera
Oscillatoriales	2	2	3				2	3	1			3	11	9	10	2	4	2
Osteoglossiformes
Ostreoida
Ostropales
Oxalidales
Oxyrrhinales
Oxyurida
Palmariales
Palpigradi
Pandanales
Pantopoda
Parachela
Parachlamydiales														1		1
Paraliales
Parvularculales								1						1		1
Pasteurellales	1		1				1	5	1				14	23	9	4	3	1
Pauropoda
Pavlovales
Pectinoida
Pedinellales
Pedinomonadales
Pedunculata
Pelagibacterales
Pelagomonadales
Pelecaniformes
Peltigerales
Peniculida
Pennatulacea
Perciformes
Peridiniales
Perissodactyla
Perkinsida
Peronosporales
Pertusariales
Petrotogales														3		1
Pezizales
Phaeoconchida
Phaeocystales
Phaeocystida
Phaeodendrida
Phaeogromida
Phaeosphaerida
Phaeothamniales
Phascolosomatiformes
Philasterida
Philodinida
Pholadomyoida
Pholidota
Phragmophora
Phthiraptera
Phycisphaerales
Phyllodocida
Physariida
Picornavirales
Pilosa
Pinales
Pinguiochrysidales
Piperales
Plagiopylida
Plagiorchiida
Planctomycetales													1	5	1	4	1
Platycopida
Platyctenida
Platygloeales
Plecoptera
Pleosporales
Pleurobranchomorpha
Pleurocapsales
Pleuronectiformes
Pleuronematida
Ploima
Pneumocystidales
Poales
Podocopida
Poecilosclerida
Poecilostomatoida
Polycladida
Polydesmida
Polymorphida
Polyopisthocotylea
Polypodiales
Polyporales
Polypteriformes
Polytrichales
Porellales
Porocephalida
Porphyridiales
Pottiales
Prasinococcales
Prasiolales
Primates
Proboscidea
Prolecithophora
Propionibacteriales								2				1	9	13	4	2
Prorodontida
Proseriata
Proteales
Proteocephalidea
Protoheterotrichida
Protosteliales
Protostomatida
Protura
Pseudoamphisiellida
Pseudomonadales	2	1	5				2	15	10	1	1		54	66	39	3	11	1
Pseudonocardiales	1		2				1	3	1				2	6	1		1
Pseudoscorpiones
Psocoptera
Pucciniales
Puniceicoccales														1		1
Pygophora
Pyramimonadales
Pyrenomonadales
Pyrenulales
Pyrocystales
Pythiales
Ranunculales
Raphidioptera
Rhabditida
Rhabdocoela
Rhabdopleurida
Rhaponeidales
Rhinebothriidea
Rhizobiales	9	9	14		1	1	9	25	9	1	1	3	42	70	31	7	19	11
Rhizochloridales
Rhizochromulinales
Rhizophydiales
Rhizosoleniales
Rhodellales
Rhodobacterales								4					20	13	13	7
Rhodocyclales								2					5	7	4	1
Rhodospirillales	1		1				1	1	1				7	15	4	4	2
Rhodymeniales
Rhopalodiales
Rhynchonellida
Ricinulei
Rickettsiales	2	2	14				2	21	4				20	40	12	2	6	4
Rodentia
Rotaliida
Rubrobacterales													4	3	3		2
Russulales
Sabellida
Saccharomycetales	3	2	2		6	6	5	3	6	6	6	3	6	11	5	6	3	3
Salinisphaerales
Salpida
Salviniales
Santalales
Saprolegniales
Saprospirales														2		2
Saxifragales
Scandentia
Schizaeales
Schizopyrenida
Schizosaccharomycetales
Scleractinia
Scorpiones
Sebacinales
Sebdeniales
Selaginellales
Selenomonadales							1	1	1				1	2	1	1
Semaeostomeae
Semionotiformes
Sepiida
Sepiolida
Septobasidiales
Sessilia
Sessilida
Siluriformes
Siphonostomatoida
Sirenia
Slopalinida
Solanales
Solemyoida
Solibacterales													2	2
Solifugae
Solirubrobacterales			1					1					1	1
Sordariales
Sorogenida
Spariformes
Spathebothriidea
Sphacelariales
Sphaerobacterales													1	4
Sphaerocarpales
Sphaeropleales
Sphenodontia
Sphenomonadales
Sphingobacteriales								1						7		5
Sphingomonadales							1	4	1				9	9	8	3	3	1
Spiculogloeales
Spinulosida
Spionida
Spirobolida
Spirochaetales	1	3	8		1	1	1	17	1	1	1	1	8	34	8	15	4	1
Spirostreptida
Spirotrichonymphida
Spirulinales
Spirurida
Spizellomycetales
Sporadotrichida
Sporidiobolales
Spumellaria
Squamata
Stauromedusae
Stemonitida
Stichotrichida
Stolidobranchia
Strepsiptera
Streptomycetales			2					5	1				9	13	5	9	6	3
Streptosporangiales								1					3	6	3		1
Striatellales
Strigeidida
Stylonematales
Suberitida
Suessiales
Sulfolobales			1					5					2	4	1	2	1	1
Sulfuricellales
Surirellales
Symphyacanthida
Symphyla
Synbranchiformes
Syndiniales
Synechococcales	1	1	2				1	14	1				12	20	14		3	1
Synergistales								2					1	4		1
Syngnathiformes
Synhymeniida
Syntrophobacterales								1					3	6	3	1	1
Synurales
Takakiales
Tanaidacea
Taphrinales
Telonemida
Teloschistales
Temnopleuroida
Terebellida
Terebratulida
Testudines
Tetractinellida
Tetraodontiformes
Tetraphyllidea
Tetrasporales
Teuthida
Thalassiophysales
Thalassiosirales
Thermales			1					6					3	6	1	6
Thermoanaerobacterales	5	6	13		1	2	5	23	5	3	1	3	22	33	11	15	12	7
Thermococcales	1	1	1				1	9	1				4	24	4	6	2	2
Thermodesulfobacteriales								1						1		1
Thermomicrobiales														1
Thermoplasmatales								1					3	1	3	4	2
Thermoproteales	2		2		3	3	2	7	2			1	3	11	3	2	3	1
Thermotogales		2	6					11		1	1		6	21	2	2	3	2
Thigmotrichida
Thiotrichales								2		3	3		4	4	5	1	1	1
Thoreales
Thysanoptera
Tilletiales
Tintinnida
Tissierellales														3
Togniniales
Toxariales
Trefusiida
Tremellales					1	1	1		1	1	1		1		1	1
Trentepohliales
Triceratiales
Trichocephalida
Trichomonadida
Trichonymphida
Trichoptera
Trichosporonales
Tricladida
Triplonchida
Tritirachiales
Tritrichomonadida
Tubeufiales
Tubulidentata
Tubuliporida
Tylenchida
Tymovirales
Ulotrichales
Ulvales
Umbelopsidales
Unionoida
Urocystidales
Urostylida
Ustilaginales
Valvatida
Vampyrellida
Vampyromorpha
Vaucheriales
Veillonellales		1	1		1	1		1	1	1	1		1	1		2	1	1
Velatida
Veneroida
Verongiida
Verrucariales
Verrucomicrobiales								1						1
Vestibuliferida
Vibrionales	1	1	3		1	1	1	6	1	1	1		17	15	3	5	3	1
Vitales
Wallemiales
Welwitschiales
Xanthomonadales			4				1	7	1				15	24	12	5	5	4
Xenopneusta
Xiphosura
Xylariales
Zoantharia
Zoopagales
Zoraptera
Zygentoma
Zygnematales
