# Supplementary material for: Comprehensive benchmarking and ensemble approaches for metagenomic classifiers
Source: Genome Biol. 2017 Sep 21;18:182. doi: 10.1186/s13059-017-1299-7 (PMC5609029; doi:10.1186/s13059-017-1299-7)
Supplement: Supplementary file 6 — Tool accuracy per taxon. Each file is categorized by taxonomic level. Inside each file, the first sheet shows the accuracy (with additional columns at the species level for mean GC content, genome length, and class(es) for associated strains based on the number of repeats). The second sheet details the number of false positives and the third sheet details the number of false negatives of each classifier for each taxon in each taxonomic level. The three ensemble classifiers (Community, Blast Ensemble, Diamond Ensemble) are included in this analysis for comparison. (ZIP 1590 kb) [file 13059_2017_1299_MOESM6_ESM.zip › results_by_taxa/phylum_performance.xls]

## Sheet: accuracy
	Blast-Ensemble	BlastMeganFilteredLiberal	BlastMeganFiltered	COMMUNITY	ClarkM1Default	ClarkM4Spaced	Diamond-Ensemble	DiamondMegan	Gottcha	KrakenFiltered	Kraken	LMAT	MetaFlow	MetaPallette	Metaphlan	NBC	PhyloSift90pct	PhyloSift
Acanthocephala	1	1	1	7.51019e-06	1	1	1	1	1	1	1	1	1	1	1	1	1	0.625007
Acidobacteria	1	1	1	0.832031	1	1	1	1	1	1	1	0.5	0.433594	0.167969	0.5	0.232367	0.871826	0.832147
Actinobacteria	1	1	1	0.0625003	1	0.999908	1	1	1	1	1	1	1	1	1	0.99979	0.499023	0.236538
Annelida	1	1	1	1.04845e-22	1	1	1	1	1	1	1	1	1	1	1	1	1	0.0468827
Apicomplexa	1	1	1	0.000488281	1	1	1	1	1	1	1	1	1	1	1	1	0.999996	0.026978
Aquificae	1	1	1	0.125	1	1	1	1	1	1	1	1	1	1	1	0.13379	1	0.991211
Armatimonadetes	1	1	1	0.0469069	1	0.999512	1	1	1	1	1	1	1	1	1	1	1	0.559189
Arthropoda	1	1	1	7.45058e-09	1	1	1	1	1	1	1	1	1	1	1	1	1	0.0625
Ascomycota	1	1	1	0.00439477	1	1	1	1	1	1	1	1	1	1	1	1	1	0.465332
Aurearenophyceae	1	1	1	0.5	1	1	1	1	1	1	1	1	1	1	1	1	1	0
Bacillariophyta	1	1	1	2.77618e-28	1	1	1	1	1	1	1	1	1	1	1	1	1	0.0166626
Bacteroidetes	1	1	1	0.00952768	1	0.999999	1	1	1	1	1	1	0.999511	0.990478	0.999512	0.95214	0.875	0.0095365
Balneolaeota	1	1	1	0.875	1	1	1	1	1	1	1	1	1	1	1	1	1	0.896484
Basidiomycota	1	1	1	1.05876e-22	1	1	1	1	1	1	1	1	1	1	1	1	1	0.736329
Blastocladiomycota	1	1	1	0.00976562	1	1	1	1	1	1	1	1	1	1	1	1	0.999023	0.00806093
Brachiopoda	1	1	1	0.15625	1	1	1	1	1	1	1	1	1	1	1	1	1	0.15625
Bryozoa	1	1	1	3.72501e-09	1	1	1	1	1	1	1	1	1	1	1	1	1	0.000122072
Caldiserica	1	1	1	0.00012207	1	1	1	1	1	1	1	1	1	1	1	1	1	0.595338
Calditrichaeota	1	1	1	0	1	1	1	1	1	1	1	1	1	1	1	1	1	0.376282
Candidatus Aminicenantes	1	1	1	0	1	1	1	1	1	1	1	1	1	1	1	1	1	0.5
Candidatus Atribacteria	1	1	1	0.529297	1	1	1	1	1	1	1	1	1	1	1	1	0.999969	0.560547
Candidatus Calescamantes	1	1	1	0	1	1	1	1	1	1	1	1	1	1	1	1	0.875	0.548828
Candidatus Cloacimonetes	1	1	1	0.015627	1	1	1	1	1	1	1	1	1	1	1	1	0.40625	0.0264423
Candidatus Fervidibacteria	1	1	1	0	1	1	1	1	1	1	1	1	1	1	1	1	1	0.5
Candidatus Hydrogenedentes	1	1	1	0	1	1	1	1	1	1	1	1	1	1	1	1	0.870087	0.0078125
Candidatus Korarchaeota	1	1	1	0.000976562	0.999999	0.999999	1	1	1	1	1	1	0.999023	0.999023	1	0.274966	1	0.157475
Candidatus Latescibacteria	1	1	1	0.511719	1	1	1	1	1	1	1	1	1	1	1	1	0.999023	0.761719
Candidatus Marinimicrobia	1	1	1	0.0012207	1	1	1	1	1	1	1	1	1	1	1	1	0.187431	0.0285645
Candidatus Micrarchaeota	1	1	1	0	1	1	1	1	1	1	1	1	1	1	1	1	0.5	4.29153e-06
Candidatus Microgenomates	1	1	1	0.0078125	1	1	1	1	1	1	1	1	1	1	1	1	0.999633	0.00781269
Candidatus Nanohaloarchaeota	1	1	1	0	1	1	1	1	1	1	1	1	1	1	1	1	1	0.0625076
Candidatus Omnitrophica	1	1	1	0.046875	1	1	1	1	1	1	1	1	1	1	1	1	1	0.797165
Candidatus Parcubacteria	1	1	1	0.0625	1	1	1	1	1	1	1	1	1	1	1	1	0.968609	0.503967
Candidatus Parvarchaeota	1	1	1	0	1	1	1	1	1	1	1	1	1	1	1	1	0.997298	2.18279e-11
Candidatus Poribacteria	1	1	1	0.000732422	1	1	1	1	1	1	1	1	1	1	1	1	1	0.500122
Candidatus Saccharibacteria	1	1	1	3.43698e-05	1	1	1	1	1	1	1	1	1	1	1	1	0.999878	0.000982801
Candidatus Tectomicrobia	1	1	1	0	1	1	1	1	1	1	1	1	1	1	1	1	1	1
Chaetognatha	1	1	1	0.46875	1	1	1	1	1	1	1	1	1	1	1	1	1	0.420391
Chlamydiae	1	1	1	5.22344e-20	1	1	1	1	1	1	1	1	1	1	1	0.0258828	0.999996	0.470211
Chlorobi	1	1	1	1.88902e-23	1	1	1	1	1	1	1	1	1	1	1	0.0703125	1	0.913818
Chloroflexi	1	1	1	0.015625	1	1	1	1	1	1	1	1	1	1	1	0.271317	0.991425	0.76564
Chlorophyta	1	1	1	0.00012207	1	1	1	1	1	1	1	1	1	1	1	1	1	0.000186443
Chordata	1	1	1	8.70397e-28	1	1	1	1	1	1	1	1	1	1	1	1	0.9375	0.133729
Chromerida	1	1	1	0	1	1	1	1	1	1	1	1	1	1	1	1	1	1
Chrysiogenetes	1	1	1	0.0207691	0.994141	0.998047	1	1	1	1	1	1	1	0.99999	1	0.999512	1	0.28125
Chytridiomycota	1	1	1	1.86078e-06	1	1	1	1	1	1	1	1	1	1	1	1	0.5	0.00293095
Cnidaria	1	1	1	0.00781263	1	1	1	1	1	1	1	1	1	1	1	1	1	0.010286
Crenarchaeota	1	1	1	1.83671e-40	1	1	1	1	1	1	1	1	1	1	1	0.780105	0.999998	0.0312505
Ctenophora	1	1	1	0.0625	1	1	1	1	1	1	1	1	1	1	1	1	0.999905	0.0638542
Cyanobacteria	1	1	1	0.03125	1	1	1	1	1	1	1	1	1	1	1	0.795893	0.999939	0.122562
Deferribacteres	1	1	1	0.569306	1	1	1	1	1	1	1	1	1	0.999908	1	0.999908	1	0.577141
Deinococcus-Thermus	1	1	1	0.00808716	1	1	1	1	1	1	1	1	1	1	1	0.873444	1	0.497925
Dictyoglomi	1	1	0.999985	1.90735e-05	1	1	1	0.999985	1	1	1	1	1	0.999985	1	1.90735e-05	1	0.999969
Echinodermata	1	1	1	3.05166e-05	1	1	1	1	1	1	1	1	1	1	1	1	1	0.0156517
Elusimicrobia	1	1	1	1.90735e-06	1	1	1	1	1	1	1	1	1	1	1	0.000980377	0.75	0.671825
Entoprocta	1	1	1	0.015625	1	1	1	1	1	1	1	1	1	1	1	1	1	0.0703125
Euglenida	1	1	1	0.036377	1	1	1	1	1	1	1	1	1	1	1	1	1	0.286438
Euryarchaeota	1	1	1	5.55116e-17	1	1	1	1	1	1	1	1	1	1	1	0.894285	1	0.316652
Eustigmatophyceae	1	1	1	0.00195312	1	1	1	1	1	1	1	1	1	1	1	1	0.999992	0.00979618
Fibrobacteres	1	1	1	0.0017128	1	1	1	1	1	1	1	1	1	1	1	0.999985	1	0.0133403
Firmicutes	1	1	1	0.00781631	1	1	1	1	1	1	1	1	1	1	1	0.968139	0.999023	0.305546
Fusobacteria	1	1	1	0.5	1	0.992187	1	1	1	1	1	1	1	1	1	0.554782	1	0.828032
Gastrotricha	1	1	1	0.000244141	1	1	1	1	1	1	1	1	1	1	1	1	1	0.156487
Gemmatimonadetes	1	1	1	0.00012207	1	1	1	1	1	1	1	1	1	1	1	0.770631	1	0.228943
Gnathostomulida	1	1	1	0.0314922	1	1	1	1	1	1	1	1	1	1	1	1	1	0.484558
Haplosporidia	1	1	1	0.000244021	1	1	1	1	1	1	1	1	1	1	1	1	1	0.939437
Hemichordata	1	1	1	0	1	1	1	1	1	1	1	1	1	1	1	1	1	0.546875
Ignavibacteriae	1	1	1	0.322516	0.998047	1	1	1	1	1	1	1	1	1	1	1	1	0.87352
Lentisphaerae	1	1	1	0.375	1	1	1	1	1	1	1	1	1	1	1	1	1	0.0270691
Loricifera	1	1	1	0.5	1	1	1	1	1	1	1	1	1	1	1	1	1	0.5
Microsporidia	1	1	1	7.39035e-47	1	1	1	1	1	1	1	1	1	1	1	1	0.74971	4.05312e-06
Mollusca	1	1	1	0.00292969	1	1	1	1	1	1	1	1	1	1	1	1	1	0.296204
Mucoromycota	1	1	1	9.70608e-18	1	1	1	1	1	1	1	1	1	1	1	1	1	0.363281
Myzostomida	1	1	1	0.25	1	1	1	1	1	1	1	1	1	1	1	1	0.90625	0
Nanoarchaeota	1	1	1	2.38419e-07	1	1	1	1	1	1	1	1	1	1	1	0.395752	0.999998	0.0625003
Nematoda	1	1	1	6.29426e-05	1	1	1	1	1	1	1	1	1	1	1	1	1	0.00396943
Nematomorpha	1	1	1	0	1	1	1	1	1	1	1	1	1	1	1	1	1	1
Nemertea	1	1	1	0	1	1	1	1	1	1	1	1	1	1	1	1	1	0.256714
Neocallimastigomycota	1	1	1	0	1	1	1	1	1	1	1	1	1	1	1	1	1	1
Nitrospinae	1	1	1	0.00732422	1	1	1	1	1	1	1	1	1	1	1	1	1	0.697271
Nitrospirae	1	1	1	1.93716e-07	1	1	1	1	1	1	1	1	1	1	1	0.934977	1	0.0972495
Onychophora	1	1	1	0.6875	1	1	1	1	1	1	1	1	1	1	1	1	1	0.6875
Phaeophyceae	1	1	1	3.20375e-07	1	1	1	1	1	1	1	1	1	1	1	1	1	0.0019606
Picozoa	1	1	1	0	1	1	1	1	1	1	1	1	1	1	1	1	1	0.5
Pinguiophyceae	1	1	1	0.25	1	1	1	1	1	1	1	1	1	1	1	1	1	0.25
Placozoa	1	1	1	0	1	1	1	1	1	1	1	1	1	1	1	1	1	0
Planctomycetes	1	1	1	4.48947e-19	1	1	1	1	1	1	1	1	1	1	1	0.992157	0.874992	0.285221
Platyhelminthes	1	1	1	2.29478e-05	1	1	1	1	1	1	1	1	1	1	1	1	1	0.133083
Porifera	1	1	1	0.5	1	1	1	1	1	1	1	1	1	1	1	1	1	0.750002
Priapulida	1	1	1	0	1	1	1	1	1	1	1	1	1	1	1	1	1	0.375
Proteobacteria	1	1	1	0.250015	0.996093	1	1	1	1	1	0.996093	0.999999	0.999985	0.749985	1	0.748035	0.999985	0.390621
Rhombozoa	1	1	1	0.5	1	1	1	1	1	1	1	1	1	1	1	1	1	0.375
Rotifera	1	1	1	0.00191689	1	1	1	1	1	1	1	1	1	1	1	1	0.875	0.00179483
Spirochaetes	1	1	1	0.539063	1	1	1	1	1	1	1	1	1	1	1	0.935791	0.999512	0.608658
Streptophyta	1	1	1	0.25	1	1	1	1	1	1	1	1	1	1	1	1	1	0.257966
Synergistetes	1	1	1	5.24223e-05	1	1	1	0.999954	1	0.75	0.75	1	1	0.999954	1	0.720123	1	0.311143
Tardigrada	1	1	1	0.5	1	1	1	1	1	1	1	1	1	1	1	1	0.992188	0.6875
Tenericutes	1	1	1	1.09476e-47	1	1	1	1	1	1	1	1	1	1	1	0.299073	0.999998	0.716519
Thaumarchaeota	1	1	1	0.28125	1	1	1	1	1	1	1	1	1	1	1	0.937423	1	0.281334
Thermodesulfobacteria	1	1	1	0.0114755	0.999512	1	1	0.998047	1	1	1	1	1	0.998047	1	0.998047	1	0.198148
Thermotogae	1	1	1	3.44797e-26	1	1	1	1	1	1	1	1	1	1	1	0.0703125	1	0.929687
Verrucomicrobia	1	1	1	0.664088	1	1	1	1	1	0.875	0.875	1	1	0.867186	1	0.992065	0.999966	0.730616
Xanthophyceae	1	1	1	0.125	1	1	1	1	1	1	1	1	1	1	1	1	1	0.5
Xenacoelomorpha	1	1	1	2.05493e-16	1	1	1	1	1	1	1	1	1	1	1	1	0.995605	0.703125
Zoopagomycota	1	1	1	7.08987e-15	1	1	1	1	1	1	1	1	1	1	1	1	0.999985	1.8827e-12
candidate division NC10	1	1	1	0.257812	1	1	1	1	1	1	1	1	1	1	1	1	1	0.265625

## Sheet: false positives
	Blast-Ensemble	BlastMeganFilteredLiberal	BlastMeganFiltered	COMMUNITY	ClarkM1Default	ClarkM4Spaced	Diamond-Ensemble	DiamondMegan	Gottcha	KrakenFiltered	Kraken	LMAT	MetaFlow	MetaPallette	Metaphlan	NBC	PhyloSift90pct	PhyloSift
Acanthocephala				33														25
Acidobacteria				182	3	1					2					77	10	78
Actinobacteria	1	9		6842	674	470	2	8	1	31	650	38		18	3	1815	267	3438
Annelida				106													2	95
Apicomplexa				420								5		1			40	353
Aquificae				173	2	1					1					125	3	37
Armatimonadetes				17		1												8
Arthropoda		1		930													17	660
Ascomycota				1395								4		12			63	1011
Aurearenophyceae				1														2
Bacillariophyta				182													5	168
Bacteroidetes				2284	76	69		1		15	63	14	1			604	141	1125
Balneolaeota				7														4
Basidiomycota				252								6					7	146
Blastocladiomycota				25													1	23
Brachiopoda				8														4
Bryozoa				46														39
Caldiserica				27														18
Calditrichaeota				18														13
Candidatus Aminicenantes				2														1
Candidatus Atribacteria				43													1	31
Candidatus Calescamantes				10													1	6
Candidatus Cloacimonetes				31	2												3	19
Candidatus Fervidibacteria				2														1
Candidatus Hydrogenedentes				23													4	22
Candidatus Korarchaeota				34	1	1										24		27
Candidatus Latescibacteria				13													1	12
Candidatus Marinimicrobia				69													11	55
Candidatus Micrarchaeota				25													1	23
Candidatus Microgenomates				50													4	42
Candidatus Nanohaloarchaeota				62													1	55
Candidatus Omnitrophica				18														13
Candidatus Parcubacteria				18													4	16
Candidatus Parvarchaeota				45													6	43
Candidatus Poribacteria				38														27
Candidatus Saccharibacteria				41													2	32
Candidatus Tectomicrobia				1
Chaetognatha				24														9
Chlamydiae				238	1	3					1				1	144	8	48
Chlorobi	1	1	1	275	6	6	1	1	1	1	6	1	1		1	239	1	62
Chloroflexi				350	10	23			1	1	7	1				211	16	113
Chlorophyta				276													13	230
Chordata	2	17	2	678				5				26					14	383
Chromerida				2
Chrysiogenetes				16	2	1												4
Chytridiomycota				58													1	44
Cnidaria				300													7	256
Crenarchaeota				953	18	20					3					382	51	706
Ctenophora				25													7	20
Cyanobacteria	1	9	4	1349	131	79	1		4	6	108	6				698	32	443
Deferribacteres				52		1											1	27
Deinococcus-Thermus		1		325	22	13				2	18	1			1	96	24	145
Dictyoglomi				51												50		5
Echinodermata				34														18
Elusimicrobia				53	1	1										48	1	10
Entoprocta				9														6
Euglenida				101													2	104
Euryarchaeota				2648	39	49				2	28	2	1		1	1012	79	1652
Eustigmatophyceae				37													1	31
Fibrobacteres				24														17
Firmicutes	13	56	9	8282	622	780	9	23	15	172	566	126	2	62	17	2417	523	4385
Fusobacteria				200	8	7				3	5	1				84	14	81
Gastrotricha				12														11
Gemmatimonadetes				43												27		13
Gnathostomulida				13														16
Haplosporidia				15														8
Hemichordata				9														6
Ignavibacteriae				19	2						1							4
Lentisphaerae				16														8
Loricifera				1														1
Microsporidia				332								5					28	301
Mollusca				173													5	96
Mucoromycota				97													6	76
Myzostomida				5													2	6
Nanoarchaeota				52												13	1	41
Nematoda				394													12	339
Nematomorpha				4
Nemertea				16														8
Neocallimastigomycota				5
Nitrospinae				39														30
Nitrospirae				102	1						1		1			27	4	64
Onychophora				2														2
Phaeophyceae				55														45
Picozoa				2														1
Pinguiophyceae				2														2
Placozoa				1														1
Planctomycetes				282	6	2					1					58	12	162
Platyhelminthes				207													8	170
Porifera				37														28
Priapulida				5														2
Proteobacteria	25	117	19	19840	2326	1873	17	23	17	312	2024	438	5	50	22	7953	1085	8313
Rhombozoa				1														2
Rotifera				24													1	21
Spirochaetes	2			805	31	39	2		3	7	27	9			6	296	31	419
Streptophyta		3		219													6	170
Synergistetes				107	2	2				1	1	1				17	2	41
Tardigrada				32													1	26
Tenericutes	1	1	1	773	52	29	1		1	3	44	5		2		399	25	288
Thaumarchaeota				286												25	38	255
Thermodesulfobacteria				18	1													10
Thermotogae				354	11	28				5	9	4			2	262	12	75
Verrucomicrobia				200	3	1					1					80	3	89
Xanthophyceae				11														1
Xenacoelomorpha				74													2	63
Zoopagomycota				59										1			3	59
candidate division NC10				9														5

## Sheet: false negatives
	Blast-Ensemble	BlastMeganFilteredLiberal	BlastMeganFiltered	COMMUNITY	ClarkM1Default	ClarkM4Spaced	Diamond-Ensemble	DiamondMegan	Gottcha	KrakenFiltered	Kraken	LMAT	MetaFlow	MetaPallette	Metaphlan	NBC	PhyloSift90pct	PhyloSift
Acanthocephala
Acidobacteria								2				2	8	13	2	7	1
Actinobacteria	10	12	30		6	7	10	59	17	7	6	2	94	185	56	50	38	15
Annelida
Apicomplexa
Aquificae			1					1						7		3
Armatimonadetes
Arthropoda
Ascomycota	3	2	2		6	6	5	3	6	6	6	3	6	11	5	6	3	3
Aurearenophyceae
Bacillariophyta
Bacteroidetes			6				1	18	1				29	62	11	35	3	1
Balneolaeota
Basidiomycota					1	1	1		1	1	1		1		1	1
Blastocladiomycota
Brachiopoda
Bryozoa
Caldiserica
Calditrichaeota
Candidatus Aminicenantes
Candidatus Atribacteria
Candidatus Calescamantes
Candidatus Cloacimonetes
Candidatus Fervidibacteria
Candidatus Hydrogenedentes
Candidatus Korarchaeota													1	1
Candidatus Latescibacteria
Candidatus Marinimicrobia
Candidatus Micrarchaeota
Candidatus Microgenomates
Candidatus Nanohaloarchaeota
Candidatus Omnitrophica
Candidatus Parcubacteria
Candidatus Parvarchaeota
Candidatus Poribacteria
Candidatus Saccharibacteria
Candidatus Tectomicrobia
Chaetognatha
Chlamydiae			1					5					2	9	1	1	1	1
Chlorobi	5	4	5	4	4	4	5	11	5	4	4	4	26	26	21	4	12	7
Chloroflexi	5	6	7		1	1	5	11	5	3	1	3	10	30	8	1	8	7
Chlorophyta
Chordata
Chromerida
Chrysiogenetes														2		1
Chytridiomycota
Cnidaria
Crenarchaeota	3		7		4	4	3	19	3			1	8	28	5	9	5	2
Ctenophora
Cyanobacteria	6	5	8		3	3	6	17	9	3	3	3	32	38	31	5	10	3
Deferribacteres														2		2
Deinococcus-Thermus			1					8					8	16	4	9	1
Dictyoglomi			1					1						1
Echinodermata
Elusimicrobia
Entoprocta
Euglenida
Euryarchaeota	4	4	9	1	2	2	4	30	5	1	1	1	33	96	27	28	13	7
Eustigmatophyceae
Fibrobacteres														2		1
Firmicutes	20	25	68		6	6	23	126	31	14	9	6	207	376	134	113	70	40
Fusobacteria			3					3					3	7		3
Gastrotricha
Gemmatimonadetes
Gnathostomulida
Haplosporidia
Hemichordata
Ignavibacteriae
Lentisphaerae
Loricifera
Microsporidia
Mollusca
Mucoromycota
Myzostomida
Nanoarchaeota					1	1								2
Nematoda
Nematomorpha
Nemertea
Neocallimastigomycota
Nitrospinae
Nitrospirae													1	1		1
Onychophora
Phaeophyceae
Picozoa
Pinguiophyceae
Placozoa
Planctomycetes													1	5	1	4	1
Platyhelminthes
Porifera
Priapulida
Proteobacteria	24	23	87		3	3	32	243	48	15	15	7	453	680	309	143	113	48
Rhombozoa
Rotifera
Spirochaetes	1	3	11		1	1	1	23	1	1	1	1	16	45	9	18	5	2
Streptophyta
Synergistetes								2					1	4		1
Tardigrada
Tenericutes	2	3	17	1	1	1	2	21	2	2	2	1	8	49	3	9	6	5
Thaumarchaeota
Thermodesulfobacteria								1						1		1
Thermotogae		2	6					11		1	1		6	26	2	4	3	2
Verrucomicrobia								1		1	1			6		1
Xanthophyceae
Xenacoelomorpha
Zoopagomycota
candidate division NC10
