# Supplementary material for: Comprehensive benchmarking and ensemble approaches for metagenomic classifiers
Source: Genome Biol. 2017 Sep 21;18:182. doi: 10.1186/s13059-017-1299-7 (PMC5609029; doi:10.1186/s13059-017-1299-7)
Supplement: Supplementary file 6 — Tool accuracy per taxon. Each file is categorized by taxonomic level. Inside each file, the first sheet shows the accuracy (with additional columns at the species level for mean GC content, genome length, and class(es) for associated strains based on the number of repeats). The second sheet details the number of false positives and the third sheet details the number of false negatives of each classifier for each taxon in each taxonomic level. The three ensemble classifiers (Community, Blast Ensemble, Diamond Ensemble) are included in this analysis for comparison. (ZIP 1590 kb) [file 13059_2017_1299_MOESM6_ESM.zip › results_by_taxa/species_performance_gc_len_class.xlsx]

## Sheet: accuracy,length,gc,repeat class
	Blast-Ensemble	BlastMeganFilteredLiberal	BlastMeganFiltered	COMMUNITY	ClarkM1Default	ClarkM4Spaced	Diamond-Ensemble	DiamondMegan	F1Ensemble	Gottcha	KrakenFiltered	Kraken	LMAT	MetaFlow	MetaPallette	Metaphlan	NBC	PhyloSift90pct	PhyloSift	Class	Avg Genome Size	SpeciesTaxID	GC_Content(%)
'Deinococcus soli' Zhang et al. 2011	1	1	1	0.5	1	1	1	1	1	1	1	1	1	1	1	1	1	1	1
Abalone herpesvirus Victoria/AUS/2009	1	1	1	0	0	1	1	1	1	1	1	0	1	1	1	1	1	1	1
Abeoforma whisleri	1	1	1	1	1	1	1	1	1	1	1	1	1	1	1	1	1	1	1
Abispa ephippium	1	1	1	0	1	1	1	1	1	1	1	1	1	1	1	1	1	1	1
Ablabesmyia rhamphe	1	1	1	0	1	1	1	1	1	1	1	1	1	1	1	1	1	1	0
Absidia repens	1	1	1	0	1	1	1	1	1	1	1	1	1	1	1	1	1	1	0
Acanthamoeba castellanii	1	1	1	0.0625	1	1	1	1	1	1	1	1	1	1	1	1	1	1	0.847343
Acanthamoeba castellanii mamavirus	1	1	1	0	1	1	1	1	1	1	1	1	1	1	1	1	1	1	0.5
Acanthamoeba polyphaga mimivirus	1	1	1	0	0.999996	1	1	1	1	1	1	1	1	1	1	1	1	0.354736	0
Acanthamoeba sp. Ac_E1a	1	1	1	1	1	1	1	1	1	1	1	1	1	1	1	1	1	1	0
Acanthamoeba sp. EI1	1	1	1	0	1	1	1	1	1	1	1	1	1	1	1	1	1	1	0
Acanthamoeba sp. KA/E9	1	1	1	0	1	1	1	1	1	1	1	1	1	1	1	1	1	1	0
Acanthamoeba sp. R2-1	1	1	1	0	1	1	1	1	1	1	1	1	1	1	1	1	1	1	0
Acanthamoeba sp. UWC1	1	1	1	0	1	1	1	1	1	1	1	1	1	1	1	1	1	1	0
Acanthamoeba sp. UWC12	1	1	1	0.5	1	1	1	1	1	1	1	1	1	1	1	1	1	1	0.5
Acanthobdella peledina	1	1	1	1	1	1	1	1	1	1	1	1	1	1	1	1	1	1	0
Acanthobothrium sp. 1	1	1	1	0	1	1	1	1	1	1	1	1	1	1	1	1	1	1	0
Acanthocardia tuberculata	1	1	1	0	1	1	1	1	1	1	1	1	1	1	1	1	1	1	1
Acanthocephaloides propinquus	1	1	1	0	1	1	1	1	1	1	1	1	1	1	1	1	1	1	0
Acanthoceras sp. 6vii09-1A	1	1	1	0.5	1	1	1	1	1	1	1	1	1	1	1	1	1	1	0.5
Acanthocystis turfacea Chlorella virus 1	1	1	1	0	1	1	1	1	1	1	1	1	1	1	1	1	1	1	0.125
Acanthoneta sp. 18 SL-2010	1	1	1	0.5	1	1	1	1	1	1	1	1	1	1	1	1	1	1	0.5
Acanthopharynx micans	1	1	1	0	1	1	1	1	1	1	1	1	1	1	1	1	1	1	0
Acanthoptilum sp.	1	1	1	0	1	1	1	1	1	1	1	1	1	1	1	1	1	1	0
Acaricomes phytoseiuli	1	1	1	0	1	1	1	1	1	1	1	1	1	1	1	1	1	1	0.0625
Acarospora cf. dissipata	1	1	1	0.5	1	1	1	1	1	1	1	1	1	1	1	1	1	1	1
Acartia tonsa	1	1	1	0	1	1	1	1	1	1	1	1	1	1	1	1	1	1	0.015625
Acarus siro	1	1	1	1	1	1	1	1	1	1	1	1	1	1	1	1	1	1	1
Acaryochloris marina	1	1	1	1.19209e-07	0.999996	0.999756	1	1	1	1	1	0.998047	1	1	1	1	2.38419e-07	1	0.996078	3	8361599	155978	46.9559
Acaryochloris sp. CCMEE 5410	1	1	1	0.125	1	1	1	1	1	1	1	1	0.984375	1	1	1	1	0.984375	0.945312
Acaryochloris sp. JJ7-5	1	1	1	0	1	1	1	1	1	1	1	1	1	1	1	1	1	1	0
Acaudina molpadioides	1	1	1	0.25	1	1	1	1	1	1	1	1	1	1	1	1	1	1	0.5
Acaulospora colombiana	1	1	1	1	1	1	1	1	1	1	1	1	1	1	1	1	1	1	1
Acaulospora laevis	1	1	1	0	1	1	1	1	1	1	1	1	1	1	1	1	1	1	0
Acaulospora sp. ACAred	1	1	1	0	1	1	1	1	1	1	1	1	1	1	1	1	1	1	0.5
Acaulospora sp. W3424	1	1	1	0	1	1	1	1	1	1	1	1	1	1	1	1	1	1	0
Acaulospora spinosa	1	1	1	0	1	1	1	1	1	1	1	1	1	1	1	1	1	1	1
Acerentulus traegardhi	1	1	1	0	1	1	1	1	1	1	1	1	1	1	1	1	1	1	0
Acestrorhynchus sp. NM-2010	1	1	1	0	1	1	1	1	1	1	1	1	1	1	1	1	1	1	1
Acetabularia acetabulum	1	1	1	0	1	1	1	1	1	1	1	1	1	1	1	1	1	1	0
Acetabularia kilneri	1	1	1	1	1	1	1	1	1	1	1	1	1	1	1	1	1	1	1
Acetabularia major	1	1	1	0	1	1	1	1	1	1	1	1	1	1	1	1	1	1	0
Acetabularia peniculus	1	1	1	0	1	1	1	1	1	1	1	1	1	1	1	1	1	1	0
Acetabularia schenckii	1	1	1	0	1	1	1	1	1	1	1	1	1	1	1	1	1	1	0
Acetivibrio cellulolyticus	1	1	1	0	1	1	1	1	1	1	1	1	1	1	1	1	1	1	0.00488281
Acetoanaerobium sticklandii	1	0.75	0.75	0.279297	0.998047	0.998047	1	0.75	0.75	1	1	0.998047	1	1	0.75	1	0.75	1	0.40625			1511	33.2997
Acetobacter aceti	1	1	1	0.5	1	1	1	1	1	1	1	1	1	1	1	1	1	1	0.75
Acetobacter nitrogenifigens	1	1	1	0	1	1	1	1	1	1	1	1	1	1	1	1	1	1	1
Acetobacter oeni	1	1	1	0	1	1	1	1	1	1	1	1	1	1	1	1	1	1	0
Acetobacter pasteurianus	1	1	1	0.478516	0.992188	0.996094	1	1	0.875	1	1	0.9375	1	1	0.875	1	0.875	1	0.495605	3	3.32746e+06	438	53.0777
Acetobacter pomorum	1	1	1	0.25	1	1	1	1	1	1	1	1	1	1	1	1	1	1	0.25
Acetobacter sp. JG-2009	1	1	1	1	1	1	1	1	1	1	1	1	1	1	1	1	1	1	1
Acetobacter tropicalis	1	1	1	0	1	1	1	1	1	1	1	1	1	1	1	1	1	1	0.0625
Acetobacteraceae bacterium AT-5844	1	1	1	0.25	1	1	1	1	1	1	1	1	1	1	1	1	1	1	0.5
Acetobacterium woodii	1	1	1	0.0632324	1	1	1	1	1	1	1	1	1	1	1	1	1	1	0.702148			33952	39.3381
Acetohalobium arabaticum	1	1	1	0.0176239	1	1	1	1	1	1	1	1	1	1	1	1	1	1	0.0924683			28187	36.6313
Acetomicrobium hydrogeniformans	1	1	1	1	1	1	1	1	1	1	1	1	1	1	1	1	1	1	0
Acetomicrobium mobile	1	1	1	0.3125	1	0.5	1	1	1	1	1	1	1	1	1	1	1	1	1			97477	47.9681
Acetonema longum	1	1	1	0	1	1	1	1	1	1	1	1	1	1	1	1	1	1	0.570312
Achaetodactylus leleupi	1	1	1	0	1	1	1	1	1	1	1	1	1	1	1	1	1	1	0
Acheilognathus signifer	1	1	1	0	1	1	1	1	1	1	1	1	1	1	1	1	1	1	0
Achelia bituberculata	1	1	1	0	1	1	1	1	1	1	1	1	1	1	1	1	1	1	0
Achnanthes brevipes	1	1	1	0.5	1	1	1	1	1	1	1	1	1	1	1	1	1	1	0.5
Acholeplasma axanthum	1	1	1	0	1	1	1	1	1	1	1	1	1	1	1	1	1	1	1
Acholeplasma brassicae	1	1	1	0.578125	0.484375	0.75	1	1	1	1	1	0.5	1	1	1	1	1	1	1			61635	35.7699
Acholeplasma equifetale	1	1	1	1	1	1	1	1	1	1	1	1	1	1	1	1	1	1	0
Acholeplasma hippikon	1	1	1	1	1	1	1	1	1	1	1	1	1	1	1	1	1	1	0
Acholeplasma laidlawii	1	1	0.996094	0.00390625	0.999023	0.999023	1	0.996094	0.996094	1	1	0.999023	1	1	0.996094	1	0.00689709	1	0.99951	1	1496992	2148	31.9278
Acholeplasma oculi	1	1	1	0	1	1	1	1	1	1	1	1	1	1	1	1	1	1	0
Acholeplasma palmae	1	1	1	0.617188	0.875	0.75	1	1	1	1	1	0.875	1	1	1	1	1	1	1			38986	28.9825
Acholeplasma sp. CODA 1G	1	1	1	0	1	1	1	1	1	1	1	1	1	1	1	1	1	0	0
Acholeplasma vituli	1	1	1	1	1	1	1	1	1	1	1	1	1	1	1	1	1	1	1
Achromatium minus	1	1	1	0	1	1	1	1	1	1	1	1	1	1	1	1	1	1	0.5
Achromatium oxaliferum	1	1	1	0	1	1	1	1	1	1	1	1	1	1	1	1	1	1	0
Achromatium sp. HK13	1	1	1	0.25	1	1	1	1	1	1	1	1	1	1	1	1	1	1	0.25
Achromatium sp. JD8	1	1	1	0	1	1	1	1	1	1	1	1	1	1	1	1		1	0
Achromobacter arsenitoxydans	1	1	1	0	1	1	1	1	1	1	1	1	1	1	1	1	1	1	0.6875
Achromobacter insuavis	1	1	1	0.125	1	1	1	1	1	1	1	1	1	1	1	1	1	1	0.832031
Achromobacter piechaudii	1	1	1	0	1	1	1	1	1	1	1	1	1	1	1	1	1	0.999995	0.3125
Achromobacter xylosoxidans	1	1	1	0.250977	0.499747	0.413323	1	1	1	1	0.499756	0.496337	0.5	1	1	1	1	0.996094	0.315928			85698	66.5555
Aciculosporium take	1	1	1	0	1	1	1	1	1	1	1	1	1	1	1	1		1	0
Acidaminococcus fermentans	1	1	1	0.00390625	0.984375	1	1	0.996094	0.996094	1	1	1	1	1	0.996094	1	0.00585938	1	1	1	2329769	905	55.8427
Acidaminococcus intestini	1	1	0.875	0.375	1	1	1	0.875	0.875	1	1	0.75	1	0.875	0.875	1	0.875	0.875	0.476562	1	2487765	187327	50.0206
Acidianus brierleyi	1	1	1	0.5	1	1	1	1	1	1	1	1	1	1	1	1	1	1	0
Acidianus convivator	1	1	1	0	1	1	1	1	1	1	1	1	1	1	1	1	1	0.5	0
Acidianus hospitalis	1	1	0.875	0.125	0.996094	0.996094	1	0.875	0.875	1	1	1	1	1	0.875	1	0.875	1	0.128937	1	2137654	563177	34.1481
Acidianus sp. BT	1	1	1	0.5	1	1	1	1	1	1	1	1	1	1	1	1	1	1	0
Acidilobus saccharovorans	1	1	1	0.375	0.992188	0.992188	1	0.875	0.875	1	1	1	1	1	0.875	1	0.875	1	0.939087	1	1496453	242703	57.2174
Acidimicrobium ferrooxidans	1	1	1	4.76837e-07	0.968749	1	1	1	1	1	1	0.96875	1	1	1	1	0.00209165	1	0.484298			53635	68.2893
Acidiphilium cryptum	1	1	1	0.000488281	1	1	1	1	1	1	1	1	1	1	1	1	4.5836e-05	1	1			524	67.0953
Acidiphilium multivorum	1	1	1	0.643555	1	1	1	1	0.5	1	1	1	1	0.5	1	1	0.5	0.5	1	3	4214744	62140	66.9703
Acidiphilium sp. PM	1	1	1	0	1	1	1	1	1	1	1	1	1	1	1	1	1	1	0.4375
Acidipropionibacterium acidipropionici	1	1	1	0.113892	0.828077	0.616892	1	1	1	1	1	0.828077	1	1	1	1	1	1	0.492086			1748	68.7737
Acidipropionibacterium jensenii	1	1	1	0	1	1	1	1	1	1	1	1	1	1	1	1	1	1	1
Acidipropionibacterium thoenii	1	1	1	0	1	1	1	1	1	1	1	1	1	1	1	1	1	1	1
Acidithiobacillus caldus	1	1	1	0.188232	1	0.998047	1	1	0.9375	1	0.96875	0.96875	1	1	0.9375	1	0.9375	1	0.25	3	3237599	33059	60.9556
Acidithiobacillus cuprithermicus	1	1	1	0	1	1	1	1	1	1	1	1	1	1	1	1	1	1	0
Acidithiobacillus ferrivorans	1	1	1	0.454163	1	1	1	0.75	0.75	1	1	0.8125	1	1	0.75	1	0.75	1	0.460938	3	3207552	160808	56.5943
Acidithiobacillus ferrooxidans	1	0.996094	0.996094	0.00683594	1	1	1	0.996094	0.996094	1	1	0.998047	1	0.996094	0.996094	0.996094	0.00683594	0.996094	0.984374	1	2.93372e+06	920	58.8108
Acidithiobacillus sp. DBS-2	1	1	1	1	1	1	1	1	1	1	1	1	1	1	1	1	1	1	1
Acidithiobacillus sp. GGI-221	1	1	1	0	1	1	1	1	1	1	1	1	1	1	1	1	1	0.75	0.109375
Acidithiobacillus sp. Tf	1	1	1	0	1	1	1	1	1	1	1	1	1	1	1	1	1	1	0
Acidithiobacillus thiooxidans	1	1	1	0	1	1	1	1	1	1	1	1	1	1	1	1	1	1	0.25
Acidobacterium capsulatum	1	1	1	0.00598168	1	1	1	0.996094	0.995972	1	1	1	1	0.999878	0.996082	1	0.0043416	0.5	0.484344	1	4127356	33075	60.497
Acidocella sp. MX-AZ02	1	1	1	0	1	1	1	1	1	1	1	1	1	1	1	1	1	0.75	0.573242
Acidothermus cellulolyticus	1	1	1	0.00561535	1	1	1	0.996094	0.994385	0.999756	0.5	0.5	1	0.999268	0.995132	0.999756	0.00735885	0.999756	0.435284	1	2443540	28049	66.9074
Acidovorax avenae	1	1	1	0.0030632	0.107422	0.0932617	0.999023	0.999023	0.998901	0.999023	1	0.109375	1	0.999023	0.999954	0.999023	0.997803	1	0.929428	1	5482170	80867	68.821
Acidovorax caeni	1	1	1	0	1	1	1	1	1	1	1	1	1	1	1	1	1	1	0
Acidovorax citrulli	1	1	0.996094	0.00537109	0.390602	0.451171	1	0.996094	0.996094	1	0.984375	0.388901	1	0.996094	0.996094	1	0.00732428	1	0.999935	3	5352772	80869	68.5323
Acidovorax defluvii	1	1	1	0.5	1	1	1	1	1	1	1	1	1	1	1	1	1	1	0.5
Acidovorax delafieldii	1	1	1	0	1	1	1	1	1	1	1	1	1	1	1	1	1	0.5	0.25
Acidovorax ebreus	1	1	1	0	0.983856	0.99948	1	1	1	1	0.996552	0.980926	1	1	1	1	0.00293744	1	0.999969			721785	66.834
Acidovorax radicis	1	1	1	0.25	1	1	1	1	1	1	1	1	1	1	1	1	1	1	0.96875
Acidovorax sp. AHL 5	1	1	1	0	1	1	1	1	1	1	1	1	1	1	1	1	1	1	0
Acidovorax sp. Antarctic IS08	1	1	1	0	1	1	1	1	1	1	1	1	1	1	1	1	1	0	0
Acidovorax sp. CF316	1	1	1	0.125	1	1	1	1	1	1	1	1	0.75	1	1	1	1	1	0.25708
Acidovorax sp. JHL-3	1	1	1	0	1	1	1	1	1	1	1	1	1	1	1	1	1	1	1
Acidovorax sp. JHL-9	1	1	1	0	1	1	1	1	1	1	1	1	1	1	1	1	1	1	1
Acidovorax sp. JS42	1	1	1	0	0.982155	0.99631	1	1	1	1	0.999756	0.981201	1	1	1	1	5.96046e-08	1	0.468749			232721	66.0876
Acidovorax sp. KKS102	1	0.992188	1	0.109406	0.365051	0.114604	1	1	1	1	0.992188	0.318298	1	1	1	1	1	1	0.999999			358220	64.9185
Acidovorax sp. MR-S7	1	1	1	0	1	1	1	1	1	1	1	1	1	1	1	1	1	1	1
Acidovorax sp. NO-1	1	1	1	0	1	1	1	1	1	1	1	1	1	1	1	1	1	1	0.9375
Acidovorax sp. S7	1	1	1	1	1	1	1	1	1	1	1	1	1	1	1	1	1	1	0
Aciduliprofundum boonei	1	1	1	0.28125	1	1	1	0.75	0.71875	1	1	1	1	0.96875	0.738281	1	0.6875	1	0.790039	1	1486778	379547	39.158
Aciduliprofundum sp. MAR08-339	1	1	1	0	1	1	1	1	1	1	1	1	1	1	1	1	1	1	0.015625			673860	44.1295
Acineta sp. OSW-2003-3	1	1	1	0.5	1	1	1	1	1	1	1	1	1	1	1	1	1	1	0.5
Acinetobacter bacteriophage AP22	1	1	1	0	1	0	1	1	1	1	1	1	1	1	1	1	1	1	1
Acinetobacter baumannii	1	0.998535	1	0.15625	0.996338	0.746307	1	1	0.84375	1	0.99707	0.992432	0.998535	0.84375	0.84375	0.84375	0.15625	1	0.670647	1,2,3	3.96341e+06	470	39.0481
Acinetobacter baylyi	1	1	1	0	1	1	1	1	1	1	1	1	1	1	1	1	1	1	0.125
Acinetobacter beijerinckii	1	1	1	0	1	1	1	1	1	1	1	1	0.5	1	1	1	1	1	1
Acinetobacter bereziniae	1	1	1	0	1	1	1	1	1	1	1	1	1	1	1	1	1	1	0.5
Acinetobacter bouvetii	1	1	1	0	1	1	1	1	1	1	1	1	1	1	1	1	1	1	0.125
Acinetobacter brisouii	1	1	1	0	1	1	1	1	1	1	1	1	1	1	1	1	1	1	1
Acinetobacter calcoaceticus	1	1	1	0.44165	0.810791	0.967041	1	1	1	1	0.998978	0.811279	1	1	1	1	1	0.999023	0.49852
Acinetobacter gerneri	1	1	1	0	1	1	1	1	1	1	1	1	1	1	1	1	1	1	1
Acinetobacter guillouiae	1	1	1	0	1	1	1	1	1	1	1	1	0.25	1	1	1	1	1	0.875
Acinetobacter gyllenbergii	1	1	1	0	1	1	1	1	1	1	1	1	1	1	1	1	1	1	1
Acinetobacter haemolyticus	1	1	1	0.25	1	1	1	1	1	1	1	1	1	1	1	1	1	1	0.40625
Acinetobacter indicus	1	1	1	0	1	1	1	1	1	1	1	1	1	1	1	1	1	1	1
Acinetobacter johnsonii	1	1	1	0	1	1	1	1	1	1	1	1	1	1	1	1	1	1	0.84375
Acinetobacter junii	1	1	1	0	1	1	1	1	1	1	1	1	0.838867	1	1	1	1	1	0.511719
Acinetobacter lwoffii	1	1	1	0	1	1	1	1	1	1	1	1	1	1	1	1	1	1	0.65625
Acinetobacter nectaris	1	1	1	0	1	1	1	1	1	1	1	1	1	1	1	1		1	1
Acinetobacter nosocomialis	1	1	1	0	1	1	1	1	1	1	1	1	1	1	1	1	1	0.5	0
Acinetobacter oleivorans	1	1	1	0.508789	0.775024	0.775146	1	1	0.5	1	0.839844	0.775146	1	1	1	1	0.5	1	0.994141	1	4152543	1148157	38.7321
Acinetobacter parvus	1	1	1	0	1	1	1	1	1	1	1	1	1	1	1	1	1	1	0.25
Acinetobacter phage Ac42	1	1	1	0	1	1	1	1	1	1	1	1	1	1	1	1	1	1	1
Acinetobacter phage Acj9	1	1	1	0	1	1	1	1	1	1	1	1	1	1	1	1	1	1	0
Acinetobacter phage Bphi-B1251	1	1	1	0	0	0.5	1	1	1	1	1	1	1	1	1	1	1	1	1
Acinetobacter pittii	1	1	1	0	1	1	1	1	1	1	1	1	1	1	1	0.5	1	0.75	0.25			48296	38.824
Acinetobacter radioresistens	1	1	1	0	1	1	1	1	1	1	1	1	1	1	1	1	1	1	0.5
Acinetobacter rudis	1	1	1	0	1	1	1	1	1	1	1	1	1	1	1	1	1	1	1
Acinetobacter schindleri	1	1	1	0	1	1	1	1	1	1	1	1	1	1	1	1	1	1	0.25
Acinetobacter seifertii	1	1	1	0	1	1	1	1	1	1	1	1	1	1	1	1	1	1	1
Acinetobacter sp. 528	1	1	1	0	1	1	1	1	1	1	1	1	1	1	1	1	1	1	1
Acinetobacter sp. ADP1	1	1	1	0	0.999756	1	1	1	1	1	1	0.999756	1	1	1	1	0.00195312	1	1			62977	40.4296
Acinetobacter sp. ANC 3862	1	1	1	0	1	1	1	1	1	1	1	1	1	1	1	1	1	1	1
Acinetobacter sp. ANC 4105	1	1	1	0	1	1	1	1	1	1	1	1	1	1	1	1		1	1
Acinetobacter sp. CIP 102159	1	1	1	0	1	1	1	1	1	1	1	1	1	1	1	1	1	1	1
Acinetobacter sp. CIP 51.11	1	1	1	0	1	1	1	1	1	1	1	1	1	1	1	1	1	1	1
Acinetobacter sp. CIP 53.82	1	1	1	0	1	1	1	1	1	1	1	1	1	1	1	1	1	1	1
Acinetobacter sp. CIP A162	1	1	1	0	1	1	1	1	1	1	1	1	1	1	1	1	1	1	1
Acinetobacter sp. FLL8	1	1	1	0	1	1	1	1	1	1	1	1	1	1	1	1	1	1	0
Acinetobacter sp. GG2	1	1	1	0	1	1	1	1	1	1	1	1	0.375	1	1	1	1	1	1
Acinetobacter sp. GIST-MLI60	1	1	1	0	1	1	1	1	1	1	1	1	1	1	1	1	1	1	0
Acinetobacter sp. GIST-OutAn1	1	1	1	0	1	1	1	1	1	1	1	1	1	1	1	1	1	1	0.5
Acinetobacter sp. HA	1	1	1	0	1	1	1	1	1	1	1	1	1	1	1	1	1	1	0.25
Acinetobacter sp. HIRFA32	1	1	1	0.5	1	1	1	1	1	1	1	1	1	1	1	1	1	1	1
Acinetobacter sp. LCR84	1	1	1	0	1	1	1	1	1	1	1	1	1	1	1	1	1	1	0
Acinetobacter sp. MDS7A	1	1	1	0	1	1	1	1	1	1	1	1	1	1	1	1	1	1	1
Acinetobacter sp. NBCS09	1	1	1	0	1	1	1	1	1	1	1	1	1	1	1	1	1	1	0
Acinetobacter sp. NBRC 100985	1	1	1	0	1	1	1	1	1	1	1	1	1	1	1	1	1	1	0.5
Acinetobacter sp. NCTC 10304	1	1	1	0	1	1	1	1	1	1	1	1	1	1	1	1	1	0	0
Acinetobacter sp. NCTC 7422	1	1	1	0	1	1	1	1	1	1	1	1	1	1	1	1	1	1	0.5
Acinetobacter sp. NIPH 2171	1	1	1	0	1	1	1	1	1	1	1	1	1	1	1	1	1	1	1
Acinetobacter sp. NIPH 236	1	1	1	0	1	1	1	1	1	1	1	1	1	1	1	1	1	1	1
Acinetobacter sp. NIPH 284	1	1	1	0	1	1	1	1	1	1	1	1	1	1	1	1	1	1	1
Acinetobacter sp. NIPH 542	1	1	1	0	1	1	1	1	1	1	1	1	1	1	1	1	1	1	1
Acinetobacter sp. NIPH 713	1	1	1	0	1	1	1	1	1	1	1	1	1	1	1	1	1	1	1
Acinetobacter sp. NIPH 758	1	1	1	0	1	1	1	1	1	1	1	1	1	1	1	1	1	1	1
Acinetobacter sp. NIPH 809	1	1	1	0	1	1	1	1	1	1	1	1	1	1	1	1	1	1	1
Acinetobacter sp. NIPH 817	1	1	1	0	1	1	1	1	1	1	1	1	1	1	1	1	1	1	1
Acinetobacter sp. NIPH 899	1	1	1	0	1	1	1	1	1	1	1	1	1	1	1	1	1	1	1
Acinetobacter sp. OIFC021	1	1	1	0	1	1	1	1	1	1	1	1	1	1	1	1	1	1	0
Acinetobacter sp. P8-3-8	1	1	1	0	1	1	1	1	1	1	1	1	1	1	1	1	1	1	0.75
Acinetobacter sp. PmeaMuc16	1	1	1	0	1	1	1	1	1	1	1	1	1	1	1	1	1	1	0.5
Acinetobacter sp. SRR-55	1	1	1	0.5	1	1	1	1	1	1	1	1	1	1	1	1	1	0.5	0.5
Acinetobacter sp. Sea-12	1	1	1	0	1	1	1	1	1	1	1	1	1	1	1	1	1	1	0
Acinetobacter sp. TG19627	1	1	1	0	1	1	1	1	1	1	1	1	1	1	1	1	1	1	0.25
Acinetobacter sp. TG2027	1	1	1	0	1	1	1	1	1	1	1	1	1	1	1	1	1	0	0
Acinetobacter sp. TG27347	1	1	1	0	1	1	1	1	1	1	1	1	1	1	1	1	1	1	0
Acinetobacter sp. W9-3	1	1	1	0	1	1	1	1	1	1	1	1	1	1	1	1	1	1	0
Acinetobacter sp. WC-141	1	1	1	0	1	1	1	1	1	1	1	1	1	1	1	1	1	1	1
Acinetobacter sp. WC-743	1	1	1	0	1	1	1	1	1	1	1	1	1	1	1	1	1	1	0
Acinetobacter sp. Y3A	1	1	1	0	1	1	1	1	1	1	1	1	1	1	1	1	1	1	0
Acinetobacter sp. zf-104-II	1	1	1	0	1	1	1	1	1	1	1	1	1	1	1	1	1	1	0
Acinetobacter sp. zf-IIRht10	1	1	1	0	1	1	1	1	1	1	1	1	1	1	1	1	1	0.75	0.125
Acinetobacter tandoii	1	1	1	0	1	1	1	1	1	1	1	1	1	1	1	1	1	1	1
Acinetobacter tjernbergiae	1	1	1	0	1	1	1	1	1	1	1	1	1	1	1	1	1	1	0.625
Acinetobacter towneri	1	1	1	0	1	1	1	1	1	1	1	1	1	1	1	1	1	1	1
Acinetobacter ursingii	1	1	1	0	1	1	1	1	1	1	1	1	0.875	1	1	1	1	1	0.25
Acinetobacter venetianus	1	1	1	0	1	1	1	1	1	1	1	1	1	1	1	1	1	1	0.75
Acinetobacter virus 133	1	1	1	0	1	1	1	1	1	1	1	1	1	1	1	1	1	1	0
Acinetobacter virus AbC62	1	1	1	0	1	1	1	1	1	1	1	1	1	1	1	1	1	1	1
Acinonyx jubatus	1	1	1	0	1	1	1	1	1	1	1	1	1	1	1	1	1	1	1
Acipenser schrenckii	1	1	1	0	1	1	1	1	1	1	1	1	1	1	1	1	1	1	0
Acmostomum dioicum	1	1	1	0	1	1	1	1	1	1	1	1	1	1	1	1	1	1	0
Acochlidium fijiense	1	1	1	1	1	1	1	1	1	1	1	1	1	1	1	1	1	1	1
Acoela sp. Asp2	1	1	1	0	1	1	1	1	1	1	1	1	1	1	1	1	1	1	0.5625
Acoela sp. Belize-GG-2003	1	1	1	0.25	1	1	1	1	1	1	1	1	1	1	1	1	1	1	0.25
Acotyledon paradoxa	1	1	1	0	1	1	1	1	1	1	1	1	1	1	1	1	1	1	0
Acraea issoria	1	1	1	0	1	1	1	1	1	1	1	1	1	1	1	1	1	1	1
Acrasis rosea	1	1	1	1	1	1	1	1	1	1	1	1	1	1	1	1	1	1	1
Acricotopus lucens	1	1	1	0	1	1	1	1	1	1	1	1	1	1	1	1	1	1	0
Acrochordus granulatus	1	1	1	0	1	1	1	1	1	1	1	1	1	1	1	1	1	1	1
Acrorhynchides robustus	1	1	1	1	1	1	1	1	1	1	1	1	1	1	1	1	1	1	0
Acrosiphonia sp. SAG-127.80	1	1	1	0	1	1	1	1	1	1	1	1	1	1	1	1	1	1	0
Acrospermum compressum	1	1	1	0.5	1	1	1	1	1	1	1	1	1	1	1	1	1	1	0.5
Acrospermum gramineum	1	1	1	0.5	1	1	1	1	1	1	1	1	1	1	1	1	1	1	0
Acrosphaera sp. CR6A	1	1	1	0.5	1	1	1	1	1	1	1	1	1	1	1	1	1	1	0.5
Acrostichus sp. RGD193	1	1	1	0	1	1	1	1	1	1	1	1	1	1	1	1	1	1	0
Actinidia virus B	1	1	1	0	1	1	1	1	1	1	1	1	1	1	1	1	1	1	1
Actinoalloteichus spitiensis	1	1	1	0.125	1	1	1	1	1	1	1	1	1	1	1	1	1	1	0.414062
Actinobacillus capsulatus	1	1	1	0	1	1	1	1	1	1	1	1	1	1	1	1	1	1	0.5
Actinobacillus minor	1	1	1	0.125	1	1	1	1	1	1	1	1	1	1	1	1	1	1	0.126953
Actinobacillus pleuropneumoniae	1	1	1	0	0.99216	0.999988	1	1	1	1	0.999999	0.991675	0.999999	1	1	1	0.00195312	1	0.999976			715	41.2527
Actinobacillus porcinus	1	1	1	0.25	1	1	1	1	1	1	1	1	1	1	1	1	1	1	0.25
Actinobacillus seminis	1	1	1	0.25	1	1	1	1	1	1	1	1	1	1	1	1	1	0.867188	0.253906
Actinobacillus succinogenes	1	1	1	0.00344849	0.99218	0.991873	1	1	0.996552	1	1	0.992188	1	0.996582	0.998046	0.996582	0.00372336	0.999023	0.988218	1	2319663	67854	44.9186
Actinobacillus suis	1	1	1	0.0688477	0.359375	0.21875	1	1	1	1	1	0.359375	1	1	1	1	1	1	0.953125			716	40.2433
Actinobacillus ureae	1	1	1	0	1	1	1	1	1	1	1	1	0.5	1	1	1	1	1	0.875
Actinobaculum massiliense	1	1	1	0	1	1	1	1	1	1	1	1	1	1	1	1	1	1	0.273438
Actinokineospora enzanensis	1	1	1	0	1	1	1	1	1	1	1	1	1	1	1	1	1	1	0.03125
Actinokineospora inagensis	1	1	1	0	1	1	1	1	1	1	1	1	1	1	1	1	1	1	0
Actinomadura atramentaria	1	1	1	0	1	1	1	1	1	1	1	1	1	1	1	1	1	1	0.5
Actinomadura catellatispora	1	1	1	0	1	1	1	1	1	1	1	1	1	1	1	1	1	1	0
Actinomadura echinospora	1	1	1	0	1	1	1	1	1	1	1	1	1	1	1	1	1	1	0
Actinomadura flavalba	1	1	1	0	1	1	1	1	1	1	1	1	1	1	1	1	1	1	1
Actinomadura madurae	1	1	1	0	1	1	1	1	1	1	1	1	1	1	1	1	1	1	1
Actinomadura oligospora	1	1	1	0	1	1	1	1	1	1	1	1	1	1	1	1	1	1	1
Actinomadura rifamycini	1	1	1	0	1	1	1	1	1	1	1	1	1	1	1	1	1	1	1
Actinomadura sp. 172301	1	1	1	0	1	1	1	1	1	1	1	1	1	1	1	1	1	1	0
Actinomadura sp. E6	1	1	1	0	1	1	1	1	1	1	1	1	1	1	1	1	1	0.5	0
Actinomyces coleocanis	1	1	1	0.625	1	1	1	1	1	1	1	1	1	1	1	1	1	1	0.625
Actinomyces genomosp. C1	1	1	1	0	1	1	1	1	1	1	1	1	1	1	1	1	1	1	0
Actinomyces georgiae	1	1	1	0	1	1	1	1	1	1	1	1	1	1	1	1	1	1	0.444336
Actinomyces graevenitzii	1	1	1	0.5	1	1	1	1	1	1	1	1	1	1	1	1	1	1	0.757812
Actinomyces hongkongensis	1	1	1	0	1	1	1	1	1	1	1	1	1	1	1	1	1	1	0
Actinomyces hordeovulneris	1	1	1	0.25	1	1	1	1	1	1	1	1	1	1	1	1	1	1	0.25
Actinomyces massiliensis	1	1	1	0.5	1	1	1	1	1	1	1	1	1	1	1	1	1	1	0.9375
Actinomyces naeslundii	1	1	1	0.5	1	1	1	1	1	1	1	1	1	1	1	1	1	1	0.296875
Actinomyces neuii	1	1	1	0	1	1	1	1	1	1	1	1	1	1	1	1	1	1	0.625
Actinomyces odontolyticus	1	0.3125	0.3125	0.6875	0.3125	0.3125	1	1	0.3125	0.3125	0.3125	0.3125	1	0.3125	0.90625	1	0.125	1	0.964844
Actinomyces oris	1	1	1	0.25	1	1	1	1	1	1	1	1	1	1	1	1	1	1	0.0117188
Actinomyces sp.	1	1	1	0.125	1	1	1	1	1	1	1	1	1	1	1	1	1	1	0.1875
Actinomyces sp. GTC3949	1	1	1	0	1	1	1	1	1	1	1	1	1	1	1	1	1	1	0
Actinomyces sp. HPA0247	1	1	1	0	1	1	1	1	1	1	1	1	1	1	1	1	1	1	1
Actinomyces sp. ICM39	1	1	1	0.25	1	1	1	1	1	1	1	1	1	1	1	1	1	0.453125	0.380859
Actinomyces sp. ICM47	1	1	1	0.25	1	1	1	1	1	1	1	1	1	1	1	1	1	0.9375	0.404297
Actinomyces sp. ICM54	1	1	1	0	1	1	1	1	1	1	1	1	1	1	1	1	1	1	1
Actinomyces sp. ICM58	1	1	1	0.25	1	1	1	1	1	1	1	1	1	1	1	1	1	0.9375	0.00976562
Actinomyces sp. oral taxon 170	1	1	1	0	1	1	1	1	1	1	1	1	1	1	1	1	1	1	0.0156345
Actinomyces sp. oral taxon 171	1	1	1	0.5	1	1	1	1	1	1	1	1	1	1	1	1	1	1	0.34375
Actinomyces sp. oral taxon 172	1	1	1	0	1	1	1	1	1	1	1	1	1	1	1	1	1	1	1
Actinomyces sp. oral taxon 175	1	1	1	0.5	1	1	1	1	1	1	1	1	1	1	1	1	1	1	0.1875
Actinomyces sp. oral taxon 178	1	1	1	0.5	1	1	1	1	1	1	1	1	1	1	1	1	1	1	0.097168
Actinomyces sp. oral taxon 180	1	1	1	0.25	1	1	1	1	1	1	1	1	1	1	1	1	1	0.9375	0.265625
Actinomyces sp. oral taxon 181	1	1	1	0.5	1	1	1	1	1	1	1	1	1	1	0.999908	1	1	1	0.296875
Actinomyces sp. oral taxon 448	1	1	1	0	1	1	1	1	1	1	1	1	1	1	1	1	1	1	0.304688
Actinomyces sp. oral taxon 848	1	1	1	0	1	1	1	1	1	1	1	1	1	1	1	1	1	1	0.101562
Actinomyces sp. oral taxon 849	1	1	1	0.5	1	1	1	1	1	1	1	1	1	1	1	1	1	1	0.289062
Actinomyces sp. ph3	1	1	1	0	1	1	1	1	1	1	1	1	1	1	1	1	1	1	0.515625
Actinomyces timonensis	1	1	1	0.25	1	1	1	1	1	1	1	1	1	1	1	1	1	1	0.0102539
Actinomyces turicensis	1	1	1	0.5	1	1	1	1	1	1	1	1	1	1	1	1	1	1	0.515625
Actinomyces urogenitalis	1	1	1	0	1	1	1	1	1	1	1	1	1	1	1	1	1	1	0.914062
Actinomyces vaccimaxillae	1	1	1	0	1	1	1	1	1	1	1	1	1	1	1	1	1	1	0.25
Actinomyces viscosus	1	1	1	0.25	1	1	1	1	1	1	1	1	1	1	1	1	1	1	0.351562
Actinomycetospora chiangmaiensis	1	1	1	0	1	1	1	1	1	1	1	1	1	1	1	1	1	1	0.0771484
Actinoplanes friuliensis	1	1	1	0.0840454	0.741943	0.742188	1	1	1	1	1	0.72583	1	1	1	1	1	1	0.999878			196914	70.3551
Actinoplanes globisporus	1	1	1	0.0625	1	1	1	1	1	1	1	1	1	1	1	1	1	1	0.219727
Actinoplanes missouriensis	1	1	1	0.109039	0.894409	0.75	1	1	1	1	1	0.656128	1	1	1	1	1	1	0.374939			1866	70.8231
Actinoplanes sp. N902-109	1	1	1	0.0875549	0.22644	0.875	1	1	1	1	1	0.72644	1	1	1	1	1	1	0.5			649831	71.3111
Actinoplanes sp. SE50/110	1	1	1	0.0306396	0.984375	0.125	1	1	1	1	1	0.484375	1	1	1	1	1	1	1			134676	71.3172
Actinopolymorpha alba	1	1	1	0	1	1	1	1	1	1	1	1	1	1	1	1	1	1	0.134766
Actinopolymorpha singaporensis	1	1	1	0	1	1	1	1	1	1	1	1	1	1	1	1	1	1	0
Actinopolyspora halophila	1	1	1	0	1	1	1	1	1	1	1	1	1	1	1	1	1	1	0.28125
Actinopolyspora mortivallis	1	1	1	0	1	1	1	1	1	1	1	1	1	1	1	1	1	1	1
Actinoptychus sp. SA19Ai4	1	1	1	0	1	1	1	1	1	1	1	1	1	1	1	1	1	1	0
Actinospica robiniae	1	1	1	0	1	1	1	1	1	1	1	1	1	1	1	1	1	1	1
Actinosynnema mirum	1	1	0.996094	0.00390625	0.99707	1	1	0.996094	0.996094	1	1	0.99707	1	0.996094	0.996094	1	0.00390625	1	0.858765	1	8248144	40567	73.7089
Actinotignum schaalii	1	1	1	0	1	1	1	1	1	1	1	1	1	1	1	1	1	1	0
Actus salvadoricus	1	1	1	1	1	1	1	1	1	1	1	1	1	1	1	1	1	1	0
Acyrthosiphon pisum	1	1	1	0.25	1	1	1	1	1	1	1	1	1	1	1	1	1	1	0.5
Adalia decempunctata	1	1	1	0	1	1	1	1	1	1	1	1	1	1	1	1	1	1	0
Adelina dimidiata	1	1	1	0	1	1	1	1	1	1	1	1	1	1	1	1	1	1	1
Adelium sp. NCS-2009	1	1	1	0	1	1	1	1	1	1	1	1	1	1	1	1	1	1	1
Adeno-associated dependoparvovirus A	1	1	1	0.25	1	1	1	1	1	1	1	1	1	1	1	1	1	1	0.375
Adeno-associated dependoparvovirus B	1	1	1	1	1	1	1	1	1	1	1	1	1	1	1	1	1	1	1
Adenolinum lewisii	1	1	1	0	1	1	1	1	1	1	1	1	1	1	1	1	1	1	0
Adeuomphalus elegans	1	1	1	0	1	1	1	1	1	1	1	1	1	1	1	1	1	1	0
Adiantum capillus-veneris	1	1	1	0	1	1	1	1	1	1	1	1	1	1	1	1	1	1	1
Adlercreutzia equolifaciens	1	1	1	0.789062	1	1	1	1	1	1	1	1	1	1	1	1	1	1	0.9375			446660	63.4593
Adoxophyes honmai	1	1	1	0	1	1	1	1	1	1	1	1	1	1	1	1		1	1
Adoxophyes honmai entomopoxvirus 'L'	1	1	1	0	1	1	1	1	1	1	1	1	1	1	1	1	1	1	0.875
Adoxophyes honmai nucleopolyhedrovirus	1	1	1	0	1	1	1	1	1	1	1	1	1	1	1	1	1	0.470689	0.00012207
Adoxophyes orana granulovirus	1	1	1	0	1	1	1	1	1	1	1	1	1	1	1	1	1	1	0.0722656
Adoxophyes orana nucleopolyhedrovirus	1	1	1	0	1	1	1	1	1	1	1	1	1	1	1	1	1	0.439439	0.00012207
Adriamonas peritocrescens	1	1	1	1	1	1	1	1	1	1	1	1	1	1	1	1	1	1	1
Aduncospiculum halicti	1	1	1	0	1	1	1	1	1	1	1	1	1	1	1	1	1	1	0
Advenella kashmirensis	1	1	1	0.439697	0.998047	0.988281	1	1	1	1	1	0.9375	1	1	1	1	1	1	0.98291			310575	54.7763
Advenella mimigardefordensis	1	1	1	0.25	1	1	1	1	1	1	1	1	1	1	1	1	1	1	0.25
Aedes albopictus	1	1	1	0	1	1	1	1	1	1	1	1	1	1	1	1	1	1	0
Aedes atropalpus	1	1	1	0	1	1	1	1	1	1	1	1	1	1	1	1	1	1	0
Aedes flavivirus	1	1	1	0	1	1	1	1	1	1	1	1	1	1	1	1	1	1	0.84375
Aequorivita sublithincola	1	1	1	0	0.75	1	1	1	1	1	1	1	1	1	1	1	1	1	0			101385	36.1913
Aerococcus urinae	1	1	1	0.5	1	0.84375	1	1	1	1	1	0.875	1	1	1	1	1	0.75	0.669815			1376	41.8829
Aerococcus urinaeequi	1	1	1	0	1	1	1	1	1	1	1	1	1	1	1	1		1	1
Aerococcus viridans	1	1	1	0.0625	1	1	1	1	1	1	1	1	1	1	1	1	1	0.498047	0.00463867
Aeromicrobium kwangyangensis	1	1	1	0	1	1	1	1	1	1	1	1	1	1	1	1	1	1	0
Aeromicrobium marinum	1	1	1	0.5	1	1	1	1	1	1	1	1	1	1	1	1	1	1	0.84375
Aeromicrobium massiliense	1	1	1	0	1	1	1	1	1	1	1	1	1	1	1	1	1	1	0.0390625
Aeromonas caviae	1	1	1	0	1	1	1	1	1	1	1	1	1	1	1	1	1	1	0.171875
Aeromonas dhakensis	1	1	1	0	1	1	1	1	1	1	1	1	1	1	1	1	1	1	0.5
Aeromonas diversa	1	1	1	0	1	1	1	1	1	1	1	1	1	1	1	1		1	1
Aeromonas hydrophila	1	1	1	0.945374	0.40184	0.963249	1	1	1	1	0.999512	0.280731	1	1	1	1	1	0.999512	0.980669			644	61.1718
Aeromonas media	1	1	1	0	1	1	1	1	1	1	1	1	1	1	1	1	1	0.984375	0.62793
Aeromonas molluscorum	1	1	1	0	1	1	1	1	1	1	1	1	1	1	1	1		1	1
Aeromonas phage PX29	1	1	1	0	1	1	1	1	1	1	1	1	1	1	1	1	1	1	0.25
Aeromonas phage phiAS5	1	1	1	0	1	1	1	1	1	1	1	1	1	1	1	1		1	0
Aeromonas salmonicida	1	1	1	0.00439453	0.843201	0.84375	1	1	0.996094	1	1	0.875	1	1	0.999817	1	0.992188	1	0.482361	3	5040536	645	58.181
Aeromonas sp. MDS8	1	1	1	0	1	1	1	1	1	1	1	1	1	1	1	1	1	1	1
Aeromonas sp. NKY-1	1	1	1	0	1	1	1	1	1	1	1	1	1	1	1	1	1	0	0
Aeromonas sp. PAR2A	1	1	1	0	1	1	1	1	1	1	1	1	1	1	1	1	1	1	0
Aeromonas veronii	1	1	0.96875	0.03125	0.981918	0.996582	1	0.96875	0.96875	1	1	0.983887	1	0.96875	0.96875	1	0.96875	0.968262	0.0345459	1	4551783	654	58.719
Aeromonas virus AS4	1	1	1	1	1	1	1	1	1	1	1	1	1	1	1	1	1	1	1
Aeromonas virus phiO18P	1	1	1	1	1	1	1	1	1	1	1	1	1	1	1	1	1	1	1
Aeropyrum camini	1	1	1	0	1	1	1	1	1	1	1	1	1	1	1	1	1	0.996094	0.00012207
Aeropyrum pernix	1	1	1	3.8147e-06	0.999996	0.999996	1	1	0.999996	1	1	1	1	1	1	1	0.00322831	1	0.9306	1	1669696
Aestuariimicrobium kwangyangense	1	1	1	0	1	1	1	1	1	1	1	1	1	1	1	1		1	1
Aetacarus sp. n. AD537	1	1	1	0	1	1	1	1	1	1	1	1	1	1	1	1	1	1	0
Afifella pfennigii	1	1	1	0	1	1	1	1	1	1	1	1	1	1	1	1		1	0
Afipia birgiae	1	1	1	0.25	1	1	1	1	1	1	1	1	1	1	1	1	1	1	0.628906
Afipia broomeae	1	1	1	0.5	1	1	1	1	1	1	1	1	1	1	1	1	1	1	0.875
Afipia clevelandensis	1	1	1	0	1	1	1	1	1	1	1	1	1	1	1	1	1	1	0.875
Afipia felis	1	1	1	0.25	1	1	1	1	1	1	1	1	1	1	1	1	1	1	0.398438
Afipia genosp. 6	1	1	1	0	1	1	1	1	1	1	1	1	1	1	1	1	1	1	0
Afipia sp. 1NLS2	1	1	1	0.5	1	1	1	1	1	1	1	1	1	1	1	1	1	1	0.375
Afipia sp. BAC313	1	1	1	0	1	1	1	1	1	1	1	1	1	1	1	1	1	1	0
Afipia sp. P52-10	1	1	1	0	1	1	1	1	1	1	1	1	1	1	1	1	1	1	1
African swine fever virus	1	1	1	0	1	1	1	1	1	1	1	1	1	1	1	1	1	0.992179	0.25
Afrochthonius godfreyi	1	1	1	1	1	1	1	1	1	1	1	1	1	1	1	1	1	1	0
Afroestricus chiastoneurus	1	1	1	0.5	1	1	1	1	1	1	1	1	1	1	1	1	1	1	0.5
Afrolistrophorus sp. n. AD408	1	1	1	1	1	1	1	1	1	1	1	1	1	1	1	1	1	1	1
Afrosternophorus sp. JM-2008	1	1	1	1	1	1	1	1	1	1	1	1	1	1	1	1	1	1	1
Agamermis sp. BH-2006	1	1	1	0	1	1	1	1	1	1	1	1	1	1	1	1	1	1	0.5
Agaricus bisporus	1	1	1	1	1	1	1	1	1	1	1	1	1	1	1	1	1	1	1
Agarivorans sp. HE10	1	1	1	0.5	1	1	1	1	1	1	1	1	1	1	1	1	1	1	1
Agelas schmidti	1	1	1	0	1	1	1	1	1	1	1	1	1	1	1	1	1	1	1
Ageratum yellow vein China virus	1	1	1	0	1	1	1	1	1	1	1	1	1	1	1	1	1	1	0
Agfa flexilis	1	1	1	0	1	1	1	1	1	1	1	1	1	1	1	1	1	1	0
Aggregata octopiana	1	1	1	0	1	1	1	1	1	1	1	1	1	1	1	1	1	1	0
Aggregatibacter actinomycetemcomitans	1	0.992188	1	0.000976562	0.990082	0.991302	1	1	0.999023	1	1	0.992157	1	0.999023	1	1	0.0020752	1	0.999237	1	2202192	714	44.3136
Aggregatibacter aphrophilus	1	0.992188	1	0.000244141	0.992027	0.992149	1	1	0.999756	1	0.992188	0.990227	0.992188	0.999756	1	1	0.000641167	1	0.995903	1	2313035	732	42.231
Aggregatibacter segnis	1	1	1	0	1	1	1	1	1	1	1	1	0.5	1	1	1	1	0.875	0.757812
Aggregatibacter sp. oral taxon 458	1	1	1	0	1	1	1	1	1	1	1	1	0	1	1	1	1	1	1
Aglaophamus australiensis	1	1	1	0	1	1	1	1	1	1	1	1	1	1	1	1	1	1	0
Aglaophamus dibranchis	1	1	1	1	1	1	1	1	1	1	1	1	1	1	1	1	1	1	1
Aglaophamus groenlandiae	1	1	1	0	1	1	1	1	1	1	1	1	1	1	1	1	1	1	0
Aglaophamus pulchra	1	1	1	0	1	1	1	1	1	1	1	1	1	1	1	1	1	1	0
Aglaophenia tubiformis	1	1	1	1	1	1	1	1	1	1	1	1	1	1	1	1	1	1	1
Agolohymena aspidocauda	1	1	1	1	1	1	1	1	1	1	1	1	1	1	1	1	1	1	0
Agonandra macrocarpa	1	1	1	0	1	1	1	1	1	1	1	1	1	1	1	1	1	1	0
Agostocaris sp. HDB-2008	1	1	1	1	1	1	1	1	1	1	1	1	1	1	1	1	1	1	1
Agriognatha espanola	1	1	1	0	1	1	1	1	1	1	1	1	1	1	1	1	1	1	0
Agriosphodrus dohrni	1	1	1	0	1	1	1	1	1	1	1	1	1	1	1	1	1	1	1
Agrobacterium albertimagni	1	1	1	0	1	1	1	1	1	1	1	1	1	1	1	1	1	0.9375	0
Agrobacterium fabrum	1	1	1	1.19209e-07	1	0.998035	1	1	1	1	1	0.484375	1	1	1	1	0.00195338	1	0.996094	1	5674258	1176649	59.0411
Agrobacterium larrymoorei	1	1	1	0.5	1	1	1	1	1	1	1	1	1	1	1	1	1	1	0.875
Agrobacterium sp. 224MFTsu3.1	1	1	1	0	1	1	1	1	1	1	1	1	1	1	1	1	1	1	1
Agrobacterium sp. ATCC 31749	1	1	1	0	1	1	1	1	1	1	1	1	0.9375	1	1	1	1	0.9375	0.5625
Agrobacterium sp. BK22	1	1	1	0	1	1	1	1	1	1	1	1	1	1	1	1	1	1	0
Agrobacterium sp. CCBAU 10749	1	1	1	0	1	1	1	1	1	1	1	1	1	1	1	1	1	1	0
Agrobacterium sp. H13-3	1	1	1	0.796967	0.999508	0.934082	1	1	1	1	1	0.702633	1	1	1	1	1	0.875	0.874512			861208	58.5411
Agrobacterium sp. LKXJ-2	1	1	1	0	1	1	1	1	1	1	1	1	1	1	1	1	1	1	0
Agrobacterium sp. ZX09	1	1	1	0.5	1	1	1	1	1	1	1	1	1	1	1	1	1	0.5	0.5
Agrobacterium tumefaciens	1	1	1	0.00390625	0.483259	0.482416	1	1	0.996094	1	1	0.484238	1	0.996094	0.996094	0.996094	0.00585938	0.996094	0.499878	1	7273300	358	59.8742
Agrobacterium vitis	1	1	1	0.00390625	0.421875	0.992119	1	1	0.996094	1	1	0.499512	1	1	0.996094	1	0.00585943	1	0.5	1	6320946	373	57.4707
Agrococcus pavilionensis	1	1	1	0	1	1	1	1	1	1	1	1	1	1	1	1		1	1
Agrococcus sp. DNPRC1034	1	1	1	0.5	1	1	1	1	1	1	1	1	1	1	1	1	1	1	1
Agrococcus sp. QSSC2-2	1	1	1	0	1	1	1	1	1	1	1	1	1	1	1	1	1	1	0
Agromyces italicus	1	1	1	0	1	1	1	1	1	1	1	1	1	1	1	1		1	1
Agromyces mediolanus	1	1	1	0.5	1	1	1	1	1	1	1	1	1	1	1	1	1	1	1
Agromyces salentinus	1	1	1	0	1	1	1	1	1	1	1	1	1	1	1	1	1	1	0
Agromyces sp. IY07-4	1	1	1	0	1	1	1	1	1	1	1	1	1	1	1	1	1	1	0
Agromyces subbeticus	1	1	1	0	1	1	1	1	1	1	1	1	1	1	1	1		1	1
Agrotis ipsilon multiple nucleopolyhedrovirus	1	1	1	0	1	1	1	1	1	1	1	1	1	1	1	1	1	0.375817	0
Agrotis segetum granulovirus	1	1	1	0	1	1	1	1	1	1	1	1	1	1	1	1	1	0.624023	0
Ahrensia kielensis	1	1	1	0.25	1	1	1	1	1	1	1	1	1	1	1	1	1	1	0.00146484
Ahrensia sp. R2A130	1	1	1	0	1	1	1	1	1	1	1	1	1	1	1	1	1	1	0
Aichivirus A	1	1	1	0.25	1	1	1	1	1	1	1	1	1	1	1	1	1	1	0
Aichivirus C	1	1	1	0	1	1	1	1	1	1	1	1	1	1	1	1	1	1	0
Aigarchaeota archaeon JGI 0000001-H6	1	1	1	1	1	1	1	1	1	1	1	1	1	1	1	1	1	1	1
Aigarchaeota archaeon SCGC AAA471-A16	1	1	1	0.015625	1	1	1	1	1	1	1	1	1	1	1	1	1	1	0.251076
Aigarchaeota archaeon SCGC AAA471-E14	1	1	1	0	1	1	1	1	1	1	1	1	1	1	1	1	1	1	0.0634766
Aka mucosa	1	1	1	1	1	1	1	1	1	1	1	1	1	1	1	1	1	1	1
Akkermansia muciniphila	1	1	1	0.00390625	0.999008	1	1	0.996094	0.996094	1	1	1	1	1	0.996094	1	0.00392175	1	1	1	2664102	239935	55.7624
Alabidocarpus intercalatus	1	1	1	0	1	1	1	1	1	1	1	1	1	1	1	1	1	1	0
Alacrinella limnoriae	1	1	1	0.5	1	1	1	1	1	1	1	1	1	1	1	1	1	1	0.5
Alatospora acuminata	1	1	1	0	1	1	1	1	1	1	1	1	1	1	1	1	1	1	0
Albinaria caerulea	1	1	1	0	1	1	1	1	1	1	1	1	1	1	1	1	1	1	1
Albugo laibachii	1	0	1	0	1	1	1	1	1	1	1	1	1	1	1	1	1	1	1
Alcaligenes faecalis	1	1	1	0	1	1	1	1	1	1	1	1	1	1	1	1	1	1	0.5
Alcaligenes sp. 259357	1	1	1	0	1	1	1	1	1	1	1	1	1	1	1	1	1	1	1
Alcaligenes sp. 77b	1	1	1	0	1	1	1	1	1	1	1	1	1	1	1	1	1	1	0
Alcaligenes sp. BBTR16	1	1	1	0	1	1	1	1	1	1	1	1	1	1	1	1	1	1	0
Alcaligenes sp. CHN5	1	1	1	0	1	1	1	1	1	1	1	1	1	1	1	1	1	0.5	0
Alcaligenes sp. DBTD	1	1	1	0	1	1	1	1	1	1	1	1	1	1	1	1	1	1	1
Alcaligenes sp. HT19	1	1	1	0	1	1	1	1	1	1	1	1	1	1	1	1	1	1	0
Alcaligenes sp. I	1	1	1	0	1	1	1	1	1	1	1	1	1	1	1	1	1	1	0
Alcaligenes sp. RCT1	1	1	1	0	1	1	1	1	1	1	1	1	1	1	1	1	1	1	0
Alcaligenes sp. SBT-2	1	1	1	0	1	1	1	1	1	1	1	1	1	1	1	1	1	1	0
Alcanivorax borkumensis	1	1	1	1.52588e-05	0.998291	0.998291	1	0.999985	0.999985	1	1	0.998291	1	0.999985	1	1	0.00211763	1	0.999992	1	3120143	59754	54.7278
Alcanivorax dieselolei	1	1	1	0.445312	0.804648	0.499481	1	1	1	1	1	0.804657	1	1	1	1	1	1	0.966534			285091	61.6316
Alcanivorax hongdengensis	1	1	1	0	1	1	1	1	1	1	1	1	1	1	1	1	1	0.75	0.00292969
Alcanivorax pacificus	1	1	1	0.125	1	1	1	1	1	1	1	1	1	1	1	1	1	0.46875	0.127686
Alcanivorax sp. 43B_GOM-46m	1	1	1	0	1	1	1	1	1	1	1	1	1	1	1	1		1	1
Alcanivorax sp. 97CO-5	1	1	1	0	1	1	1	1	1	1	1	1	1	1	1	1	1	1	1
Alcanivorax sp. ANT-2400 S4	1	1	1	1	1	1	1	1	1	1	1	1	1	1	1	1	1	1	1
Alcanivorax sp. B-3025	1	1	1	1	1	1	1	1	1	1	1	1	1	1	1	1	1	1	1
Alcanivorax sp. DG813	1	1	1	0.5	1	1	1	1	1	1	1	1	1	1	1	1	1	0.5	0
Alcanivorax sp. DG881	1	1	1	0	1	1	1	1	1	1	1	1	0.125	1	1	1	1	1	1
Alcelaphine gammaherpesvirus 1	1	1	1	0	1	1	1	1	1	1	1	1	1	1	1	1	1	0.937012	0.00610352
Alcelaphine gammaherpesvirus 2	1	1	1	0.5	1	1	1	1	1	1	1	1	1	1	1	1	1	1	1
Alces alces	1	1	1	0	1	1	1	1	1	1	1	1	1	1	1	1	1	1	1
Alcyonidium gelatinosum	1	1	1	0	1	1	1	1	1	1	1	1	1	1	1	1	1	1	0
Alcyonidium mamillatum	1	1	1	0.5	1	1	1	1	1	1	1	1	1	1	1	1	1	1	1
Alebion sp. SMD-2008	1	1	1	1	1	1	1	1	1	1	1	1	1	1	1	1	1	1	1
Alentia gelatinosa	1	1	1	0	1	1	1	1	1	1	1	1	1	1	1	1	1	1	0
Aleurochiton aceris	1	1	1	0	1	1	1	1	1	1	1	1	1	1	1	1	1	1	1
Aleurodicus dugesii	1	1	1	0	1	1	1	1	1	1	1	1	1	1	1	1	1	1	0
Alexandrium ostenfeldii	1	1	1	0	1	1	1	1	1	1	1	1	1	1	1	1	1	1	0
Alexandrium satoanum	1	1	1	0	1	1	1	1	1	1	1	1	1	1	1	1	1	1	0
Alexandrium tamarense	1	1	1	0	1	1	1	1	1	1	1	1	1	1	1	1	1	1	1
Alexandrium tamiyavanichi	1	1	1	1	1	1	1	1	1	1	1	1	1	1	1	1	1	1	1
Algerian watermelon mosaic virus	1	1	1	0	1	1	1	1	1	1	1	1	1	1	1	1	1	1	1
Algicola sagamiensis	1	1	1	0.5	1	1	1	1	1	1	1	1	1	1	1	1	1	1	0.515625
Algidimarina propionica	1	1	1	1	1	1	1	1	1	1	1	1	1	1	1	1	1	1	1
Algoriphagus machipongonensis	1	1	1	0.5	1	1	1	1	1	1	1	1	1	1	1	1	1	1	0.75
Algoriphagus vanfongensis	1	1	1	0	1	1	1	1	1	1	1	1	1	1	1	1	1	1	1
Aliagarivorans taiwanensis	1	1	1	0	1	1	1	1	1	1	1	1	1	1	1	1	1	1	0.75
Alicorhagidia sp. RHT-1997	1	1	1	1	1	1	1	1	1	1	1	1	1	1	1	1	1	1	1
Alicycliphilus denitrificans	1	1	1	0.0117798	0.408172	0.435372	1	1	0.999939	1	0.498046	0.408202	1	0.999939	1	1	0.999878	0.498047	0.261938	1	4953232	179636	67.9323
Alicyclobacillus acidocaldarius	1	1	1	0.690071	0.96875	1	1	1	0.875	1	1	0.90625	1	0.875	0.875	1	0.875	1	0.707029	1,2	3164867	405212	61.7101
Alicyclobacillus cycloheptanicus	1	1	1	1	1	1	1	1	1	1	1	1	1	1	1	1	1	1	1
Alicyclobacillus hesperidum	1	1	1	0	1	1	1	1	1	1	1	1	1	1	1	1	1	1	0.5
Alicyclobacillus sp. 5C	1	1	1	0	1	1	1	1	1	1	1	1	1	1	1	1	1	1	0
Alicyclobacillus sp. AYTae-33	1	1	1	0	1	1	1	1	1	1	1	1	1	1	1	1	1	0	0
Alicyclobacillus sp. CLG	1	1	1	0	1	1	1	1	1	1	1	1	1	1	1	1	1	1	0
Aliiglaciecola lipolytica	1	1	1	0	1	1	1	1	1	1	1	1	1	1	1	1		1	0
Aliihoeflea aestuarii	1	1	1	0	1	1	1	1	1	1	1	1	1	1	1	1	1	0	0
Aliihoeflea sp. 2WW	1	1	1	0	1	1	1	1	1	1	1	1	1	1	1	1	1	1	1
Aliivibrio fischeri	1	1	1	0	0.988037	0.738281	1	1	1	1	1	0.988037	1	1	1	1	0	1	0.999817			668	38.2723
Aliivibrio logei	1	1	1	0	1	1	1	0.984375	1	1	1	1	1	1	1	1	1	0.984375	0
Aliivibrio salmonicida	1	1	1	0.000976607	0.987793	0.992187	1	1	1	1	1	0.986816	1	1	1	1	0.00292978	1	0.74606	3	4655660	40269	38.9692
Alinda biplicata	1	1	1	1	1	1	1	1	1	1	1	1	1	1	1	1	1	1	1
Aliolimnatis michaelseni	1	1	1	0	1	1	1	1	1	1	1	1	1	1	1	1	1	1	0
Aliquandostipite separans	1	1	1	0	1	1	1	1	1	1	1	1	1	1	1	1	1	1	0
Alishewanella aestuarii	1	1	1	0.25	1	1	1	1	1	1	1	1	1	1	1	1	1	1	0.390625
Alishewanella agri	1	1	1	0.25	1	1	1	1	1	1	1	1	1	1	1	1	1	1	0.125
Alishewanella jeotgali	1	1	1	0.25	1	1	1	1	1	1	1	1	1	1	1	1	1	1	0.0625
Alistipes finegoldii	1	1	1	0	0.125	0.125	1	1	1	1	0.25	0.125	1	1	1	1	1	1	0.96875			214856	56.6457
Alistipes ihumii	1	1	1	0	1	1	1	1	1	1	1	1	1	1	1	1	1	1	0
Alistipes indistinctus	1	1	1	0	1	1	1	1	1	1	1	1	1	1	1	1	1	1	0.25
Alistipes obesi	1	1	1	0.125	1	1	1	1	1	1	1	1	1	1	1	1	1	1	0.639648
Alistipes onderdonkii	1	1	1	0.125	1	1	1	1	1	1	1	1	1	1	1	1	1	1	0.375
Alistipes putredinis	1	1	1	0	1	1	1	1	1	1	1	1	1	1	1	1	1	1	1
Alistipes senegalensis	1	1	1	0	1	1	1	1	1	1	1	1	1	1	1	1	1	0.999995	0
Alistipes shahii	1	1	0.984375	0.015625	0.34375	0.46875	1	0.984375	0.984375	1	0.46875	0.34375	1	0.984375	0.984375	1	0.984375	0.999992	0.0178223			328814	57.5575
Alistipes sp. HGB5	1	1	1	0	1	1	1	1	1	1	1	1	1	1	1	1	1	1	1
Alistipes timonensis	1	1	1	0	1	1	1	1	1	1	1	1	1	1	1	1	1	1	0.125
Alitta succinea	1	1	1	0	1	1	1	1	1	1	1	1	1	1	1	1	1	1	0
Alkalibacillus haloalkaliphilus	1	1	1	0.25	1	1	1	1	1	1	1	1	1	1	1	1	1	0.996094	0.75
Alkalibacillus sp. PL203	1	1	1	0	1	1	1	1	1	1	1	1	1	1	1	1	1	1	0
Alkaliflexus imshenetskii	1	1	1	0	1	1	1	1	1	1	1	1	1	1	1	1	1	1	1
Alkalilimnicola ehrlichii	1	1	1	0.00732428	0.875	0.999992	1	0.996094	0.992676	1	1	0.875	1	0.996582	0.994141	0.996582	0.00756855	0.997559	0.999998	1	3275944	351052	67.5313
Alkaliphilus metalliredigens	1	1	1	0.00733185	1	0.999756	1	0.996094	0.992668	1	1	1	1	0.996582	0.994141	0.996582	0.00733954	1	0.999877	3	4929566	208226	36.822
Alkaliphilus oremlandii	1	1	1	0.00390625	0.999512	0.999512	1	0.996094	0.996094	1	1	0.999512	1	1	0.996094	1	0.005867	1	0.937489	1	3123558	461876	36.2573
Alkaliphilus sp. Iso-W1	1	1	1	0	1	1	1	1	1	1	1	1	1	1	1	1	1	1	0
Alkaliphilus transvaalensis	1	1	1	0	1	1	1	1	1	1	1	1	1	1	1	1	1	1	0
Allantion sp. CCAP 1906/1	1	1	1	0	1	1	1	1	1	1	1	1	1	1	1	1	1	1	0
Allium virus X	1	1	1	0	1	1	1	1	1	1	1	1	1	1	1	1	1	1	0.5
Allobacillus halotolerans	1	1	1	0	1	1	1	1	1	1	1	1	1	1	1	1		1	0
Allocetraria madreporiformis	1	1	1	0	1	1	1	1	1	1	1	1	1	1	1	1		1	1
Allochromatium vinosum	1	1	1	0.392609	0.871094	1	1	1	1	1	1	0.980469	1	1	1	1	1	1	0.967316			1049	64.1861
Allofrancisella guangzhouensis	1	1	1	0.5	1	1	1	1	1	1	1	1	1	1	1	1	1	1	0.75
Allofustis seminis	1	1	1	0.03125	1	1	1	1	1	1	1	1	1	1	1	1	1	1	0.0429688
Alloiococcus otitis	1	1	1	0	1	1	1	1	1	1	1	1	1	1	1	1	1	1	0.136719
Alloionema appendiculatum	1	1	1	0	1	1	1	1	1	1	1	1	1	1	1	1	1	1	0
Allomachilis froggatti	1	1	1	1	1	1	1	1	1	1	1	1	1	1	1	1	1	1	0
Allomyces macrogynus	1	1	1	0	1	1	1	1	1	1	1	1	1	1	1	1	1	0.992188	0.00198364
Allopauropus sp. PA0200002	1	1	1	1	1	1	1	1	1	1	1	1	1	1	1	1	1	1	0
Alloprevotella rava	1	1	1	0.5	1	1	1	1	1	1	1	1	1	1	1	1	1	1	0.6875
Alloprevotella tannerae	1	1	1	0	1	1	1	1	1	1	1	1	1	1	1	1	1	0.75	0.75
Alloscardovia criceti	1	1	1	0.25	1	1	1	1	1	1	1	1	1	1	1	1	1	1	0.855469
Alloscardovia sp. OB7196	1	1	1	0	1	1	1	1	1	1	1	1	1	1	1	1	1	0.25	0
Allostoma neostiliferum	1	1	1	0	1	1	1	1	1	1	1	1	1	1	1	1	1	1	0
Allothyrus cf. constrictus OSAL004751	1	1	1	0	1	1	1	1	1	1	1	1	1	1	1	1	1	1	0
Allpahuayo mammarenavirus	1	1	1	0	1	1	1	1	1	1	1	1	1	1	1	1	1	1	1
Alphacoronavirus 1	1	1	1	0	1	1	1	1	1	1	1	1	1	1	1	1	1	1	0.0673828
Alphacoronavirus 2	1	1	1	0.0625	1	1	1	1	1	1	1	1	1	1	1	1	1	1	0
Alphamesonivirus 1	1	1	1	1	1	1	1	1	1	1	1	1	1	1	1	1	1	1	1
Alphapapillomavirus 1	1	1	1	0	1	1	1	1	1	1	1	1	1	1	1	1		1	0
Alphapapillomavirus 10	1	1	1	0.25	1	1	1	1	1	1	1	1	1	1	1	1	1	1	0.402344
Alphapapillomavirus 11	1	1	1	0	1	1	1	1	1	1	1	1	1	1	1	1	1	1	0.75
Alphapapillomavirus 12	1	1	1	0.125	1	1	1	1	1	1	1	1	1	1	1	1	1	0.970703	0.125
Alphapapillomavirus 13	1	1	1	0	1	1	1	1	1	1	1	1	1	1	1	1	1	1	0.5
Alphapapillomavirus 14	1	1	1	0	1	1	1	1	1	1	1	1	1	1	1	1	1	1	0
Alphapapillomavirus 2	1	1	1	0	1	1	1	1	1	1	1	1	1	1	1	1	1	1	0.25
Alphapapillomavirus 3	1	1	1	0	1	1	1	1	1	1	1	1	1	1	1	1	1	1	0.75
Alphapapillomavirus 4	1	1	1	0.25	1	1	1	1	1	1	1	1	1	1	1	1	1	0.936218	0.25
Alphapapillomavirus 5	1	1	1	0	1	1	1	1	1	1	1	1	1	1	1	1	1	1	1
Alphapapillomavirus 6	1	1	1	0	1	1	1	1	1	1	1	1	1	1	1	1	1	1	0.5
Alphapapillomavirus 7	1	1	1	0	1	1	1	1	1	1	1	1	1	1	1	1	1	0.882812	0
Alphapapillomavirus 8	1	1	1	0	1	1	1	1	1	1	1	1	1	1	1	1	1	1	0.75
Alphapapillomavirus 9	1	1	1	0	1	1	1	1	1	1	1	1	1	1	1	1	1	1	0.0390625
Alstroemeria virus x	1	1	1	0	1	1	1	1	1	1	1	1	1	1	1	1	1	1	1
Alternanthera mosaic virus	1	1	1	0	1	1	1	1	1	1	1	1	1	1	1	1	1	1	1
Alternaria alternantherae	1	1	1	0	1	1	1	1	1	1	1	1	1	1	1	1	1	1	1
Alternaria alternata virus 1	1	1	1	1	1	1	1	1	1	1	1	1	1	1	1	1	1	1	1
Alternaria arborescens	1	1	1	0.25	1	1	1	1	1	1	1	1	1	1	1	1	1	1	0.90625
Alternaria brassicicola	1	1	1	0.0625	1	1	1	1	1	1	1	1	1	1	1	1	1	1	0.0234375
Alternaria caespitosa	1	1	1	0.5	1	1	1	1	1	1	1	1	1	1	1	1	1	1	0.5
Alteromonadaceae bacterium MOLA 142	1	1	1	0	1	1	1	1	1	1	1	1	1	1	1	1	1	1	0
Alteromonadaceae bacterium R8	1	1	1	0	1	1	1	1	1	1	1	1	1	1	1	1	1	0.25	0
Alteromonadales bacterium TW-7	1	1	1	0	1	1	1	1	1	1	1	1	1	1	1	1	1	1	0.25
Alteromonas halophila	1	1	1	0	1	1	1	1	1	1	1	1	1	1	1	1	1	1	0
Alteromonas macleodii	1	1	1	0.672623	0.724567	0.678669	1	1	0.375	1	1	0.693317	1	0.375	0.375	1	0.375	1	0.937434	2	4.63452e+06	28108	44.7027
Alteromonas mediterranea	1	1	1	0	1	1	1	1	1	1	1	1	1	1	1	1	2.38419e-07	0.75	0.230468			314275	44.7965
Alteromonas naphthalenivorans	1	1	1	0.970581	0.999756	1	1	0.5	0.5	1	1	0.5625	1	1	0.5	0.5	0.5	1	0.984375			715451	43.5068
Alteromonas phage vB_AmaP_AD45-P	1	1	1	0	1	1	1	1	1	1	1	1	1	1	1	1	1	0	0
Alteromonas sp. ALT199	1	1	1	0	1	1	1	1	1	1	1	1	1	1	1	1		1	1
Alteromonas sp. O-TC11A	1	1	1	0	1	1	1	1	1	1	1	1	1	1	1	1	1	1	0
Alteromonas tagae	1	1	1	0	1	1	1	1	1	1	1	1	1	1	1	1	1	1	0.5
Alvinactis chessi	1	1	1	1	1	1	1	1	1	1	1	1	1	1	1	1	1	1	1
Alvinella caudata	1	1	1	0	1	1	1	1	1	1	1	1	1	1	1	1	1	1	0
Alvinella pompejana epibiont	1	1	1	0	1	1	1	1	1	1	1	1	1	1	1	1	1	1	0
Alytes obstetricans	1	1	1	0	1	1	1	1	1	1	1	1	1	1	1	1	1	1	1
Amapar mammarenavirus	1	1	1	0	1	1	1	1	1	1	1	1	1	1	1	1	1	1	1
Amastigomonas mutabilis	1	1	1	0	1	1	1	1	1	1	1	1	1	1	1	1	1	1	0.5
Amastigomonas sp.	1	1	1	0	1	1	1	1	1	1	1	1	1	1	1	1	1	1	0
Amastigomonas sp. Millport	1	1	1	0	1	1	1	1	1	1	1	1	1	1	1	1	1	1	0
Amasya cherry disease associated chrysovirus	1	1	1	0	1	1	1	1	1	1	1	1	1	1	1	1	1	1	1
Amathia citrina	1	1	1	0	1	1	1	1	1	1	1	1	1	1	1	1	1	1	0
Amaurochaete comata	1	1	1	0	1	1	1	1	1	1	1	1	1	1	1	1	1	1	0
Ambispora fennica	1	1	1	0	1	1	1	1	1	1	1	1	1	1	1	1	1	1	0
Ambispora granatensis	1	1	1	1	1	1	1	1	1	1	1	1	1	1	1	1	1	1	1
Ambispora leptoticha	1	1	1	0	1	1	1	1	1	1	1	1	1	1	1	1	1	0	0
Amblyomma dubitatum	1	1	1	1	1	1	1	1	1	1	1	1	1	1	1	1	1	1	0
Amblyomma elaphense	1	1	1	0	1	1	1	1	1	1	1	1	1	1	1	1	1	1	1
Amblyomma fimbriatum	1	1	1	0	1	1	1	1	1	1	1	1	1	1	1	1	1	1	0.5
Amblyomma triguttatum	1	1	1	0	1	1	1	1	1	1	1	1	1	1	1	1	1	1	0
Amblyospora californica	1	1	1	0	1	1	1	1	1	1	1	1	1	1	1	1	1	1	0
Amblyospora canadensis	1	1	1	0	1	1	1	1	1	1	1	1	1	1	1	1	1	0.75	0
Amblyospora cinerei	1	1	1	0	1	1	1	1	1	1	1	1	1	1	1	1	1	0.75	0
Amblyospora connecticus	1	1	1	1	1	1	1	1	1	1	1	1	1	1	1	1	1	1	1
Amblyospora criniferis	1	1	1	0.125	1	1	1	1	1	1	1	1	1	1	1	1	1	1	0.125
Amblyospora ferocious	1	1	1	1	1	1	1	1	1	1	1	1	1	1	1	1	1	1	1
Amblyospora indicola	1	1	1	0	1	1	1	1	1	1	1	1	1	1	1	1	1	1	0.5
Amblyospora khaliulini	1	1	1	0.0625	1	1	1	1	1	1	1	1	1	1	1	1	1	1	0
Amblyospora sp.	1	1	1	0	1	1	1	1	1	1	1	1	1	1	1	1	1	1	0
Amblyospora stimuli	1	1	1	0	1	1	1	1	1	1	1	1	1	1	1	1	1	0.75	0
Amblyospora weiseri	1	1	1	0.5	1	1	1	1	1	1	1	1	1	1	1	1	1	1	0
Amblyosyllis sp. AAN-2002	1	1	1	1	1	1	1	1	1	1	1	1	1	1	1	1	1	1	1
Amblypygi sp. WW-1999	1	1	1	1	1	1	1	1	1	1	1	1	1	1	1	1	1	1	0
Ambrosiozyma llanquihuensis	1	1	1	0	1	1	1	1	1	1	1	1	1	1	1	1	1	1	1
Ambrosiozyma platypodis	1	1	1	0	1	1	1	1	1	1	1	1	1	1	1	1	1	1	1
Ambystoma 'unisexual hybrid complex'	1	1	1	0	1	1	1	1	1	1	1	1	1	1	1	1	1	1	1
Ambystoma andersoni	1	1	1	0	1	1	1	1	1	1	1	1	1	1	1	1	1	1	1
Ambystoma californiense	1	1	1	0	1	1	1	1	1	1	1	1	1	1	1	1	1	1	1
Ambystoma dumerilii	1	1	1	0	1	1	1	1	1	1	1	1	1	1	1	1	1	1	1
Ambystoma texanum	1	1	1	0	1	1	1	1	1	1	1	1	1	1	1	1	1	1	0
Ambystoma tigrinum virus	1	1	1	0	1	1	1	1	1	1	1	1	1	1	1	1	1	0.5	7.62939e-06
American hop latent virus	1	1	1	0	1	1	1	1	1	1	1	1	1	1	1	1	1	1	1
Americhernes sp. WW-2000	1	1	1	0	1	1	1	1	1	1	1	1	1	1	1	1		1	1
Amia calva	1	1	1	1	1	1	1	1	1	1	1	1	1	1	1	1	1	1	1
Aminiphilus circumscriptus	1	1	1	0	1	1	1	1	1	1	1	1	1	1	1	1	1	1	1
Aminobacter sp. J41	1	1	1	0	1	1	1	1	1	1	1	1	1	1	1	1	1	1	1
Aminobacterium colombiense	1	1	1	0.128906	0.999023	1	1	0.875	0.875	1	1	1	1	1	0.875	1	0.875	1	0.128906	1	1980592	81468	45.3069
Aminomonas paucivorans	1	1	1	0	1	1	1	1	1	1	1	1	1	1	1	1	1	1	0.75
Ammonia beccarii	1	1	1	0	1	1	1	1	1	1	1	1	1	1	1	1	1	1	0
Ammonia sp. JP-2007	1	1	1	0	1	1	1	1	1	1	1	1	1	1	1	1	1	1	0.125
Ammonifex degensii	1	1	1	0.0078125	1	0.996094	1	1	0.992188	1	1	0.996094	1	1	0.992188	1	0.0118408	1	0.999714	1	2157067	42838	59.4651
Ammonifex thiophilus	1	1	1	0	1	1	1	1	1	1	1	1	1	1	1	1	1	0.5	0
Amoebogregarina nigra	1	1	1	1	1	1	1	1	1	1	1	1	1	1	1	1	1	1	1
Amoebophrya sp. 'Dinophysis'	1	1	1	0	1	1	1	1	1	1	1	1	1	1	1	1		1	1
Amoebophrya sp. RCC 1626	1	1	1	1	1	1	1	1	1	1	1	1	1	1	1	1	1	1	1
Amoebophrya sp. ex Prorocentrum minimum	1	1	1	0	1	1	1	1	1	1	1	1	1	1	1	1	1	1	0
Amoebozoa sp. 4168	1	1	1	0	1	1	1	1	1	1	1	1	1	1	1	1	1	1	0.25
Amorphochlora amoebiformis	1	1	1	0.5	1	1	1	1	1	1	1	1	1	1	1	1	1	0.5	0.5
Amorphus coralli	1	1	1	0	1	1	1	1	1	1	1	1	1	1	1	1	1	1	0.751587
Amphiacon denticulatus	1	1	1	1	1	1	1	1	1	1	1	1	1	1	1	1	1	1	0
Amphibacillus jilinensis	1	1	1	0	1	1	1	1	1	1	1	1	1	1	1	1	1	1	0.0625
Amphibacillus xylanus	1	1	1	0.78125	0.436523	0.920898	1	1	1	1	1	0.4375	1	1	1	1	1	1	0.933502			1449	35.7183
Amphibiothecum penneri	1	1	1	1	1	1	1	1	1	1	1	1	1	1	1	1	1	1	0
Amphidinium carterae	1	1	1	0	1	1	1	1	1	1	1	1	1	1	1	1	1	1	0
Amphidinium sp. D1-CMSTAC020	1	1	1	1	1	1	1	1	1	1	1	1	1	1	1	1	1	1	1
Amphimedon compressa	1	1	1	1	1	1	1	1	1	1	1	1	1	1	1	1	1	1	1
Amphimedon queenslandica	1	1	1	1	1	1	1	1	1	1	1	1	1	1	1	1	1	1	0
Amphimerus ovalis	1	1	1	1	1	1	1	1	1	1	1	1	1	1	1	1	1	1	0
Amphinemura nigritta	1	1	1	0	1	1	1	1	1	1	1	1	1	1	1	1	1	1	0
Amphipholis squamata	1	1	1	0	1	1	1	1	1	1	1	1	1	1	1	1	1	1	0.5
Amphiprion bicinctus	1	1	1	0	1	1	1	1	1	1	1	1	1	1	1	1	1	1	1
Amphipsocus japonicus	1	1	1	0	1	1	1	1	1	1	1	1	1	1	1	1	1	1	0
Amphisbetia minima	1	1	1	0	1	1	1	1	1	1	1	1	1	1	1	1	1	1	1
Amphiscolops bermudensis	1	1	1	0.5	1	1	1	1	1	1	1	1	1	1	1	1	1	1	0.5
Amphiscolops sp.	1	1	1	0.125	1	1	1	1	1	1	1	1	1	1	1	1	1	1	0.125
Amphiscolops sp. AW-2009	1	1	1	0.25	1	1	1	1	1	1	1	1	1	1	1	1	1	1	0
Amphisorus hemprichii	1	1	1	0	1	1	1	1	1	1	1	1	1	1	1	1	1	0.496094	0
Amphisorus sp. 1333	1	1	1	0	1	1	1	1	1	1	1	1	1	1	1	1	1	0.992188	0
Amphora sp. AT-221.04	1	1	1	1	1	1	1	1	1	1	1	1	1	1	1	1	1	1	1
Amsacta moorei entomopoxvirus	1	1	1	0.0078125	1	1	1	1	1	1	1	1	1	1	1	1	1	1	0.5625
Amycolatopsis azurea	1	1	1	0	1	1	1	1	1	1	1	1	1	1	1	1	1	1	0.0625
Amycolatopsis benzoatilytica	1	1	1	0	1	1	1	1	1	1	1	1	1	1	1	1	1	1	0.75
Amycolatopsis decaplanina	1	1	1	0	1	1	1	1	1	1	1	1	1	1	1	1	1	1	0.0625
Amycolatopsis halophila	1	1	1	0	1	1	1	1	1	1	1	1	1	1	1	1	1	1	1
Amycolatopsis mediterranei	1	1	1	0.0435228	0.0975952	0.109375	1	1	1	1	1	0.0975943	1	1	1	1	1	1	0.499008			33910	71.2915
Amycolatopsis methanolica	1	1	1	0	1	1	1	1	1	1	1	1	1	1	1	1	1	1	0.375
Amycolatopsis orientalis	1	1	1	0.298889	0.577637	0.875	1	1	1	1	1	0.577637	1	1	1	1	1	1	0.995361			31958	69.0059
Amycolatopsis sp. ATCC 39116	1	1	1	0	1	1	1	1	1	1	1	1	1	1	1	1	1	1	0.1875
Amycolatopsis sp. GY179	1	1	1	1	1	1	1	1	1	1	1	1	1	1	1	1	1	1	0
Amycolatopsis sp. HBUM 171195	1	1	1	1	1	1	1	1	1	1	1	1	1	1	1	1	1	1	0
Amycolatopsis vancoresmycina	1	1	1	0	1	1	1	1	1	1	1	1	1	1	1	1		1	1
Anabaena cylindrica	1	1	1	0.00785828	0.970581	0.980347	1	1	1	1	1	0.970703	1	1	1	1	1	1	0.152521			1165	38.7906
Anabaena sp. 90	1	1	1	0.375	0.539062	0.914062	1	1	1	1	1	0.554688	1	1	1	1	1	1	0.5			46234	38.0965
Anabaena sp. PCC 7108	1	1	1	0.5	1	1	1	1	1	1	1	1	1	1	1	1	1	1	0
Anabaena variabilis	1	1	1	0.00343323	1	1	1	1	0.996567	0.996567	1	1	1	0.996567	1	0.996582	0.00343323	0.999512	0.996094	2	7105752	1172	46.4617
Anabrus simplex	1	1	1	0	1	1	1	1	1	1	1	1	1	1	1	1	1	1	0
Anaeroarcus burkinensis	1	1	1	0	1	1	1	1	1	1	1	1	1	1	1	1		1	1
Anaerobacillus arseniciselenatis	1	1	1	0	1	1	1	1	1	1	1	1	1	1	1	1	1	1	0
Anaerococcus hydrogenalis	1	1	1	0	1	1	1	1	1	1	1	1	1	1	1	1	1	0.9375	0.125
Anaerococcus lactolyticus	1	1	1	0.0625	1	1	1	1	1	1	1	1	1	1	1	1	1	1	0.215576
Anaerococcus obesiensis	1	1	1	0.5	1	1	1	1	1	1	1	1	1	1	1	1	1	0.984375	0.59375
Anaerococcus pacaensis	1	1	1	0	1	1	1	1	1	1	1	1	1	1	1	1	1	1	0.5
Anaerococcus prevotii	1	1	1	0	1	0.999998	1	1	1	1	1	1	1	1	1	1	0	1	0.96875			33034	35.6389
Anaerococcus provenciensis	1	1	1	0	1	1	1	1	1	1	1	1	1	1	1	1	1	1	0
Anaerococcus sp. gpac126	1	1	1	0.5	1	1	1	1	1	1	1	1	1	1	1	1	1	1	0
Anaerococcus sp. gpac199	1	1	1	0.5	1	1	1	1	1	1	1	1	1	1	1	1	1	1	0
Anaerococcus sp. gpac215	1	1	1	0	1	1	1	1	1	1	1	1	1	1	1	1	1	0.5	0
Anaerococcus tetradius	1	1	1	0	1	1	1	1	1	1	1	1	1	1	1	1	1	1	0.125
Anaerofustis stercorihominis	1	1	1	0	1	1	1	1	1	1	1	1	1	1	1	1	1	1	1
Anaeroglobus geminatus	0.75	1	1	0	1	1	1	1	1	1	1	1	0.75	1	1	0.75	1	1	0.5
Anaerolinea thermophila	1	1	1	0.0878983	0.984131	0.968506	1	1	1	1	1	1	1	1	1	1	1	1	0.37439			167964	53.8497
Anaeromusa acidaminophila	1	1	1	0.5	1	1	1	1	1	1	1	1	1	1	1	1	1	1	0.8125
Anaeromyxobacter dehalogenans	1	1	1	0.00341797	1	0.5	1	0.998047	0.996582	1	1	1	1	0.996582	0.99707	0.996582	0.00354005	1	0.245879	1	5021404	161493	74.8107
Anaeromyxobacter sp. Fw109-5	1	1	1	0.00195313	0.999996	0.999756	1	1	0.998047	1	1	1	1	0.998047	0.99707	0.998047	0.0029297	0.996765	0.492859	1	5277990	404589	73.5314
Anaeromyxobacter sp. K	1	1	0.992188	0.0078125	1	1	1	0.992188	0.992188	1	1	1	1	0.992188	0.992188	0.992188	0.0136719	0.990234	0.497559	1	5061632	447217	74.8407
Anaerophaga thermohalophila	1	1	1	0	1	1	1	1	1	1	1	1	1	1	1	1	1	1	0.03125
Anaeroplasma abactoclasticum	1	1	1	0	1	1	1	1	1	1	1	1	1	1	1	1	1	0	0
Anaeroplasma varium	1	1	1	0	1	1	1	1	1	1	1	1	1	1	1	1	1	1	0
Anaerostipes hadrus	1	1	1	0	1	1	1	1	1	1	1	1	1	1	1	1	1	1	0.078125
Anaerostipes sp. 3_2_56FAA	1	1	1	0	1	1	1	1	1	1	1	1	1	1	1	1	1	1	0.796875
Anaerotruncus colihominis	1	1	1	0.5	1	1	1	1	1	1	1	1	1	1	1	1	1	1	0.28125
Anaperus biaculeatus	1	1	1	0	1	1	1	1	1	1	1	1	1	1	1	1	1	1	0
Anaperus rubellus	1	1	1	0	1	1	1	1	1	1	1	1	1	1	1	1	1	1	0
Anaperus tvaerminnensis	1	1	1	0	1	1	1	1	1	1	1	1	1	1	1	1	1	1	0
Anaplasma centrale	1	1	1	0.516144	0.999023	0.999023	1	0.999512	0.483856	1	0.999023	0.999023	0.999023	0.999512	0.999908	1	0.55167	0.999023	0.99115	1	1206806	769	49.9849
Anaplasma marginale	1	1	0.996094	0.00489044	0.999969	0.4841	1	0.996094	0.995117	1	1	1	1	1	0.996094	1	0.00539398	0.484283	0.484039	1	1200061	770	49.7487
Anaplasma phagocytophilum	1	1	1	0.000490189	0.999023	0.998992	1	1	0.999998	1	1	0.999023	1	1	1	1	0.00349808	0.999969	0.484099	2	1471282	948	41.639
Anatid herpesvirus 1	1	1	1	0	1	1	1	1	1	1	1	1	1	1	1	1	1	0.25784	0
Anaulacodithella sp. JM-2008	1	1	1	0	1	1	1	1	1	1	1	1	1	1	1	1	1	1	0
Ancalomicrobium adetum	1	1	1	1	1	1	1	1	1	1	1	1	1	1	1	1	1	1	1
Ancylobacter sp. FA202	1	1	1	0.25	1	1	1	1	1	1	1	1	1	1	1	1	1	0.984375	0.639648
Ancylocoelium typicum	1	1	1	0	1	1	1	1	1	1	1	1	1	1	1	1	1	1	1
Ancyromonas sigmoides	1	1	1	0	1	1	1	1	1	1	1	1	1	1	1	1	1	1	0
Andalucia godoyi	1	1	1	1	1	1	1	1	1	1	1	1	1	1	1	1	1	1	1
Andean potato latent virus	1	1	1	0	1	1	1	1	1	1	1	1	1	1	1	1	1	1	0.75
Andean potato mild mosaic virus	1	1	1	0	1	1	1	1	1	1	1	1	1	1	1	1	1	1	0.25
Andracantha gravida	1	1	1	0	1	1	1	1	1	1	1	1	1	1	1	1	1	1	0
Andreaea rupestris	1	1	1	0	1	1	1	1	1	1	1	1	1	1	1	1	1	1	0
Andreprevotia lacus	1	1	1	0	1	1	1	1	1	1	1	1	1	1	1	1	1	1	0
Androsina lucasi	1	1	1	0	1	1	1	1	1	1	1	1	1	1	1	1	1	0.746094	0
Aneides flavipunctatus	1	1	1	0	1	1	1	1	1	1	1	1	1	1	1	1	1	1	0
Aneides hardii	1	1	1	0	1	1	1	1	1	1	1	1	1	1	1	1	1	1	0
Anelpistina puertoricensis	1	1	1	0.125	1	1	1	1	1	1	1	1	1	1	1	1	1	1	0.125
Aneulophus africanus	1	1	1	0	1	1	1	1	1	1	1	1	1	1	1	1	1	1	0
Aneura mirabilis	1	1	1	0	1	1	1	1	1	1	1	1	1	1	1	1	1	1	0
Aneurinibacillus aneurinilyticus	1	1	1	0	1	1	1	1	1	1	1	1	1	1	1	1	1	1	1
Aneurinibacillus migulanus	1	1	1	0	1	1	1	1	1	1	1	1	1	1	1	1	1	1	0
Aneurinibacillus terranovensis	1	1	1	0	1	1	1	1	1	1	1	1	1	1	1	1	1	1	1
Angiostoma limacis	1	1	1	0	1	1	1	1	1	1	1	1	1	1	1	1	1	1	0
Angiostrongylus costaricensis	1	1	1	0	1	1	1	1	1	1	1	1	1	1	1	1	1	1	1
Angomonas ambiguus	1	1	1	1	1	1	1	1	1	1	1	1	1	1	1	1	1	1	0
Angomonas deanei	1	1	1	0	1	1	1	1	1	1	1	1	0.5	1	1	1	1	1	1
Anguillid herpesvirus 1	1	1	1	0.8125	0.9375	0.9375	1	1	1	1	0.9375	0.9375	1	1	1	1	1	1	1
Anguillosyllis capensis	1	1	1	0	1	1	1	1	1	1	1	1	1	1	1	1	1	1	0
Anguinoides sp. AnNoSp1	1	1	1	0	1	1	1	1	1	1	1	1	1	1	1	1	1	1	1
Anigozanthos flavidus	1	1	1	0	1	1	1	1	1	1	1	1	1	1	1	1	1	1	0
Anilius scytale	1	1	1	0	1	1	1	1	1	1	1	1	1	1	1	1	1	1	0
Ankistrodesmus fusiformis	1	1	1	0	1	1	1	1	1	1	1	1	1	1	1	1	1	1	1
Anncaliia algerae	1	1	1	0	1	1	1	1	1	1	1	1	1	1	1	1	1	0.199219	0
Anodontia philippiana	1	1	1	0.5	1	1	1	1	1	1	1	1	1	1	1	1	1	1	0.5
Anomala cuprea entomopoxvirus	1	1	1	0	0.5	0.5	1	1	1	1	1	0.5	1	1	1	1	1	1	1
Anomalurus sp. GP-2005	1	1	1	0	1	1	1	1	1	1	1	1	1	1	1	1	1	1	1
Anomopus telphusae	1	1	1	1	1	1	1	1	1	1	1	1	1	1	1	1	1	1	0
Anonchocephalus chilensis	1	1	1	1	1	1	1	1	1	1	1	1	1	1	1	1	1	1	1
Anopheles clowi	1	1	1	0	1	1	1	1	1	1	1	1	1	1	1	1		1	0
Anopheles maculatus	1	1	1	0	1	1	1	1	1	1	1	1	1	1	1	1	1	1	1
Anopheles punctulatus	1	1	1	0	1	1	1	1	1	1	1	1	1	1	1	1		1	0
Anophryoides haemophila	1	1	1	0	1	1	1	1	1	1	1	1	1	1	1	1	1	1	1
Anoplodiscus cirrusspiralis	1	1	1	0.5	1	1	1	1	1	1	1	1	1	1	1	1	1	1	0
Anoplodium stichopi	1	1	1	0.5	1	1	1	1	1	1	1	1	1	1	1	1	1	1	0
Anoplophrya marylandensis	1	1	1	1	1	1	1	1	1	1	1	1	1	1	1	1	1	1	1
Anopsobius sp. NSW	1	1	1	1	1	1	1	1	1	1	1	1	1	1	1	1	1	1	1
Anoxybacillus flavithermus	0.999969	1	0.999969	3.05176e-05	0.999023	0.998901	0.999969	0.999969	0.999969	0.999969	1	0.999023	1	0.999969	0.999999	0.999969	0.00201416	0.999969	0.498992	1	2846746	33934	41.7768
Anoxybacillus kestanbolensis	1	1	1	0	1	1	1	1	1	1	1	1	1	1	1	1	1	1	0
Anoxybacillus sp. A321	1	1	1	0	1	1	1	1	1	1	1	1	1	1	1	1	1	1	0
Anoxybacillus sp. A351a	1	1	1	0	1	1	1	1	1	1	1	1	1	1	1	1	1	1	0
Anoxybacillus sp. A402b	1	1	1	0	1	1	1	1	1	1	1	1	1	1	1	1	1	1	0
Anoxybacillus sp. C245	1	1	1	0	1	1	1	1	1	1	1	1	1	1	1	1	1	1	0
Anoxybacillus sp. DT3-1	1	1	1	0	1	1	1	1	1	1	1	1	1	1	1	1	1	1	0.1875
Anoxybacillus sp. E243	1	1	1	0	1	1	1	1	1	1	1	1	1	1	1	1	1	1	0
Antalis perinvoluta	1	1	1	1	1	1	1	1	1	1	1	1	1	1	1	1	1	1	1
Antalis vulgaris	1	1	1	1	1	1	1	1	1	1	1	1	1	1	1	1	1	1	1
Antarctic bacterium R-7666	1	1	1	0.5	1	1	1	1	1	1	1	1	1	1	1	1	1	1	0
Antarctic bacterium R-8963	1	1	1	0	1	1	1	1	1	1	1	1	1	1	1	1	1	1	0
Antedon mediterranea	1	1	1	0	1	1	1	1	1	1	1	1	1	1	1	1	1	1	1
Antennophorus wasmanni	1	1	1	1	1	1	1	1	1	1	1	1	1	1	1	1	1	1	0
Antheraea pernyi	1	1	1	0	1	1	1	1	1	1	1	1	1	1	1	1	1	1	1
Antheraea pernyi nucleopolyhedrovirus	1	1	1	0	1	1	1	1	1	1	1	1	1	1	1	1	1	0.130414	0
Anthocephalum cf. centrurum LRP4219	1	1	1	0	1	1	1	1	1	1	1	1	1	1	1	1	1	1	0
Anthohebella parasitica	1	1	1	0	1	1	1	1	1	1	1	1	1	1	1	1	1	1	0
Anthomastus sp. KS-2005	1	1	1	0	1	1	1	1	1	1	1	1	1	1	1	1	1	1	0
Anthopleura elegantissima	1	1	1	0	1	1	1	1	1	1	1	1	1	1	1	1	1	1	0
Anthracocystis flocculosa	1	1	1	0	1	1	1	1	1	1	1	1	1	1	1	1	1	1	1
Anthracoidea sclerotiformis	1	1	1	0	1	1	1	1	1	1	1	1	1	1	1	1	1	1	1
Anticarsia gemmatalis nucleopolyhedrovirus	1	1	1	0	1	1	1	1	1	1	1	1	1	1	1	1	1	0.439373	0
Antipathes lata	1	1	1	1	1	1	1	1	1	1	1	1	1	1	1	1	1	1	1
Antorchis pomacanthi	1	1	1	1	1	1	1	1	1	1	1	1	1	1	1	1	1	1	1
Antrodiaetus apachecus	1	1	1	0	1	1	1	1	1	1	1	1	1	1	1	1	1	1	0
Antrodiaetus pacificus	1	1	1	0	1	1	1	1	1	1	1	1	1	1	1	1	1	1	0
Antrodiaetus unicolor	1	1	1	0	1	1	1	1	1	1	1	1	1	1	1	1	1	1	0
Antrokoreana gracilipes	1	1	1	0	1	1	1	1	1	1	1	1	1	1	1	1	1	1	0
Aonidiella aurantii	1	1	1	0.125	1	1	1	1	1	1	1	1	1	1	1	1	1	1	0.125
Aotus lemurinus	1	1	1	0	1	1	1	1	1	1	1	1	1	1	1	1	1	1	0
Apatides fortis	1	1	1	0	1	1	1	1	1	1	1	1	1	1	1	1	1	1	1
Aphanastoma virescens	1	1	1	1	1	1	1	1	1	1	1	1	1	1	1	1	1	1	1
Aphanizomenon flos-aquae	1	1	1	0	1	1	1	1	1	1	1	1	1	1	1	1	1	1	0
Aphanoascus mephitalis	1	1	1	0	1	1	1	1	1	1	1	1	1	1	1	1	1	1	0.25
Aphanocephalus sp. 2 JAR-2007	1	1	1	0.5	1	1	1	1	1	1	1	1	1	1	1	1	1	1	0.5
Aphanomyces euteiches	1	0	1	0	1	1	1	1	1	1	1	1	1	1	1	1	1	1	1
Aphanostoma sanguineum	1	1	1	1	1	1	1	1	1	1	1	1	1	1	1	1	1	1	1
Aphelenchoides ritzemabosi	1	1	1	0	1	1	1	1	1	1	1	1	1	1	1	1	1	1	0
Aphelenchoides sp. Be	1	1	1	0	1	1	1	1	1	1	1	1	1	1	1	1	1	1	0
Aphelenchoides sp. H1 WY-2008	1	1	1	1	1	1	1	1	1	1	1	1	1	1	1	1	1	1	1
Aphelenchoides sp. KP	1	1	1	0	1	1	1	1	1	1	1	1	1	1	1	1	1	1	0
Aphelenchus avenae	1	1	1	0	1	1	1	1	1	1	1	1	1	1	1	1	1	1	0
Aphelenchus sp. JH-2004	1	1	1	0	1	1	1	1	1	1	1	1	1	1	1	1	1	1	0
Aphodanoetus teinophallus	1	1	1	0	1	1	1	1	1	1	1	1	1	1	1	1	1	1	0
Aphonopelma sp. 1 SEM-2008	1	1	1	0	1	1	1	1	1	1	1	1	1	1	1	1	1	1	0
Aphrocallistes vastus	1	1	1	0.5625	1	1	1	1	1	1	1	1	1	1	1	1	1	1	0.75
Apicomplexa sp. Phaedon brassicae/Daegwallyeong	1	1	1	0	1	1	1	1	1	1	1	1	1	1	1	1	1	1	0
Apicomplexa sp. type N	1	1	1	0.125	1	1	1	1	1	1	1	1	1	1	1	1	1	1	0.125
Apicomplexan Acarus siro pathogen	1	1	1	0	1	1	1	1	1	1	1	1	1	1	1	1	1	1	0
Apicystis bombi	1	1	1	0	1	1	1	1	1	1	1	1	1	1	1	1	1	1	0
Apinisia graminicola	1	1	1	1	1	1	1	1	1	1	1	1	1	1	1	1	1	1	1
Apis mellifera	1	1	1	0	1	1	1	1	1	1	1	1	1	1	1	1	1	1	1
Apistobranchus typicus	1	1	1	1	1	1	1	1	1	1	1	1	1	1	1	1	1	1	1
Aplidium conicum	1	1	1	0	1	1	1	1	1	1	1	1	1	1	1	1	1	1	0.75
Aplidium pliciferum	1	1	1	0	1	1	1	1	1	1	1	1	1	1	1	1	1	1	0
Aplysia californica	1	1	1	0.5	1	1	1	1	1	1	1	1	1	1	1	1	1	0.964844	0.960938
Aplysina cauliformis	1	1	1	0	1	1	1	1	1	1	1	1	1	1	1	1	1	1	1
Aplysina cavernicola	1	1	1	0	1	1	1	1	1	1	1	1	1	1	1	1	1	1	0
Apocheima cinerarium nucleopolyhedrovirus	1	1	1	0.0942383	0.967285	0.999023	1	1	1	1	1	0.998535	1	1	1	1	1	0.999878	0.531738
Apodemus peninsulae	1	1	1	0	1	1	1	1	1	1	1	1	1	1	1	1	1	1	1
Apoi virus	1	1	1	0	1	1	1	1	1	1	1	1	1	1	1	1	1	1	0
Aponurus sp. DTJL-2006	1	1	1	0	1	1	1	1	1	1	1	1	1	1	1	1	1	1	1
Apophlaea lyallii	1	1	1	1	1	1	1	1	1	1	1	1	1	1	1	1	1	1	1
Apophlaea sinclairii	1	1	1	1	1	1	1	1	1	1	1	1	1	1	1	1	1	1	1
Apophysomyces elegans	1	1	1	0	1	1	1	1	1	1	1	1	1	1	1	1	1	1	1
Aporocotyle spinosicanalis	1	1	1	0	1	1	1	1	1	1	1	1	1	1	1	1	1	1	0
Apostichopus japonicus	1	1	1	0	1	1	1	1	1	1	1	1	1	1	1	1	1	1	0
Apple stem grooving virus	1	1	1	0	1	1	1	1	1	1	1	1	1	1	1	1	1	1	0.5
Apple stem pitting virus	1	1	1	0	1	1	1	1	1	1	1	1	1	1	1	1		1	1
Apricot latent virus	1	1	1	0	1	1	1	1	1	1	1	1	1	1	1	1	1	1	0.5
Apristurus profundorum	1	1	1	0	1	1	1	1	1	1	1	1	1	1	1	1	1	1	0
Aquamavirus A	1	1	1	0.5	1	1	1	1	1	1	1	1	1	1	1	1	1	1	0.5
Aquamicrobium defluvii	1	1	1	0	1	1	1	1	1	1	1	1	1	1	1	1	1	1	1
Aquaspirillum putridiconchylium	1	1	1	0	1	1	1	1	1	1	1	1	1	1	1	1	1	1	0
Aquaspirillum serpens	1	1	1	0.5	1	1	1	1	1	1	1	1	1	1	1	1	1	1	1
Aquicella lusitana	1	1	1	0.5	1	1	1	1	1	1	1	1	1	1	1	1	1	1	0.5
Aquifex aeolicus	1	1	1	0.00195312	1	1	1	1	1	1	1	1	1	1	1	1	0.00195312	1	0.999966			63363	43.3016
Aquimarina agarilytica	1	1	1	0.03125	1	1	1	1	1	1	1	1	1	1	1	1	1	1	0.00537109
Aquimarina agarivorans	1	1	1	0	1	1	1	1	1	1	1	1	1	1	1	1	1	1	0.125
Aquipuribacter nitratireducens	1	1	1	0	1	1	1	1	1	1	1	1	1	1	1	1	1	1	0.25
Aquisphaera giovannonii	1	1	1	0	1	1	1	1	1	1	1	1	1	1	1	1	1	0	0
Aquitalea magnusonii	1	1	1	0	1	1	1	1	1	1	1	1	1	1	1	1	1	1	0
Arabella semimaculata	1	1	1	0	1	1	1	1	1	1	1	1	1	1	1	1	1	1	0
Arabidopsis thaliana	1	1	1	0.125	1	1	1	1	1	1	1	1	1	1	1	1	1	1	0.725037
Arachnocampa flava	1	1	1	0	1	1	1	1	1	1	1	1	1	1	1	1	1	1	1
Arapaima gigas	1	1	1	0	1	1	1	1	1	1	1	1	1	1	1	1	1	1	0
Arbacia lixula	1	1	1	0	1	1	1	1	1	1	1	1	1	1	1	1	1	1	1
Arcanobacterium haemolyticum	1	1	1	0.210999	0.184052	0.246582	1	0.875	0.859375	1	1	0.184082	0.5	1	0.869141	1	0.84375	1	0.466278	1	1986154	28264	53.1332
Arcanobacterium hippocoleae	1	1	1	0.25	1	1	1	1	1	1	1	1	1	1	1	1	1	0.875	0.25
Arcanobacterium sp. NML 06501	1	1	1	0	1	1	1	1	1	1	1	1	1	1	1	1	1	0.5	0
Arceuthobium verticilliflorum	1	1	1	0	1	1	1	1	1	1	1	1	1	1	1	1		1	0
Archaeoglobus fulgidus	1	1	1	0.00390625	1	0.999939	1	0.996094	0.996094	1	1	1	1	1	0.996094	1	0.00394058	1	0.365994	1	2178400	2234	48.5817
Archaeoglobus profundus	1	1	1	0.00390625	0.999969	0.999969	1	1	0.996094	1	1	1	1	1	0.996094	1	0.0380861	1	0.99652	1	1563423	84156	42.0046
Archaeoglobus sulfaticallidus	1	1	1	0	1	1	1	1	1	1	1	1	1	1	1	1	1	1	0.0415211			1316941	43.239
Archaeoglobus veneficus	1	1	1	0	1	1	1	1	1	1	1	1	1	1	1	1	1	1	0.00411987			58290	47.049
Archaeomysis japonica	1	1	1	0.5	1	1	1	1	1	1	1	1	1	1	1	1	1	1	0
Archaeospora trappei	1	1	1	0	1	1	1	1	1	1	1	1	1	1	1	1	1	1	0
Archaias angulatus	1	1	1	0	1	1	1	1	1	1	1	1	1	1	1	1	1	1	0
Archaias sp. 6668 MH-2008	1	1	1	0	1	1	1	1	1	1	1	1	1	1	1	1	1	1	0
Archiloa rivularis	1	1	1	0	1	1	1	1	1	1	1	1	1	1	1	1	1	1	1
Architeuthis dux	1	1	1	0	1	1	1	1	1	1	1	1	1	1	1	1	1	1	1
Arcicella sp. THWCSN48	1	1	1	1	1	1	1	1	1	1	1	1	1	1	1	1	1	1	0
Arcobacter butzleri	1	1	1	0	0.999756	1	1	1	1	1	1	0.999756	1	1	1	1	0.00195312	1	0.433456			28197	27.0574
Arcobacter nitrofigilis	1	1	1	0.457031	0.996094	1	1	1	1	1	1	1	1	1	1	1	1	1	1			28199	28.3609
Arcobacter sp. KT0913	1	1	1	1	1	1	1	1	1	1	1	1	1	1	1	1	1	1	1
Arcobacter sp. L	1	1	1	0.140625	0.9375	0.9375	1	1	0.875	1	1	0.9375	1	0.875	0.875	0.875	0.875	1	0.75	1	2947662	944547	26.5773
Arctic sea ice associated bacterium ARK10006	1	1	1	1	1	1	1	1	1	1	1	1	1	1	1	1	1	1	1
Arctic sea ice associated bacterium ARK10148	1	1	1	0	1	1	1	1	1	1	1	1	1	1	1	1	1	1	0
Arctic sea ice bacterium ARK10031	1	1	1	0.5	1	1	1	1	1	1	1	1	1	1	1	1	1	1	0
Arctic sea ice bacterium ARK10032	1	1	1	0	1	1	1	1	1	1	1	1	1	1	1	1	1	1	0
Arctic sea ice bacterium ARK10115	1	1	1	1	1	1	1	1	1	1	1	1	1	1	1	1	1	1	1
Arctic sea ice bacterium ARK10228	1	1	1	1	1	1	1	1	1	1	1	1	1	1	1	1	1	1	1
Arctonyx collaris	1	1	1	0	1	1	1	1	1	1	1	1	1	1	1	1	1	1	1
Arctotanais alascensis	1	1	1	0	1	1	1	1	1	1	1	1	1	1	1	1	1	1	0
Arcyptera coreana	1	1	1	0	1	1	1	1	1	1	1	1	1	1	1	1	1	1	0
Ardissonea baculus	1	1	1	1	1	1	1	1	1	1	1	1	1	1	1	1	1	1	1
Arenga pinnata	1	1	1	0	1	1	1	1	1	1	1	1	1	1	1	1	1	1	1
Arenimonas oryziterrae	1	1	1	0	1	1	1	1	1	1	1	1	1	1	1	1	1	1	1
Argopecten irradians	1	1	1	0	1	1	1	1	1	1	1	1	1	1	1	1	1	1	1
Argulus americanus	1	1	1	0	1	1	1	1	1	1	1	1	1	1	1	1	1	1	0.5
Argynnis hyperbius	1	1	1	0	1	1	1	1	1	1	1	1	1	1	1	1	1	1	1
Arhodomonas aquaeolei	1	1	1	0.5	1	1	1	1	1	1	1	1	1	1	1	1	1	1	0.8125
Arhythmorhynchus brevis	1	1	1	0	1	1	1	1	1	1	1	1	1	1	1	1	1	1	0
Aricidea sp. THS-2006	1	1	1	0	1	1	1	1	1	1	1	1	1	1	1	1	1	1	0
Armandia maculata	1	1	1	0	1	1	1	1	1	1	1	1	1	1	1	1	1	1	0.5
Armillifer agkistrodontis	1	1	1	0	1	1	1	1	1	1	1	1	1	1	1	1	1	1	0
Armillifer armillatus	1	1	1	0	1	1	1	1	1	1	1	1	1	1	1	1	1	1	0.34375
Arnoldiella conchophila	1	1	1	1	1	1	1	1	1	1	1	1	1	1	1	1	1	1	1
Aromatoleum aromaticum	1	1	1	0.00390625	0.49707	0.989166	1	1	0.996094	1	1	0.99707	1	1	0.996094	1	0.00589395	1	0.999999	2	4727255	551760	64.6976
Arrawaria sp.	1	1	1	1	1	1	1	1	1	1	1	1	1	1	1	1	1	1	1
Arrenurus sp. AP-2010	1	1	1	1	1	1	1	1	1	1	1	1	1	1	1	1	1	1	1
Arsenicicoccus bolidensis	1	1	1	0	1	1	1	1	1	1	1	1	1	1	1	1	1	1	1
Arsenophonus endosymbiont of Aleyrodes proletella	1	1	1	0	1	1	1	1	1	1	1	1	1	1	1	1	1	0.5	0
Arsenophonus nasoniae	1	1	1	0	1	1	1	1	1	1	1	1	1	1	1	1	1	1	1
Arsenophonus symbiont of Stomaphis takahashii	1	1	1	0	1	1	1	1	1	1	1	1	1	1	1	1		1	0
Artedidraco shackletoni	1	1	1	1	1	1	1	1	1	1	1	1	1	1	1	1	1	1	0
Artemia franciscana	1	1	1	0	1	1	1	1	1	1	1	1	1	1	1	1	1	1	0.15625
Artemia salina	1	1	1	0	1	1	1	1	1	1	1	1	1	1	1	1		1	1
Artemisia virus A	1	1	1	0	1	1	1	1	1	1	1	1	1	1	1	1	1	1	1
Arthrobacter castelli	1	1	1	0	1	1	1	1	1	1	1	1	1	1	1	1	1	1	1
Arthrobacter crystallopoietes	1	1	1	0	1	1	1	1	1	1	1	1	1	1	1	1	1	1	0.515625
Arthrobacter globiformis	1	1	1	0	1	1	1	1	1	1	1	1	1	1	1	1	1	1	0.252445
Arthrobacter nitrophenolicus	1	1	1	0	1	1	1	1	1	1	1	1	1	1	1	1	1	1	0.046875
Arthrobacter sp.	1	1	1	0.5	1	1	1	1	1	1	1	1	1	1	1	1	1	1	0.5
Arthrobacter sp. 131MFCol6.1	1	1	1	0	1	1	1	1	1	1	1	1	1	1	1	1	1	0.624741	0
Arthrobacter sp. 135MFCol5.1	1	1	1	0	1	1	1	1	1	1	1	1	1	1	1	1	1	1	0.6875
Arthrobacter sp. 161MFSha2.1	1	1	1	0	1	1	1	1	1	1	1	1	1	1	1	1	1	0.984375	0.03125
Arthrobacter sp. 162MFSha1.1	1	1	1	0	1	1	1	1	1	1	1	1	1	1	1	1	1	1	0.1875
Arthrobacter sp. 2-7	1	1	1	0.5	1	1	1	1	1	1	1	1	1	1	1	1	1	1	0.625
Arthrobacter sp. 31Y	1	1	1	0	1	1	1	1	1	1	1	1	1	1	1	1	1	1	1
Arthrobacter sp. 35W	1	1	1	0	1	1	1	1	1	1	1	1	1	1	1	1	1	1	1
Arthrobacter sp. 9MFCol3.1	1	1	1	0	1	1	1	1	1	1	1	1	1	1	1	1	1	0.5	0.0625
Arthrobacter sp. AK-YN10	1	1	1	0	1	1	1	1	1	1	1	1	1	1	1	1	1	1	1
Arthrobacter sp. AMD6	1	1	1	0	1	1	1	1	1	1	1	1	1	1	1	1	1	1	0
Arthrobacter sp. Am 05	1	1	1	0	1	1	1	1	1	1	1	1	1	1	1	1	1	0.609375	0
Arthrobacter sp. Antarctic IS06	1	1	1	0	1	1	1	1	1	1	1	1	1	1	1	1	1	1	0
Arthrobacter sp. B-1050	1	1	1	0	1	1	1	1	1	1	1	1	1	1	1	1	1	1	0
Arthrobacter sp. B44	1	1	1	0	1	1	1	1	1	1	1	1	1	1	1	1	1	1	0
Arthrobacter sp. BJ-11	1	1	1	0	1	1	1	1	1	1	1	1	1	1	1	1	1	0.75	0.625
Arthrobacter sp. BJ-18	1	1	1	0	1	1	1	1	1	1	1	1	1	1	1	1	1	1	1
Arthrobacter sp. BSw21447B	1	1	1	0	1	1	1	1	1	1	1	1	1	1	1	1	1	1	1
Arthrobacter sp. C4	1	1	1	0	1	1	1	1	1	1	1	1	1	1	1	1	1	1	0.25
Arthrobacter sp. CAL618	1	1	1	0	1	1	1	1	1	1	1	1	1	1	1	1	1	1	1
Arthrobacter sp. D5	1	1	1	0	1	1	1	1	1	1	1	1	1	1	1	1	1	1	1
Arthrobacter sp. ECr4	1	1	1	0	1	1	1	1	1	1	1	1	1	1	1	1	1	0.75	0.1875
Arthrobacter sp. FB24	1	1	1	0.00561523	0.875	0.966778	1	1	0.994385	1	1	0.84375	1	0.998291	0.995605	0.994385	0.00757602	1	0.999996	3	5070478	290399	65.3885
Arthrobacter sp. H14	1	1	1	0	1	1	1	1	1	1	1	1	1	1	1	1	1	1	1
Arthrobacter sp. H20	1	1	1	0	1	1	1	1	1	1	1	1	1	1	1	1	1	1	1
Arthrobacter sp. H41	1	1	1	0	1	1	1	1	1	1	1	1	0.5	1	1	1	1	1	1
Arthrobacter sp. H5	1	1	1	0	1	1	1	1	1	1	1	1	1	1	1	1	1	1	1
Arthrobacter sp. I3	1	1	1	0	1	1	1	1	1	1	1	1	1	1	1	1	1	1	1
Arthrobacter sp. L8	1	1	1	0	1	1	1	1	1	1	1	1	1	1	1	1	1	1	0
Arthrobacter sp. LC14	1	1	1	1	1	1	1	1	1	1	1	1	1	1	1	1	1	1	1
Arthrobacter sp. M2012083	1	1	1	0.25	1	1	1	1	1	1	1	1	1	1	1	1	1	0.976562	0.601562
Arthrobacter sp. MA-N2	1	1	1	0	1	1	1	1	1	1	1	1	1	1	1	1	1	1	1
Arthrobacter sp. MSCB-17	1	1	1	0	1	1	1	1	1	1	1	1	1	1	1	1	1	1	0
Arthrobacter sp. PAO19	1	1	1	0	1	1	1	1	1	1	1	1	1	1	1	1	1	1	1
Arthrobacter sp. PTAr-1	1	1	1	0	1	1	1	1	1	1	1	1	1	1	1	1	1	0.5	0.375
Arthrobacter sp. Rue61a	1	1	1	0.296875	1	0.5	1	1	1	1	1	0.75	1	1	1	1	1	1	0.994141			1118963	62.2482
Arthrobacter sp. SN16A	1	1	1	0.25	1	1	1	1	1	1	1	1	1	1	1	1	1	1	0
Arthrobacter sp. SWM_Isolation_1	1	1	1	0	1	1	1	1	1	1	1	1	1	1	1	1	1	1	0
Arthrobacter sp. TB 26	1	1	1	0	1	1	1	1	1	1	1	1	1	1	1	1	1	1	1
Arthrobacter sp. c143	1	1	1	0	1	1	1	1	1	1	1	1	1	1	1	1	1	1	0
Arthrobacter sp. zf-IIRlt1	1	1	1	0	1	1	1	1	1	1	1	1	1	1	1	1	1	1	0
Arthrobotrys oligospora	1	1	1	0	1	1	1	1	1	1	1	1	1	1	1	1	1	1	0.84375
Arthronema africanum	1	1	1	0	1	1	1	1	1	1	1	1	1	1	1	1	1	1	0
Arthropoda environmental sample	1	1	1	0	1	1	1	1	1	1	1	1	1	1	1	1	1	1	0
Arthrospira maxima	1	1	1	0	1	1	1	1	1	1	1	1	1	1	1	1	1	1	1
Arthrospira platensis	0.5	0.5	0.5	0.509766	0.744141	0.748047	1	1	0.5	0.5	0.996094	0.736328	1	0.5	0.5	0.5	0.5	0.5	0.78125			118562	44.2737
Arthurdendyus triangulatus	1	1	1	0	1	1	1	1	1	1	1	1	1	1	1	1	1	1	0
Artibeus jamaicensis parvovirus 1	1	1	1	0	1	1	1	1	1	1	1	1	1	1	1	1	1	1	1
Artibeus lituratus	1	1	1	0	1	1	1	1	1	1	1	1	1	1	1	1	1	1	0
Artomyces pyxidatus	1	1	1	0	1	1	1	1	1	1	1	1	1	1	1	1	1	1	0
Artostrobus sp. 2014	1	1	1	0	1	1	1	1	1	1	1	1	1	1	1	1	1	1	0
Asaia sp. Gb16	1	1	1	1	1	1	1	1	1	1	1	1	1	1	1	1	1	1	0
Asajirella gelatinosa	1	1	1	0.5	1	1	1	1	1	1	1	1	1	1	1	1	1	1	0.5
Ascidia ahodori	1	1	1	0	1	1	1	1	1	1	1	1	1	1	1	1	1	1	0
Asclepias asymptomatic virus	1	1	1	0	1	1	1	1	1	1	1	1	1	1	1	1	1	1	0
Ascogregarina armigerei	1	1	1	0	1	1	1	1	1	1	1	1	1	1	1	1	1	1	0
Ascogregarina taiwanensis	1	1	1	0	1	1	1	1	1	1	1	1	1	1	1	1	1	1	0
Ascolaimus cf. elongatus MHMH-2008	1	1	1	1	1	1	1	1	1	1	1	1	1	1	1	1	1	1	1
Ascosphaera apis	1	1	1	0.0078125	1	1	1	1	1	1	1	1	1	1	1	1	1	1	0.00195575
Ascovaginospora stellipala	1	1	1	0	1	1	1	1	1	1	1	1	1	1	1	1	1	1	0
Asian prunus virus 1	1	1	1	0	1	1	1	1	1	1	1	1	1	1	1	1	1	1	1
Asinibacterium sp. OR53	1	1	1	0	1	1	1	1	1	1	1	1	1	1	1	1		1	1
Asparagopsis armata	1	1	1	1	1	1	1	1	1	1	1	1	1	1	1	1	1	1	1
Asparagopsis taxiformis	1	1	1	1	1	1	1	1	1	1	1	1	1	1	1	1	1	1	0
Asparagus virus 3	1	1	1	0	1	1	1	1	1	1	1	1	1	1	1	1	1	1	1
Aspergillus clavatus	1	1	1	0.0625	1	1	1	1	1	1	1	1	1	1	1	1	1	1	0.25293
Aspergillus fischeri	1	1	1	0	1	1	1	1	1	1	1	1	1	1	1	1	1	1	1
Aspergillus flavus	1	1	1	0.25	1	1	1	1	1	1	1	1	1	1	1	1	1	1	0.767578
Aspergillus foetidus dsRNA mycovirus	1	1	1	1	1	1	1	1	1	1	1	1	1	1	1	1	1	1	1
Aspergillus fumigatus	1	1	1	0.5	1	1	1	1	1	1	1	1	1	1	1	1	1	1	0.0180664
Aspergillus kawachii	1	1	1	0.625	1	1	1	1	1	1	1	1	1	1	1	1	1	1	0.935394
Aspergillus nidulans	1	1	1	0	1	1	1	1	1	1	1	1	1	1	1	1	1	1	1
Aspergillus niger	1	1	1	0.5	1	1	1	1	1	1	1	1	1	1	1	1	1	1	0.78125
Aspergillus oryzae	1	1	1	0	1	1	1	1	1	1	1	1	0	1	1	1		1	1
Aspergillus sojae	1	1	1	0.5	1	1	1	1	1	1	1	1	1	1	1	1	1	1	0.00878906
Aspergillus terreus	1	1	1	0	1	1	1	1	1	1	1	1	1	1	1	1	1	0.625	0.0115051
Aspidisca leptaspis	1	1	1	0.5	1	1	1	1	1	1	1	1	1	1	1	1	1	1	0.5
Aspidisca magna	1	1	1	0.25	1	1	1	1	1	1	1	1	1	1	1	1	1	1	0.25
Aspidisca orthopogon	1	1	1	0	1	1	1	1	1	1	1	1	1	1	1	1	1	1	0
Aspidisca steini	1	1	1	0	1	1	1	1	1	1	1	1	1	1	1	1	1	1	0
Astacoides caldwelli	1	1	1	0	1	1	1	1	1	1	1	1	1	1	1	1	1	1	0
Astasia curvata	1	1	1	0	1	1	1	1	1	1	1	1	1	1	1	1	1	1	0.25
Astatumen trinacriae	1	1	1	0	1	1	1	1	1	1	1	1	1	1	1	1	1	1	0
Aster yellows phytoplasma	0	0	0	0	0	0	0	0	0	0	0	0	0	0	0	0	0	0	0
Aster yellows witches'-broom phytoplasma	0.998047	0.998047	0.998047	0	0.998046	0.998046	0.998047	1	0.998047	0.998047	0.998047	0.998046	0.998047	1	0.99707	1	0.0327148	1	0.99951			229545	26.8117
Asterias amurensis	1	1	1	1	1	1	1	1	1	1	1	1	1	1	1	1	1	1	1
Asterionella ralfsii	1	1	1	0	1	1	1	1	1	1	1	1	1	1	1	1	1	1	0
Asternoseius sp. AL5252	1	1	1	0	1	1	1	1	1	1	1	1	1	1	1	1	1	1	0
Asterocarpa humilis	1	1	1	0	1	1	1	1	1	1	1	1	1	1	1	1	1	1	1
Asteroleplasma anaerobium	1	1	1	0.5	1	1	1	1	1	1	1	1	1	1	1	1	1	1	0.5
Asteroma alneum	1	1	1	1	1	1	1	1	1	1	1	1	1	1	1	1	1	1	0
Asticcacaulis benevestitus	1	1	1	0.125	1	1	1	1	1	1	1	1	1	1	1	1	1	1	0.015625
Asticcacaulis biprosthecium	1	1	1	0	1	1	1	1	1	1	1	1	1	1	1	1	1	1	0.109375
Asticcacaulis excentricus	1	1	1	0.125977	1	0.953125	1	1	0.875	1	1	0.992188	1	1	0.875	1	0.875	0.984375	0.697266	1	4308776	78587	59.5081
Asticcacaulis sp. AC402	1	1	1	0	1	1	1	1	1	1	1	1	1	1	1	1	1	1	1
Asticcacaulis sp. AC460	1	1	1	0	1	1	1	1	1	1	1	1	1	1	1	1	1	1	1
Asticcacaulis sp. AC466	1	1	1	0	1	1	1	1	1	1	1	1	1	1	1	1	1	1	1
Asticcacaulis sp. YBE204	1	1	1	0	1	1	1	1	1	1	1	1	1	1	1	1	1	1	1
Astrammina rara	1	1	1	0	1	1	1	1	1	1	1	1	1	1	1	1	1	1	0.5
Astrangia sp. JVK-2006	1	1	1	0	1	1	1	1	1	1	1	1	1	1	1	1	1	1	1
Astreptonema sp. CMJ-2003	1	1	1	0.5	1	1	1	1	1	1	1	1	1	1	1	1	1	1	0.5
Astrospartus mediterraneus	1	1	1	0.5	1	1	1	1	1	1	1	1	1	1	1	1	1	1	1
Astrosphaeriella stellata	1	1	1	0.5	1	1	1	1	1	1	1	1	1	1	1	1	1	1	0.5
Astylozoon enriquesi	1	1	1	1	1	1	1	1	1	1	1	1	1	1	1	1	1	1	1
Ataxolepis apus	1	1	1	0	1	1	1	1	1	1	1	1	1	1	1	1	1	1	1
Ateles belzebuth	1	1	1	0	1	1	1	1	1	1	1	1	1	1	1	1	1	1	1
Ateles paniscus polyomavirus 1	1	1	1	0	1	1	1	1	1	1	1	1	1	1	1	1	1	1	0.5
Ateline gammaherpesvirus 3	1	1	1	0	1	1	1	1	1	1	1	1	1	1	1	1	1	1	0.00128555
Athalamea environmental sample	1	1	1	0	1	1	1	1	1	1	1	1	1	1	1	1	1	1	0
Athoracophorus bitentaculatus	1	1	1	1	1	1	1	1	1	1	1	1	1	1	1	1	1	1	1
Atlantibacter hermannii	1	1	1	0	1	1	1	1	1	1	1	1	0.75	1	1	1	1	1	0.140625
Atlantic salmon swim bladder sarcoma virus	1	1	1	0	1	1	1	1	1	1	1	1	1	1	1	1	1	0.921875	0
Atlantopsocus personatus	1	1	1	0	1	1	1	1	1	1	1	1	1	1	1	1		1	1
Atopobacter phocae	1	1	1	0	1	1	1	1	1	1	1	1	1	1	1	1	1	1	1
Atopobium parvulum	1	1	1	0.00390625	1	0.96875	1	0.996094	0.996094	1	1	1	1	1	0.996094	1	0.00686646	1	0.937492	1	1543805	1382	45.6866
Atopobium rimae	1	1	1	0	1	1	1	1	1	1	1	1	1	1	1	1	1	1	0.022583
Atopobium sp. ICM42b	1	1	1	0	1	1	1	1	1	1	1	1	1	1	1	1	1	1	1
Atopobium vaginae	1	1	1	0	1	1	1	1	1	1	1	1	1	1	1	1	1	0.75	0.125
Atractiella solani	1	1	1	1	1	1	1	1	1	1	1	1	1	1	1	1	1	1	1
Atractiellales sp. WIM(M)1397	1	1	1	0	1	1	1	1	1	1	1	1	1	1	1	1	1	1	0
Atractolytocestus huronensis	1	1	1	0	1	1	1	1	1	1	1	1	1	1	1	1	1	1	0
Atractomorpha sinensis	1	1	1	0	1	1	1	1	1	1	1	1	1	1	1	1	1	1	1
Atractotrema sigani	1	1	1	1	1	1	1	1	1	1	1	1	1	1	1	1	1	1	1
Atribacteria bacterium SCGC AAA252-M02	1	1	1	0.5	1	1	1	1	1	1	1	1	1	1	1	1	1	1	0.53125
Atribacteria bacterium SCGC AAA255-G05	1	1	1	0.5	1	1	1	1	1	1	1	1	1	1	1	1	1	1	0.53125
Atribacteria bacterium SCGC AB-164-M20	1	1	1	0	1	1	1	1	1	1	1	1	1	1	1	1	1	1	0
Atrichum angustatum	1	1	1	0	1	1	1	1	1	1	1	1	1	1	1	1	1	1	0
Atrochromadora microlaima	1	1	1	0	1	1	1	1	1	1	1	1	1	1	1	1	1	1	0
Attenella margarita	1	1	1	0	1	1	1	1	1	1	1	1	1	1	1	1	1	1	1
Aulacantha scolymantha	1	1	1	1	1	1	1	1	1	1	1	1	1	1	1	1	1	1	1
Aulacobolus rubropunctatus	1	1	1	0	1	1	1	1	1	1	1	1	1	1	1	1	1	1	1
Aulacoseira crenulata	1	1	1	0	1	1	1	1	1	1	1	1	1	1	1	1	1	1	0
Aulolaimus oxycephalus	1	1	1	1	1	1	1	1	1	1	1	1	1	1	1	1	1	1	1
Aulosphaera trigonopa	1	1	1	1	1	1	1	1	1	1	1	1	1	1	1	1	1	1	0
Aurantiactinomyxon sp. CN-2002	1	1	1	0	1	1	1	1	1	1	1	1	1	1	1	1	1	1	0
Aurantimonas coralicida	1	1	1	0	1	1	1	1	1	1	1	1	1	1	1	1	1	1	1
Aurantimonas manganoxydans	1	1	1	0	1	1	1	1	1	1	1	1	1	1	1	1	1	1	0.317383
Aurantiochytrium limacinum	1	1	1	0	1	1	1	1	1	1	1	1	1	1	1	1	1	1	0
Aurantiochytrium sp. TN3	1	1	1	0	1	1	1	1	1	1	1	1	1	1	1	1	1	1	0
Aurearena cruciata	1	1	1	0.5	1	1	1	1	1	1	1	1	1	1	1	1	1	1	0
Aureimonas ureilytica	1	1	1	0	1	1	1	1	1	1	1	1	1	1	1	1	1	1	1
Aureispira marina	1	1	1	0	1	1	1	1	1	1	1	1	1	1	1	1	1	1	0
Aureococcus anophagefferens	1	1	1	0	1	1	1	1	1	1	1	1	1	1	1	1	1	1	0.172883
Aureococcus anophagefferens virus	1	1	1	0.5	1	1	1	1	1	1	1	1	1	1	1	1	1	1	1
Auricularia auricula-judae	1	1	1	1	1	1	1	1	1	1	1	1	1	1	1	1	1	1	1
Aurigamonas solis	1	1	1	0	1	1	1	1	1	1	1	1	1	1	1	1	1	1	0
Australoplana sp.	1	1	1	0	1	1	1	1	1	1	1	1	1	1	1	1	1	1	0
Austrocerca tasmanica	1	1	1	0	1	1	1	1	1	1	1	1	1	1	1	1	1	1	0
Austrochthonius sp. Australia	1	1	1	1	1	1	1	1	1	1	1	1	1	1	1	1	1	1	0
Austrognatharia strunki	1	1	1	1	1	1	1	1	1	1	1	1	1	1	1	1	1	1	0
Austrosmittium sp. LCF-27-6	1	1	1	0	1	1	1	1	1	1	1	1	1	1	1	1	1	1	0
Austwickia chelonae	1	1	1	0.125	1	1	1	1	1	1	1	1	1	1	1	1	1	1	0.148926
Autographa californica multiple nucleopolyhedrovirus	1	1	1	0	1	1	1	1	1	1	1	1	1	1	1	1	1	0.0642934	0
Auxenochlorella pyrenoidosa	1	1	1	0	1	1	1	1	1	1	1	1	1	1	1	1	1	1	0
Avastrovirus 2	1	1	1	0	1	1	1	1	1	1	1	1	1	1	1	1	1	1	1
Avastrovirus 3	1	1	1	1	1	1	1	1	1	1	1	1	1	1	1	1	1	1	1
Avian adeno-associated virus ATCC VR-865	1	1	1	0.5	1	1	1	1	1	1	1	1	1	1	1	1	1	1	1
Avian avulavirus 1	1	1	1	0	1	1	1	1	1	1	1	1	1	1	1	1	1	1	0.5
Avian avulavirus 10	1	1	1	0	1	1	1	1	1	1	1	1	1	1	1	1	1	1	0
Avian avulavirus 11	1	1	1	0	1	1	1	1	1	1	1	1	1	1	1	1	1	1	1
Avian avulavirus 12	1	1	1	0	1	1	1	1	1	1	1	1	1	1	1	1	1	1	1
Avian avulavirus 2	1	1	1	0	1	1	1	1	1	1	1	1	1	1	1	1	1	1	0
Avian avulavirus 3	1	1	1	0	1	1	1	1	1	1	1	1	1	1	1	1	1	1	0
Avian avulavirus 4	1	1	1	0	1	1	1	1	1	1	1	1	1	1	1	1	1	1	1
Avian avulavirus 5	1	1	1	0	1	1	1	1	1	1	1	1	1	1	1	1	1	1	1
Avian avulavirus 6	1	1	1	0	1	1	1	1	1	1	1	1	1	1	1	1	1	1	1
Avian avulavirus 8	1	1	1	0	1	1	1	1	1	1	1	1	1	1	1	1	1	1	1
Avian avulavirus 9	1	1	1	0	1	1	1	1	1	1	1	1	1	1	1	1	1	1	0
Avian bornavirus	1	1	1	0	1	1	1	1	1	1	1	1	1	1	1	1	1	1	1
Avian coronavirus	1	1	1	0	1	1	1	1	1	1	1	1	1	1	1	1	1	1	0.5625
Avian dependoparvovirus 1	1	1	1	0.5	1	1	1	1	1	1	1	1	1	1	1	1	1	1	1
Avian endogenous retrovirus EAV-HP	1	1	1	0.0625	1	1	1	1	1	1	1	1	1	1	1	1	1	1	0.0732422
Avian leukosis virus	1	1	1	0	1	1	1	1	1	1	1	1	1	1	1	1	1	0.175781	0.000610352
Avian metapneumovirus	1	1	1	0	1	1	1	1	1	1	1	1	1	1	1	1	1	1	1
Avian myelocytomatosis virus	1	1	1	0.125	1	1	1	1	1	1	1	1	1	1	1	1	1	0.5	0.1875
Avian retrovirus IC10	1	1	1	0.125	1	1	1	1	1	1	1	1	1	1	1	1	1	0.5	0.212891
Avian sapelovirus	1	1	1	0.5	1	1	1	1	1	1	1	1	1	1	1	1	1	1	0.5
Avibacterium gallinarum	1	1	1	0	1	1	1	1	1	1	1	1	1	1	1	1	1	1	0.015625
Avibacterium paragallinarum	1	1	1	0	1	1	1	1	1	1	1	1	0.5	1	1	1	1	1	0.753906
Avihepatovirus A	1	1	1	0.25	1	1	1	1	1	1	1	1	1	1	1	1	1	1	0.375
Avrainvillea nigricans	1	1	1	1	1	1	1	1	1	1	1	1	1	1	1	1	1	1	1
Axinella polypoides	1	1	1	0	1	1	1	1	1	1	1	1	1	1	1	1	1	1	0
Axiokebuita sp. JP-2004	1	1	1	0	1	1	1	1	1	1	1	1	1	1	1	1		1	1
Aydin virus	1	1	1	0.5	1	1	1	1	1	1	1	1	1	1	1	1	1	1	1
Azoarcus sp. BH72	1	1	1	0.00146484	0.984131	0.984375	1	1	1	1	0.984375	0.98291	1	1	1	1	0.0014649	1	0.999756			62928	67.9164
Azoarcus sp. KH32C	1	1	1	0.0254517	0.935547	0.8125	1	1	1	1	1	0.913574	1	1	1	1	1	1	0.687378			748247	65.0262
Azoarcus toluclasticus	1	1	1	0	1	1	1	1	1	1	1	1	1	1	1	1	1	1	0.46875
Azohydromonas australica	1	1	1	0	1	1	1	1	1	1	1	1	1	1	1	1	1	1	1
Azomonas agilis	1	1	1	0	1	1	1	1	1	1	1	1	1	1	1	1	1	1	0.5
Azomonas macrocytogenes	1	1	1	0	1	1	1	1	1	1	1	1	1	1	1	1	1	0.375	0
Azonexus hydrophilus	1	1	1	0	1	1	1	1	1	1	1	1	1	1	1	1	1	1	1
Azonexus sp. RV5	1	1	1	1	1	1	1	1	1	1	1	1	1	1	1	1	1	1	1
Azorhizobium caulinodans	1	1	1	0.00390625	0.498535	0.996948	1	0.996094	0.996094	1	1	0.499023	1	0.996094	0.996094	1	0.00585949	1	0.999626	1	5369772	7	67.319
Azorhizobium doebereinerae	1	1	1	0	1	1	1	1	1	1	1	1	1	1	1	1	1	1	0.625
Azospira oryzae	1	1	1	0.447527	0.982162	0.953117	1	0.75	0.75	1	0.984375	0.765625	1	1	0.75	1	0.75	1	0.998959	1	3806980	146939	65.3676
Azospirillum brasilense	1	1	1	0.313114	0.464095	0.49585	1	1	1	1	1	0.464843	1	1	1	1	1	0.999756	0.864974			192	68.4896
Azospirillum doebereinerae	1	1	1	1	1	1	1	1	1	1	1	1	1	1	1	1	1	1	1
Azospirillum halopraeferens	1	1	1	0	1	1	1	1	1	1	1	1	1	1	1	1	1	1	1
Azospirillum lipoferum	1	1	1	0.039613	0.485747	0.494019	1	1	0.96875	1	1	0.486296	1	1	0.96875	1	0.96875	1	0.747051	1	6846400	193	67.6403
Azospirillum sp.	1	1	1	0	1	1	1	1	1	1	1	1	1	1	1	1	1	1	0
Azospirillum sp. B4	1	1	1	0	1	1	1	1	1	1	1	1	1	1	1	1	1	1	0.773438
Azospirillum sp. B506	1	1	1	0.125	1	1	1	1	1	1	1	1	1	1	1	1	1	1	0.8125
Azotobacter chroococcum	1	1	1	0	1	1	1	1	1	1	1	1	1	1	1	1	1	1	0
Azotobacter sp. HY1141	1	1	1	0	1	1	1	1	1	1	1	1	1	1	1	1	1	0	0
Azotobacter vinelandii	1	1	1	0.065919	0.230224	0.495846	1	1	0.934081	1	0.996094	0.230224	1	0.996581	0.935547	0.996582	0.06592	0.998047	0.484131	2	5365318	354	65.6655
BRC1 bacterium SCGC AAA252-M09	1	1	1	0	1	1	1	1	1	1	1	1	1	1	1	1	1	1	1
Babesia bovis	1	1	1	0	1	1	1	1	1	1	1	1	1	1	1	1	1	0.984375	0.25061
Babesia canis	1	1	1	0	1	1	1	1	1	1	1	1	1	1	1	1	1	1	0
Babesia cf. bigemina	1	1	1	0	1	1	1	1	1	1	1	1	1	1	1	1	1	1	0
Babesia gibsoni	1	1	1	0	1	1	1	1	1	1	1	1	1	1	1	1	1	1	0.5
Babesia lengau	1	1	1	0	1	1	1	1	1	1	1	1	1	1	1	1	1	1	0
Babesia microti	1	1	1	0	1	1	1	1	1	1	1	1	1	1	1	1	1	1	0
Babesia ovata	1	1	1	0	1	1	1	1	1	1	1	1	1	1	1	1	1	1	0
Babesia poelea	1	1	1	0	1	1	1	1	1	1	1	1	1	1	1	1	1	1	0
Babesia rodhaini	1	1	1	0	1	1	1	1	1	1	1	1	1	1	1	1	1	1	0
Babesia sp. BiCM002	1	1	1	0	1	1	1	1	1	1	1	1	1	1	1	1	1	1	1
Babesia sp. K68	1	1	1	0	1	1	1	1	1	1	1	1	1	1	1	1	1	1	0
Babesia sp. KMG-2009a	1	1	1	0	1	1	1	1	1	1	1	1	1	1	1	1	1	1	0
Babesia sp. MA#361-1	1	1	1	1	1	1	1	1	1	1	1	1	1	1	1	1	1	1	1
Babesia sp. WA1	1	1	1	0	1	1	1	1	1	1	1	1	1	1	1	1	1	1	0
Babesia sp. Xinjiang 1648	1	1	1	0	1	1	1	1	1	1	1	1	1	1	1	1	1	1	0
Babesia sp. ex Puma concolor	1	1	1	0	1	1	1	1	1	1	1	1	1	1	1	1	1	1	1
Babjeviella inositovora	1	1	1	0	1	1	1	1	1	1	1	1	1	1	1	1	1	1	0
Baboon endogenous virus	1	1	1	0	1	1	1	1	1	1	1	1	1	1	1	1	1	1	0.015625
Bacillaceae bacterium PH32	1	1	1	0	1	1	1	1	1	1	1	1	1	1	1	1	1	0.75	0
Bacillales bacterium BPC-C1/31-1	1	1	1	0	1	1	1	1	1	1	1	1	1	1	1	1	1	1	0
Bacillales bacterium P249	1	1	1	1	1	1	1	1	1	1	1	1	1	1	1	1	1	1	1
Bacillidium sp.	1	1	1	0	1	1	1	1	1	1	1	1	1	1	1	1	1	1	0
Bacillidium vesiculoformis	1	1	1	0.25	1	1	1	1	1	1	1	1	1	1	1	1	1	1	0.25
Bacillus acidiproducens	1	1	1	0.25	1	1	1	1	1	1	1	1	1	1	1	1	1	1	0.325195
Bacillus aeolius	1	1	1	0	1	1	1	1	1	1	1	1	1	1	1	1	1	1	0
Bacillus aeris	1	1	1	0	1	1	1	1	1	1	1	1	1	1	1	1		0	0
Bacillus akibai	1	1	1	0	1	1	1	1	1	1	1	1	0.5	1	1	1	1	1	1
Bacillus alcalophilus	1	1	1	0.5	1	1	1	1	1	1	1	1	1	1	1	1	1	0.921875	0.507812
Bacillus altitudinis	1	1	1	0	1	1	1	1	1	1	1	1	1	1	1	1	1	1	0
Bacillus alveayuensis	1	1	1	0	1	1	1	1	1	1	1	1	1	1	1	1	1	1	1
Bacillus amyloliquefaciens	0.75	0.75	0.75	0.000854492	0.873047	0.615234	0.75	1	0.75	0.75	0.71875	0.583984	0.75	1	0.625	1	1	1	0.818359			1390	46.1219
Bacillus anthracis	1	1	1	0.25	0.968384	0.968381	1	1	0.75	1	0.968384	0.968384	1	1	1	1	0.25	0.999756	0.906005	1	5411007	1392	35.2854
Bacillus aquimaris	1	1	1	0.5	1	1	1	1	1	1	1	1	1	1	1	1	1	1	0.09375
Bacillus arbutinivorans	1	1	1	0.5	1	1	1	1	1	1	1	1	1	1	1	1	1	1	0
Bacillus aryabhattai	1	1	1	0	1	1	1	1	1	1	1	1	1	1	1	1		1	1
Bacillus atrophaeus	1	1	1	0.0703125	0.873047	0.623047	1	0.929688	0.929688	1	1	0.873047	1	0.9375	0.976318	1	0.859375	1	0.962891	1	4168266	1452	43.2193
Bacillus aurantiacus	1	1	1	0.5	1	1	1	1	1	1	1	1	1	1	1	1	1	0.75	0.75
Bacillus azotoformans	1	1	1	0.5	1	1	1	1	1	1	1	1	1	1	1	1	1	1	0.507812
Bacillus bataviensis	1	1	1	0	1	1	1	1	1	1	1	1	1	1	1	1	1	0.9375	0.00292969
Bacillus beveridgei	1	1	1	0.5	1	1	1	1	1	1	1	1	1	1	1	1	1	1	0.5
Bacillus bingmayongensis	1	1	1	0.125	1	1	1	1	1	1	1	1	1	1	1	1	1	0.921875	0.375977
Bacillus bombysepticus	1	1	1	0	1	1	1	1	1	1	1	1	1	1	1	1		1	1
Bacillus boroniphilus	1	1	1	0	1	1	1	1	1	1	1	1	1	1	1	1	1	1	0
Bacillus cellulosilyticus	1	1	1	0.383789	0.687012	0.937012	1	0.875	0.867188	1	0.9375	0.687012	1	1	0.873535	1	0.859375	1	0.386353	1	4681672	1413	36.522
Bacillus cereus	1	0.999908	1	0.281373	0.992096	0.997954	1	1	0.718627	1	0.999908	0.991608	0.999908	0.718749	0.999989	0.718627	0.283204	0.49585	0.353654	1,3	5.51635e+06	1396	35.3414
Bacillus cihuensis	1	1	1	0	1	1	1	1	1	1	1	1	1	1	1	1		1	1
Bacillus clausii	1	1	1	0	0.999512	0.999496	1	1	1	1	1	0.999512	1	1	1	1	1.19209e-07	0.999512	0.995601			79880	44.7533
Bacillus coagulans	1	1	1	7.62939e-06	0.482391	0.852982	1	1	1	1	1	0.484344	1	1	1	1	1	0.249512	0.171028			1398	46.8605
Bacillus coahuilensis	1	1	1	0.25	1	1	1	1	1	1	1	1	1	1	1	1	1	0.875	0.501465
Bacillus cohnii	1	1	1	0	1	1	1	1	1	1	1	1	1	1	1	1	1	1	0
Bacillus cytotoxicus	1	0.999878	1	0.00170898	0.718536	0.718535	1	1	0.998291	1	0.718628	0.718536	0.999878	0.998291	0.999512	0.998291	0.00170898	0.99939	0.745972	1	4094159	580165	35.867
Bacillus decisifrondis	1	1	1	0	1	1	1	1	1	1	1	1	1	1	1	1	1	1	0
Bacillus djibelorensis	1	1	1	0.5	1	1	1	1	1	1	1	1	1	1	1	1	1	1	1
Bacillus endophyticus	1	1	1	0.5	1	1	1	1	1	1	1	1	0.75	1	1	1	1	1	0.5
Bacillus firmus	1	1	1	0	1	1	1	1	1	1	1	1	1	1	1	1	1	1	0.625
Bacillus flexus	1	1	1	0.25	1	1	1	1	1	1	1	1	0.875	1	1	1	1	0.867188	0.751953
Bacillus fordii	1	1	1	0.5	1	1	1	1	1	1	1	1	1	1	1	1	1	1	0.0625
Bacillus funiculus	1	1	1	0	1	1	1	1	1	1	1	1	1	1	1	1	1	1	0.25
Bacillus gibsonii	1	1	1	0	1	1	1	1	1	1	1	1	1	1	1	1	1	1	0
Bacillus ginsengihumi	1	1	1	0	1	1	1	1	1	1	1	1	1	1	1	1		1	1
Bacillus halodurans	1	1	0.996094	0.00390637	0.999878	0.999878	1	0.996094	0.996094	1	1	0.999878	1	0.996094	0.996094	1	0.00585961	1	0.997925	2	4202352	86665	43.6855
Bacillus horikoshii	1	1	1	0	1	1	1	1	1	1	1	1	1	1	1	1	1	1	0
Bacillus humi	1	1	1	0	1	1	1	1	1	1	1	1	1	1	1	1	1	1	0
Bacillus infantis	1	0.9375	1	0.408203	0.935547	0.4375	1	1	1	1	1	0.935547	1	1	1	1	1	1	1			324767	46.0333
Bacillus kribbensis	1	1	1	0	1	1	1	1	1	1	1	1	1	1	1	1		1	1
Bacillus licheniformis	1	1	1	0	0.999512	0.999512	1	1	1	1	1	0.999145	1	1	1	1	7.62939e-06	0.5	0.386228			1402	46.1946
Bacillus ligniniphilus	1	1	1	0	1	1	1	1	1	1	1	1	1	1	1	1	1	0.96875	0
Bacillus marmarensis	1	1	1	0	1	1	1	1	1	1	1	1	1	1	1	1	1	1	1
Bacillus massilioanorexius	1	1	1	0.5	1	1	1	1	1	1	1	1	1	1	1	1	1	0.75	0.501953
Bacillus massiliogorillae	1	1	1	0	1	1	1	1	1	1	1	1	1	1	1	1	1	0.5	0.015625
Bacillus massiliosenegalensis	1	1	1	0	1	1	1	1	1	1	1	1	0.75	1	1	1	1	1	0.169922
Bacillus megaterium	1	1	0.992188	0.0273438	0.669914	0.687408	1	0.992188	0.988281	1	1	0.671875	1	0.992188	0.992188	1	0.992188	0.999934	0.214844	1	5.23198e+06	1404	38.0776
Bacillus methanolicus	1	1	1	0	1	1	1	1	1	1	1	1	1	1	1	1	1	1	0.158203
Bacillus mojavensis	1	1	1	0	1	1	1	1	1	1	1	1	1	1	1	1	1	0.96875	0.78125
Bacillus mycoides	1	1	1	0	1	1	1	1	1	1	1	1	1	1	1	1	1	0.75	0.015625
Bacillus nealsonii	1	1	1	0	1	1	1	1	1	1	1	1	0.5	1	1	1	1	1	1
Bacillus oceanisediminis	1	1	1	0	1	1	1	1	1	1	1	1	0	1	1	1		1	1
Bacillus oryziterrae	1	1	1	0.125	1	1	1	1	1	1	1	1	1	1	1	1	1	0.9375	0.160156
Bacillus oshimensis	1	1	1	0	1	1	1	1	1	1	1	1	1	1	1	1	1	1	0
Bacillus panaciterrae	1	1	1	0	1	1	1	1	1	1	1	1	0	1	1	1		1	1
Bacillus paralicheniformis	1	1	1	0	0.949219	0.214844	1	1	1	1	1	1	1	1	1	1	1	1	0.994141			1648923	45.9227
Bacillus phage BCD7	1	1	1	0	1	1	1	1	1	1	1	1	1	1	1	1	1	1	0
Bacillus phage BCP78	1	1	1	0	1	1	1	1	1	1	1	1	1	1	1	1	1	1	0
Bacillus phage Waukesha92	1	1	1	0	0.5	1	1	1	1	1	1	1	1	1	1	1	1	1	1
Bacillus phage vB_BceM-Bc431v3	1	1	1	0.25	1	1	1	1	1	1	1	1	1	1	1	1	1	1	1
Bacillus pseudofirmus	1	1	1	0.320801	0.875	0.874878	1	1	0.75	1	1	0.875	1	0.75	0.75	1	0.75	0.984375	0.322876	1	4249248	79885	39.8606
Bacillus pseudomycoides	1	1	1	0	1	1	1	1	1	1	1	1	1	1	1	1	1	1	0
Bacillus psychrosaccharolyticus	1	1	1	0	1	1	1	1	1	1	1	1	1	1	1	1		1	1
Bacillus pumilus	1	0.999878	1	0	0.998657	0.99765	1	1	1	1	1	0.998657	1	1	1	1	0.00201418	0.968628	0.402206			1408	41.2869
Bacillus siamensis	1	1	1	0.125	1	1	1	1	1	1	1	1	1	1	1	1	1	1	0.191406
Bacillus simplex	1	1	1	0	1	1	1	1	1	1	1	1	1	1	1	1	1	0.5	0
Bacillus smithii	1	1	1	0	1	1	1	1	1	1	1	1	1	1	1	1	1	1	0.0410156
Bacillus sonorensis	1	1	1	0	1	1	1	1	1	1	1	1	1	1	1	1	1	0.5	0.0859375
Bacillus sp.	1	1	1	0.5	1	1	1	1	1	1	1	1	1	1	1	1	1	1	0.75
Bacillus sp. 1.046	1	1	1	0	1	1	1	1	1	1	1	1	1	1	1	1		1	0
Bacillus sp. 105MF	1	1	1	1	1	1	1	1	1	1	1	1	1	1	1	1	1	1	1
Bacillus sp. 123MFChir2	1	1	1	0	1	1	1	1	1	1	1	1	1	1	1	1		1	1
Bacillus sp. 171095_106	1	1	1	0	1	1	1	1	1	1	1	1	0	1	1	1		1	1
Bacillus sp. 18-6	1	1	1	0	1	1	1	1	1	1	1	1	1	1	1	1	1	0.5	0
Bacillus sp. 1NLA3E	1	1	1	0.046875	0.624756	0.624756	1	1	1	1	1	0.625	1	1	1	1	1	0.875	0.308655			666686	37.9542
Bacillus sp. 2-1	1	1	1	0	1	1	1	1	1	1	1	1	1	1	1	1	1	0.5	0
Bacillus sp. 2-4	1	1	1	0	1	1	1	1	1	1	1	1	1	1	1	1	1	1	0
Bacillus sp. 210_34	1	1	1	0.5	1	1	1	1	1	1	1	1	1	1	1	1	1	1	1
Bacillus sp. 210_38	1	1	1	0	1	1	1	1	1	1	1	1	1	1	1	1		1	0
Bacillus sp. 210_39	1	1	1	0	1	1	1	1	1	1	1	1	1	1	1	1		1	1
Bacillus sp. 210_57	1	1	1	0	1	1	1	1	1	1	1	1	1	1	1	1	1	0.75	0.25
Bacillus sp. 210_58	1	1	1	0	1	1	1	1	1	1	1	1	1	1	1	1	1	1	0
Bacillus sp. 23-9	1	1	1	0	1	1	1	1	1	1	1	1	1	1	1	1	1	1	0
Bacillus sp. 230M	1	1	1	0	1	1	1	1	1	1	1	1	1	1	1	1	1	1	0
Bacillus sp. 25-6	1	1	1	0	1	1	1	1	1	1	1	1	1	1	1	1		1	1
Bacillus sp. 278922_107	1	1	1	0	1	1	1	1	1	1	1	1	0	1	1	1		1	1
Bacillus sp. 2_A_57_CT2	1	1	1	0.125	1	1	1	1	1	1	1	1	1	1	1	1	1	1	0.503906
Bacillus sp. 30	1	1	1	0	1	1	1	1	1	1	1	1	1	1	1	1	1	1	0
Bacillus sp. 37MA	1	1	1	0	1	1	1	1	1	1	1	1	1	1	1	1	1	0.46875	0.203125
Bacillus sp. 5B6	1	1	1	0	1	1	1	1	1	1	1	1	1	1	1	1	1	1	0
Bacillus sp. 7_6_55CFAA_CT2	1	1	1	0	1	1	1	1	1	1	1	1	1	1	0.25	1	1	1	0.5
Bacillus sp. ABPL 105	1	1	1	0	1	1	1	1	1	1	1	1	1	1	1	1	1	1	0
Bacillus sp. AT11-2	1	1	1	0	1	1	1	1	1	1	1	1	1	1	1	1	1	1	0.75
Bacillus sp. AUSH4	1	1	1	0	1	1	1	1	1	1	1	1	1	1	1	1	1	1	0
Bacillus sp. Aph1	1	1	1	0	1	1	1	1	1	1	1	1	0	1	1	1		1	1
Bacillus sp. B14905	1	1	1	0	1	1	1	1	1	1	1	1	0.5	1	1	1	1	0.5	0.03125
Bacillus sp. B24	1	1	1	0.5	1	1	1	1	1	1	1	1	1	1	1	1	1	1	0.5
Bacillus sp. B83	1	1	1	0	1	1	1	1	1	1	1	1	1	1	1	1	1	1	0.5
Bacillus sp. B97	1	1	1	0	1	1	1	1	1	1	1	1	1	1	1	1	1	0.75	0
Bacillus sp. BD-83	1	1	1	0	1	1	1	1	1	1	1	1	1	1	1	1		1	0
Bacillus sp. BJ-14	1	1	1	0	1	1	1	1	1	1	1	1	1	1	1	1	1	1	0
Bacillus sp. BJ-4	1	1	1	0	1	1	1	1	1	1	1	1	1	1	1	1		1	0
Bacillus sp. BJ-50	1	1	1	0	1	1	1	1	1	1	1	1	1	1	1	1	1	1	0
Bacillus sp. BS5	1	1	1	0.5	1	1	1	1	1	1	1	1	1	1	1	1	1	1	0.5
Bacillus sp. BSC154	1	1	1	0	1	1	1	1	1	1	1	1	1	1	1	1	1	1	1
Bacillus sp. BT1B_CT2	1	1	1	0	1	1	1	1	1	1	1	1	1	1	1	1	1	1	1
Bacillus sp. Bt 18	1	1	1	0	1	1	1	1	1	1	1	1	1	1	1	1	1	1	0
Bacillus sp. C33	1	1	1	0	1	1	1	1	1	1	1	1	1	1	1	1	1	1	0
Bacillus sp. C4(2008)	1	1	1	1	1	1	1	1	1	1	1	1	1	1	1	1	1	1	1
Bacillus sp. CCBAU 10711	1	1	1	0.5	1	1	1	1	1	1	1	1	1	1	1	1	1	1	0.5
Bacillus sp. CCBAU 13233	1	1	1	0	1	1	1	1	1	1	1	1	1	1	1	1	1	0.5	0
Bacillus sp. CHN15	1	1	1	0.5	1	1	1	1	1	1	1	1	1	1	1	1	1	0.75	0
Bacillus sp. CP1	1	1	1	1	1	1	1	1	1	1	1	1	1	1	1	1	1	1	1
Bacillus sp. CRRI1	1	1	1	0	1	1	1	1	1	1	1	1	1	1	1	1	1	1	0
Bacillus sp. CYW-44	1	1	1	0.5	1	1	1	1	1	1	1	1	1	1	1	1	1	0.5	0.5
Bacillus sp. DBTN2	1	1	1	0	1	1	1	1	1	1	1	1	1	1	1	1	1	1	0
Bacillus sp. DD1	1	1	1	0	1	1	1	1	1	1	1	1	1	1	1	1	1	1	0
Bacillus sp. DD1Y2	1	1	1	0.25	1	1	1	1	1	1	1	1	1	1	1	1	1	1	0.28125
Bacillus sp. DFVB3	1	1	1	0	1	1	1	1	1	1	1	1	1	1	1	1	1	1	0
Bacillus sp. DHVB1	1	1	1	0	1	1	1	1	1	1	1	1	1	1	1	1	1	1	0
Bacillus sp. DHVB2	1	1	1	0	1	1	1	1	1	1	1	1	1	1	1	1	1	1	0
Bacillus sp. DIT 16	1	1	1	0	1	1	1	1	1	1	1	1	1	1	1	1	1	1	0
Bacillus sp. E-2006	1	1	1	0	1	1	1	1	1	1	1	1	1	1	1	1	1	0.5	0
Bacillus sp. EBL3-7	1	1	1	0	1	1	1	1	1	1	1	1	1	1	1	1	1	1	0
Bacillus sp. EGD-AK10	1	1	1	0	1	1	1	1	1	1	1	1	1	1	0.75	1	1	1	1
Bacillus sp. Eg3	1	1	1	0	1	1	1	1	1	1	1	1	1	1	1	1	1	1	0
Bacillus sp. FJAT-14578	1	1	1	0	1	1	1	1	1	1	1	1	1	1	1	1		1	1
Bacillus sp. G2DM-33	1	1	1	0	1	1	1	1	1	1	1	1	1	1	1	1	1	0.75	0.03125
Bacillus sp. GPTSA 8T	1	1	1	0	1	1	1	1	1	1	1	1	1	1	1	1	1	1	0.25
Bacillus sp. GS2	1	1	1	0.5	1	1	1	1	1	1	1	1	1	1	1	1	1	1	1
Bacillus sp. GTB-35	1	1	1	0	1	1	1	1	1	1	1	1	1	1	1	1	1	1	0.5
Bacillus sp. GeD10	1	1	1	0	1	1	1	1	1	1	1	1	0.5	1	1	1	1	1	1
Bacillus sp. H1(2008)	1	1	1	0	1	1	1	1	1	1	1	1	1	1	1	1	1	1	0
Bacillus sp. IDA624	1	1	1	0	1	1	1	1	1	1	1	1	1	1	1	1	1	1	0
Bacillus sp. IGCAR-02/08	1	1	1	0	1	1	1	1	1	1	1	1	1	1	1	1	1	1	0
Bacillus sp. IGCAR-11/08	1	1	1	0	1	1	1	1	1	1	1	1	1	1	1	1	1	0.25	0
Bacillus sp. IGCAR-20/08	1	1	1	0.5	1	1	1	1	1	1	1	1	1	1	1	1	1	0.875	0.125
Bacillus sp. J33	1	1	1	0	1	1	1	1	1	1	1	1	1	1	1	1		1	1
Bacillus sp. J37	1	1	1	0	1	1	1	1	1	1	1	1	0	1	1	1		1	1
Bacillus sp. JCM 19047	1	1	1	0	1	1	1	1	1	1	1	1	1	1	1	1	1	1	1
Bacillus sp. JGI 0001002-E22	1	1	1	0	1	1	1	1	1	1	1	1	0	1	1	1		1	1
Bacillus sp. JGI 001006-L10	1	1	1	0	1	1	1	1	1	1	1	1	0	1	1	1		1	1
Bacillus sp. JGI 001011-F15	1	1	1	0	1	1	1	1	1	1	1	1	1	1	1	1	1	1	1
Bacillus sp. JS	1	1	1	0.125	0.71875	0.71875	1	1	1	1	0.96875	0.640625	1	1	1	1	1	0.953125	0.890625			1127744	43.9268
Bacillus sp. JS-32	1	1	1	0.5	1	1	1	1	1	1	1	1	1	1	1	1	1	0.75	0
Bacillus sp. JS-37	1	1	1	0	1	1	1	1	1	1	1	1	1	1	1	1	1	0.5	0.5
Bacillus sp. JS-50	1	1	1	0	1	1	1	1	1	1	1	1	1	1	1	1	1	1	0.5
Bacillus sp. K-05	1	1	1	0	1	1	1	1	1	1	1	1	1	1	1	1	1	1	0
Bacillus sp. KA-10	1	1	1	0	1	1	1	1	1	1	1	1	1	1	1	1	1	1	0.25
Bacillus sp. KA-25	1	1	1	0	1	1	1	1	1	1	1	1	1	1	1	1	1	1	0
Bacillus sp. KHg2	1	1	1	0	1	1	1	1	1	1	1	1	1	1	1	1	1	1	0
Bacillus sp. KL-024	1	1	1	0	1	1	1	1	1	1	1	1	1	1	1	1	1	1	0
Bacillus sp. LAMI 012	1	1	1	0	1	1	1	1	1	1	1	1	1	1	1	1	1	1	0
Bacillus sp. LCKW-Isolate15N	1	1	1	0	1	1	1	1	1	1	1	1	1	1	1	1	1	0.5	0
Bacillus sp. LEV-006	1	1	1	0	1	1	1	1	1	1	1	1	1	1	1	1	1	0.75	0
Bacillus sp. LM4	1	1	1	0	1	1	1	1	1	1	1	1	1	1	1	1	1	0.5	0
Bacillus sp. M29	1	1	1	0	1	1	1	1	1	1	1	1	1	1	1	1	1	0.5	0
Bacillus sp. M9-3	1	1	1	1	1	1	1	1	1	1	1	1	1	1	1	1	1	1	1
Bacillus sp. MB127	1	1	1	0.5	1	1	1	1	1	1	1	1	1	1	1	1	1	1	0.25
Bacillus sp. MB146	1	1	1	0.5	1	1	1	1	1	1	1	1	1	1	1	1	1	0.5	0.5
Bacillus sp. MB60	1	1	1	0	1	1	1	1	1	1	1	1	1	1	1	1	1	0.5	0
Bacillus sp. MB68	1	1	1	0	1	1	1	1	1	1	1	1	1	1	1	1	1	1	0
Bacillus sp. MH56	1	1	1	0	1	1	1	1	1	1	1	1	1	1	1	1	1	1	0
Bacillus sp. ML-172	1	1	1	0.5	1	1	1	1	1	1	1	1	1	1	1	1	1	1	0.5
Bacillus sp. MM1	1	1	1	0.5	1	1	1	1	1	1	1	1	1	1	1	1	1	1	0.5
Bacillus sp. MT06	1	1	1	0	1	1	1	1	1	1	1	1	1	1	1	1	1	0.5	0
Bacillus sp. NBK47	1	1	1	0	1	1	1	1	1	1	1	1	1	1	1	1		1	0
Bacillus sp. NBPP5	1	1	1	0	1	1	1	1	1	1	1	1	1	1	1	1	1	1	0
Bacillus sp. NBPP88	1	1	1	0	1	1	1	1	1	1	1	1	1	1	1	1	1	1	0
Bacillus sp. NHTS-19	1	1	1	0.5	1	1	1	1	1	1	1	1	1	1	1	1	1	1	1
Bacillus sp. NHTS-19A	1	1	1	0	1	1	1	1	1	1	1	1	1	1	1	1	1	1	0
Bacillus sp. NHTS-47	1	1	1	0	1	1	1	1	1	1	1	1	1	1	1	1	1	1	0.25
Bacillus sp. NRRL B-14911	1	1	1	0	1	1	1	1	1	1	1	1	1	1	1	1	1	1	0.5
Bacillus sp. NSP9.1	1	1	1	0	1	1	1	1	1	1	1	1	1	1	1	1		1	1
Bacillus sp. NiVa52	1	1	1	0	1	1	1	1	1	1	1	1	1	1	1	1	1	0	0
Bacillus sp. OSS 35	1	1	1	0	1	1	1	1	1	1	1	1	1	1	1	1	1	1	0
Bacillus sp. OxB-1	1	1	1	0	1	1	1	0	1	1	1	1	1	1	1	1		1	1
Bacillus sp. PCWCS13	1	1	1	0	1	1	1	1	1	1	1	1	1	1	1	1	1	1	1
Bacillus sp. PCWCS40	1	1	1	0	1	1	1	1	1	1	1	1	1	1	1	1	1	1	0
Bacillus sp. QQDP517	1	1	1	0.125	1	1	1	1	1	1	1	1	1	1	1	1	1	0.75	0.5
Bacillus sp. RARE-25	1	1	1	0	1	1	1	1	1	1	1	1	1	1	1	1	1	0.75	0.25
Bacillus sp. RARE-8	1	1	1	0	1	1	1	1	1	1	1	1	1	1	1	1		1	0
Bacillus sp. RM1A	1	1	1	0	1	1	1	1	1	1	1	1	1	1	1	1	1	1	0.5
Bacillus sp. RP1137	1	1	1	0	1	1	1	1	1	1	1	1	0	1	1	1		1	1
Bacillus sp. SG-1	1	1	1	0	1	1	1	1	1	1	1	1	1	1	1	1	1	0.75	0.00488281
Bacillus sp. SK1-1-9	1	1	1	0	1	1	1	1	1	1	1	1	1	1	1	1	1	1	0
Bacillus sp. SK96	1	1	1	0	1	1	1	1	1	1	1	1	1	1	1	1	1	0.25	0.25
Bacillus sp. SK_C-3	1	1	1	0	1	1	1	1	1	1	1	1	1	1	1	1	1	1	0
Bacillus sp. SP15.4Y1	1	1	1	0.5	1	1	1	1	1	1	1	1	1	1	1	1	1	1	0.5
Bacillus sp. TSSC-3	1	1	1	0	1	1	1	1	1	1	1	1	1	1	1	1		1	0
Bacillus sp. TSWCSN10	1	1	1	0	1	1	1	1	1	1	1	1	1	1	1	1	1	1	0
Bacillus sp. TSWCSN16	1	1	1	0	1	1	1	1	1	1	1	1	1	1	1	1	1	1	1
Bacillus sp. TSWCSN5	1	1	1	0	1	1	1	1	1	1	1	1	1	1	1	1		1	0
Bacillus sp. UMTAT18	1	1	1	1	1	1	1	1	1	1	1	1	1	1	1	1	1	1	1
Bacillus sp. URHB0009	1	1	1	0	1	1	1	1	1	1	1	1	1	1	1	1		1	1
Bacillus sp. US149	1	1	1	1	1	1	1	1	1	1	1	1	1	1	1	1	1	1	1
Bacillus sp. VAN12	1	1	1	0	1	1	1	1	1	1	1	1	1	1	1	1		0	0
Bacillus sp. VAN13	1	1	1	0.5	1	1	1	1	1	1	1	1	1	1	1	1	1	1	0.5
Bacillus sp. VAN35	1	1	1	0.5	1	1	1	1	1	1	1	1	1	1	1	1	1	1	1
Bacillus sp. VK1901	1	1	1	0	1	1	1	1	1	1	1	1	1	1	1	1	1	1	0
Bacillus sp. WBUNB001	1	1	1	0	1	1	1	1	1	1	1	1	0.25	1	0.984375	1	1	1	0.875
Bacillus sp. WBUNB004	1	1	1	0	1	1	1	1	1	1	1	1	1	1	1	1	1	1	0.5
Bacillus sp. WBUNB009	1	1	1	0	1	1	1	1	1	1	1	1	1	1	1	1	1	0.5	0
Bacillus sp. XB4	1	1	1	0	1	1	1	1	1	1	1	1	1	1	1	1	1	1	0
Bacillus sp. XJSL3-4	1	1	1	0	1	1	1	1	1	1	1	1	1	1	1	1	1	1	0.5
Bacillus sp. XJSL3-5	1	1	1	0	1	1	1	1	1	1	1	1	1	1	1	1	1	1	0
Bacillus sp. YP	1	1	1	0	1	1	1	1	1	1	1	1	1	1	1	1		1	0
Bacillus sp. YUA1017	1	1	1	0	1	1	1	1	1	1	1	1	1	1	1	1	1	1	0.5
Bacillus sp. YUA25	1	1	1	0.25	1	1	1	1	1	1	1	1	1	1	1	1	1	1	0.25
Bacillus sp. c96	1	1	1	0	1	1	1	1	1	1	1	1	1	1	1	1	1	1	0.25
Bacillus sp. cp-h71	1	1	1	0	1	1	1	1	1	1	1	1	1	1	1	1		1	0
Bacillus sp. cryopeg_4c	1	1	1	0.5	1	1	1	1	1	1	1	1	1	1	1	1	1	1	1
Bacillus sp. m3-13	1	1	1	0	1	1	1	1	1	1	1	1	1	1	1	1	1	1	0.15625
Bacillus subtilis	0.999992	0.999878	0.999992	0.000834227	0.966918	0.965682	0.999992	0.99999	0.99999	0.999992	0.967651	0.966919	0.999878	0.99999	1	0.999992	0.99998	0.748039	0.0955761	1,3	4.49217e+06	1423	43.7558
Bacillus tequilensis	1	1	1	0	1	1	1	1	1	1	1	1	1	1	1	1	1	1	1
Bacillus thuringiensis	0.999878	0.718536	0.995971	0.00390652	0.718287	0.591336	0.999878	0.996093	0.714721	0.999878	0.718535	0.710723	0.999785	0.996093	0.996094	0.714721	0.00585991	0.745971	0.636531	1,3	5.96737e+06	1428	35.1535
Bacillus timonensis	1	1	1	0	1	1	1	1	1	1	1	1	1	1	1	1	1	1	0.0625
Bacillus toyonensis	1	1	1	0.00146484	0.0507812	0.0488281	1	1	1	1	0.121094	0.0507812	1	0.875	1	1	1	1	1			155322	35.5558
Bacillus vallismortis	1	1	1	0	1	1	1	1	1	1	1	1	1	1	1	1	1	0.960938	0.0185547
Bacillus velezensis	0.998047	0.998047	0.998047	0.00195312	0.999023	1	0.998047	0.998047	0.998047	0.998047	1	0.999023	0.998047	0.998047	0.99707	0.998047	0.00195324	0.998047	0.93457			492670	46.3536
Bacillus vireti	1	1	1	0	1	1	1	1	1	1	1	1	1	1	1	1	1	1	0.5
Bacillus virus Agate	1	1	1	0.5	1	1	1	1	1	1	1	1	1	1	1	1	1	1	1
Bacillus virus G	1	1	1	0	0	0	1	1	1	1	1	0	1	1	1	1		1	1
Bacillus virus IEBH	1	1	1	0	0.5	0.5	1	1	1	1	0.5	0.5	1	1	1	1	1	1	1
Bacillus virus JL	1	1	1	0	1	1	1	1	1	1	1	1	1	1	1	1		1	1
Bacillus virus NIT1	1	1	1	0.5	1	1	1	1	1	1	1	1	1	1	1	1	1	1	1
Bacillus virus SPO1	1	1	1	0.90625	1	1	1	1	1	1	1	0.25	1	1	1	1	1	1	0.9375
Bacillus virus Shanette	1	1	1	0	1	1	1	1	1	1	1	1	1	1	1	1		1	1
Bacillus wakoensis	1	1	1	0	1	1	1	1	1	1	1	1	1	1	1	1	1	1	1
Bacillus weihenstephanensis	1	1	1	0	0.718323	0.710508	1	1	1	1	0.718384	0.718323	1	1	1	1	0	1	1			86662	35.4832
Bacillus xiamenensis	1	1	1	0	1	1	1	1	1	1	1	1	1	1	1	1	1	1	0.1875
Backusella circina	1	1	1	1	1	1	1	1	1	1	1	1	1	1	1	1	1	1	1
Bacteriovorax sp. 2bg	1	1	1	0.25	1	1	1	1	1	1	1	1	1	1	1	1	1	0.5	0
Bacteriovorax sp. F2	1	1	1	0	1	1	1	1	1	1	1	1	1	1	1	1	1	1	0
Bacteriovorax sp. GSL371	1	1	1	0	1	1	1	1	1	1	1	1	1	1	1	1	1	1	0
Bacteriovorax sp. b2-3b	1	1	1	0.125	1	1	1	1	1	1	1	1	1	1	1	1	1	1	0.5
Bacteriovorax sp. b2-6b	1	1	1	0.0625	1	1	1	1	1	1	1	1	1	1	1	1	1	1	0.5625
Bacteriovorax sp. b6-8b1	1	1	1	0	1	1	1	1	1	1	1	1	1	1	1	1	1	1	0.5
Bacteriovorax sp. o5-2b	1	1	1	1	1	1	1	1	1	1	1	1	1	1	1	1	1	1	0
Bacteriovorax sp. s3-3	1	1	1	1	1	1	1	1	1	1	1	1	1	1	1	1	1	1	1
Bacteriovorax sp. w8-4	1	1	1	0	1	1	1	1	1	1	1	1	1	1	1	1	1	1	0
Bacteroidaceae bacterium DJF_B220	1	1	1	0	1	1	1	1	1	1	1	1	1	1	1	1	1	1	0
Bacteroidales bacterium CF	1	1	1	0	1	1	1	1	1	1	1	1	1	1	1	1	1	1	1
Bacteroidales bacterium DJF_B268	1	1	1	0	1	1	1	1	1	1	1	1	1	1	1	1	1	1	0
Bacteroidales genomosp. P4 oral clone MB2_G17	1	1	1	1	1	1	1	1	1	1	1	1	1	1	1	1	1	1	1
Bacteroidales str. KB1	1	1	1	0	1	1	1	1	1	1	1	1	1	1	1	1	1	1	0
Bacteroides barnesiae	1	1	1	0	1	1	1	1	1	1	1	1	1	1	1	1	1	1	0.75
Bacteroides caccae	1	1	1	0.25	1	1	1	1	1	1	1	1	1	1	1	1	1	1	0.8125
Bacteroides cellulosilyticus	1	1	1	0	1	1	1	1	1	1	1	1	1	1	1	1	1	1	0.3125
Bacteroides clarus	1	1	1	0	1	1	1	1	1	1	1	1	1	1	1	1	1	1	0.5
Bacteroides coprocola	1	1	1	0	1	1	1	1	1	1	1	1	1	1	1	1	1	1	0
Bacteroides coprophilus	1	1	1	0.25	1	1	1	1	1	1	1	1	1	1	1	1	1	1	0
Bacteroides coprosuis	1	1	1	0	1	1	1	1	1	1	1	1	1	1	1	1	1	1	0.125
Bacteroides dorei	1	1	1	0	1	1	1	1	1	1	1	1	1	1	1	1	1	0.195312	0.00195312
Bacteroides eggerthii	1	1	1	0	1	1	1	1	1	1	1	1	1	1	1	1	1	1	0.0625
Bacteroides faecis	1	1	1	0	1	1	1	1	1	1	1	1	1	1	1	1	1	1	0.5
Bacteroides finegoldii	1	1	1	0.5	1	1	1	1	1	1	1	1	1	1	1	1	1	1	0.75
Bacteroides fluxus	1	1	1	0.5	1	1	1	1	1	1	1	1	1	1	1	1	1	1	0.5
Bacteroides fragilis	1	1	1	0.515625	1	0.998047	1	1	0.484375	1	1	1	1	0.484375	0.484375	1	0.515625	1	0.995972	1	5.3086e+06	817	43.2457
Bacteroides gallinarum	1	1	1	0	1	1	1	1	1	1	1	1	1	1	1	1	1	1	0
Bacteroides graminisolvens	1	1	1	0	1	1	1	1	1	1	1	1	1	1	1	1	1	1	1
Bacteroides helcogenes	1	1	1	0.0625	0.359375	0.375	1	0.9375	0.9375	1	0.375	0.359375	1	1	0.9375	1	0.9375	1	0.9375	1	3998906	290053	44.7175
Bacteroides intestinalis	1	1	1	0	1	1	1	1	1	1	1	1	1	1	1	1	1	1	0.625
Bacteroides massiliensis	1	1	1	0	1	1	1	1	1	1	1	1	1	1	1	1	1	0.875	0.03125
Bacteroides nordii	1	1	1	0.25	1	1	1	1	1	1	1	1	1	1	1	1	1	1	0.00683594
Bacteroides oleiciplenus	1	1	1	0	1	1	1	1	1	1	1	1	1	1	1	1	1	1	0
Bacteroides ovatus	1	1	1	0	1	1	1	1	1	1	1	1	1	1	1	1	1	1	0.382812
Bacteroides paurosaccharolyticus	1	1	1	0	1	1	1	1	1	1	1	1	1	1	1	1		1	1
Bacteroides phage B124-14	1	1	1	0	1	1	1	1	1	1	1	1	1	1	1	1	1	0.9375	0.000976562
Bacteroides phage B40-8	1	1	1	0	1	1	1	1	1	1	1	1	1	1	1	1	1	0.9375	0.000976562
Bacteroides propionicifaciens	1	1	1	0.5	1	1	1	1	1	1	1	1	1	1	1	1	1	1	0.5
Bacteroides pyogenes	1	1	1	0.5	1	1	1	1	1	1	1	1	1	1	1	1	1	1	1
Bacteroides reticulotermitis	1	1	1	0	1	1	1	1	1	1	1	1	1	1	1	1	1	1	1
Bacteroides salanitronis	1	1	1	0.111328	0.244141	0.238281	1	1	0.984375	1	0.25	0.181641	1	1	0.99707	1	0.96875	1	0.990234	1	4308663	376805	46.4907
Bacteroides salyersiae	1	1	1	0	1	1	1	1	1	1	1	1	1	1	1	1	1	1	0
Bacteroides sartorii	1	1	1	0	1	1	1	1	1	1	1	1	1	1	1	1	1	1	1
Bacteroides sp. 1_1_30	1	1	1	0	1	1	1	1	1	1	1	1	1	1	1	1	1	1	1
Bacteroides sp. 1_1_6	1	1	1	0	1	1	1	1	1	1	1	1	1	1	1	1	1	1	1
Bacteroides sp. 2_1_16	1	1	1	0	1	1	1	1	1	1	1	1	1	1	1	1	1	0.5	0
Bacteroides sp. 2_1_22	1	1	1	0	1	1	1	1	1	1	1	1	1	1	1	1	1	1	1
Bacteroides sp. 2_1_33B	1	1	1	0	1	1	1	1	1	1	1	1	1	1	1	1	1	0.25	0.125
Bacteroides sp. 3_1_19	1	1	1	0	1	1	1	1	1	1	1	1	1	1	1	1	1	0	0
Bacteroides sp. 3_1_23	1	1	1	0	1	1	1	1	1	1	1	1	1	1	1	1	1	1	0
Bacteroides sp. 3_1_33FAA	1	1	1	0	1	1	1	1	1	1	1	1	1	1	1	1	1	0.375	0
Bacteroides sp. 3_1_40A	1	1	1	0	1	1	1	1	1	1	1	1	1	1	1	1	1	0	0
Bacteroides sp. 3_2_5	1	1	1	0.125	1	1	1	1	1	1	1	1	1	1	1	1	1	1	0.1875
Bacteroides sp. 4_1_36	1	1	1	0	1	1	1	1	1	1	1	1	1	1	1	1	1	1	0
Bacteroides sp. 4_3_47FAA	1	1	1	0	1	1	1	1	1	1	1	1	1	1	1	1	1	0.6875	0.5
Bacteroides sp. 9_1_42FAA	1	1	1	0	1	1	1	1	1	1	1	1	1	1	1	1	1	0.515625	0
Bacteroides sp. D1	1	1	1	0	1	1	1	1	1	1	1	1	1	1	1	1	1	1	1
Bacteroides sp. D2	1	1	1	0	1	1	1	1	1	1	1	1	1	1	1	1	1	1	0.25
Bacteroides sp. D20	1	1	1	0	1	1	1	1	1	1	1	1	1	1	1	1	1	1	0
Bacteroides sp. D22	1	1	1	0	1	1	1	1	1	1	1	1	1	1	1	1	1	1	1
Bacteroides stercoris	1	1	1	0	1	1	1	1	1	1	1	1	1	1	1	1	1	1	0
Bacteroides thetaiotaomicron	1	1	1	0.000244141	1	0.484375	1	1	1	1	1	1	1	1	1	1	0.00012207	1	0.999939			818	42.8603
Bacteroides uniformis	1	1	1	0.5	1	1	1	1	1	1	1	1	1	1	1	1	1	1	0.75
Bacteroides vulgatus	1	1	1	0.548828	1	1	1	0.998047	0.451172	1	1	1	1	0.998047	1	0.998047	0.548828	0.998047	0.997925	3	5163189	821	42.2015
Bacteroides xylanisolvens	1	1	1	0.5	1	1	1	1	1	1	1	1	1	1	1	1	1	1	0.984375
Bacteroidetes bacterium GMD15A07	1	1	1	0	1	1	1	1	1	1	1	1	1	1	1	1	1	1	0
Bacteroidetes bacterium Ko710	1	1	1	0	1	1	1	1	1	1	1	1	1	1	1	1	1	1	0.5
Bacteroidetes bacterium MO48	1	1	1	0	1	1	1	1	1	1	1	1	1	1	1	1	1	1	1
Bacteroidetes bacterium N2	1	1	1	0	1	1	1	1	1	1	1	1	1	1	1	1	1	1	0
Bacteroidetes oral taxon 274	1	1	1	0.5	1	1	1	1	1	1	1	1	1	1	1	1	1	1	0.125
Baculentulus tienmushanensis	1	1	1	0	1	1	1	1	1	1	1	1	1	1	1	1	1	1	0
Baeomyces placophyllus	1	1	1	0	1	1	1	1	1	1	1	1	1	1	1	1	1	1	0
Baeomyces rufus	1	1	1	1	1	1	1	1	1	1	1	1	1	1	1	1	1	1	1
Baeospora myosura	1	1	1	1	1	1	1	1	1	1	1	1	1	1	1	1	1	1	1
Bagaza virus	1	1	1	0	1	1	1	1	1	1	1	1	1	1	1	1	1	1	0
Bahusakala longispora	1	1	1	1	1	1	1	1	1	1	1	1	1	1	1	1	1	1	0
Baikalobia guttata	1	1	1	1	1	1	1	1	1	1	1	1	1	1	1	1	1	1	1
Bairdia sp.	1	1	1	1	1	1	1	1	1	1	1	1	1	1	1	1	1	1	1
Bairdiocopina sp. New Zealand	1	1	1	0.25	1	1	1	1	1	1	1	1	1	1	1	1	1	1	0.25
Balaenoptera acutorostrata	1	1	1	0	1	1	1	1	1	1	1	1	1	1	1	1	1	1	0
Balaenoptera bonaerensis	1	1	1	0	1	1	1	1	1	1	1	1	1	1	1	1	1	1	0
Balaenoptera brydei	1	1	1	0	1	1	1	1	1	1	1	1	1	1	1	1	1	1	0
Balaenoptera edeni	1	1	1	0	1	1	1	1	1	1	1	1	1	1	1	1	1	1	0
Balaenoptera musculus	1	1	1	0	1	1	1	1	1	1	1	1	1	1	1	1	1	1	0
Balaenoptera omurai	1	1	1	0	1	1	1	1	1	1	1	1	1	1	1	1	1	1	0
Balanophora fungosa	1	1	1	1	1	1	1	1	1	1	1	1	1	1	1	1	1	1	1
Balanotaenia bancrofti	1	1	1	0	1	1	1	1	1	1	1	1	1	1	1	1	1	1	0
Balanus crenatus	1	1	1	1	1	1	1	1	1	1	1	1	1	1	1	1	1	1	1
Balliopsis prieurii	1	1	1	0	1	1	1	1	1	1	1	1	1	1	1	1	1	1	1
Ballistosporomyces sasicola	1	1	1	0.5	1	1	1	1	1	1	1	1	1	1	1	1	1	1	0.5
Ballistosporomyces taupoensis	1	1	1	0	1	1	1	1	1	1	1	1	1	1	1	1	1	1	0.5
Balneatrix alpica	1	1	1	0	1	1	1	1	1	1	1	1	1	1	1	1	1	1	0
Balneola alkaliphila	1	1	1	1	1	1	1	1	1	1	1	1	1	1	1	1	1	1	1
Balneola vulgaris	1	1	1	0.5	1	1	1	1	1	1	1	1	1	1	1	1	1	1	0.6875
Bamboo mosaic virus	1	1	1	0	1	1	1	1	1	1	1	1	1	1	1	1	1	0.9375	0.125
Banana bract mosaic virus	1	1	1	0	1	1	1	1	1	1	1	1	1	1	1	1	1	1	1
Banana mild mosaic virus	1	1	1	0	1	1	1	1	1	1	1	1	1	1	1	1	1	1	1
Banana streak CA virus	1	1	1	0	1	1	1	1	1	1	1	1	1	1	1	1	1	1	1
Banana streak IM virus	1	1	1	0	1	1	1	1	1	1	1	1	1	1	1	1	1	1	0
Banana streak MY virus	1	1	1	0	1	1	1	1	1	1	1	1	1	1	1	1	1	1	0.5
Banana streak OL virus	1	1	1	0	1	1	1	1	1	1	1	1	1	1	1	1	1	1	1
Banana streak UA virus	1	1	1	0	1	1	1	1	1	1	1	1	1	1	1	1	1	1	1
Banana streak UI virus	1	1	1	0	1	1	1	1	1	1	1	1	1	1	1	1	1	1	0.5
Banana streak UL virus	1	1	1	0	1	1	1	1	1	1	1	1	1	1	1	1	1	1	1
Banana streak UM virus	1	1	1	0	1	1	1	1	1	1	1	1	1	1	1	1	1	1	0.5
Banana streak virus	1	1	1	0	1	1	1	1	1	1	1	1	1	1	1	1	1	1	0.5
Bangia fuscopurpurea	1	1	1	0.5	1	1	1	1	1	1	1	1	1	1	1	1	1	1	0.5
Bangia gloiopeltidicola	1	1	1	0	1	1	1	1	1	1	1	1	1	1	1	1	1	1	0
Bangia sp.	1	1	1	1	1	1	1	1	1	1	1	1	1	1	1	1	1	1	1
Bangia sp. CH620	1	1	1	0	1	1	1	1	1	1	1	1	1	1	1	1	1	1	0
Bangia sp. strain BCH1060	1	1	1	0	1	1	1	1	1	1	1	1	1	1	1	1	1	0	0
Bangia sp. strain BHH673	1	1	1	0	1	1	1	1	1	1	1	1	1	1	1	1	1	1	0
Bankia carinata	1	1	1	0	1	1	1	1	1	1	1	1	1	1	1	1	1	1	1
Barbulanympha sp. 3 AH-2011	1	1	1	0.5	1	1	1	1	1	1	1	1	1	1	1	1	1	1	1
Barbulanympha sp. Cp26	1	1	1	1	1	1	1	1	1	1	1	1	1	1	1	1	1	1	0
Barentsia hildegardae	1	1	1	0	1	1	1	1	1	1	1	1	1	1	1	1	1	1	0
Barley mild mosaic virus	1	1	1	0	1	1	1	1	1	1	1	1	1	1	1	1	1	1	0.375
Barley stripe mosaic virus	1	1	1	0	1	1	1	1	1	1	1	1	1	1	1	1	1	1	1
Barley yellow dwarf virus	1	1	1	0.5	1	1	1	1	1	1	1	1	1	1	1	1	1	1	0.75
Barley yellow dwarf virus-GAV	1	1	1	0.25	1	1	1	1	1	1	1	1	1	1	1	1	1	1	0.75
Barley yellow dwarf virus-PAS	1	1	1	0	1	1	1	1	1	1	1	1	1	1	1	1	1	1	0.078125
Barley yellow dwarf virus-PAV	1	1	1	0	1	1	1	1	1	1	1	1	1	1	1	1	1	1	0.015625
Barley yellow mosaic virus	1	1	1	0	1	1	1	1	1	1	1	1	1	1	1	1	1	1	1
Barnesiella intestinihominis	1	1	1	0	1	1	1	1	1	1	1	1	1	1	1	1	1	1	0.5
Barnesiella viscericola	1	1	1	0	1	1	1	1	1	1	1	1	1	1	1	1	1	1	0.5
Barnettozyma hawaiiensis	1	1	1	1	1	1	1	1	1	1	1	1	1	1	1	1	1	1	1
Barnettozyma salicaria	1	1	1	1	1	1	1	1	1	1	1	1	1	1	1	1	1	1	0
Barssia oregonensis	1	1	1	0	1	1	1	1	1	1	1	1	1	1	1	1	1	1	0
Bartonella australis	1	1	1	0.0625	1	0.75	1	1	1	1	1	1	1	1	1	1	1	1	0.3125			388640	41.8398
Bartonella bacilliformis	1	1	1	0	1	0.998047	1	1	1	1	1	1	1	1	1	1	1.52588e-05	1	0.994133			774	38.2387
Bartonella birtlesii	1	1	1	0	1	1	1	1	1	1	1	1	1	1	1	1	1	1	0.5
Bartonella clarridgeiae	1	1	1	0.6875	1	1	1	1	1	1	1	1	1	1	1	1	1	1	0.75			56426	35.727
Bartonella doshiae	1	1	1	0	1	1	1	1	1	1	1	1	1	1	1	1	1	1	0.5
Bartonella elizabethae	1	1	1	1	1	1	1	1	1	1	1	1	1	1	1	1	1	1	0
Bartonella florencae	1	1	1	0	1	1	1	1	1	1	1	1	1	1	1	1	1	1	0
Bartonella grahamii	1	1	1	0.00390625	1	1	1	0.996094	0.996094	1	1	1	1	1	0.996094	1	0.00390625	1	1	3	2369520	33045	38.0373
Bartonella henselae	1	1	1	0.00195312	0.999996	1	1	1	1	1	1	1	1	1	1	1	0.000976801	1	1			38323	38.2303
Bartonella melophagi	1	1	1	0.5	1	1	1	1	1	1	1	1	1	1	1	1	1	1	0
Bartonella quintana	1	1	0.996094	0.005867	1	1	1	0.994141	0.994133	1	1	1	1	0.998047	0.993164	0.998047	0.0069046	0.998047	0.998043	3	1584515	803	38.7968
Bartonella rattaustraliani	1	1	1	0	1	1	1	1	1	1	1	1	1	1	1	1	1	1	0
Bartonella rattimassiliensis	1	1	1	0.5	1	1	1	1	1	1	1	1	1	1	1	1	1	1	0.5
Bartonella senegalensis	1	1	1	0.5	1	1	1	1	1	1	1	1	1	1	1	1	1	1	0.5
Bartonella sp. DB5-6	1	1	1	0	1	1	1	1	1	1	1	1	1	1	1	1	1	1	1
Bartonella sp. TFC2	1	1	1	0	1	1	1	1	1	1	1	1	1	1	1	1	1	1	0
Bartonella tamiae	1	1	1	0	1	1	1	1	1	1	1	1	1	1	1	1	1	1	0.25
Bartonella tribocorum	1	1	1	0.000244141	1	1	1	0.999756	0.999756	1	1	1	1	0.999756	0.999954	1	0.000259399	1	1	3	2642404	85701	38.8222
Bartonella vinsonii	1	1	1	0.5	1	1	1	1	1	1	1	1	1	1	1	1	1	1	0.65625			33047	38.8306
Bartonella washoensis	1	1	1	0	1	1	1	1	1	1	1	1	1	1	1	1	1	1	0
Basella rugose mosaic virus	1	1	1	0	1	1	1	1	1	1	1	1	1	1	1	1	1	1	0.25
Basicladia sp. UTEX LB 810	1	1	1	1	1	1	1	1	1	1	1	1	1	1	1	1	1	1	1
Basiria gracilis	1	1	1	0	1	1	1	1	1	1	1	1	1	1	1	1	1	1	0
Bastiania gracilis	1	1	1	0	1	1	1	1	1	1	1	1	1	1	1	1	1	1	0
Bat betaherpesvirus B7D8	1	1	1	0.03125	1	1	1	1	1	1	1	1	1	1	1	1	1	0.993103	0.000427246
Bat circovirus	1	1	1	0	1	1	1	1	1	1	1	1	1	1	1	1	1	1	0
Bat circovirus ZS/China/2011	1	1	1	0	1	1	1	1	1	1	1	1	1	1	1	1	1	1	0
Bat coronavirus BM48-31/BGR/2008	1	1	1	0	1	1	1	1	1	1	1	1	1	1	1	1	1	1	0.25
Bat coronavirus CDPHE15	1	1	1	0	1	1	1	1	1	1	1	1	1	1	1	1	1	1	0
Bat coronavirus HKU10	1	1	1	0	1	1	1	1	1	1	1	1	1	1	1	1	1	1	1
Bat gammaretrovirus	1	1	1	0	1	1	1	1	1	1	1	1	1	1	1	1	1	1	0.625
Bat hepatitis virus	1	1	1	0	1	1	1	1	1	1	1	1	1	1	1	1	1	0.5	0.000549316
Bat hepevirus	1	1	1	1	1	1	1	1	1	1	1	1	1	1	1	1	1	1	1
Bat mastadenovirus A	1	1	1	0	1	1	1	1	1	1	1	1	1	1	1	1	1	0.96875	0.0078125
Bat mastadenovirus B	1	1	1	0	1	1	1	1	1	1	1	1	1	1	1	1	1	1	0.00390625
Bat picornavirus 1	1	1	1	0	1	1	1	1	1	1	1	1	1	1	1	1	1	1	0.25
Bat picornavirus 2	1	1	1	0	1	1	1	1	1	1	1	1	1	1	1	1	1	1	0.25
Bat polyomavirus	1	1	1	0	1	1	1	1	1	1	1	1	1	1	1	1	1	1	1
Bathybothrium rectangulum	1	1	1	0.5	1	1	1	1	1	1	1	1	1	1	1	1	1	1	0.5
Bathycoccus sp. RCC1105 virus BpV	1	1	1	0	1	1	1	1	1	1	1	1	1	1	1	1	1	1	0.0625
Bathycrinus sp. D1425	1	1	1	0.5	1	1	1	1	1	1	1	1	1	1	1	1	1	1	0.5
Bathydoris clavigera	1	1	1	1	1	1	1	1	1	1	1	1	1	1	1	1	1	1	1
Bathyeurystomina sp. Cr78a	1	1	1	0	1	1	1	1	1	1	1	1	1	1	1	1	1	1	0
Bathylaimus sp. BHMM-2005	1	1	1	0	1	1	1	1	1	1	1	1	1	1	1	1	1	1	0
Bathylaimus sp. NAR14	1	1	1	0	1	1	1	1	1	1	1	1	1	1	1	1	1	1	0.25
Bathylaimus sp. NAR20	1	1	1	0	1	1	1	1	1	1	1	1	1	1	1	1	1	1	0
Bathylaimus sp. NUS11	1	1	1	0	1	1	1	1	1	1	1	1	1	1	1	1	1	1	0
Bathylaimus sp. TCR87	1	1	1	0.5	1	1	1	1	1	1	1	1	1	1	1	1	1	1	0
Bathypalaemonella sp. HDB-2008	1	1	1	0.5	1	1	1	1	1	1	1	1	1	1	1	1	1	1	0.5
Bathypallenopsis calcanea	1	1	1	1	1	1	1	1	1	1	1	1	1	1	1	1	1	1	1
Bathyphantes floralis	1	1	1	0	1	1	1	1	1	1	1	1	1	1	1	1	1	1	1
Bathysciadium sp. SWA-2010	1	1	1	0.5	1	1	1	1	1	1	1	1	1	1	1	1	1	1	0
Bathyteuthis abyssicola	1	1	1	0	1	1	1	1	1	1	1	1	1	1	1	1	1	1	1
Bathyxylophila sp. Vanuatu	1	1	1	0	1	1	1	1	1	1	1	1	1	1	1	1	1	1	0
Batistopsora crucis-filii	1	1	1	1	1	1	1	1	1	1	1	1	1	1	1	1	1	1	1
Batrachochytrium dendrobatidis	1	1	1	0.125	1	1	1	1	1	1	1	1	1	1	1	1	1	1	0.411133
Batrachomoeus trispinosus	1	1	1	0	1	1	1	1	1	1	1	1	1	1	1	1	1	1	1
Batrachoseps attenuatus	1	1	1	0	1	1	1	1	1	1	1	1	1	1	1	1	1	1	0
Baudoinia compniacensis	1	1	1	1	1	1	1	1	1	1	1	1	1	1	1	1	1	1	0
Baujardia mirabilis	1	1	1	0.5	1	1	1	1	1	1	1	1	1	1	1	1	1	1	0.5
Bavariicoccus seileri	1	1	1	0	1	1	1	1	1	1	1	1	1	1	1	1	1	1	1
Bdelloidea environmental sample	1	1	1	0	1	1	1	1	1	1	1	1	1	1	1	1	1	0.5	0
Bdelloura candida	1	1	1	0	1	1	1	1	1	1	1	1	1	1	1	1	1	1	0
Bdellovibrio bacteriovorus	1	1	1	5.96046e-08	1	1	1	1	1	1	1	1	1	1	1	1	0.00244159	1	0.999512	1	3885772	959	50.2419
Bdellovibrio exovorus	1	1	1	0.390625	0.75	1	1	1	1	1	1	0.75	1	1	1	1	1	0.96875	0.96875			453816	41.9163
Beak and feather disease virus	1	1	1	0	1	1	1	1	1	1	1	1	1	1	1	1	1	1	0
Bean common mosaic virus	1	1	1	0	1	1	1	1	1	1	1	1	1	1	1	1	1	1	0
Bean leafroll virus	1	1	1	0	1	1	1	1	1	1	1	1	1	1	1	1	1	0.375	0.0322266
Bean necrotic mosaic virus	1	1	1	0	0.5	0.5	1	1	1	1	1	0.5	1	1	1	1	1	1	1
Bean yellow dwarf virus	1	1	1	0	1	1	1	1	1	1	1	1	1	1	1	1	1	1	1
Bean yellow mosaic virus	1	1	1	0	1	1	1	1	1	1	1	1	1	1	1	1	1	1	1
Bear Canyon mammarenavirus	1	1	1	0	1	1	1	1	1	1	1	1	1	1	1	1	1	1	1
Beauveria bassiana RNA virus 1	1	1	1	0.0625	1	1	1	1	1	1	1	1	1	1	1	1	1	0.96875	0.130379
Bebaiotes sp. JMU-2006	1	1	1	0.5	1	1	1	1	1	1	1	1	1	1	1	1	1	1	0.5
Bebaru virus	1	1	1	0	1	1	1	1	1	1	1	1	1	1	1	1	1	1	1
Beet mild yellowing virus	1	1	1	0	1	1	1	1	1	1	1	1	1	1	1	1	1	1	0.125
Beet mosaic virus	1	1	1	0	1	1	1	1	1	1	1	1	1	1	1	1	1	1	1
Beet western yellows virus	1	1	1	1	1	1	1	1	1	1	1	1	1	1	1	1	1	1	1
Beet yellows virus	1	1	1	0	1	1	1	1	1	1	1	1	1	1	1	1	1	1	1
Beggiatoa alba	1	1	1	0	1	1	1	1	1	1	1	1	1	1	1	1	1	1	0.6875
Beggiatoa sp. 1401-13	1	1	1	0	1	1	1	1	1	1	1	1	1	1	1	1	1	1	0
Beggiatoa sp. MS-81-1c	1	1	1	0	1	1	1	1	1	1	1	1	1	1	1	1	1	1	0
Beggiatoa sp. PS	1	1	1	0	1	1	1	1	1	1	1	1	1	1	1	1	1	1	1
Beggiatoa sp. SS	1	1	1	0	1	1	1	1	1	1	1	1	1	1	1	1	1	1	1
Begonia scapigera	1	1	1	0	1	1	1	1	1	1	1	1	1	1	1	1	1	1	0
Behningia sp. EP128	1	1	1	0.5	1	1	1	1	1	1	1	1	1	1	1	1	1	1	0.5
Beijerinckia indica	1	1	1	0.81971	0.99585	0.96875	1	1	0.75	1	1	0.988281	1	1	0.75	1	0.75	1	0.976044	1	4418616	533	56.983
Beijerinckia sp. TB8	1	1	1	0	1	1	1	1	1	1	1	1	1	1	1	1	1	1	0
Beilong virus	1	1	1	0	1	1	1	1	1	1	1	1	1	1	1	1	1	1	1
Belliella baltica	1	1	1	0.0078125	0.953125	1	1	1	1	1	1	0.953125	1	1	1	1	1	1	0.4375			232259	36.8131
Belnapia moabensis	1	1	1	0	1	1	1	1	1	1	1	1	1	1	1	1	1	1	1
Belonolaimus longicaudatus	1	1	1	1	1	1	1	1	1	1	1	1	1	1	1	1	1	1	1
Beluga Whale coronavirus SW1	1	1	1	0.125	1	1	1	1	1	1	1	1	1	1	1	1	1	1	0.25
Bembidion levettei	1	1	1	0	1	1	1	1	1	1	1	1	1	1	1	1	1	1	0
Bembidion quadrimaculatum	1	1	1	0	1	1	1	1	1	1	1	1	1	1	1	1	1	1	0
Bemisia tabaci	1	1	1	0	1	1	1	1	1	1	1	1	1	1	1	1	1	1	0.625
Benedenia hoshinai	1	1	1	0	1	1	1	1	1	1	1	1	1	1	1	1	1	1	0.5
Benedenia seriolae	1	1	1	0	1	1	1	1	1	1	1	1	1	1	1	1	1	1	0.5
Benedenia sp. DTJL	1	1	1	1	1	1	1	1	1	1	1	1	1	1	1	1	1	1	0
Bensingtonia naganoensis	1	1	1	1	1	1	1	1	1	1	1	1	1	1	1	1	1	1	1
Benthamina alyxifolia	1	1	1	1	1	1	1	1	1	1	1	1	1	1	1	1	1	1	0
Bergeyella zoohelcum	1	1	1	0.5	1	1	1	1	1	1	1	1	1	1	1	1	1	1	0.5
Bermanella marisrubri	1	1	1	0	1	1	1	1	1	1	1	1	1	1	1	1	1	1	0.25
Bernardetia litoralis	1	1	1	0.160156	0.96875	0.984375	1	1	1	1	1	0.96875	1	1	1	1	1	1	0.161194			999	30.6718
Berndtia purpurea	1	1	1	0	1	1	1	1	1	1	1	1	1	1	1	1	1	1	0
Beroe ovata	1	1	1	0.5	1	1	1	1	1	1	1	1	1	1	1	1	1	1	0.5
Berthellina citrina	1	1	1	0.5	1	1	1	1	1	1	1	1	1	1	1	1	1	1	0.5
Berwaldia schaefernai	1	1	1	0	1	1	1	1	1	1	1	1	1	1	1	1	1	1	0.015625
Bescherellia brevifolia	1	1	1	0	1	1	1	1	1	1	1	1	1	1	1	1	1	1	0
Betacoronavirus 1	1	1	1	0	1	1	1	1	1	1	1	1	1	1	1	1	1	1	1
Betapapillomavirus 1	1	1	1	0.5	1	1	1	1	1	1	1	1	1	1	1	1	1	1	0.5
Betapapillomavirus 2	1	1	1	0	1	1	1	1	1	1	1	1	1	1	1	1	1	0.454073	0
Betapapillomavirus 3	1	1	1	0	1	1	1	1	1	1	1	1	1	1	1	1	1	1	0
Beutenbergia cavernae	1	1	1	1.52588e-05	0.96582	0.467773	1	1	0.999985	1	1	0.96582	1	0.999985	1	0.999985	0.00100708	0.999985	0.995543	1	4669183	84757	73.1166
Bhargavaea cecembensis	1	1	1	0.5	1	1	1	1	1	1	1	1	1	1	1	1	1	0.75	0.0507812
Bhargavaea ginsengi	1	1	1	0.5	1	1	1	1	1	1	1	1	1	1	1	1	1	1	0.5
Bibersteinia trehalosi	1	1	1	0.0398865	0.481384	0.481445	1	1	1	1	0.998047	0.481384	1	1	1	1	1	1	0.933594			47735	41.0455
Bicellariella ciliata	1	1	1	1	1	1	1	1	1	1	1	1	1	1	1	1	1	1	0
Bicosoeca vacillans	1	1	1	0.5	1	1	1	1	1	1	1	1	1	1	1	1	1	1	0
Bicosoecida sp. SL204	1	1	1	0	1	1	1	1	1	1	1	1	1	1	1	1	1	1	0
Biddulphia sp. CCMP147	1	1	1	1	1	1	1	1	1	1	1	1	1	1	1	1	1	1	0
Bidens mottle virus	1	1	1	1	1	1	1	1	1	1	1	0.875	1	1	1	1	1	1	1
Bifidobacterium adolescentis	1	1	0.996094	0.00683597	0.999008	0.999985	1	0.994141	0.994141	1	1	0.999008	0.999268	0.994141	0.996094	0.998047	0.00763903	0.998047	0.998031	1	2089645	1680	59.1843
Bifidobacterium angulatum	1	1	1	0.5	1	1	1	1	1	1	1	1	1	1	1	1	1	1	0.625
Bifidobacterium animalis	1	1	1	0.657471	0.741943	0.737793	1	0.875	0.875	1	1	0.749756	1	1	0.875	1	0.875	1	0.974426	1	1.93943e+06	28025	60.4957
Bifidobacterium asteroides	1	1	1	0.046875	0.584961	0.873047	1	1	1	1	1	0.592773	1	1	1	1	1	0.992188	0.677979			1684	60.0536
Bifidobacterium bifidum	1	1	1	0.652832	0.967773	0.716797	1	0.996094	0.855469	1	0.96875	0.46582	1	0.996094	0.993774	1	0.835938	1	0.997559	1	2.2084e+06	1681	62.6907
Bifidobacterium bohemicum	1	1	1	0	1	1	1	1	1	1	1	1	1	1	1	1	1	1	0
Bifidobacterium bombi	1	1	1	1	1	1	1	1	1	1	1	1	1	1	1	1	1	1	1
Bifidobacterium breve	0.75	0.75	0.75	0.25	0.96875	0.0117188	0.75	1	0.75	0.75	0.75	0.964844	1	0.75	1	0.75	0.75	0.75	0.950195	1	2327492	1685	58.7301
Bifidobacterium catenulatum	1	1	1	0	1	1	1	1	1	1	1	1	1	1	1	1	1	1	0.0629883
Bifidobacterium choerinum	1	1	1	0	1	1	1	1	1	1	1	1	1	1	1	1	1	1	1
Bifidobacterium dentium	1	1	1	0.000488281	0.968719	0.968719	1	1	1	1	1	0.968719	1	1	1	1	0.00244927	1	0.999969			1689	58.5367
Bifidobacterium gallicum	1	1	1	0	1	1	1	1	1	1	1	1	1	1	1	1	1	1	0.25
Bifidobacterium longum	1	1	1	0.00561523	0.968746	0.966793	1	0.998291	0.994385	1	1	0.968746	1	0.994385	0.999039	0.998291	0.00775459	0.998775	0.499523	1	2.47167e+06	216816	59.9873
Bifidobacterium magnum	1	1	1	1	1	1	1	1	1	1	1	1	1	1	1	1	1	1	0
Bifidobacterium minimum	1	1	1	0	1	1	1	1	1	1	1	1	1	1	1	1	1	1	1
Bifidobacterium moukalabense	1	1	1	0	1	1	1	1	1	1	1	1	1	1	1	1	1	1	1
Bifidobacterium pseudocatenulatum	1	1	1	0	1	1	1	1	1	1	1	1	1	1	1	1	1	1	0.000244141
Bifidobacterium sp. 12_1_47BFAA	1	1	1	1	1	1	1	1	1	1	1	1	1	1	1	1	1	1	1
Bifidobacterium sp. AGR2158	1	1	1	0	1	1	1	1	1	1	1	1	1	1	1	1	1	1	1
Bifidobacterium sp. oral clone CX010	1	1	1	0	1	1	1	1	1	1	1	1	1	1	1	1	1	1	0
Bifidobacterium subtile	1	1	1	1	1	1	1	1	1	1	1	1	1	1	1	1	1	1	1
Bifidobacterium thermophilum	1	1	1	0.383789	0.429688	0.9375	1	1	1	1	1	0.429688	1	1	1	1	1	1	0.890625			33905	60.1107
Bigelowiella natans	1	1	1	0.5	1	1	1	1	1	1	1	1	1	1	1	1	1	1	0.6875
Bilharziella polonica	1	1	1	1	1	1	1	1	1	1	1	1	1	1	1	1	1	1	1
Bilophila sp. 4_1_30	1	1	1	0.25	1	1	1	1	1	1	1	1	1	1	1	1	1	1	0.484375
Bilophila wadsworthia	1	1	1	0.25	1	1	1	1	1	1	1	1	1	1	1	1	1	1	0.375
Bimichaelia sp. AMUENV088	1	1	1	0.5	1	1	1	1	1	1	1	1	1	1	1	1	1	1	0.5
Binucleata daphniae	1	1	1	0	1	1	1	1	1	1	1	1	1	1	1	1	1	1	0.03125
Biomphalaria glabrata	1	1	1	0	1	1	1	1	1	1	1	1	1	1	1	1	1	1	1
Biomphalaria tenagophila	1	1	1	0	1	1	1	1	1	1	1	1	1	1	1	1	1	1	0
Bipalium trilineatum	1	1	1	1	1	1	1	1	1	1	1	1	1	1	1	1	1	1	1
Birgus latro	1	1	1	1	1	1	1	1	1	1	1	1	1	1	1	1	1	1	1
Bisgaard Taxon 10	1	1	1	0.25	1	1	1	1	1	1	1	1	1	1	1	1	1	0.875	0
Bisgaard Taxon 3	1	1	1	0	1	1	1	1	1	1	1	1	1	1	1	1	1	0.9375	0.0625
Bisgaard Taxon 32	1	1	1	0	1	1	1	1	1	1	1	1	1	1	1	1	1	1	0
Bisgaard Taxon 37	1	1	1	0	1	1	1	1	1	1	1	1	1	1	1	1	1	1	0
Bison bison	1	1	1	0	1	1	1	1	1	1	1	1	1	1	1	1	1	1	0
Bispira melanostigma	1	1	1	1	1	1	1	1	1	1	1	1	1	1	1	1	1	1	0
Bivesicula claviformis	1	1	1	1	1	1	1	1	1	1	1	1	1	1	1	1	1	1	0
Bizionia argentinensis	1	1	1	0.125	1	1	1	1	1	1	1	1	1	1	1	1	1	1	0.125
Black grass cryptic virus 2	1	1	1	1	1	1	1	1	1	1	1	1	1	1	1	1	1	1	1
Blackberry virus E	1	1	1	0	1	1	1	1	1	1	1	1	1	1	1	1	1	1	1
Blackberry virus Y	1	1	1	0	1	1	1	1	1	1	1	1	1	1	1	1	1	1	0.9375
Blackfordia virginica	1	1	1	0	1	1	1	1	1	1	1	1	1	1	1	1	1	0	0
Blastobotrys terrestris	1	1	1	0	1	1	1	1	1	1	1	1	1	1	1	1	1	1	0
Blastocladiella emersonii	1	1	1	0.5	1	1	1	1	1	1	1	1	1	1	1	1	1	1	1
Blastococcus saxobsidens	1	1	1	0.078186	0.685547	1	1	1	1	1	1	0.6875	1	1	1	1	1	1	0.498901			138336	72.948
Blastocystis cycluri	1	1	1	1	1	1	1	1	1	1	1	1	1	1	1	1	1	1	0
Blastocystis geocheloni	1	1	1	0	1	1	1	1	1	1	1	1	1	1	1	1	1	1	0
Blastocystis hominis	1	1	1	0	1	1	1	1	1	1	1	1	1	1	1	1	1	1	0.0878906
Blastocystis lapemi	1	1	1	0	1	1	1	1	1	1	1	1	1	1	1	1	1	1	1
Blastocystis pythoni	1	1	1	1	1	1	1	1	1	1	1	1	1	1	1	1	1	1	1
Blastocystis sp.	1	1	1	0	1	1	1	1	1	1	1	1	1	1	1	1	1	1	0.5
Blastocystis sp. AFJ96-H1	1	1	1	1	1	1	1	1	1	1	1	1	1	1	1	1	1	1	0
Blastocystis sp. AFJ96-T8	1	1	1	1	1	1	1	1	1	1	1	1	1	1	1	1	1	1	1
Blastocystis sp. AFJ96-U12	1	1	1	0.5	1	1	1	1	1	1	1	1	1	1	1	1	1	1	0.5
Blastocystis sp. BJ99-319	1	1	1	1	1	1	1	1	1	1	1	1	1	1	1	1	1	1	1
Blastocystis sp. BJ99-569	1	1	1	0	1	1	1	1	1	1	1	1	1	1	1	1	1	1	0
Blastocystis sp. C12	1	1	1	0	1	1	1	1	1	1	1	1	1	1	1	1	1	1	0
Blastocystis sp. CK92-4	1	1	1	1	1	1	1	1	1	1	1	1	1	1	1	1	1	1	0
Blastocystis sp. GECA2	1	1	1	0	1	1	1	1	1	1	1	1	1	1	1	1	1	1	0.5
Blastocystis sp. GEPA2	1	1	1	1	1	1	1	1	1	1	1	1	1	1	1	1	1	1	1
Blastocystis sp. GERA3a	1	1	1	0.5	1	1	1	1	1	1	1	1	1	1	1	1	1	1	0.5
Blastocystis sp. GERA3b	1	1	1	0.25	1	1	1	1	1	1	1	1	1	1	1	1	1	1	0
Blastocystis sp. JEB-2010	1	1	1	1	1	1	1	1	1	1	1	1	1	1	1	1	1	1	1
Blastocystis sp. KINIX2	1	1	1	0	1	1	1	1	1	1	1	1	1	1	1	1	1	1	1
Blastocystis sp. M5	1	1	1	0	1	1	1	1	1	1	1	1	1	1	1	1	1	1	0.5
Blastocystis sp. R44	1	1	1	0	1	1	1	1	1	1	1	1	1	1	1	1	1	1	1
Blastocystis sp. RN94-9	1	1	1	0.5	1	1	1	1	1	1	1	1	1	1	1	1	1	1	0.5
Blastomonas sp. AAP53	1	1	1	0.5	1	1	1	1	1	1	1	1	1	1	1	1	1	1	1
Blastomonas sp. CACIA14H2	1	1	1	0	1	1	1	1	1	1	1	1	1	1	1	1	1	1	1
Blastomyces dermatitidis	1	1	1	0	1	1	1	1	1	1	1	1	1	1	0.75	1	1	1	1
Blastopirellula marina	1	1	1	0	1	1	1	1	1	1	1	1	1	1	1	1	1	1	0.125
Blattabacterium punctulatus	1	1	0.5	0.507812	0.75	1	1	0.5	0.5	1	1	0.75	1	0.5	0.5	1	0.5	1	0.996094	1	609561	164514	23.8882
Blattabacterium sp. (Blaberus giganteus)	1	1	1	0	1	1	1	1	1	1	1	1	1	1	1	1	1	0.5	0.375			1186051	25.7006
Blattabacterium sp. (Blatta orientalis)	1	1	1	0.5	1	1	1	1	1	1	1	1	1	1	1	1	1	1	0.125			367806	28.1995
Blattabacterium sp. (Blattella germanica)	1	1	1	0.00195312	1	1	1	1	1	1	1	1	1	1	1	1	0.00219727	1	0.996094			624186	27.1588
Blattabacterium sp. (Cryptocercus primarius)	1	1	1	0	1	1	1	1	1	1	1	1	1	0	1	1	1	1	1
Blattabacterium sp. (Mastotermes darwiniensis)	1	1	1	0.75	1	1	1	1	1	1	1	1	1	1	1	1	1	1	0.75			39768	27.5024
Blattabacterium sp. (Nauphoeta cinerea)	1	1	1	0.5	1	1	1	1	1	1	1	1	1	1	1	1	1	1	1			1316444	26.0516
Blattabacterium sp. (Periplaneta americana)	1	1	1	0	1	1	1	1	1	1	1	1	1	1	1	1	0.0318909	1	0.995605			367488	28.2122
Blattodean ambidensovirus 1	1	1	1	0	1	1	1	1	1	1	1	1	1	1	1	1	1	1	0.5
Blautia hansenii	1	1	1	0	1	1	1	1	1	1	1	1	1	1	1	1	1	1	0.875
Blautia hydrogenotrophica	1	1	1	0.25	1	1	1	1	1	1	1	1	1	1	1	1	1	1	0.169922
Blautia obeum	1	1	1	0	1	1	1	1	1	1	1	1	1	1	1	1	1	1	0.5
Blautia producta	1	1	1	0	1	1	1	1	1	1	1	1	1	1	1	1	1	1	1
Blautia sp. KLE 1732	1	1	1	0	1	1	1	1	1	1	1	1	1	1	1	1		1	1
Blautia sp. Ser5	1	1	1	1	1	1	1	1	1	1	1	1	1	1	1	1	1	1	1
Blautia wexlerae	1	1	1	0	1	1	1	1	1	1	1	1	1	1	1	1	1	1	1
Blepharisma americanum	1	1	1	0	1	1	1	1	1	1	1	1	1	1	1	1	1	1	0
Blepharocorys uncinata	1	1	1	0.5	1	1	1	1	1	1	1	1	1	1	1	1	1	1	0.5
Blidingia dawsonii	1	1	1	1	1	1	1	1	1	1	1	1	1	1	1	1	1	1	1
Blueberry virus A	1	1	1	0	1	1	1	1	1	1	1	1	1	1	1	1	1	1	1
Bluetongue virus	1	1	1	0	1	1	1	1	1	1	1	1	1	1	1	1	1	1	0.0625
Blumeria graminis	1	1	1	0	1	1	1	1	1	1	1	1	1	1	0.875	1	1	1	1
Boccardiella ligerica	1	1	1	0	1	1	1	1	1	1	1	1	1	1	1	1	1	1	0
Bodo celer	1	1	1	1	1	1	1	1	1	1	1	1	1	1	1	1	1	1	1
Bodo saltans	1	1	1	0	1	1	1	1	1	1	1	1	1	1	1	1	1	1	0
Bodo sp. ATCC 50149	1	1	1	0	1	1	1	1	1	1	1	1	1	1	1	1	1	1	0
Bodo uncinatus	1	1	1	0	1	1	1	1	1	1	1	1	1	1	1	1	1	1	0
Bodonidae sp. Dev1	1	1	1	0	1	1	1	1	1	1	1	1	1	1	1	1	1	1	0
Bodonidae sp. RS407A2	1	1	1	0	1	1	1	1	1	1	1	1	1	1	1	1	1	1	0
Bohadschia marmorata	1	1	1	1	1	1	1	1	1	1	1	1	1	1	1	1	1	1	1
Bohadschia vitiensis	1	1	1	0.5	1	1	1	1	1	1	1	1	1	1	1	1	1	1	0.5
Bojamyces repens	1	1	1	0	1	1	1	1	1	1	1	1	1	1	1	1	1	1	0
Bolitoglossa n. sp. RLM-2004	1	1	1	0	1	1	1	1	1	1	1	1	1	1	1	1	1	1	0
Bolivina spathulata	1	1	1	1	1	1	1	1	1	1	1	1	1	1	1	1	1	1	0
Bombus hypocrita	1	1	1	0	1	1	1	1	1	1	1	1	1	1	1	1	1	1	1
Bombus terrestris	1	1	1	0	1	1	1	1	1	1	1	1	1	1	1	1	1	1	1
Bombyx mori	1	1	1	0	1	1	1	1	1	1	1	1	1	1	1	1	1	1	0
Bombyx mori Macula-like virus	1	1	1	0	1	1	1	1	1	1	1	1	1	1	1	1	1	1	0
Bombyx mori nucleopolyhedrovirus	1	1	1	0	1	1	1	1	1	1	1	1	1	1	1	1	1	0.196923	0
Bonamia sp. SC2006	1	1	1	0	1	1	1	1	1	1	1	1	1	1	1	1	1	1	1
Bonnemaisonia asparagoides	1	1	1	0	1	1	1	1	1	1	1	1	1	1	1	1	1	1	0
Bonneviella regia	1	1	1	0.25	1	1	1	1	1	1	1	1	1	1	1	1	1	1	0.25
Boodlea composita	1	1	1	1	1	1	1	1	1	1	1	1	1	1	1	1	1	1	1
Borago officinalis	1	1	1	0	1	1	1	1	1	1	1	1	1	1	1	1	1	0.75	0
Borassus flabellifer	1	1	1	0	1	1	1	1	1	1	1	1	1	1	1	1	1	1	0
Border disease virus	1	1	1	0	1	1	1	1	1	1	1	1	1	1	1	1	1	1	0.75
Bordetella avium	1	1	1	0.00292969	0.437484	0.499984	1	0.998047	0.998047	1	1	0.499023	1	0.998047	0.99707	0.998047	0.00293362	0.998047	0.732414	1	3732255	521	61.5826
Bordetella bronchiseptica	1	0.996094	0.996094	0.00390649	0.5	0.5	1	0.996094	0.996094	1	0.5	0.5	0.5	0.996094	0.996094	0.996094	0.00390679	0.996094	0.999996	3	5231793	518	68.1999
Bordetella hinzii	1	1	1	0	1	1	1	1	1	1	1	1	1	1	1	1		1	1
Bordetella holmesii	1	1	1	0.5	1	1	1	1	1	1	1	1	1	1	1	1	1	1	0.5625
Bordetella parapertussis	1	0.996094	0.996094	0.00390625	0.999008	0.997055	1	0.996094	0.996094	1	0.999023	0.999023	1	0.996094	0.996094	0.996094	0.00585949	0.996093	0.999992	1	4.83656e+06	519	67.9523
Bordetella pertussis	1	1	1	0.00390625	1	1	1	1	0.996094	1	1	1	0.999878	0.996094	1	1	0.00756842	1	0.355709	2	4084757	520	67.7133
Bordetella petrii	1	1	1	0	0.484251	0.492795	1	1	1	1	1	0.498657	1	1	1	1	0.00195314	1	1			94624	65.4828
Bordetella sp. FB-8	1	1	1	0	1	1	1	1	1	1	1	1	1	1	1	1	1	1	1
Bordetella trematum	1	1	1	0	1	1	1	1	1	1	1	1	1	1	1	1	1	1	1
Borelis schlumbergeri	1	1	1	0	1	1	1	1	1	1	1	1	1	1	1	1	1	1	0
Boreophyllum aestivale	1	1	1	1	1	1	1	1	1	1	1	1	1	1	1	1	1	1	0
Borna disease virus	1	1	1	0	1	1	1	1	1	1	1	1	1	1	1	1	1	1	1
Borrelia anserina	1	1	1	0	1	1	1	1	1	1	1	1	1	1	1	1	1	1	1
Borrelia coriaceae	1	1	1	0	1	1	1	1	1	1	1	1	1	1	1	1	1	1	1
Borrelia crocidurae	1	1	1	0	0.84375	0.875	1	1	1	1	1	0.875	1	1	1	0.875	1	0.875	0.867188			29520	28.0048
Borrelia duttonii	1	1	1	0	0.999996	0.999996	1	1	1	1	1	0.999995	1	1	1	0.996094	0.00201607	0.498043	0.493158			40834	28.0116
Borrelia hermsii	1	1	1	0.00391006	1	1	1	0.999996	0.99609	1	1	1	1	1	0.996094	1	0.0374199	1	0.999999	1	1066225	140	30.2136
Borrelia hispanica	1	1	1	0	1	1	1	1	1	1	1	1	1	1	1	1	1	1	1
Borrelia miyamotoi	1	1	1	0.5	1	1	1	1	1	1	1	1	1	1	1	1	1	1	0.015625			47466	28.7178
Borrelia parkeri	1	1	1	0	1	1	1	1	1	1	1	1	1	1	1	1	1	1	1
Borrelia persica	1	1	1	0	1	1	1	1	1	1	1	1	1	1	1	1	1	1	1
Borrelia recurrentis	1	1	0.999996	0.00976944	1	1	1	0.992184	0.992184	1	1	1	1	0.992188	0.992187	1	0.0146561	0.992188	0.999997	3	1242163	44449	27.5256
Borrelia sp. R57	1	1	1	0	1	1	1	1	1	1	1	1	1	1	1	1	1	0.75	0.5
Borrelia turicatae	1	1	1	3.8147e-06	1	1	1	0.999996	0.999996	1	1	1	1	1	1	0.999996	0.00306249	1	0.996092	1	917330	142	29.119
Borreliella afzelii	0.996094	1	1	0	0.996093	0.994017	0.996094	1	0.996094	0.996094	0.996094	0.996093	1	1	1	0.996094	0.000511199	1	0.999969			29518	27.9396
Borreliella bavariensis	1	1	0.994137	0.00586319	0.999939	0.999939	1	0.994137	0.994137	1	0.999939	0.999939	0.999939	0.994137	0.996094	0.994137	0.00586319	0.998047	0.997826			664662	28.127
Borreliella bissettii	1	1	1	0.625	0.984375	0.671875	1	1	0.5	1	1	0.984375	1	1	1	0.5	0.5	1	0.921875			64897	28.3353
Borreliella burgdorferi	0.996094	1	0.999939	6.10352e-05	0.996094	0.99414	0.996094	0.999939	0.996033	0.996094	0.996094	0.996094	1	0.999939	0.999997	0.996032	0.00263977	0.994079	0.993392			139	28.3075
Borreliella finlandensis	1	1	1	0.5	1	1	1	1	1	1	1	1	1	1	1	1	1	1	0.142578
Borreliella garinii	0.96875	0.96875	0.96875	0.53125	0.953125	0.703125	0.96875	0.96875	0.46875	0.96875	0.96875	0.953125	0.96875	0.96875	0.994141	0.953125	0.46875	0.953125	0.921875			29519	28.3248
Borreliella spielmanii	1	1	1	0.5	1	1	1	1	1	1	1	1	1	1	1	1	1	1	0.125
Borreliella valaisiana	1	1	1	0	0.5	0.5	1	1	0.5	0.5	0.5	0.5	1	1	1	1	1	1	0.847656			62088	25.8281
Bos grunniens	1	1	1	0.5	1	1	1	1	1	1	1	1	1	1	1	1	1	1	0.625
Bos javanicus	1	1	1	0	1	1	1	1	1	1	1	1	1	1	1	1	1	1	0
Bos mutus	1	1	1	0.5	1	1	1	1	1	1	1	1	1	1	1	1	1	1	0.75
Bosea thiooxidans	1	1	1	0	1	1	1	1	1	1	1	1	1	1	1	1	1	1	0
Bosmaella japonica	1	1	1	1	1	1	1	1	1	1	1	1	1	1	1	1	1	1	1
Bostrychus sinensis	1	1	1	0	1	1	1	1	1	1	1	1	1	1	1	1	1	1	0
Bothriocroton undatum	1	1	1	0	1	1	1	1	1	1	1	1	1	1	1	1	1	1	0
Bothriometopus macrocnemis	1	1	1	0	1	1	1	1	1	1	1	1	1	1	1	1	1	1	0.0625
Bothromesostoma sp.	1	1	1	0	1	1	1	1	1	1	1	1	1	1	1	1	1	1	0
Bothropolys sp. SP-2004	1	1	1	0	1	1	1	1	1	1	1	1	1	1	1	1	1	1	0
Botrychium lunaria	1	1	1	0	1	1	1	1	1	1	1	1	1	1	1	1	1	1	0
Botryllus schlosseri	1	1	1	0	1	1	1	1	1	1	1	1	1	1	1	1	1	1	0
Botryocladia ebriosa	1	1	1	0	1	1	1	1	1	1	1	1	1	1	1	1		0	0
Botryococcus braunii	1	1	1	0.125	1	1	1	1	1	1	1	1	1	1	1	1	1	1	0
Botryosphaerella sudetica	1	1	1	0	1	1	1	1	1	1	1	1	1	1	1	1	1	1	0
Botryotinia fuckeliana totivirus 1	1	1	1	0	1	1	1	1	1	1	1	1	1	1	1	1	1	0.966675	0.000732422
Botrytis cinerea	1	1	1	0.5	1	1	1	1	1	1	1	1	1	1	0.9375	1	1	1	0.6875
Botrytis virus F	1	1	1	0	1	1	1	1	1	1	1	1	1	1	1	1	1	1	0.46875
Botrytis virus X	1	1	1	0	1	1	1	1	1	1	1	1	1	1	1	1	1	1	1
Bougainvillea chlorotic vein banding virus	1	1	1	0	1	1	1	1	1	1	1	1	1	1	1	1	1	1	0.5
Boveria subcylindrica	1	1	1	0	1	1	1	1	1	1	1	1	1	1	1	1	1	1	0
Bovine adenovirus D	1	1	1	0	1	1	1	1	1	1	1	1	1	1	1	1	1	1	0.234375
Bovine adenovirus E	1	1	1	0	1	1	1	1	1	1	1	1	1	1	1	1	1	1	0.5
Bovine alphaherpesvirus 1	1	1	1	0	1	1	1	1	1	1	1	1	1	1	1	1	1	0.293444	0
Bovine alphaherpesvirus 5	1	1	1	0.5	1	1	1	1	1	1	1	1	1	1	1	1	1	1	1
Bovine astrovirus B170/HK	1	1	1	0	1	1	1	1	1	1	1	1	1	1	1	1	1	1	0.5
Bovine astrovirus B18/HK	1	1	1	0	1	1	1	1	1	1	1	1	1	1	1	1	1	1	1
Bovine astrovirus B76-2/HK	1	1	1	0	1	1	1	1	1	1	1	1	1	1	1	1	1	1	1
Bovine foamy virus	1	1	1	0	1	1	1	1	1	1	1	1	1	1	1	1	1	0.19125	0
Bovine gammaherpesvirus 4	1	1	1	0	1	1	1	1	1	1	1	1	1	1	1	1	1	0.493958	0.000488281
Bovine immunodeficiency virus	1	1	1	0	1	1	1	1	1	1	1	1	1	1	1	1	1	1	0.5
Bovine leukemia virus	1	1	1	0	1	1	1	1	1	1	1	1	1	1	1	1	1	1	0.034668
Bovine mastadenovirus B	1	1	1	0	1	1	1	1	1	1	1	1	1	1	1	1	1	1	0.5625
Bovine papular stomatitis virus	1	1	1	0.03125	1	1	1	1	1	1	1	1	1	1	1	1	1	0.494461	0.031311
Bovine respiratory syncytial virus	1	1	1	0	1	1	1	1	1	1	1	1	1	1	1	1	1	1	1
Bovine rhinitis B virus	1	1	1	0	1	1	1	1	1	1	1	1	1	1	1	1	1	1	0
Bovine viral diarrhea virus 2	1	1	1	0	1	1	1	1	1	1	1	1	1	1	1	1	1	1	0
Bovine viral diarrhea virus 3	1	1	1	0	1	1	1	1	1	1	1	1	1	1	1	1	1	1	0
Bowenia spectabilis	1	1	1	0	1	1	1	1	1	1	1	1	1	1	1	1	1	1	0
Boyliae praeputiale	1	1	1	0	1	1	1	1	1	1	1	1	1	1	1	1	1	1	0
Brachinus armiger	1	1	1	0	1	1	1	1	1	1	1	1	1	1	1	1	1	1	0
Brachionus patulus	1	1	1	0	1	1	1	1	1	1	1	1	1	1	1	1	1	1	0
Brachionus plicatilis	1	1	1	0	1	1	1	1	1	1	1	1	1	1	1	1	1	1	0.1875
Brachybacterium faecium	1	1	0.996094	0.00683594	0.840332	0.84375	1	0.996094	0.996094	1	1	0.340332	1	1	0.996094	1	0.00709727	1	1	1	3614992	43669	72.0458
Brachybacterium muris	1	1	1	0.5	1	1	1	1	1	1	1	1	1	1	0.998535	1	1	0.875	0
Brachybacterium paraconglomeratum	1	1	1	0	1	1	1	1	1	1	1	1	1	1	1	1	1	1	0.339844
Brachybacterium sp. DST2	1	1	1	0.25	1	1	1	1	1	1	1	1	1	1	1	1	1	1	0.25
Brachybacterium squillarum	1	1	1	0	1	1	1	1	1	1	1	1	1	1	1	1	1	1	0.554688
Brachylaima thompsoni	1	1	1	1	1	1	1	1	1	1	1	1	1	1	1	1	1	1	0
Brachymonas chironomi	1	1	1	0	1	1	1	1	1	1	1	1	0.5	1	1	1	1	0.5	0.40625
Brachymonas denitrificans	1	1	1	0	1	1	1	1	1	1	1	1	1	1	1	1	1	1	0
Brachyptera seticornis	1	1	1	0	1	1	1	1	1	1	1	1	1	1	1	1	1	1	0
Brachyspira alvinipulli	1	1	1	0	1	1	1	1	1	1	1	1	0	1	1	1	1	1	1
Brachyspira hampsonii	1	1	1	0.5	1	1	1	1	1	1	1	1	1	1	1	1	1	0.875	0.5625
Brachyspira hyodysenteriae	1	1	0.996094	0.00390625	0.999985	0.999985	1	0.996094	0.996094	1	0.999985	0.999985	1	0.996094	0.996094	1	0.00390625	1	0.499985	1	3036634	159	27.0007
Brachyspira innocens	1	1	1	0	1	1	1	1	1	1	1	1	0	1	1	1	1	0	0
Brachyspira intermedia	1	1	0.984375	0.015625	0.999512	0.999512	1	0.984375	0.984375	1	0.999512	0.999512	1	0.984375	0.984375	1	0.984375	1	0.0177956	1	3308048	84377	27.2125
Brachyspira murdochii	1	1	0.96875	0.0336914	0.998962	0.998962	1	0.96875	0.96875	1	0.999023	0.998962	1	0.96875	0.96875	1	0.96875	0.998871	0.0415955	3	3241804	84378	27.7514
Brachyspira pilosicoli	1	1	1	0.03125	0.999023	0.999023	1	1	0.96875	1	1	0.999023	1	1	0.988281	1	0.9375	0.997803	0.542969	1	2.69925e+06	52584	27.8301
Bracteacoccus grandis	1	1	1	0.5	1	1	1	1	1	1	1	1	1	1	1	1	1	1	0.5
Bracteacoccus minor	1	1	1	0.5	1	1	1	1	1	1	1	1	1	1	1	1	1	1	0.5
Bracteacoccus sp. KF-2011e	1	1	1	0	1	1	1	1	1	1	1	1	1	1	1	1	1	1	0
Bracteacoccus sp. KF-2011f	1	1	1	0	1	1	1	1	1	1	1	1	1	1	1	1	1	1	0
Bradypus tridactylus	1	1	1	0	1	1	1	1	1	1	1	1	1	1	1	1	1	1	1
Bradyrhizobiaceae bacterium S28	1	1	1	0	1	1	1	1	1	1	1	1	1	1	1	1	1	1	0
Bradyrhizobium diazoefficiens	1	1	1	0	0.48413	0.499741	1	1	1	1	1	0.984131	1	1	1	1	0	1	0.937378			1355477	64.0594
Bradyrhizobium elkanii	1	1	1	0	1	1	1	1	1	1	1	1	1	1	1	1	1	0.991699	0.0634766
Bradyrhizobium genosp. SA-4	1	1	1	0	1	1	1	1	1	1	1	1	0.5	1	1	1	1	1	1
Bradyrhizobium japonicum	1	0.999977	1	0.00640869	0.483368	0.984344	1	1	1	1	1	0.484344	1	1	1	1	1	1	0.01437			375	63.6656
Bradyrhizobium liaoningense	1	1	1	0.5	1	1	1	1	1	1	1	1	1	1	1	1	1	0.75	0.509766
Bradyrhizobium lupini	1	1	1	0	1	1	1	1	1	1	1	1	1	1	1	1	1	1	0.25
Bradyrhizobium oligotrophicum	1	1	1	0.0352173	0.190369	0.867126	1	1	1	1	1	0.242126	1	1	1	1	1	0.9375	0.918198			44255	65.1262
Bradyrhizobium sp.	1	1	1	0.5	1	1	1	1	1	1	1	1	1	1	1	1	1	1	0
Bradyrhizobium sp. 2FB3	1	1	1	0	1	1	1	1	1	1	1	1	1	1	1	1		1	0
Bradyrhizobium sp. ARR65	1	1	1	0	1	1	1	1	1	1	1	1	1	1	1	1	1	1	1
Bradyrhizobium sp. Ai1a-2	1	1	1	0	1	1	1	1	1	1	1	1	1	1	1	1	1	1	1
Bradyrhizobium sp. BTAi 1	1	1	1	0	1	1	1	1	1	1	1	1	1	1	1	1	1	0.25	0.0625
Bradyrhizobium sp. BTAi1	0.999878	0.999878	1	0.00170898	0.484251	0.997908	0.999878	1	0.998169	0.999878	0.999878	0.499878	0.999878	0.999268	1	0.998291	0.00366211	1	0.999877	3	8493513	288000	64.8062
Bradyrhizobium sp. CCBAU 15544	1	1	1	0.5	1	1	1	1	1	1	1	1	1	1	1	1	1	0.75	0.625
Bradyrhizobium sp. CCBAU 15615	1	1	1	0	1	1	1	1	1	1	1	1	1	1	1	1	1	1	0.5
Bradyrhizobium sp. CCBAU 43298	1	1	1	0	1	1	1	1	1	1	1	1	1	1	1	1	1	1	0.25
Bradyrhizobium sp. CCGE-LA001	1	1	1	0	1	1	1	1	1	1	1	1	1	1	1	1	1	1	0.625
Bradyrhizobium sp. Cp5.3	1	1	1	0	1	1	1	1	1	1	1	1	1	1	1	1	1	1	1
Bradyrhizobium sp. DFCI-1	1	1	1	0	1	1	1	1	1	1	1	1	0.125	1	0.994141	1	1	1	1
Bradyrhizobium sp. Ec3.3	1	1	1	0	1	1	1	1	1	1	1	1	1	1	1	1	1	1	1
Bradyrhizobium sp. HSS-01	1	1	1	1	1	1	1	1	1	1	1	1	1	1	1	1	1	1	1
Bradyrhizobium sp. JGI 0001002-A22	1	1	1	0	1	1	1	1	1	1	1	1	1	1	1	1	1	1	1
Bradyrhizobium sp. OHSU_III	1	1	1	0	1	1	1	1	1	1	1	1	1	1	1	1	1	1	1
Bradyrhizobium sp. ORS 278	1	1	1	0.00195312	0.484236	0.5	1	0.998047	0.998047	1	0.984375	0.484238	1	0.998047	1	0.998047	0.00195312	0.99707	0.996948	1	7456587	114615	65.5104
Bradyrhizobium sp. ORS 285	1	1	1	0	1	1	1	1	1	1	1	1	1	1	1	1	1	1	0.800781
Bradyrhizobium sp. ORS 375	1	1	1	0.125	1	1	1	1	1	1	1	1	1	1	1	1	1	1	0.348145
Bradyrhizobium sp. RP2	1	1	1	0	1	1	1	1	1	1	1	1	1	1	1	1	1	1	0
Bradyrhizobium sp. S23321	1	1	1	0.00202942	0.401352	0.406235	1	1	1	1	1	0.393539	1	1	1	1	1	1	0.725332			335659	64.298
Bradyrhizobium sp. STM 3809	1	1	1	0	1	1	1	1	1	1	1	1	1	1	1	1	1	1	0.947266
Bradyrhizobium sp. STM 3843	1	1	1	0.03125	1	1	1	1	1	1	1	1	1	1	1	1	1	0.91503	0
Bradyrhizobium sp. Tv2a-2	1	1	1	0	1	1	1	1	1	1	1	1	1	1	1	1	1	1	1
Bradyrhizobium sp. URBM1	1	1	1	0	1	1	1	1	1	1	1	1	1	1	1	1	1	1	0
Bradyrhizobium sp. URHA0002	1	1	1	0	1	1	1	1	1	1	1	1	1	1	1	1	1	1	1
Bradyrhizobium sp. URHA0013	1	1	1	0	1	1	1	1	1	1	1	1	1	1	1	1	1	1	1
Bradyrhizobium sp. WSM1253	1	1	1	0	1	1	1	1	1	1	1	1	1	1	1	1	1	1	1
Bradyrhizobium sp. WSM1417	1	1	1	0	1	1	1	1	1	1	1	1	1	1	1	1	1	1	1
Bradyrhizobium sp. WSM1743	1	1	1	0	1	1	1	1	1	1	1	1	1	1	1	1	1	1	1
Bradyrhizobium sp. WSM2254	1	1	1	0	1	1	1	1	1	1	1	1	1	1	1	1	1	1	1
Bradyrhizobium sp. WSM2793	1	1	1	0	1	1	1	1	1	1	1	1	1	1	1	1	1	1	0.28125
Bradyrhizobium sp. WSM3983	1	1	1	0	1	1	1	1	1	1	1	1	1	1	1	1	1	1	1
Bradyrhizobium sp. WSM4349	1	1	1	0	1	1	1	1	1	1	1	1	1	1	1	1	1	1	0.5
Bradyrhizobium sp. WSM471	1	1	1	0	1	1	1	1	1	1	1	1	1	1	1	1	1	1	0.015625
Bradyrhizobium sp. YR681	1	1	1	0	1	1	1	1	1	1	1	1	1	1	1	1	1	1	0.796875
Bradyrhizobium sp. th.b2	1	1	1	0	1	1	1	1	1	1	1	1	1	1	1	1	1	1	1
Bradyrhizobium yuanmingense	1	1	1	0	1	1	1	1	1	1	1	1	1	1	1	1	1	1	0.0625
Branchiomma sp. AM E3577	1	1	1	0.5	1	1	1	1	1	1	1	1	1	1	1	1	1	1	0
Branchiostoma floridae	1	1	1	1	1	1	1	1	1	1	1	1	1	1	1	1	1	1	1
Brassica yellows virus	1	1	1	0	1	1	1	1	1	1	1	1	1	1	1	1	1	1	1
Braunsia nigriceps	1	1	1	1	1	1	1	1	1	1	1	1	1	1	1	1	1	1	1
Brenneria rubrifaciens	1	1	1	0	1	1	1	1	1	1	1	1	1	1	1	1	1	0.5	0
Brenneria sp. EniD312	1	1	1	0.25	1	1	1	1	1	1	1	1	1	1	1	1	1	1	0.708252
Brettanomyces bruxellensis	1	1	1	0.5	1	1	1	1	1	1	1	1	1	1	1	1	1	0.875	0.53125
Brettanomyces custersianus	1	1	1	0.5	1	1	1	1	1	1	1	1	1	1	1	1	1	1	0.6875
Brettanomyces naardenensis	1	1	1	0	1	1	1	1	1	1	1	1	1	1	1	1	1	1	0
Brevibacillus agri	1	1	1	0	1	1	1	1	1	1	1	1	1	1	1	1	1	1	0.5
Brevibacillus borstelensis	1	1	1	0	1	1	1	1	1	1	1	1	0	1	1	1	1	1	1
Brevibacillus brevis	1	0.999817	1	1.19209e-07	0.990295	0.937073	1	1	1	1	0.999878	0.990784	0.999939	1	1	1	2.68221e-07	1	0.212944	3	6296436	1393	47.2736
Brevibacillus formosus	1	1	1	0	1	1	1	1	1	1	1	1	1	1	1	1	1	0	0
Brevibacillus ginsengisoli	1	1	1	0	1	1	1	1	1	1	1	1	1	1	1	1	1	1	0
Brevibacillus laterosporus	1	1	1	0	1	1	1	1	1	1	1	1	1	1	1	1	1	0.75	0.50354
Brevibacillus massiliensis	1	1	1	0	1	1	1	1	1	1	1	1	0.984375	1	1	1	1	0.984375	0.878418
Brevibacillus panacihumi	1	1	1	0	1	1	1	1	1	1	1	1	1	1	1	1	1	1	1
Brevibacillus sp. AV-Pb	1	1	1	0.5	1	1	1	1	1	1	1	1	1	1	1	1	1	1	0
Brevibacillus sp. BC25	1	1	1	0	1	1	1	1	1	1	1	1	1	1	1	1	1	0.99974	0
Brevibacillus sp. CCBAU 10720	1	1	1	0	1	1	1	1	1	1	1	1	1	1	1	1	1	0.5	0
Brevibacillus sp. CF112	1	1	1	0	1	1	1	1	1	1	1	1	1	1	1	1	1	1	0.0625
Brevibacillus sp. D295	1	1	1	0.5	1	1	1	1	1	1	1	1	1	1	1	1	1	1	0.5
Brevibacillus sp. E187	1	1	1	0	1	1	1	1	1	1	1	1	1	1	1	1	1	1	0
Brevibacillus sp. MC-Z	1	1	1	0	1	1	1	1	1	1	1	1	1	1	1	1	1	1	0.25
Brevibacillus sp. Ob 17	1	1	1	0	1	1	1	1	1	1	1	1	1	1	1	1		0	0
Brevibacillus sp. P-6	1	1	1	0	1	1	1	1	1	1	1	1	1	1	1	1	1	0	0
Brevibacillus sp. PC6	1	1	1	0	1	1	1	1	1	1	1	1	1	1	1	1	1	0.875	0
Brevibacillus sp. R-7152	1	1	1	0	1	1	1	1	1	1	1	1	1	1	1	1	1	1	0
Brevibacillus thermoruber	1	1	1	0	1	1	1	1	1	1	1	1	0.75	1	1	1	1	1	1
Brevibacterium casei	1	1	1	0	1	1	1	1	1	1	1	1	1	1	1	1	1	1	0.5
Brevibacterium linens	0.78125	1	0.78125	0.46875	0.78125	0.78125	0.78125	1	0.78125	0.78125	0.78125	0.78125	1	0.78125	0.875	0.78125	0.78125	0.812256	0.34436
Brevibacterium mcbrellneri	1	1	1	0.5	1	1	1	1	1	1	1	1	1	1	1	1	1	1	0.640625
Brevibacterium senegalense	1	1	1	0.0625	1	1	1	1	1	1	1	1	1	1	1	1	1	0.999969	0.0319824
Brevibacterium sp. LB12	1	1	1	0	1	1	1	1	1	1	1	1	1	1	1	1	1	0.5	0
Brevibacterium sp. SK35	1	1	1	1	1	1	1	1	1	1	1	1	1	1	1	1	1	1	1
Brevibacterium sp. VCM10	1	1	1	0	1	1	1	1	1	1	1	1	0.5	1	1	1	1	1	1
Brevicoryne brassicae picorna-like virus	1	1	1	0	1	1	1	1	1	1	1	1	1	1	1	1	1	1	1
Brevistachys subsimplex	1	1	1	1	1	1	1	1	1	1	1	1	1	1	1	1	1	1	0
Brevundimonas abyssalis	1	1	1	0	1	1	1	1	1	1	1	1	1	1	1	1		1	1
Brevundimonas aveniformis	1	1	1	0	1	1	1	1	1	1	1	1	1	1	1	1		1	1
Brevundimonas bacteroides	1	1	1	0.5	1	1	1	1	1	1	1	1	1	1	1	1	1	1	0.5
Brevundimonas diminuta	1	1	1	0	1	1	1	1	1	1	1	1	1	1	1	1	1	0.71875	0.00683594
Brevundimonas lenta	1	1	1	0	1	1	1	1	1	1	1	1	1	1	1	1	1	1	0
Brevundimonas naejangsanensis	1	1	1	0	1	1	1	1	1	1	1	1	1	1	1	1		1	1
Brevundimonas sp. BAL3	1	1	1	0	1	1	1	1	1	1	1	1	0.5	1	1	1	1	1	1
Brevundimonas sp. BJ-22	1	1	1	1	1	1	1	1	1	1	1	1	1	1	1	1	1	1	1
Brevundimonas sp. Tibet-IK73	1	1	1	0	1	1	1	1	1	1	1	1	1	1	1	1	1	1	0
Brevundimonas subvibrioides	0.998047	1	0.998047	0.595968	0.987778	0.736816	0.998047	0.966797	0.966797	0.998047	1	0.988266	1	0.998047	0.968384	0.998047	0.964844	0.998047	0.868467	1	3445263	74313	68.4227
Broad bean mottle virus	1	1	1	1	1	1	1	1	1	1	1	1	1	1	1	1	1	1	1
Brochothrix campestris	1	1	1	0	1	1	1	1	1	1	1	1	1	1	1	1	1	1	1
Brochothrix phage A9	1	1	1	0	0	1	1	1	1	1	1	0	1	1	1	1	1	1	1
Brochothrix sp. TM17_3	1	1	1	0.25	1	1	1	1	1	1	1	1	1	1	1	1	1	1	0.375
Broeckina sp. 835	1	1	1	0	1	1	1	1	1	1	1	1	1	1	1	1	1	1	0
Brome streak mosaic virus	1	1	1	0	1	1	1	1	1	1	1	1	1	1	1	1	1	1	0.75
Brooksia rostrata	1	1	1	0	1	1	1	1	1	1	1	1	1	1	1	1	1	1	0
Brucella abortus	0.987304	0.987305	0.987304	0.0126963	0.999748	0.999138	0.987304	0.987304	0.987304	0.987304	1	0.999748	0.991935	0.987304	0.985962	0.987304	0.0147587	0.987304	0.987953	1	3283680	235	57.2208
Brucella canis	0.999878	0.999878	0.999878	0.00012207	0.999023	0.996809	0.999878	0.999878	0.999878	0.999878	1	0.999023	1	0.999878	0.999989	0.999878	0.156468	0.999863	0.999863	1	3.29514e+06	36855	57.24
Brucella ceti	1	1	1	0	1	0.5	1	1	1	1	1	1	1	1	1	1	1	1	0.820312			120577	57.2279
Brucella inopinata	1	1	1	0.5	1	1	1	1	1	1	1	1	0.867188	1	1	1	1	0.8125	0.75
Brucella melitensis	1	1	1	0	0.999809	0.987358	1	1	1	1	0.999939	0.999809	0.999939	1	1	1	0.00205088	1	0.933891			29459	57.2223
Brucella microti	1	0.983398	0.983398	0.0166016	0.999512	0.985565	1	0.983398	0.983398	1	1	1	1	0.983398	0.984192	1	0.175008	0.983398	0.983398	1	3337369	444163	57.2543
Brucella neotomae	1	1	1	0	1	1	1	1	1	1	1	1	1	1	1	1	1	1	1
Brucella ovis	1	1	1	0	0.999937	0.993223	1	1	1	1	1	0.999998	1	1	1	1	0.000980377	0.999326	0.999075			236	57.1946
Brucella pinnipedialis	0.5	0.5	0.5	0.5	0.492188	0.0625	0.5	0.5	0.5	0.5	0.5	0.492188	1	0.5	0.5	0.5	0.5	0.5	0.5	1	3399268	120576	57.1989
Brucella sp. 63/311	1	1	1	0	1	1	1	1	1	1	1	1	0.5	1	1	1	1	1	1
Brucella sp. 83/13	1	1	1	0	1	1	1	1	1	1	1	1	1	1	1	1	1	0.999312	0.00781822
Brucella sp. BO2	1	1	1	0	1	1	1	1	1	1	1	1	0.875	1	1	1	1	0.25	0
Brucella sp. F5/06	1	1	1	0	1	1	1	1	1	1	1	1	0	1	1	1	1	1	1
Brucella sp. NF 2653	1	1	1	0.5	1	1	1	1	1	1	1	1	1	1	1	1	1	1	0
Brucella sp. NVSL 07-0026	1	1	1	0	1	1	1	1	1	1	1	1	1	1	1	1	1	0.875	0
Brucella suis	0.999496	0.999496	0.999496	0.00050354	0.998777	0.996702	0.999496	0.999496	0.999496	0.999496	0.998779	0.998777	0.999512	0.999496	0.999817	0.999496	0.15685	0.995237	0.994169	1	3.31776e+06	29461	57.2396
Bruguiera gymnorhiza	1	1	1	0	1	1	1	1	1	1	1	1	1	1	1	1	1	1	0
Bryometopus atypicus	1	1	1	0	1	1	1	1	1	1	1	1	1	1	1	1	1	1	0
Bryonosema plumatellae	1	1	1	0	1	1	1	1	1	1	1	1	1	1	1	1	1	1	0.0625
Bryophrya gemmea	1	1	1	1	1	1	1	1	1	1	1	1	1	1	1	1	1	1	0
Bryopsis hypnoides	1	1	1	1	1	1	1	1	1	1	1	1	1	1	1	1	1	1	1
Bucegia romanica	1	1	1	1	1	1	1	1	1	1	1	1	1	1	1	1	1	1	1
Buchnera aphidicola	1	1	0.996094	0.00390626	0.999874	0.999999	1	0.996094	0.996094	1	1	0.999878	1	0.996094	0.996094	1	0.00586323	0.999969	0.476408	1	608859	9	25.4212
Buckleyzyma kluyveri-nielii	1	1	1	1	1	1	1	1	1	1	1	1	1	1	1	1	1	1	1
Buddenbrockia plumatellae	1	1	1	0	1	1	1	1	1	1	1	1	1	1	1	1	1	1	0
Budvicia aquatica	1	1	1	0	1	1	1	1	1	1	1	1	1	1	1	1		1	1
Buergeria buergeri	1	1	1	0	1	1	1	1	1	1	1	1	1	1	1	1	1	1	0
Bufo japonicus	1	1	1	0	1	1	1	1	1	1	1	1	1	1	1	1	1	1	1
Bugula neritina	1	1	1	0	1	1	1	1	1	1	1	1	1	1	1	1	1	1	1
Bugulina fulva	1	1	1	1	1	1	1	1	1	1	1	1	1	1	1	1	1	1	0
Bugulina stolonifera	1	1	1	0	1	1	1	1	1	1	1	1	1	1	1	1	1	1	0
Bugulina turbinata	1	1	1	1	1	1	1	1	1	1	1	1	1	1	1	1	1	1	0
Bulimina marginata	1	1	1	0	1	1	1	1	1	1	1	1	1	1	1	1	1	1	0
Bulinus liratus	1	1	1	1	1	1	1	1	1	1	1	1	1	1	1	1	1	1	1
Bulleidia extructa	1	1	1	0	1	1	1	1	1	1	1	1	1	1	1	1	1	1	0.125
Bullera sp. TY-254	1	1	1	0	1	1	1	1	1	1	1	1	1	1	1	1	1	1	1
Bulleribasidium begoniae	1	1	1	0	1	1	1	1	1	1	1	1	1	1	1	1	1	1	1
Bulleribasidium setariae	1	1	1	0	1	1	1	1	1	1	1	1	1	1	1	1	1	1	1
Bundibugyo ebolavirus	1	1	1	0	1	1	1	1	1	1	1	1	1	1	1	1	1	1	0.25
Bunonema reticulatum	1	1	1	0	1	1	1	1	1	1	1	1	1	1	1	1	1	1	0.5
Bunonema richtersi	1	1	1	0	1	1	1	1	1	1	1	1	1	1	1	1	1	1	0.5
Bunonema sp.	1	1	1	0	1	1	1	1	1	1	1	1	1	1	1	1	1	1	0.5
Bunostomum phlebotomum	1	1	1	0	1	1	1	1	1	1	1	1	1	1	1	1	1	1	0
Bunyamwera orthobunyavirus	1	1	1	0	1	1	1	1	1	1	1	1	1	1	1	1	1	1	0
Burkholderia ambifaria	0.999998	0.984373	0.999998	0.00170949	0.484236	0.482401	0.999998	0.999998	0.998289	0.999998	0.482405	0.482283	0.984373	0.998291	0.999039	0.998291	0.00366312	0.999998	0.499983	1	7.58555e+06	152480	66.5818
Burkholderia cenocepacia	1	1	1	0.517349	0.999875	0.935544	1	1	0.482651	1	0.998044	0.997922	0.999998	0.482651	0.483658	0.982666	0.517365	0.499998	0.999998	2	7.75228e+06	95486	66.7996
Burkholderia cepacia	0.999023	0.999023	0.999023	0.126022	0.237427	0.23938	0.999023	0.999023	0.999023	0.999023	0.187134	0.178818	0.249878	0.999023	0.999977	0.999023	0.998047	0.991318	0.87999	1	6467321	292	66.6849
Burkholderia dolosa	1	1	1	0	1	1	1	1	1	1	1	1	0.875	1	1	1	1	1	0.941406
Burkholderia gladioli	1	1	1	0.25	0.491768	0.466867	1	1	1	1	0.468506	0.444923	0.5	1	1	1	1	1	0.981079			28095	67.3975
Burkholderia glumae	1	1	1	0	0.98254	0.497523	1	1	1	1	0.998047	0.480587	1	1	1	1	0.00195312	0.5	0.433338			337	67.9268
Burkholderia lata	1	1	1	0.00561524	0.421735	0.484357	1	0.996094	0.994385	1	0.484358	0.419782	0.999998	0.994385	0.996094	0.998291	0.00756837	0.999985	0.999982			482957	66.2724
Burkholderia mallei	1	1	1	0.000488285	0.998291	0.999999	1	1	1	1	1	0.997314	1	1	1	1	0.000610378	1	0.999982	3	5.66465e+06	13373	68.4618
Burkholderia multivorans	1	1	1	3.72529e-09	0.232541	0.478254	1	1	1	1	0.482421	0.480573	0.5	1	1	1	0.00195313	0.999756	0.416024	2	7008716	87883	66.6862
Burkholderia oklahomensis	1	1	1	0	1	1	1	1	1	1	1	1	1	1	1	1	1	0.998047	0.765678
Burkholderia phage BcepB1A	1	1	1	0	0	0	1	1	1	1	1	0	1	1	1	1	1	1	1
Burkholderia phage KL3	1	1	1	0	1	1	1	1	1	1	1	1	1	1	1	1	1	1	1
Burkholderia phage KS9	1	1	1	0	1	1	1	1	1	1	1	1	1	1	1	1	1	1	1
Burkholderia phage ST79	1	1	1	0	1	1	1	1	1	1	1	1	1	1	1	1	1	1	1
Burkholderia pseudomallei	1	1	1	5.66244e-07	0.499998	0.478514	1	1	0.999999	1	0.498047	0.497559	0.5	0.999999	1	1	1.13249e-06	1	0.499906	1,3	7.20295e+06	28450	68.0843
Burkholderia pyrrocinia	1	1	1	0.0625	1	1	1	1	1	1	1	1	0.998047	1	1	1	1	0.999969	0.188477
Burkholderia sp. A3I14	1	1	1	0.5	1	1	1	1	1	1	1	1	1	1	1	1	1	0.5	0.5
Burkholderia sp. AU4i	1	1	1	0	1	1	1	1	1	1	1	1	0.75	1	0.999634	1	1	1	1
Burkholderia sp. BT03	1	1	1	0	1	1	1	1	1	1	1	1	1	1	1	1	1	0.75	0.25
Burkholderia sp. Br3432	1	1	1	0.5	1	1	1	1	1	1	1	1	1	1	1	1	1	0.5	0
Burkholderia sp. Br3466	1	1	1	0.5	1	1	1	1	1	1	1	1	1	1	1	1	1	0.75	0
Burkholderia sp. CCGE1001	1	1	1	0.257812	0.96875	0.953125	1	1	1	1	1	0.953125	1	1	1	1	1	1	0.976562			640510	63.6306
Burkholderia sp. CCGE1002	1	0.96875	1	0.443729	0.212354	0.967239	1	1	1	1	0.968719	0.206497	1	1	1	1	1	1	0.953075			640511	63.2668
Burkholderia sp. CCGE1003	1	1	1	0.145514	0.216671	0.497803	1	0.875	0.875	1	0.5	0.185299	1	1	0.875	0.875	0.875	1	0.999588	1	7043595	640512	63.2457
Burkholderia sp. Ch1-1	1	1	1	0	1	1	1	1	1	1	1	1	1	1	1	1	1	0.499023	0.00195312
Burkholderia sp. DF4EH10	1	1	1	0	1	1	1	1	1	1	1	1	1	1	1	1	1	1	0
Burkholderia sp. DF5EH1	1	1	1	0	1	1	1	1	1	1	1	1	1	1	1	1	1	1	0
Burkholderia sp. FDS-1	1	1	1	0	1	1	1	1	1	1	1	1	1	1	1	1	1	0.5	0.5
Burkholderia sp. H160	1	1	1	0.25	1	1	1	1	1	1	1	1	1	1	1	1	1	1	0.015625
Burkholderia sp. JPY251	1	1	1	0.25	1	1	1	1	1	1	1	1	1	1	1	1	1	1	0.375
Burkholderia sp. JPY347	1	1	1	0	1	1	1	1	1	1	1	1	1	1	1	1	1	1	0.890625
Burkholderia sp. JS150	1	1	1	0	1	1	1	1	1	1	1	1	1	1	1	1	1	1	0.5
Burkholderia sp. KJ006	1	1	1	0.878052	0.6875	0.886353	1	1	1	1	1	0.622559	1	1	1	1	1	1	0.999146			416344	67.1793
Burkholderia sp. M12	1	1	1	0	1	1	1	1	1	1	1	1	1	1	1	1	1	0	0
Burkholderia sp. M701	1	1	1	0	1	1	1	1	1	1	1	1	1	1	1	1	1	0.75	0
Burkholderia sp. NAP1	1	1	1	0	1	1	1	1	1	1	1	1	1	1	1	1	1	0	0
Burkholderia sp. RPE64	1	1	1	0.141663	0.939697	0.487793	1	1	1	1	1	0.87793	1	1	1	1	1	1	0.988281			758793	63.1526
Burkholderia sp. SJ98	1	1	1	0.25	1	1	1	1	1	1	1	1	1	1	1	1	1	1	0.875
Burkholderia sp. TJI49	1	1	1	0.25	1	1	1	1	1	1	1	1	0.875	1	1	1	1	0.875	0.761719
Burkholderia sp. UYPR1.413	1	1	1	0	1	1	1	1	1	1	1	1	1	1	1	1	1	1	1
Burkholderia sp. VE22	1	1	1	0	1	1	1	1	1	1	1	1	1	1	1	1	1	1	0
Burkholderia sp. WSM2230	1	1	1	0	1	1	1	1	1	1	1	1	1	1	1	1		1	1
Burkholderia sp. WSM2232	1	1	1	0	1	1	1	1	1	1	1	1	1	1	1	1	1	1	1
Burkholderia sp. WSM4176	1	1	1	0.5	1	1	1	1	1	1	1	1	1	1	1	1	1	1	0
Burkholderia sp. YI23	1	1	1	0.425821	0.450779	0.496704	1	1	0.875	1	0.935303	0.38829	1	0.875	1	0.875	0.875	1	0.999634	3	8896411	1097668	63.2607
Burkholderia sp. enrichment culture clone Ah2_2.2	1	1	1	0.5	1	1	1	1	1	1	1	1	1	1	1	1	1	1	0.5
Burkholderia sp. kmd_134	1	1	1	0.5	1	1	1	1	1	1	1	1	1	1	1	1	1	0.75	0.5
Burkholderia sp. kmd_446	1	1	1	0.5	1	1	1	1	1	1	1	1	1	1	1	1	1	0.75	0.5
Burkholderia sp. oral clone AK168	1	1	1	0	1	1	1	1	1	1	1	1	1	1	1	1	1	0.5	0
Burkholderia sp. wp26	1	1	1	0	1	1	1	1	1	1	1	1	1	1	1	1	1	1	0
Burkholderia territorii	1	1	1	1	1	1	1	1	1	1	1	1	1	1	1	1	1	1	1
Burkholderia thailandensis	1	1	1	0.00195324	0.483149	0.48434	1	0.998047	0.998047	1	1	0.983886	1	0.998047	1	0.998047	0.00195336	0.998047	0.997802	3	6723972	57975	67.568
Burkholderia ubonensis	1	1	1	0	1	1	1	1	1	1	1	1	0.5	1	1	1	1	1	0.6875
Burkholderia vietnamiensis	1	1	1	0.00561523	0.499998	0.499983	1	1	0.994385	1	0.5	0.498045	0.5	0.994385	0.996094	0.998291	0.00756836	0.996094	0.999998	3	8391070
Burkholderia virus BcepC6B	1	1	1	0	0	1	1	1	1	1	1	0	1	1	1	1	1	1	1
Burkholderia virus Bcepmigl	1	1	1	0	1	1	1	1	1	1	1	1	1	1	1	1	1	1	1
Burkholderia virus phi6442	1	1	1	0	1	1	1	1	1	1	1	1	1	1	1	1	1	1	1
Burkholderia virus phiE125	1	1	1	0	1	1	1	1	1	1	0.5	0.5	1	1	1	1	1	1	1
Burkholderia virus phiE202	1	1	1	0	1	1	1	1	1	1	1	0	1	1	1	1	1	1	1
Burkholderia virus phiE255	1	1	1	0	1	0	1	1	1	1	1	1	1	1	1	1	1	1	1
Burkholderiales bacterium 1_1_47	1	1	1	0	1	1	1	1	1	1	1	1	1	1	1	1	1	1	1
Burkholderiales bacterium JOSHI_001	1	1	1	0	1	1	1	1	1	1	1	1	1	1	1	1	1	1	0.625
Burmannia alba	1	1	1	0.5	1	1	1	1	1	1	1	1	1	1	1	1	1	1	0.5
Burmannia damazii	1	1	1	1	1	1	1	1	1	1	1	1	1	1	1	1	1	1	1
Burmannia hexaptera	1	1	1	0.5	1	1	1	1	1	1	1	1	1	1	1	1	1	1	0.5
Burmannia itoana	1	1	1	1	1	1	1	1	1	1	1	1	1	1	1	1	1	1	1
Burmannia latialata	1	1	1	1	1	1	1	1	1	1	1	1	1	1	1	1	1	1	1
Burmannia nepalensis	1	1	1	0.5	1	1	1	1	1	1	1	1	1	1	1	1	1	1	0.5
[truncated: 10,747 more rows]

## Sheet: false positives
	Blast-Ensemble	BlastMeganFilteredLiberal	BlastMeganFiltered	COMMUNITY	ClarkM1Default	ClarkM4Spaced	Diamond-Ensemble	DiamondMegan	Gottcha	KrakenFiltered	Kraken	LMAT	MetaFlow	MetaPallette	Metaphlan	NBC	PhyloSift90pct	PhyloSift
'Deinococcus soli' Zhang et al. 2011				1
Abalone herpesvirus Victoria/AUS/2009				1	1						1
Abeoforma whisleri
Abispa ephippium				6
Ablabesmyia rhamphe				1														1
Absidia repens				1														1
Acanthamoeba castellanii				18														7
Acanthamoeba castellanii mamavirus				18														7
Acanthamoeba polyphaga mimivirus				34	1												14	34
Acanthamoeba sp. Ac_E1a																		1
Acanthamoeba sp. EI1				1														1
Acanthamoeba sp. KA/E9				1														1
Acanthamoeba sp. R2-1				1														1
Acanthamoeba sp. UWC1				1														1
Acanthamoeba sp. UWC12				1														1
Acanthobdella peledina																		1
Acanthobothrium sp. 1				1														1
Acanthocardia tuberculata				5
Acanthocephaloides propinquus				1														1
Acanthoceras sp. 6vii09-1A				1														1
Acanthocystis turfacea Chlorella virus 1				4														3
Acanthoneta sp. 18 SL-2010				1														1
Acanthopharynx micans				1														1
Acanthoptilum sp.				1														1
Acaricomes phytoseiuli				7														6
Acarospora cf. dissipata				1
Acartia tonsa				7														6
Acarus siro
Acaryochloris marina				32	1	1					1					31		2
Acaryochloris sp. CCMEE 5410				9								1					1	3
Acaryochloris sp. JJ7-5				1														1
Acaudina molpadioides				2														1
Acaulospora colombiana
Acaulospora laevis				2														2
Acaulospora sp. ACAred				2														1
Acaulospora sp. W3424				1														1
Acaulospora spinosa				1
Acerentulus traegardhi				1														1
Acestrorhynchus sp. NM-2010				1
Acetabularia acetabulum				4														4
Acetabularia kilneri
Acetabularia major				1														1
Acetabularia peniculus				1														1
Acetabularia schenckii				1														1
Acetivibrio cellulolyticus				12														9
Acetoanaerobium sticklandii				5	1	1					1							3
Acetobacter aceti				4														1
Acetobacter nitrogenifigens				1
Acetobacter oeni				1														1
Acetobacter pasteurianus				10	1	1					1							3
Acetobacter pomorum				3														2
Acetobacter sp. JG-2009
Acetobacter tropicalis				6														4
Acetobacteraceae bacterium AT-5844				7														1
Acetobacterium woodii				10														4
Acetohalobium arabaticum				13														7
Acetomicrobium hydrogeniformans																		1
Acetomicrobium mobile				3		1
Acetonema longum				9														5
Achaetodactylus leleupi				2														2
Acheilognathus signifer				1														1
Achelia bituberculata				1														1
Achnanthes brevipes				1														1
Acholeplasma axanthum				2
Acholeplasma brassicae				4	2	1					1
Acholeplasma equifetale																		1
Acholeplasma hippikon																		1
Acholeplasma laidlawii				27	1	1					1					22		4
Acholeplasma oculi				1														1
Acholeplasma palmae				3	1	1					1
Acholeplasma sp. CODA 1G				1													1	1
Acholeplasma vituli
Achromatium minus				2														1
Achromatium oxaliferum				2														2
Achromatium sp. HK13				2														2
Achromatium sp. JD8				1														1
Achromobacter arsenitoxydans				7														2
Achromobacter insuavis				8														4
Achromobacter piechaudii				24													5	22
Achromobacter xylosoxidans				29	11	11				2	10	1					1	24
Aciculosporium take				1														1
Acidaminococcus fermentans				25	1											24
Acidaminococcus intestini				7							1							3
Acidianus brierleyi				1														2
Acidianus convivator				2													1	2
Acidianus hospitalis				18	1	1												16
Acidianus sp. BT				1														2
Acidilobus saccharovorans				15	1	1												10
Acidimicrobium ferrooxidans				26	4						2					21		5
Acidiphilium cryptum				28												25		1
Acidiphilium multivorum				6
Acidiphilium sp. PM				5														2
Acidipropionibacterium acidipropionici				17	6	8					6							8
Acidipropionibacterium jensenii				1
Acidipropionibacterium thoenii				1
Acidithiobacillus caldus				10		1				1	1							2
Acidithiobacillus cuprithermicus				1														1
Acidithiobacillus ferrivorans				9							2							3
Acidithiobacillus ferrooxidans				24							1					23		2
Acidithiobacillus sp. DBS-2
Acidithiobacillus sp. GGI-221				7													1	4
Acidithiobacillus sp. Tf				3														3
Acidithiobacillus thiooxidans				7														2
Acidobacterium capsulatum				25												22	1	3
Acidocella sp. MX-AZ02				16													1	11
Acidothermus cellulolyticus				24						1	1					20		9
Acidovorax avenae				14	5	5					4							4
Acidovorax caeni				2														2
Acidovorax citrulli				29	10	7				2	11	1				26	1	5
Acidovorax defluvii				1														1
Acidovorax delafieldii				3													1	2
Acidovorax ebreus				31	6	5				4	8					26		2
Acidovorax radicis				5														1
Acidovorax sp. AHL 5				1														1
Acidovorax sp. Antarctic IS08				1													1	1
Acidovorax sp. CF316				19								1						15
Acidovorax sp. JHL-3				5
Acidovorax sp. JHL-9				5
Acidovorax sp. JS42				32	9	13				1	7					30		5
Acidovorax sp. KKS102		1		17	12	10				1	13							1
Acidovorax sp. MR-S7				5
Acidovorax sp. NO-1				8														1
Acidovorax sp. S7																		1
Aciduliprofundum boonei				12														9
Aciduliprofundum sp. MAR08-339				10														9
Acineta sp. OSW-2003-3				1														1
Acinetobacter bacteriophage AP22				1		1
Acinetobacter baumannii		2		29	9	12			1	3	10	2				28		9
Acinetobacter baylyi				6														3
Acinetobacter beijerinckii				2								1
Acinetobacter bereziniae				2														1
Acinetobacter bouvetii				4														3
Acinetobacter brisouii				1
Acinetobacter calcoaceticus				12	9	8				3	8						1	4
Acinetobacter gerneri				2
Acinetobacter guillouiae				4								2						1
Acinetobacter gyllenbergii				2
Acinetobacter haemolyticus				5														3
Acinetobacter indicus				3
Acinetobacter johnsonii				8														2
Acinetobacter junii				11								4						6
Acinetobacter lwoffii				9														3
Acinetobacter nectaris				1
Acinetobacter nosocomialis				3													1	3
Acinetobacter oleivorans				12	7	6				3	6							2
Acinetobacter parvus				5														2
Acinetobacter phage Ac42				1
Acinetobacter phage Acj9				2														2
Acinetobacter phage Bphi-B1251				2	2	1
Acinetobacter pittii				3											1		1	2
Acinetobacter radioresistens				4														1
Acinetobacter rudis				2
Acinetobacter schindleri				3														2
Acinetobacter seifertii				2
Acinetobacter sp. 528				1
Acinetobacter sp. ADP1				33	4	3					2					31
Acinetobacter sp. ANC 3862				1
Acinetobacter sp. ANC 4105				1
Acinetobacter sp. CIP 102159				2
Acinetobacter sp. CIP 51.11				1
Acinetobacter sp. CIP 53.82				2
Acinetobacter sp. CIP A162				1
Acinetobacter sp. FLL8				2														2
Acinetobacter sp. GG2				4								2
Acinetobacter sp. GIST-MLI60				4														4
Acinetobacter sp. GIST-OutAn1				2														1
Acinetobacter sp. HA				3														2
Acinetobacter sp. HIRFA32				1
Acinetobacter sp. LCR84				2														2
Acinetobacter sp. MDS7A				2
Acinetobacter sp. NBCS09				1														1
Acinetobacter sp. NBRC 100985				4														1
Acinetobacter sp. NCTC 10304				2													2	2
Acinetobacter sp. NCTC 7422				4														1
Acinetobacter sp. NIPH 2171				2
Acinetobacter sp. NIPH 236				1
Acinetobacter sp. NIPH 284				4
Acinetobacter sp. NIPH 542				1
Acinetobacter sp. NIPH 713				1
Acinetobacter sp. NIPH 758				1
Acinetobacter sp. NIPH 809				1
Acinetobacter sp. NIPH 817				1
Acinetobacter sp. NIPH 899				1
Acinetobacter sp. OIFC021				1														1
Acinetobacter sp. P8-3-8				4														1
Acinetobacter sp. PmeaMuc16				2														1
Acinetobacter sp. SRR-55				2													2	2
Acinetobacter sp. Sea-12				2														2
Acinetobacter sp. TG19627				3														2
Acinetobacter sp. TG2027				1													1	1
Acinetobacter sp. TG27347				1														1
Acinetobacter sp. W9-3				1														1
Acinetobacter sp. WC-141				1
Acinetobacter sp. WC-743				2														2
Acinetobacter sp. Y3A				1														1
Acinetobacter sp. zf-104-II				2														2
Acinetobacter sp. zf-IIRht10				4													1	3
Acinetobacter tandoii				2
Acinetobacter tjernbergiae				4														2
Acinetobacter towneri				2
Acinetobacter ursingii				4								1						2
Acinetobacter venetianus				3														1
Acinetobacter virus 133				2														2
Acinetobacter virus AbC62				2
Acinonyx jubatus				1
Acipenser schrenckii				2														2
Acmostomum dioicum				1														1
Acochlidium fijiense
Acoela sp. Asp2				6														4
Acoela sp. Belize-GG-2003				2														2
Acotyledon paradoxa				1														1
Acraea issoria				1
Acrasis rosea
Acricotopus lucens				1														1
Acrochordus granulatus				1
Acrorhynchides robustus																		1
Acrosiphonia sp. SAG-127.80				1														1
Acrospermum compressum				1														1
Acrospermum gramineum				1														2
Acrosphaera sp. CR6A				1														1
Acrostichus sp. RGD193				1														1
Actinidia virus B				2
Actinoalloteichus spitiensis				10														7
Actinobacillus capsulatus				2														1
Actinobacillus minor				11														8
Actinobacillus pleuropneumoniae				34	5	3				1	5	1				32		6
Actinobacillus porcinus				5														5
Actinobacillus seminis				8													2	7
Actinobacillus succinogenes				28	3	5					1					22		7
Actinobacillus suis				8	3	3					3							2
Actinobacillus ureae				4								1						1
Actinobaculum massiliense				10														5
Actinokineospora enzanensis				7														5
Actinokineospora inagensis				2														2
Actinomadura atramentaria				2														1
Actinomadura catellatispora				1														1
Actinomadura echinospora				2														2
Actinomadura flavalba				1
Actinomadura madurae				2
Actinomadura oligospora				2
Actinomadura rifamycini				1
Actinomadura sp. 172301				1														1
Actinomadura sp. E6				2													1	2
Actinomyces coleocanis				15														15
Actinomyces genomosp. C1				1														1
Actinomyces georgiae				12														6
Actinomyces graevenitzii				8														6
Actinomyces hongkongensis				2														2
Actinomyces hordeovulneris				2														2
Actinomyces massiliensis				6														1
Actinomyces naeslundii				6														4
Actinomyces neuii				7														5
Actinomyces odontolyticus				7														3
Actinomyces oris				9														7
Actinomyces sp.				4														3
Actinomyces sp. GTC3949				1														1
Actinomyces sp. HPA0247				4														3
Actinomyces sp. ICM39				4													3	3
Actinomyces sp. ICM47				9													1	4
Actinomyces sp. ICM54				2														3
Actinomyces sp. ICM58				4													1	3
Actinomyces sp. oral taxon 170				20														17
Actinomyces sp. oral taxon 171				6														3
Actinomyces sp. oral taxon 172				2														3
Actinomyces sp. oral taxon 175				7														3
Actinomyces sp. oral taxon 178				12														8
Actinomyces sp. oral taxon 180				10													1	5
Actinomyces sp. oral taxon 181				8										2				4
Actinomyces sp. oral taxon 448				8														4
Actinomyces sp. oral taxon 848				9														6
Actinomyces sp. oral taxon 849				10														8
Actinomyces sp. ph3				4														3
Actinomyces timonensis				11														9
Actinomyces turicensis				8														5
Actinomyces urogenitalis				8														3
Actinomyces vaccimaxillae				4														2
Actinomyces viscosus				9														6
Actinomycetospora chiangmaiensis				11														6
Actinoplanes friuliensis				10	3	2					5							1
Actinoplanes globisporus				11														7
Actinoplanes missouriensis				7	5	1					4							3
Actinoplanes sp. N902-109				9	5	1					4							1
Actinoplanes sp. SE50/110				7	1	3					2
Actinopolymorpha alba				11														7
Actinopolymorpha singaporensis				1														1
Actinopolyspora halophila				7														4
Actinopolyspora mortivallis				1
Actinoptychus sp. SA19Ai4				2														2
Actinospica robiniae				2
Actinosynnema mirum				32	3						3					31		5
Actinotignum schaalii				2														2
Actus salvadoricus																		1
Acyrthosiphon pisum				2														1
Adalia decempunctata				1														1
Adelina dimidiata				1
Adelium sp. NCS-2009				3
Adeno-associated dependoparvovirus A				5														2
Adeno-associated dependoparvovirus B
Adenolinum lewisii				1														1
Adeuomphalus elegans				1														1
Adiantum capillus-veneris				4
Adlercreutzia equolifaciens				4														1
Adoxophyes honmai				1
Adoxophyes honmai entomopoxvirus 'L'				1														1
Adoxophyes honmai nucleopolyhedrovirus				1													16	27
Adoxophyes orana granulovirus				11														8
Adoxophyes orana nucleopolyhedrovirus				28													17	27
Adriamonas peritocrescens
Aduncospiculum halicti				1														1
Advenella kashmirensis				8	1	2					1							3
Advenella mimigardefordensis				3														3
Aedes albopictus				1														1
Aedes atropalpus				1														1
Aedes flavivirus				6														2
Aequorivita sublithincola				5	1													5
Aerococcus urinae				16		2					1						1	7
Aerococcus urinaeequi				1		2					1						1	7
Aerococcus viridans				12													2	10
Aeromicrobium kwangyangensis				1														1
Aeromicrobium marinum				5														2
Aeromicrobium massiliense				9														6
Aeromonas caviae				7														4
Aeromonas dhakensis				2														1
Aeromonas diversa				1
Aeromonas hydrophila				15	10	9				1	11						1	10
Aeromonas media				11													1	7
Aeromonas molluscorum				1
Aeromonas phage PX29				3														2
Aeromonas phage phiAS5				1														1
Aeromonas salmonicida				15	6	2					1							4
Aeromonas sp. MDS8				1
Aeromonas sp. NKY-1				1													1	1
Aeromonas sp. PAR2A				1														1
Aeromonas veronii				19	7	3					2						1	15
Aeromonas virus AS4
Aeromonas virus phiO18P
Aeropyrum camini				17													1	16
Aeropyrum pernix				27												19		12
Aestuariimicrobium kwangyangense				1
Aetacarus sp. n. AD537				2														2
Afifella pfennigii				1														1
Afipia birgiae				8														6
Afipia broomeae				4														1
Afipia clevelandensis				5														2
Afipia felis				7														4
Afipia genosp. 6				1														1
Afipia sp. 1NLS2				6														2
Afipia sp. BAC313				1														1
Afipia sp. P52-10				6
African swine fever virus				25													3	20
Afrochthonius godfreyi																		1
Afroestricus chiastoneurus				1														1
Afrolistrophorus sp. n. AD408
Afrosternophorus sp. JM-2008
Agamermis sp. BH-2006				3														1
Agaricus bisporus
Agarivorans sp. HE10				1
Agelas schmidti				1
Ageratum yellow vein China virus				1														1
Agfa flexilis				1														1
Aggregata octopiana				4														4
Aggregatibacter actinomycetemcomitans		1		26	4	5					2					24		6
Aggregatibacter aphrophilus		1		28	4	3				1	3	1				23		8
Aggregatibacter segnis				8								1					1	5
Aggregatibacter sp. oral taxon 458				1								1
Aglaophamus australiensis				1														1
Aglaophamus dibranchis
Aglaophamus groenlandiae				1														1
Aglaophamus pulchra				1														1
Aglaophenia tubiformis
Agolohymena aspidocauda																		1
Agonandra macrocarpa				1														1
Agostocaris sp. HDB-2008
Agriognatha espanola				3														3
Agriosphodrus dohrni				1
Agrobacterium albertimagni				21													1	21
Agrobacterium fabrum				33	1	4					2					30		1
Agrobacterium larrymoorei				3														1
Agrobacterium sp. 224MFTsu3.1				1
Agrobacterium sp. ATCC 31749				8								1					1	3
Agrobacterium sp. BK22				1														1
Agrobacterium sp. CCBAU 10749				1														1
Agrobacterium sp. H13-3				13	2	4					5						1	2
Agrobacterium sp. LKXJ-2				1														1
Agrobacterium sp. ZX09				1													1	1
Agrobacterium tumefaciens				34	10	6					5	1				31	2	10
Agrobacterium vitis				31	4	4					2					28		2
Agrococcus pavilionensis				1
Agrococcus sp. DNPRC1034				1
Agrococcus sp. QSSC2-2				1														1
Agromyces italicus				1
Agromyces mediolanus				1
Agromyces salentinus				1														1
Agromyces sp. IY07-4				2														2
Agromyces subbeticus				1
Agrotis ipsilon multiple nucleopolyhedrovirus				29													21	29
Agrotis segetum granulovirus				13													3	13
Ahrensia kielensis				11														10
Ahrensia sp. R2A130				4														4
Aichivirus A				3														4
Aichivirus C				2														2
Aigarchaeota archaeon JGI 0000001-H6
Aigarchaeota archaeon SCGC AAA471-A16				20														16
Aigarchaeota archaeon SCGC AAA471-E14				14														12
Aka mucosa
Akkermansia muciniphila				29	2											26
Alabidocarpus intercalatus				1														1
Alacrinella limnoriae				1														1
Alatospora acuminata				1														1
Albinaria caerulea				3
Albugo laibachii		1		1
Alcaligenes faecalis				2														1
Alcaligenes sp. 259357				1
Alcaligenes sp. 77b				1														1
Alcaligenes sp. BBTR16				1														1
Alcaligenes sp. CHN5				2													1	2
Alcaligenes sp. DBTD				1
Alcaligenes sp. HT19				1														1
Alcaligenes sp. I				1														1
Alcaligenes sp. RCT1				1														1
Alcaligenes sp. SBT-2				1														1
Alcanivorax borkumensis				31	4	3					3					25		6
Alcanivorax dieselolei				17	6	3					4							7
Alcanivorax hongdengensis				14													1	12
Alcanivorax pacificus				13													2	9
Alcanivorax sp. 43B_GOM-46m				1
Alcanivorax sp. 97CO-5				1
Alcanivorax sp. ANT-2400 S4
Alcanivorax sp. B-3025
Alcanivorax sp. DG813				1													1	2
Alcanivorax sp. DG881				4								3
Alcelaphine gammaherpesvirus 1				17													2	14
Alcelaphine gammaherpesvirus 2				1
Alces alces				1
Alcyonidium gelatinosum				2														2
Alcyonidium mamillatum				1
Alebion sp. SMD-2008
Alentia gelatinosa				1														1
Aleurochiton aceris				1
Aleurodicus dugesii				4														4
Alexandrium ostenfeldii				1														1
Alexandrium satoanum				1														1
Alexandrium tamarense				1
Alexandrium tamiyavanichi
Algerian watermelon mosaic virus				1
Algicola sagamiensis				10														5
Algidimarina propionica
Algoriphagus machipongonensis				3														1
Algoriphagus vanfongensis				1
Aliagarivorans taiwanensis				3														1
Alicorhagidia sp. RHT-1997
Alicycliphilus denitrificans				27	11	12				3	11						2	21
Alicyclobacillus acidocaldarius				13	1						2							5
Alicyclobacillus cycloheptanicus
Alicyclobacillus hesperidum				3														2
Alicyclobacillus sp. 5C				1														1
Alicyclobacillus sp. AYTae-33				1													1	1
Alicyclobacillus sp. CLG				1														1
Aliiglaciecola lipolytica				1														1
Aliihoeflea aestuarii				1													1	1
Aliihoeflea sp. 2WW				3
Aliivibrio fischeri				35	4	5					3					34	1	6
Aliivibrio logei				7				1									1	7
Aliivibrio salmonicida				30	5	2					4					28		7
Alinda biplicata
Aliolimnatis michaelseni				1														1
Aliquandostipite separans				1														1
Alishewanella aestuarii				6														4
Alishewanella agri				3														3
Alishewanella jeotgali				4														4
Alistipes finegoldii				7	3	3				2	3							2
Alistipes ihumii				1														1
Alistipes indistinctus				3														2
Alistipes obesi				10														5
Alistipes onderdonkii				3														2
Alistipes putredinis				1
Alistipes senegalensis				24													4	24
Alistipes shahii				19	3	2				2	3						1	17
Alistipes sp. HGB5				1
Alistipes timonensis				7														3
Alitta succinea				2														2
Alkalibacillus haloalkaliphilus				11													4	10
Alkalibacillus sp. PL203				1														1
Alkaliflexus imshenetskii				2
Alkalilimnicola ehrlichii				26	1	1					1					22		1
Alkaliphilus metalliredigens				27	1	2					1					25		4
Alkaliphilus oremlandii				30	1	1					1					27		5
Alkaliphilus sp. Iso-W1				2														2
Alkaliphilus transvaalensis				2														2
Allantion sp. CCAP 1906/1				1														1
Allium virus X				2														1
Allobacillus halotolerans				1														1
Allocetraria madreporiformis				1
Allochromatium vinosum				12	2						2							7
Allofrancisella guangzhouensis				2														1
Allofustis seminis				9														6
Alloiococcus otitis				9														6
Alloionema appendiculatum				1														1
Allomachilis froggatti																		1
Allomyces macrogynus				23													1	21
Allopauropus sp. PA0200002																		1
Alloprevotella rava				5														2
Alloprevotella tannerae				3													1	1
Alloscardovia criceti				9														4
Alloscardovia sp. OB7196				3													2	3
Allostoma neostiliferum				1														1
Allothyrus cf. constrictus OSAL004751				1														1
Allpahuayo mammarenavirus				1
Alphacoronavirus 1				12														9
Alphacoronavirus 2				10														11
Alphamesonivirus 1
Alphapapillomavirus 1				1														1
Alphapapillomavirus 10				1														1
Alphapapillomavirus 11				3														1
Alphapapillomavirus 12				1													11	1
Alphapapillomavirus 13				1														1
Alphapapillomavirus 14				12														12
Alphapapillomavirus 2				3														2
Alphapapillomavirus 3				4														1
Alphapapillomavirus 4				14													4	14
Alphapapillomavirus 5				1
Alphapapillomavirus 6				2														1
Alphapapillomavirus 7				15													11	15
Alphapapillomavirus 8				3														1
Alphapapillomavirus 9				8														6
Alstroemeria virus x				1
Alternanthera mosaic virus				3
Alternaria alternantherae				1
Alternaria alternata virus 1
Alternaria arborescens				7														2
Alternaria brassicicola				7														6
Alternaria caespitosa				1														1
Alteromonadaceae bacterium MOLA 142				1														1
Alteromonadaceae bacterium R8				4													3	4
Alteromonadales bacterium TW-7				3														2
Alteromonas halophila				1														1
Alteromonas macleodii				16	11	11					12							6
Alteromonas mediterranea				29												28	1	6
Alteromonas naphthalenivorans				5	1						3							1
Alteromonas phage vB_AmaP_AD45-P				1													1	1
Alteromonas sp. ALT199				1
Alteromonas sp. O-TC11A				1														1
Alteromonas tagae				2														1
Alvinactis chessi
Alvinella caudata				1														1
Alvinella pompejana epibiont				2														2
Alytes obstetricans				1
Amapar mammarenavirus				1
Amastigomonas mutabilis				2														1
Amastigomonas sp.				2														2
Amastigomonas sp. Millport				2														2
Amasya cherry disease associated chrysovirus				1
Amathia citrina				1														1
Amaurochaete comata				1														1
Ambispora fennica				1														1
Ambispora granatensis
Ambispora leptoticha				1													1	1
Amblyomma dubitatum																		1
Amblyomma elaphense				1
Amblyomma fimbriatum				2														1
Amblyomma triguttatum				1														1
Amblyospora californica				7														7
Amblyospora canadensis				10													1	10
Amblyospora cinerei				8													1	8
Amblyospora connecticus
Amblyospora criniferis				3														3
Amblyospora ferocious
Amblyospora indicola				6														5
Amblyospora khaliulini				4														5
Amblyospora sp.				10														10
Amblyospora stimuli				10													1	10
Amblyospora weiseri				1														2
Amblyosyllis sp. AAN-2002
Amblypygi sp. WW-1999																		1
Ambrosiozyma llanquihuensis				1
Ambrosiozyma platypodis				1
Ambystoma 'unisexual hybrid complex'				1
Ambystoma andersoni				1
Ambystoma californiense				1
Ambystoma dumerilii				1
Ambystoma texanum				1														1
Ambystoma tigrinum virus				25													1	24
American hop latent virus				3
Americhernes sp. WW-2000				1
Amia calva
Aminiphilus circumscriptus				2
Aminobacter sp. J41				4
Aminobacterium colombiense				7	1													7
Aminomonas paucivorans				8														1
Ammonia beccarii				5														5
Ammonia sp. JP-2007				5														4
Ammonifex degensii				26		1					1					23		4
Ammonifex thiophilus				3													1	3
Amoebogregarina nigra
Amoebophrya sp. 'Dinophysis'				1
Amoebophrya sp. RCC 1626
Amoebophrya sp. ex Prorocentrum minimum				1														1
Amoebozoa sp. 4168				3														2
Amorphochlora amoebiformis				1													1	1
Amorphus coralli				15														9
Amphiacon denticulatus																		1
Amphibacillus jilinensis				8														7
Amphibacillus xylanus				13	3	3					2							4
Amphibiothecum penneri																		1
Amphidinium carterae				1														1
Amphidinium sp. D1-CMSTAC020
Amphimedon compressa
Amphimedon queenslandica																		1
Amphimerus ovalis																		1
Amphinemura nigritta				1														1
Amphipholis squamata				4														1
Amphiprion bicinctus				1
Amphipsocus japonicus				2														2
Amphisbetia minima				1
Amphiscolops bermudensis				1														1
Amphiscolops sp.				3														3
Amphiscolops sp. AW-2009				2														3
Amphisorus hemprichii				10													2	10
Amphisorus sp. 1333				8													1	8
Amphora sp. AT-221.04
Amsacta moorei entomopoxvirus				7														3
Amycolatopsis azurea				5														4
Amycolatopsis benzoatilytica				3														1
Amycolatopsis decaplanina				6														4
Amycolatopsis halophila				1
Amycolatopsis mediterranei				14	7	4					8							3
Amycolatopsis methanolica				6														2
Amycolatopsis orientalis				10	5	1					5							3
Amycolatopsis sp. ATCC 39116				5														3
Amycolatopsis sp. GY179																		1
Amycolatopsis sp. HBUM 171195																		1
Amycolatopsis vancoresmycina				1
Anabaena cylindrica				21	5	3					4							15
Anabaena sp. 90				6	5	3					4							1
Anabaena sp. PCC 7108				1														2
Anabaena variabilis				27												27		1
Anabrus simplex				1														1
Anaeroarcus burkinensis				1
Anaerobacillus arseniciselenatis				1														1
Anaerococcus hydrogenalis				9													1	8
Anaerococcus lactolyticus				15														9
Anaerococcus obesiensis				8													1	6
Anaerococcus pacaensis				2														1
Anaerococcus prevotii				28	2	2					1					27		7
Anaerococcus provenciensis				1														1
Anaerococcus sp. gpac126				1														2
Anaerococcus sp. gpac199				1														2
Anaerococcus sp. gpac215				2													1	2
Anaerococcus tetradius				4														3
Anaerofustis stercorihominis				1
Anaeroglobus geminatus	1			5								1			1			4
Anaerolinea thermophila				13	2	2												4
Anaeromusa acidaminophila				5														2
Anaeromyxobacter dehalogenans				31		1					1					28		11
Anaeromyxobacter sp. Fw109-5				32	2	1										30	3	7
Anaeromyxobacter sp. K				29	1											27	1	3
Anaerophaga thermohalophila				7														6
Anaeroplasma abactoclasticum				1													1	1
Anaeroplasma varium				1														1
Anaerostipes hadrus				7														5
Anaerostipes sp. 3_2_56FAA				7														3
Anaerotruncus colihominis				5														4
Anaperus biaculeatus				1														1
Anaperus rubellus				1														1
Anaperus tvaerminnensis				1														1
Anaplasma centrale				18	1	1				1	1	1				13	1	3
Anaplasma marginale				19	1	4										17	4	5
Anaplasma phagocytophilum				24	1	3					1					19	1	6
Anatid herpesvirus 1				32													25	32
Anaulacodithella sp. JM-2008				1														1
Ancalomicrobium adetum
Ancylobacter sp. FA202				10													1	5
Ancylocoelium typicum				1
Ancyromonas sigmoides				3														3
Andalucia godoyi
Andean potato latent virus				3														1
Andean potato mild mosaic virus				3														2
Andracantha gravida				1														1
Andreaea rupestris				1														1
Andreprevotia lacus				1														1
Androsina lucasi				9													2	9
Aneides flavipunctatus				2														2
Aneides hardii				1														1
Anelpistina puertoricensis				3														3
Aneulophus africanus				1														1
Aneura mirabilis				1														1
Aneurinibacillus aneurinilyticus				2
Aneurinibacillus migulanus				1														1
Aneurinibacillus terranovensis				1
Angiostoma limacis				2														2
Angiostrongylus costaricensis				1
Angomonas ambiguus																		1
Angomonas deanei				2								1
Anguillid herpesvirus 1				2	1	1				1	1
Anguillosyllis capensis				1														1
Anguinoides sp. AnNoSp1				1
Anigozanthos flavidus				1														1
Anilius scytale				1														1
Ankistrodesmus fusiformis				1
Anncaliia algerae				9													5	9
Anodontia philippiana				1														1
Anomala cuprea entomopoxvirus				2	1	1					1
Anomalurus sp. GP-2005				1
Anomopus telphusae																		1
Anonchocephalus chilensis
Anopheles clowi				1														1
Anopheles maculatus				2
Anopheles punctulatus				1														1
Anophryoides haemophila				1
Anoplodiscus cirrusspiralis				1														2
Anoplodium stichopi				1														2
Anoplophrya marylandensis
Anopsobius sp. NSW
Anoxybacillus flavithermus				28	2	3					1					26		4
Anoxybacillus kestanbolensis				1														1
Anoxybacillus sp. A321				1														1
Anoxybacillus sp. A351a				2														2
Anoxybacillus sp. A402b				1														1
Anoxybacillus sp. C245				1														1
Anoxybacillus sp. DT3-1				5														3
Anoxybacillus sp. E243				1														1
Antalis perinvoluta
Antalis vulgaris
Antarctic bacterium R-7666				1														2
Antarctic bacterium R-8963				1														1
Antedon mediterranea				1
Antennophorus wasmanni																		1
Antheraea pernyi				1
Antheraea pernyi nucleopolyhedrovirus				1													17	25
Anthocephalum cf. centrurum LRP4219				1														1
Anthohebella parasitica				2														2
Anthomastus sp. KS-2005				1														1
Anthopleura elegantissima				1														1
Anthracocystis flocculosa				2
Anthracoidea sclerotiformis				1
Anticarsia gemmatalis nucleopolyhedrovirus				26													16	26
Antipathes lata
Antorchis pomacanthi
Antrodiaetus apachecus				1														1
Antrodiaetus pacificus				1														1
Antrodiaetus unicolor				1														1
Antrokoreana gracilipes				1														1
Aonidiella aurantii				3														3
Aotus lemurinus				1														1
Apatides fortis				1
Aphanastoma virescens
Aphanizomenon flos-aquae				2														2
Aphanoascus mephitalis				3														2
Aphanocephalus sp. 2 JAR-2007				1														1
Aphanomyces euteiches		5		5
Aphanostoma sanguineum
Aphelenchoides ritzemabosi				1														1
Aphelenchoides sp. Be				1														1
Aphelenchoides sp. H1 WY-2008
Aphelenchoides sp. KP				1														1
Aphelenchus avenae				1														1
Aphelenchus sp. JH-2004				1														1
Aphodanoetus teinophallus				1														1
Aphonopelma sp. 1 SEM-2008				1														1
Aphrocallistes vastus				4														1
Apicomplexa sp. Phaedon brassicae/Daegwallyeong				2														2
Apicomplexa sp. type N				3														3
Apicomplexan Acarus siro pathogen				1														1
Apicystis bombi				1														1
Apinisia graminicola
Apis mellifera				2
Apistobranchus typicus
Aplidium conicum				3														1
Aplidium pliciferum				1														1
Aplysia californica				10													2	5
Aplysina cauliformis				1
Aplysina cavernicola				1														1
Apocheima cinerarium nucleopolyhedrovirus				13	3	1					2						1	13
Apodemus peninsulae				1
Apoi virus				1														1
Aponurus sp. DTJL-2006				1
Apophlaea lyallii
Apophlaea sinclairii
Apophysomyces elegans				1
Aporocotyle spinosicanalis				1														1
Apostichopus japonicus				1														1
Apple stem grooving virus				5														4
Apple stem pitting virus				1
Apricot latent virus				2														1
Apristurus profundorum				1														1
Aquamavirus A				1														1
Aquamicrobium defluvii				4
Aquaspirillum putridiconchylium				1														1
Aquaspirillum serpens				5
Aquicella lusitana				1														1
Aquifex aeolicus				26												25		2
Aquimarina agarilytica				17														15
Aquimarina agarivorans				7														6
Aquipuribacter nitratireducens				3														2
Aquisphaera giovannonii				1													1	1
Aquitalea magnusonii				2														2
Arabella semimaculata				1														1
Arabidopsis thaliana				15														6
Arachnocampa flava				1
Arapaima gigas				1														1
Arbacia lixula				1
Arcanobacterium haemolyticum				11	7	5					6	1						5
Arcanobacterium hippocoleae				4													1	4
Arcanobacterium sp. NML 06501				2													1	2
Arceuthobium verticilliflorum				1														1
Archaeoglobus fulgidus				27		1										25		13
Archaeoglobus profundus				27	1	1										22		10
Archaeoglobus sulfaticallidus				23														17
Archaeoglobus veneficus				19														15
Archaeomysis japonica				1														2
Archaeospora trappei				1														1
Archaias angulatus				6														6
Archaias sp. 6668 MH-2008				4														4
Archiloa rivularis				1
Architeuthis dux				1
Arcicella sp. THWCSN48																		1
Arcobacter butzleri				33	1						1					31		6
Arcobacter nitrofigilis				4	1
Arcobacter sp. KT0913
Arcobacter sp. L				5	1	1					1							1
Arctic sea ice associated bacterium ARK10006
Arctic sea ice associated bacterium ARK10148				1														1
Arctic sea ice bacterium ARK10031				1														2
Arctic sea ice bacterium ARK10032				2														2
Arctic sea ice bacterium ARK10115
Arctic sea ice bacterium ARK10228
Arctonyx collaris				1
Arctotanais alascensis				1														1
Arcyptera coreana				1														1
Ardissonea baculus
Arenga pinnata				1
Arenimonas oryziterrae				1
Argopecten irradians				1
Argulus americanus				2														1
Argynnis hyperbius				1
Arhodomonas aquaeolei				6														2
Arhythmorhynchus brevis				1														1
Aricidea sp. THS-2006				1														1
Armandia maculata				2														1
Armillifer agkistrodontis				1														1
Armillifer armillatus				6														3
Arnoldiella conchophila
Aromatoleum aromaticum				29	4	5					3					24		2
Arrawaria sp.
Arrenurus sp. AP-2010
Arsenicicoccus bolidensis				2
Arsenophonus endosymbiont of Aleyrodes proletella				2													1	2
Arsenophonus nasoniae				1
Arsenophonus symbiont of Stomaphis takahashii				1														1
Artedidraco shackletoni																		1
Artemia franciscana				7														5
Artemia salina				1
Artemisia virus A				3
Arthrobacter castelli				3
Arthrobacter crystallopoietes				13														11
Arthrobacter globiformis				24														19
Arthrobacter nitrophenolicus				12														10
Arthrobacter sp.				1														1
Arthrobacter sp. 131MFCol6.1				1													4	1
Arthrobacter sp. 135MFCol5.1				1														1
Arthrobacter sp. 161MFSha2.1				1													1	1
Arthrobacter sp. 162MFSha1.1				1														1
Arthrobacter sp. 2-7				3														2
Arthrobacter sp. 31Y				1														1
Arthrobacter sp. 35W				1														1
Arthrobacter sp. 9MFCol3.1				1													1	1
Arthrobacter sp. AK-YN10				1														1
Arthrobacter sp. AMD6				1														1
Arthrobacter sp. Am 05				10													6	10
Arthrobacter sp. Antarctic IS06				2														2
Arthrobacter sp. B-1050				4														4
Arthrobacter sp. B44				1														1
Arthrobacter sp. BJ-11				6													1	2
Arthrobacter sp. BJ-18				1														1
Arthrobacter sp. BSw21447B				1														1
Arthrobacter sp. C4				6														2
Arthrobacter sp. CAL618				1														1
Arthrobacter sp. D5				1														1
Arthrobacter sp. ECr4				6													1	3
Arthrobacter sp. FB24				29	3	4					4					25	1	7
Arthrobacter sp. H14				1														1
Arthrobacter sp. H20				1														1
Arthrobacter sp. H41				1								1						1
Arthrobacter sp. H5				1														1
Arthrobacter sp. I3				1														1
Arthrobacter sp. L8				1														1
Arthrobacter sp. LC14				1														1
Arthrobacter sp. M2012083				1													5	1
Arthrobacter sp. MA-N2				1														1
Arthrobacter sp. MSCB-17				2														2
Arthrobacter sp. PAO19				1														1
Arthrobacter sp. PTAr-1				4													1	2
Arthrobacter sp. Rue61a				1		1					1							1
Arthrobacter sp. SN16A				2														3
Arthrobacter sp. SWM_Isolation_1				1														1
Arthrobacter sp. TB 26				1														1
Arthrobacter sp. c143				1														1
Arthrobacter sp. zf-IIRlt1				2														2
Arthrobotrys oligospora				8														4
Arthronema africanum				1														1
Arthropoda environmental sample				1														1
Arthrospira maxima				1
Arthrospira platensis				7	3	2				1	4							3
Arthurdendyus triangulatus				2														2
Artibeus jamaicensis parvovirus 1				2
Artibeus lituratus				1														1
Artomyces pyxidatus				1														1
Artostrobus sp. 2014				2														2
Asaia sp. Gb16																		1
Asajirella gelatinosa				1														1
Ascidia ahodori				1														1
Asclepias asymptomatic virus				2														2
Ascogregarina armigerei				2														2
Ascogregarina taiwanensis				1														1
Ascolaimus cf. elongatus MHMH-2008
Ascosphaera apis				22														19
Ascovaginospora stellipala				1														1
Asian prunus virus 1				1
Asinibacterium sp. OR53				1
Asparagopsis armata
Asparagopsis taxiformis																		1
Asparagus virus 3				1
Aspergillus clavatus				17														15
Aspergillus fischeri				1
Aspergillus flavus				9														6
Aspergillus foetidus dsRNA mycovirus
Aspergillus fumigatus				11														9
Aspergillus kawachii				14														4
Aspergillus nidulans				6
Aspergillus niger				5														3
Aspergillus oryzae				1								1
Aspergillus sojae				10														9
Aspergillus terreus				18													2	12
Aspidisca leptaspis				1														1
Aspidisca magna				2														2
Aspidisca orthopogon				1														1
Aspidisca steini				1														1
Astacoides caldwelli				1														1
Astasia curvata				4														3
Astatumen trinacriae				1														1
Aster yellows phytoplasma
Aster yellows witches'-broom phytoplasma	1	1	1	27	2	2	1		1	1	3	1		2		23		6
Asterias amurensis
Asterionella ralfsii				2														2
Asternoseius sp. AL5252				1														1
Asterocarpa humilis				1
Asteroleplasma anaerobium				1														1
Asteroma alneum																		1
Asticcacaulis benevestitus				7														6
Asticcacaulis biprosthecium				8														4
Asticcacaulis excentricus				9		2					1						1	5
Asticcacaulis sp. AC402				1
Asticcacaulis sp. AC460				3
Asticcacaulis sp. AC466				1
Asticcacaulis sp. YBE204				2
Astrammina rara				7														1
Astrangia sp. JVK-2006				2
Astreptonema sp. CMJ-2003				1														1
Astrospartus mediterraneus				1
Astrosphaeriella stellata				1														1
Astylozoon enriquesi
Ataxolepis apus				1
Ateles belzebuth				1
Ateles paniscus polyomavirus 1				2														1
Ateline gammaherpesvirus 3				19														15
Athalamea environmental sample				1														1
Athoracophorus bitentaculatus
Atlantibacter hermannii				10								1						8
Atlantic salmon swim bladder sarcoma virus				9													2	9
Atlantopsocus personatus				1
Atopobacter phocae				2
Atopobium parvulum				28	2	3					2					24		2
Atopobium rimae				17														12
Atopobium sp. ICM42b				1
Atopobium vaginae				5													1	3
Atractiella solani
Atractiellales sp. WIM(M)1397				1														1
Atractolytocestus huronensis				1														1
Atractomorpha sinensis				1
Atractotrema sigani
Atribacteria bacterium SCGC AAA252-M02				8														7
Atribacteria bacterium SCGC AAA255-G05				8														7
Atribacteria bacterium SCGC AB-164-M20				3														3
Atrichum angustatum				1														1
Atrochromadora microlaima				1														1
Attenella margarita				1
Aulacantha scolymantha
Aulacobolus rubropunctatus				1
Aulacoseira crenulata				1														1
Aulolaimus oxycephalus
Aulosphaera trigonopa																		1
Aurantiactinomyxon sp. CN-2002				1														1
Aurantimonas coralicida				2
Aurantimonas manganoxydans				14														10
Aurantiochytrium limacinum				1														1
Aurantiochytrium sp. TN3				1														1
Aurearena cruciata				1														2
Aureimonas ureilytica				2
Aureispira marina				1														1
Aureococcus anophagefferens				24														17
Aureococcus anophagefferens virus				24														17
Auricularia auricula-judae
Aurigamonas solis				2														2
Australoplana sp.				1														1
Austrocerca tasmanica				1														1
Austrochthonius sp. Australia																		1
Austrognatharia strunki																		1
Austrosmittium sp. LCF-27-6				1														1
Austwickia chelonae				12														8
Autographa californica multiple nucleopolyhedrovirus				25													17	25
Auxenochlorella pyrenoidosa				1														1
Avastrovirus 2				1
Avastrovirus 3
Avian adeno-associated virus ATCC VR-865				1
Avian avulavirus 1				2														1
Avian avulavirus 10				1														1
Avian avulavirus 11				1														1
Avian avulavirus 12				1														1
Avian avulavirus 2				1														1
Avian avulavirus 3				1														1
Avian avulavirus 4				1
Avian avulavirus 5				2
Avian avulavirus 6				2
Avian avulavirus 8				1
Avian avulavirus 9				1														1
Avian bornavirus				1
Avian coronavirus				9														3
Avian dependoparvovirus 1				1
Avian endogenous retrovirus EAV-HP				12														7
Avian leukosis virus				21													5	19
Avian metapneumovirus				1
Avian myelocytomatosis virus				10													1	9
Avian retrovirus IC10				9													1	5
Avian sapelovirus				1														1
Avibacterium gallinarum				7														6
Avibacterium paragallinarum				10								1						6
Avihepatovirus A				7														2
Avrainvillea nigricans
Axinella polypoides				1														1
Axiokebuita sp. JP-2004				1
Aydin virus				2
Azoarcus sp. BH72				30	6	2				1	4					28	1	6
Azoarcus sp. KH32C				11	2	2					4							3
Azoarcus toluclasticus				6														2
Azohydromonas australica				3
Azomonas agilis				3														2
Azomonas macrocytogenes				4													2	4
Azonexus hydrophilus				4
Azonexus sp. RV5
Azorhizobium caulinodans				30	9	3					4					27		6
Azorhizobium doebereinerae				4														2
Azospira oryzae				12	4	3				1	4							3
Azospirillum brasilense				18	8	3					4						1	7
Azospirillum doebereinerae
Azospirillum halopraeferens				3
Azospirillum lipoferum				21	12	4					8							11
Azospirillum sp.				2														2
Azospirillum sp. B4				8														4
Azospirillum sp. B506				2														2
Azotobacter chroococcum				1														1
Azotobacter sp. HY1141				2													2	2
Azotobacter vinelandii				27	12	8				1	12					25		9
BRC1 bacterium SCGC AAA252-M09				2
Babesia bovis				15													1	12
Babesia canis				1														1
Babesia cf. bigemina				1														1
Babesia gibsoni				3														1
Babesia lengau				1														1
Babesia microti				20														20
Babesia ovata				1														1
Babesia poelea				1														1
Babesia rodhaini				1														1
Babesia sp. BiCM002				1
Babesia sp. K68				1														1
Babesia sp. KMG-2009a				1														1
Babesia sp. MA#361-1
Babesia sp. WA1				1														1
Babesia sp. Xinjiang 1648				1														1
Babesia sp. ex Puma concolor				1
Babjeviella inositovora				1														1
Baboon endogenous virus				8														7
Bacillaceae bacterium PH32				4													1	4
Bacillales bacterium BPC-C1/31-1				1														1
Bacillales bacterium P249
Bacillidium sp.				3														3
Bacillidium vesiculoformis				2														2
Bacillus acidiproducens				10														6
Bacillus aeolius				2														2
Bacillus aeris				1													1	1
Bacillus akibai				2								1
Bacillus alcalophilus				11													2	6
Bacillus altitudinis				2														2
Bacillus alveayuensis				1
Bacillus amyloliquefaciens	1	1	1	11	2	4	1		1	2	5	1		2				5
Bacillus anthracis				31	7	8				3	5					30	2	8
Bacillus aquimaris				5														4
Bacillus arbutinivorans				1														2
Bacillus aryabhattai				1
Bacillus atrophaeus				11	2	3					2							3
Bacillus aurantiacus				3													2	2
Bacillus azotoformans				9														6
Bacillus bataviensis				13													1	9
Bacillus beveridgei				2														2
Bacillus bingmayongensis				11													2	8
Bacillus bombysepticus				1
Bacillus boroniphilus				1														1
Bacillus cellulosilyticus				13	3	2				1	3							10
Bacillus cereus		2		28	9	7				2	8	4				27	8	21
Bacillus cihuensis				1
Bacillus clausii				31	1	2					1					29	1	12
Bacillus coagulans				20	4	7					3						3	13
Bacillus coahuilensis				11													1	9
Bacillus cohnii				3														3
Bacillus cytotoxicus		1		31	7	11				3	8	1				30	1	8
Bacillus decisifrondis				3														3
Bacillus djibelorensis				1
Bacillus endophyticus				4								1						4
Bacillus firmus				6														4
Bacillus flexus				9								1					2	7
Bacillus fordii				5														4
Bacillus funiculus				3														2
Bacillus gibsonii				2														2
Bacillus ginsengihumi				1
Bacillus halodurans				30	1	1					1					28		5
Bacillus horikoshii				3														3
Bacillus humi				1														1
Bacillus infantis		1		6	2	2					2
Bacillus kribbensis				1
Bacillus licheniformis				32	1	1					4					30	2	15
Bacillus ligniniphilus				9													1	9
Bacillus marmarensis				1
Bacillus massilioanorexius				10													1	8
Bacillus massiliogorillae				7													1	6
Bacillus massiliosenegalensis				11								1						6
Bacillus megaterium				21	5	4					3						6	19
Bacillus methanolicus				11														8
Bacillus mojavensis				7													1	3
Bacillus mycoides				7													1	6
Bacillus nealsonii				2								1
Bacillus oceanisediminis				1								1
Bacillus oryziterrae				9													1	6
Bacillus oshimensis				1														1
Bacillus panaciterrae				1								1
Bacillus paralicheniformis				13	3	4												5
Bacillus phage BCD7				2														2
Bacillus phage BCP78				1														1
Bacillus phage Waukesha92				2	1
Bacillus phage vB_BceM-Bc431v3				2
Bacillus pseudofirmus				13	1	2					1						1	11
Bacillus pseudomycoides				9														9
Bacillus psychrosaccharolyticus				1
Bacillus pumilus		1		34	3	6					3					30	3	11
Bacillus siamensis				10														6
Bacillus simplex				4													1	4
Bacillus smithii				11														8
Bacillus sonorensis				10													1	7
Bacillus sp.				2														1
Bacillus sp. 1.046				1														1
Bacillus sp. 105MF				2														1
Bacillus sp. 123MFChir2				2														1
Bacillus sp. 171095_106				2								1						1
Bacillus sp. 18-6				2													1	2
Bacillus sp. 1NLA3E				16	3	3					2						1	12
Bacillus sp. 2-1				2													1	2
Bacillus sp. 2-4				1														1
Bacillus sp. 210_34				1														1
Bacillus sp. 210_38				1														1
Bacillus sp. 210_39				1														1
Bacillus sp. 210_57				4													2	3
Bacillus sp. 210_58				3														3
Bacillus sp. 23-9				2														2
Bacillus sp. 230M				2														2
Bacillus sp. 25-6				1														1
Bacillus sp. 278922_107				2								1						1
Bacillus sp. 2_A_57_CT2				9														8
Bacillus sp. 30				1														1
Bacillus sp. 37MA				2													2	1
Bacillus sp. 5B6				2														1
Bacillus sp. 7_6_55CFAA_CT2				2										2				1
Bacillus sp. ABPL 105				1														1
Bacillus sp. AT11-2				6														1
Bacillus sp. AUSH4				2														2
Bacillus sp. Aph1				2								1						1
Bacillus sp. B14905				7								1					1	6
Bacillus sp. B24				1														1
Bacillus sp. B83				2														1
Bacillus sp. B97				3													1	3
Bacillus sp. BD-83				2														1
Bacillus sp. BJ-14				1														1
Bacillus sp. BJ-4				1														1
Bacillus sp. BJ-50				3														3
Bacillus sp. BS5				1														1
Bacillus sp. BSC154				1														1
Bacillus sp. BT1B_CT2				1														1
Bacillus sp. Bt 18				1														1
Bacillus sp. C33				5														5
Bacillus sp. C4(2008)				2														1
Bacillus sp. CCBAU 10711				1														1
Bacillus sp. CCBAU 13233				4													1	4
Bacillus sp. CHN15				2													1	3
Bacillus sp. CP1				2														1
Bacillus sp. CRRI1				2														2
Bacillus sp. CYW-44				1													1	1
Bacillus sp. DBTN2				2														2
Bacillus sp. DD1				1														1
Bacillus sp. DD1Y2				7														6
Bacillus sp. DFVB3				2														2
Bacillus sp. DHVB1				3														3
Bacillus sp. DHVB2				1														1
Bacillus sp. DIT 16				1														1
Bacillus sp. E-2006				2													1	2
Bacillus sp. EBL3-7				1														1
Bacillus sp. EGD-AK10				2										2				1
Bacillus sp. Eg3				2														2
Bacillus sp. FJAT-14578				2														1
Bacillus sp. G2DM-33				6													1	5
Bacillus sp. GPTSA 8T				6														5
Bacillus sp. GS2				1														1
Bacillus sp. GTB-35				2														1
Bacillus sp. GeD10				2								1						1
Bacillus sp. H1(2008)				3														3
Bacillus sp. IDA624				1														1
Bacillus sp. IGCAR-02/08				3														3
Bacillus sp. IGCAR-11/08				4													2	4
Bacillus sp. IGCAR-20/08				3													1	3
Bacillus sp. J33				1														1
Bacillus sp. J37				1								1						1
Bacillus sp. JCM 19047				2														1
Bacillus sp. JGI 0001002-E22				2								1						1
Bacillus sp. JGI 001006-L10				2								1						1
Bacillus sp. JGI 001011-F15				2														1
Bacillus sp. JS				2	2	2				1	4						2	1
Bacillus sp. JS-32				2	2	2				1	4						1	3
Bacillus sp. JS-37				2	2	2				1	4						1	1
Bacillus sp. JS-50				2	2	2				1	4						2	1
Bacillus sp. K-05				4														4
Bacillus sp. KA-10				3														2
Bacillus sp. KA-25				1														1
Bacillus sp. KHg2				2														2
Bacillus sp. KL-024				2														2
Bacillus sp. LAMI 012				3														3
Bacillus sp. LCKW-Isolate15N				2													1	2
Bacillus sp. LEV-006				3													1	3
Bacillus sp. LM4				6													1	6
Bacillus sp. M29				2													1	2
Bacillus sp. M9-3				2														1
Bacillus sp. MB127				2														2
Bacillus sp. MB146				1													1	1
Bacillus sp. MB60				2													1	2
Bacillus sp. MB68				3														3
Bacillus sp. MH56				1														1
Bacillus sp. ML-172				1														1
Bacillus sp. MM1				1														1
Bacillus sp. MT06				3													1	3
Bacillus sp. NBK47				1														1
Bacillus sp. NBPP5				2														2
Bacillus sp. NBPP88				2														2
Bacillus sp. NHTS-19				1														1
Bacillus sp. NHTS-19A				2														2
Bacillus sp. NHTS-47				3														2
Bacillus sp. NRRL B-14911				3														1
Bacillus sp. NSP9.1				2														1
Bacillus sp. NiVa52				2													2	2
Bacillus sp. OSS 35				1														1
Bacillus sp. OxB-1				1				1										1
Bacillus sp. PCWCS13				1														1
Bacillus sp. PCWCS40				1														1
Bacillus sp. QQDP517				3													1	3
Bacillus sp. RARE-25				3													1	2
Bacillus sp. RARE-8				1														1
Bacillus sp. RM1A				2														1
Bacillus sp. RP1137				2								1						1
Bacillus sp. SG-1				12													1	10
Bacillus sp. SK1-1-9				1														1
Bacillus sp. SK96				4													2	2
Bacillus sp. SK_C-3				5														5
Bacillus sp. SP15.4Y1				1														1
Bacillus sp. TSSC-3				1														1
Bacillus sp. TSWCSN10				4														4
Bacillus sp. TSWCSN16				1														1
Bacillus sp. TSWCSN5				1														1
Bacillus sp. UMTAT18				2														1
Bacillus sp. URHB0009				2														1
Bacillus sp. US149				2														1
Bacillus sp. VAN12				2													1	1
Bacillus sp. VAN13				2														1
Bacillus sp. VAN35				2														1
Bacillus sp. VK1901				2														2
Bacillus sp. WBUNB001				2								2		2				1
Bacillus sp. WBUNB004				2														1
Bacillus sp. WBUNB009				2													1	1
Bacillus sp. XB4				1														1
Bacillus sp. XJSL3-4				2														1
Bacillus sp. XJSL3-5				1														1
Bacillus sp. YP				1														1
Bacillus sp. YUA1017				2														1
Bacillus sp. YUA25				2														1
Bacillus sp. c96				3														2
Bacillus sp. cp-h71				1														1
Bacillus sp. cryopeg_4c				1														1
Bacillus sp. m3-13				7														4
Bacillus subtilis		1		20	8	6				3	5	1					2	15
Bacillus tequilensis				2
Bacillus thuringiensis	2	5	1	31	18	16	2		1	7	13	5			6	29	3	15
Bacillus timonensis				7														6
Bacillus toyonensis				10	6	7				4	6		1
Bacillus vallismortis				11													2	8
Bacillus velezensis				30	2	1					2					28		5
Bacillus vireti				2														1
Bacillus virus Agate				1
Bacillus virus G				1	1	1					1
Bacillus virus IEBH				2	1	1				1	1
Bacillus virus JL				1
Bacillus virus NIT1				1
Bacillus virus SPO1				2							2							1
Bacillus virus Shanette				1
Bacillus wakoensis				2
Bacillus weihenstephanensis				33	7	11				6	8					32
Bacillus xiamenensis				8														3
Backusella circina
Bacteriovorax sp. 2bg				2													1	3
Bacteriovorax sp. F2				2														2
Bacteriovorax sp. GSL371				1														1
Bacteriovorax sp. b2-3b				3														3
Bacteriovorax sp. b2-6b				4														3
Bacteriovorax sp. b6-8b1				3														2
Bacteriovorax sp. o5-2b																		1
Bacteriovorax sp. s3-3
Bacteriovorax sp. w8-4				1														1
Bacteroidaceae bacterium DJF_B220				1														1
Bacteroidales bacterium CF				1
Bacteroidales bacterium DJF_B268				1														1
Bacteroidales genomosp. P4 oral clone MB2_G17
Bacteroidales str. KB1				1														1
Bacteroides barnesiae				6														4
Bacteroides caccae				4														2
Bacteroides cellulosilyticus				5														3
Bacteroides clarus				2														1
Bacteroides coprocola				3														3
Bacteroides coprophilus				4														5
Bacteroides coprosuis				4														3
Bacteroides dorei				12													5	9
Bacteroides eggerthii				5														4
Bacteroides faecis				2														1
Bacteroides finegoldii				3														2
Bacteroides fluxus				4														4
Bacteroides fragilis				32	2	4					2					31		6
Bacteroides gallinarum				4														4
Bacteroides graminisolvens				1
Bacteroides helcogenes				6	3	2				2	3							3
Bacteroides intestinalis				5														2
Bacteroides massiliensis				6													1	5
Bacteroides nordii				10														8
Bacteroides oleiciplenus				4														4
Bacteroides ovatus				8														5
Bacteroides paurosaccharolyticus				1
Bacteroides phage B124-14				14													1	13
Bacteroides phage B40-8				14													1	13
Bacteroides propionicifaciens				2														2
Bacteroides pyogenes				1
Bacteroides reticulotermitis				1
Bacteroides salanitronis				6	4	4				2	5							2
Bacteroides salyersiae				4														4
Bacteroides sartorii				1
Bacteroides sp. 1_1_30				1
Bacteroides sp. 1_1_6				1
Bacteroides sp. 2_1_16				3													1	3
Bacteroides sp. 2_1_22				1
Bacteroides sp. 2_1_33B				4													2	3
Bacteroides sp. 3_1_19				2													2	2
Bacteroides sp. 3_1_23				3														3
Bacteroides sp. 3_1_33FAA				4													2	4
Bacteroides sp. 3_1_40A				6													6	6
Bacteroides sp. 3_2_5				4														3
Bacteroides sp. 4_1_36				2														2
Bacteroides sp. 4_3_47FAA				5													2	4
Bacteroides sp. 9_1_42FAA				7													5	7
Bacteroides sp. D1				1
Bacteroides sp. D2				6														5
Bacteroides sp. D20				4														4
Bacteroides sp. D22				1														5
Bacteroides stercoris				3														3
Bacteroides thetaiotaomicron				32	1	3					1					31		3
Bacteroides uniformis				2														1
Bacteroides vulgatus				27	1						1					26		3
Bacteroides xylanisolvens				11														1
Bacteroidetes bacterium GMD15A07				1														1
Bacteroidetes bacterium Ko710				2														1
Bacteroidetes bacterium MO48				1
Bacteroidetes bacterium N2				1														1
Bacteroidetes oral taxon 274				3														3
Baculentulus tienmushanensis				2														2
Baeomyces placophyllus				2														2
Baeomyces rufus
Baeospora myosura
Bagaza virus				1														1
Bahusakala longispora																		1
Baikalobia guttata
Bairdia sp.
Bairdiocopina sp. New Zealand				2														2
Balaenoptera acutorostrata				1														1
Balaenoptera bonaerensis				1														1
Balaenoptera brydei				1														1
Balaenoptera edeni				1														1
Balaenoptera musculus				1														1
Balaenoptera omurai				1														1
Balanophora fungosa
Balanotaenia bancrofti				1														1
Balanus crenatus
Balliopsis prieurii				1
Ballistosporomyces sasicola				1														1
Ballistosporomyces taupoensis				2														1
Balneatrix alpica				1														1
Balneola alkaliphila
Balneola vulgaris				4														2
Bamboo mosaic virus				7													1	6
Banana bract mosaic virus				2
Banana mild mosaic virus				3
Banana streak CA virus				2
Banana streak IM virus				2														2
Banana streak MY virus				2														1
Banana streak OL virus				2
Banana streak UA virus				2
Banana streak UI virus				2														1
Banana streak UL virus				2
Banana streak UM virus				3														1
Banana streak virus				2														1
Bangia fuscopurpurea				1														1
Bangia gloiopeltidicola				1														1
Bangia sp.
Bangia sp. CH620				1														1
Bangia sp. strain BCH1060				1													1	1
Bangia sp. strain BHH673				1														1
Bankia carinata				1
Barbulanympha sp. 3 AH-2011				1
Barbulanympha sp. Cp26																		1
Barentsia hildegardae				1														1
Barley mild mosaic virus				5														3
Barley stripe mosaic virus				1
Barley yellow dwarf virus				2														1
Barley yellow dwarf virus-GAV				4														3
Barley yellow dwarf virus-PAS				8														5
Barley yellow dwarf virus-PAV				9														6
Barley yellow mosaic virus				4
Barnesiella intestinihominis				3														1
Barnesiella viscericola				4														1
Barnettozyma hawaiiensis
Barnettozyma salicaria																		1
Barssia oregonensis				1														1
Bartonella australis				4		1												3
Bartonella bacilliformis				26		1										25		3
Bartonella birtlesii				3														1
Bartonella clarridgeiae				2														1
Bartonella doshiae				2														1
Bartonella elizabethae																		1
Bartonella florencae				1														1
Bartonella grahamii				27												26
Bartonella henselae				26	1											24
Bartonella melophagi				1														2
Bartonella quintana				23												21		1
Bartonella rattaustraliani				1														1
Bartonella rattimassiliensis				1														1
Bartonella senegalensis				2														2
Bartonella sp. DB5-6				1
Bartonella sp. TFC2				1														1
Bartonella tamiae				3														2
Bartonella tribocorum				25												24
Bartonella vinsonii				5														3
Bartonella washoensis				3														3
Basella rugose mosaic virus				3														2
Basicladia sp. UTEX LB 810
Basiria gracilis				1														1
Bastiania gracilis				1														1
Bat betaherpesvirus B7D8				21													11	19
Bat circovirus				1														1
Bat circovirus ZS/China/2011				1														1
Bat coronavirus BM48-31/BGR/2008				4														2
Bat coronavirus CDPHE15				2														2
Bat coronavirus HKU10				1
Bat gammaretrovirus				6														2
Bat hepatitis virus				17													1	13
Bat hepevirus
Bat mastadenovirus A				12													1	11
Bat mastadenovirus B				13														12
Bat picornavirus 1				3														2
Bat picornavirus 2				3														2
Bat polyomavirus				1
Bathybothrium rectangulum				1														1
Bathycoccus sp. RCC1105 virus BpV				6														4
Bathycrinus sp. D1425				1														1
Bathydoris clavigera
Bathyeurystomina sp. Cr78a				1														1
Bathylaimus sp. BHMM-2005				1														1
Bathylaimus sp. NAR14				3														2
Bathylaimus sp. NAR20				2														2
Bathylaimus sp. NUS11				3														3
Bathylaimus sp. TCR87				1														2
Bathypalaemonella sp. HDB-2008				1														1
Bathypallenopsis calcanea
Bathyphantes floralis				1
Bathysciadium sp. SWA-2010				1														2
Bathyteuthis abyssicola				1
Bathyxylophila sp. Vanuatu				1														1
Batistopsora crucis-filii
Batrachochytrium dendrobatidis				11														7
Batrachomoeus trispinosus				1
Batrachoseps attenuatus				1														1
Baudoinia compniacensis																		1
Baujardia mirabilis				1														1
Bavariicoccus seileri				2
Bdelloidea environmental sample				5													1	5
Bdelloura candida				1														1
Bdellovibrio bacteriovorus				30	5						3					27		6
Bdellovibrio exovorus				6	1						1						1	1
Beak and feather disease virus				1														1
Bean common mosaic virus				1														1
Bean leafroll virus				12													2	10
Bean necrotic mosaic virus				2	1	1					1
Bean yellow dwarf virus				1
Bean yellow mosaic virus				3
Bear Canyon mammarenavirus				1
Beauveria bassiana RNA virus 1				17													1	13
Bebaiotes sp. JMU-2006				1														1
Bebaru virus				3
Beet mild yellowing virus				4														3
Beet mosaic virus				2
Beet western yellows virus
Beet yellows virus				1
Beggiatoa alba				5														2
Beggiatoa sp. 1401-13				1														1
Beggiatoa sp. MS-81-1c				1														1
Beggiatoa sp. PS				2
Beggiatoa sp. SS				1
Begonia scapigera				1														1
Behningia sp. EP128				1														1
Beijerinckia indica				9	2	1					2							4
Beijerinckia sp. TB8				1														1
Beilong virus				1
Belliella baltica				7	2						2							2
Belnapia moabensis				1
Belonolaimus longicaudatus
Beluga Whale coronavirus SW1				5														2
Bembidion levettei				1														1
Bembidion quadrimaculatum				2														2
Bemisia tabaci				4														2
Benedenia hoshinai				2														1
Benedenia seriolae				3														1
Benedenia sp. DTJL																		1
Bensingtonia naganoensis
Benthamina alyxifolia																		1
Bergeyella zoohelcum				1														1
Bermanella marisrubri				3														2
Bernardetia litoralis				13	1	1					1							11
Berndtia purpurea				1														1
Beroe ovata				1														1
Berthellina citrina				1														1
Berwaldia schaefernai				7														6
Bescherellia brevifolia				1														1
Betacoronavirus 1				2
Betapapillomavirus 1				1														1
Betapapillomavirus 2				24													14	24
Betapapillomavirus 3				1														1
Beutenbergia cavernae				29	8	5					8					27		8
Bhargavaea cecembensis				11													1	9
Bhargavaea ginsengi				1														1
Bibersteinia trehalosi				10	5	4				1	5							2
Bicellariella ciliata																		1
Bicosoeca vacillans				1														2
Bicosoecida sp. SL204				1														1
Biddulphia sp. CCMP147																		1
Bidens mottle virus											1
Bifidobacterium adolescentis				28	4	1					3	2				20		3
Bifidobacterium angulatum				3														2
Bifidobacterium animalis				12	3	4					2							7
Bifidobacterium asteroides				14	5	2					4						1	6
Bifidobacterium bifidum				6	2	3				1	4							2
Bifidobacterium bohemicum				1														1
Bifidobacterium bombi
Bifidobacterium breve				10	1	6					2							4
Bifidobacterium catenulatum				19														17
Bifidobacterium choerinum				2
Bifidobacterium dentium				29	3	3					3					25		2
Bifidobacterium gallicum				5														2
Bifidobacterium longum				31	4	6					4					21	2	16
Bifidobacterium magnum																		1
Bifidobacterium minimum				1
Bifidobacterium moukalabense				1
Bifidobacterium pseudocatenulatum				16														15
Bifidobacterium sp. 12_1_47BFAA
Bifidobacterium sp. AGR2158				2
Bifidobacterium sp. oral clone CX010				3														3
Bifidobacterium subtile
Bifidobacterium thermophilum				7	3	1					3							3
Bigelowiella natans				4														2
Bilharziella polonica
Bilophila sp. 4_1_30				7														2
Bilophila wadsworthia				5														2
Bimichaelia sp. AMUENV088				1														1
Binucleata daphniae				6														5
Biomphalaria glabrata				1
Biomphalaria tenagophila				1														1
Bipalium trilineatum
Birgus latro
Bisgaard Taxon 10				4													1	5
Bisgaard Taxon 3				5													1	4
Bisgaard Taxon 32				5													1	4
Bisgaard Taxon 37				5													1	4
Bison bison				1														1
Bispira melanostigma																		1
Bivesicula claviformis																		1
Bizionia argentinensis				3														3
Black grass cryptic virus 2
Blackberry virus E				2
Blackberry virus Y				6														1
Blackfordia virginica				1													1	1
Blastobotrys terrestris				1														1
Blastocladiella emersonii				1
Blastococcus saxobsidens				12	3						2							3
Blastocystis cycluri																		1
Blastocystis geocheloni				1														1
Blastocystis hominis				14														6
Blastocystis lapemi				1
Blastocystis pythoni
Blastocystis sp.				4														3
Blastocystis sp. AFJ96-H1				4														3
Blastocystis sp. AFJ96-T8				4														3
Blastocystis sp. AFJ96-U12				4														3
Blastocystis sp. BJ99-319				4														3
Blastocystis sp. BJ99-569				4														3
Blastocystis sp. C12				4														3
Blastocystis sp. CK92-4				4														3
Blastocystis sp. GECA2				4														3
Blastocystis sp. GEPA2				4														3
Blastocystis sp. GERA3a				4														3
Blastocystis sp. GERA3b				4														3
Blastocystis sp. JEB-2010				4														3
Blastocystis sp. KINIX2				4														3
Blastocystis sp. M5				2														1
Blastocystis sp. R44				4														3
Blastocystis sp. RN94-9				4														3
Blastomonas sp. AAP53				1
Blastomonas sp. CACIA14H2				2
Blastomyces dermatitidis				2										1
Blastopirellula marina				6														3
Blattabacterium punctulatus				7	1						1							1
Blattabacterium sp. (Blaberus giganteus)				5													1	2
Blattabacterium sp. (Blatta orientalis)				3														3
Blattabacterium sp. (Blattella germanica)				25												23		1
Blattabacterium sp. (Cryptocercus primarius)				1									1
Blattabacterium sp. (Mastotermes darwiniensis)				1														1
Blattabacterium sp. (Nauphoeta cinerea)				1
Blattabacterium sp. (Periplaneta americana)				27												22		3
Blattodean ambidensovirus 1				2														1
Blautia hansenii				5														1
Blautia hydrogenotrophica				9														5
Blautia obeum				2														1
Blautia producta				1
Blautia sp. KLE 1732				1
Blautia sp. Ser5
Blautia wexlerae				1
Blepharisma americanum				1														1
Blepharocorys uncinata				1														1
Blidingia dawsonii
Blueberry virus A				1
Bluetongue virus				8														7
Blumeria graminis				4										1
Boccardiella ligerica				1														1
Bodo celer
Bodo saltans				2														2
Bodo sp. ATCC 50149				1														1
Bodo uncinatus				1														1
Bodonidae sp. Dev1				1														1
Bodonidae sp. RS407A2				1														1
Bohadschia marmorata
Bohadschia vitiensis				1														1
Bojamyces repens				1														1
Bolitoglossa n. sp. RLM-2004				1														1
Bolivina spathulata																		1
Bombus hypocrita				1
Bombus terrestris				2
Bombyx mori				1														1
Bombyx mori Macula-like virus				1														1
Bombyx mori nucleopolyhedrovirus				1													20	1
Bonamia sp. SC2006				1
Bonnemaisonia asparagoides				1														1
Bonneviella regia				2														2
Boodlea composita
Borago officinalis				4													1	4
Borassus flabellifer				1														1
Border disease virus				3														1
Bordetella avium				29	4	3					3					26		5
Bordetella bronchiseptica				30	2	2		1		1	3	1				28		2
Bordetella hinzii				1
Bordetella holmesii				4														3
Bordetella parapertussis				30	3	4				2	2	1				27	1	2
Bordetella pertussis				31	1	1					1	1			1	25	1	18
Bordetella petrii				34	8	12					6					31
Bordetella sp. FB-8				2
Bordetella trematum				3
Borelis schlumbergeri				5														5
Boreophyllum aestivale																		1
Borna disease virus				1
Borrelia anserina				1
Borrelia coriaceae				1
Borrelia crocidurae				10	2	1					1				1		1	4
Borrelia duttonii				27	2	2					3				1	23	3	7
Borrelia hermsii				25												18		2
Borrelia hispanica				1
Borrelia miyamotoi				9														9
Borrelia parkeri				1
Borrelia persica				1
Borrelia recurrentis				24	1											21		6
Borrelia sp. R57				3													1	2
Borrelia turicatae				26												19		2
Borreliella afzelii	1			29	2	5	1		1	1	2				1	25		3
Borreliella bavariensis				23	1	1				1	1	1				23		4
Borreliella bissettii				6	1	3					1							2
Borreliella burgdorferi	1			29	1	4	1		1	1	1				2	24	3	12
Borreliella finlandensis				9														7
Borreliella garinii				5	1	2					1				1		1	2
Borreliella spielmanii				3														3
Borreliella valaisiana				9	1	1			1	1	1							4
Bos grunniens				6														2
Bos javanicus				1														1
Bos mutus				5														1
Bosea thiooxidans				1														1
Bosmaella japonica
Bostrychus sinensis				1														1
Bothriocroton undatum				1														1
Bothriometopus macrocnemis				5														4
Bothromesostoma sp.				1														1
Bothropolys sp. SP-2004				1														1
Botrychium lunaria				1														1
Botryllus schlosseri				1														1
Botryocladia ebriosa				1													1	1
Botryococcus braunii				3														4
Botryosphaerella sudetica				1														1
Botryotinia fuckeliana totivirus 1				19													3	17
Botrytis cinerea				8										1				2
Botrytis virus F				6														2
Botrytis virus X				6
Bougainvillea chlorotic vein banding virus				3														1
Boveria subcylindrica				1														1
Bovine adenovirus D				7														3
Bovine adenovirus E				6														1
Bovine alphaherpesvirus 1				28													18	28
Bovine alphaherpesvirus 5				1
Bovine astrovirus B170/HK				3														1
Bovine astrovirus B18/HK				1
Bovine astrovirus B76-2/HK				1
Bovine foamy virus				24													9	24
Bovine gammaherpesvirus 4				19													9	18
Bovine immunodeficiency virus				6														1
Bovine leukemia virus				13														8
Bovine mastadenovirus B				13														11
Bovine papular stomatitis virus				18													7	17
Bovine respiratory syncytial virus				1
Bovine rhinitis B virus				1														1
Bovine viral diarrhea virus 2				1														1
Bovine viral diarrhea virus 3				1														1
Bowenia spectabilis				1														1
Boyliae praeputiale				2														2
Brachinus armiger				1														1
Brachionus patulus				1														1
Brachionus plicatilis				5														3
Brachybacterium faecium				29	13	6					12					24		4
Brachybacterium muris				9										2			1	10
Brachybacterium paraconglomeratum				9														4
Brachybacterium sp. DST2				2														2
Brachybacterium squillarum				9														4
Brachylaima thompsoni																		1
Brachymonas chironomi				6								1					1	3
Brachymonas denitrificans				2														2
Brachyptera seticornis				2														2
Brachyspira alvinipulli				1								1
Brachyspira hampsonii				9													1	8
Brachyspira hyodysenteriae				30	1	1				1	1					30		7
Brachyspira innocens				1								1					1	1
Brachyspira intermedia				21	1	1				1	1							16
Brachyspira murdochii				16	2	2				1	2						6	13
Brachyspira pilosicoli				14	1	1					1						2	11
Bracteacoccus grandis				1														1
Bracteacoccus minor				1														1
Bracteacoccus sp. KF-2011e				1														1
Bracteacoccus sp. KF-2011f				1														1
Bradypus tridactylus				1
Bradyrhizobiaceae bacterium S28				1														1
Bradyrhizobium diazoefficiens		1		34	10	8					8					33		7
Bradyrhizobium elkanii				15													5	13
Bradyrhizobium genosp. SA-4				5								1
Bradyrhizobium japonicum		2		16	8	6					7							11
Bradyrhizobium liaoningense				9													1	7
Bradyrhizobium lupini				4														2
Bradyrhizobium oligotrophicum				16	12	7					8						1	7
Bradyrhizobium sp.				1														2
Bradyrhizobium sp. 2FB3				1														2
Bradyrhizobium sp. ARR65				1														2
Bradyrhizobium sp. Ai1a-2				1														2
Bradyrhizobium sp. BTAi 1				1													2	2
Bradyrhizobium sp. BTAi1	1	6		1	11	10	1		1	7	9	7				29	1	2
Bradyrhizobium sp. CCBAU 15544				4													1	2
Bradyrhizobium sp. CCBAU 15615				1														2
Bradyrhizobium sp. CCBAU 43298				1														2
Bradyrhizobium sp. CCGE-LA001				1														2
Bradyrhizobium sp. Cp5.3				4														2
Bradyrhizobium sp. DFCI-1				1								8		2				2
Bradyrhizobium sp. Ec3.3				1														2
Bradyrhizobium sp. HSS-01				1														2
Bradyrhizobium sp. JGI 0001002-A22				1														2
Bradyrhizobium sp. OHSU_III				1														2
Bradyrhizobium sp. ORS 278				1	11	6				1	9					32	1	2
Bradyrhizobium sp. ORS 285				1														2
Bradyrhizobium sp. ORS 375				15														11
Bradyrhizobium sp. RP2				1														1
Bradyrhizobium sp. S23321				1	10	8					11							2
Bradyrhizobium sp. STM 3809				10														4
Bradyrhizobium sp. STM 3843				21													9	22
Bradyrhizobium sp. Tv2a-2				1														2
Bradyrhizobium sp. URBM1				1														1
Bradyrhizobium sp. URHA0002				1														2
Bradyrhizobium sp. URHA0013				1														2
Bradyrhizobium sp. WSM1253				1														2
Bradyrhizobium sp. WSM1417				2														2
Bradyrhizobium sp. WSM1743				1														2
Bradyrhizobium sp. WSM2254				1														2
Bradyrhizobium sp. WSM2793				1														2
Bradyrhizobium sp. WSM3983				1														2
Bradyrhizobium sp. WSM4349				1														2
Bradyrhizobium sp. WSM471				1														2
Bradyrhizobium sp. YR681				1														2
Bradyrhizobium sp. th.b2				1														2
Bradyrhizobium yuanmingense				7														4
Branchiomma sp. AM E3577				1														2
Branchiostoma floridae
Brassica yellows virus				1
Braunsia nigriceps
Brenneria rubrifaciens				3													1	3
Brenneria sp. EniD312				13														7
Brettanomyces bruxellensis				8													1	7
Brettanomyces custersianus				8														2
Brettanomyces naardenensis				1														1
Brevibacillus agri				2														1
Brevibacillus borstelensis				1								1
Brevibacillus brevis		2		32	7	4				1	6	1				30	3	21
Brevibacillus formosus				1													1	1
Brevibacillus ginsengisoli				2														2
Brevibacillus laterosporus				15													1	10
Brevibacillus massiliensis				13								1					1	7
Brevibacillus panacihumi				2
Brevibacillus sp. AV-Pb				1														2
Brevibacillus sp. BC25				22													4	22
Brevibacillus sp. CCBAU 10720				3													1	3
Brevibacillus sp. CF112				7														4
Brevibacillus sp. D295				2														1
Brevibacillus sp. E187				1														1
Brevibacillus sp. MC-Z				3														2
Brevibacillus sp. Ob 17				1													1	1
Brevibacillus sp. P-6				1													1	1
Brevibacillus sp. PC6				4													1	4
Brevibacillus sp. R-7152				2														2
Brevibacillus thermoruber				3								1
Brevibacterium casei				2														1
Brevibacterium linens				13													1	11
Brevibacterium mcbrellneri				8														6
Brevibacterium senegalense				19													1	17
Brevibacterium sp. LB12				2													1	2
Brevibacterium sp. SK35
Brevibacterium sp. VCM10				3								1
Brevicoryne brassicae picorna-like virus				1
Brevistachys subsimplex																		1
Brevundimonas abyssalis				1
Brevundimonas aveniformis				1
Brevundimonas bacteroides				1														1
Brevundimonas diminuta				11													2	8
Brevundimonas lenta				1														1
Brevundimonas naejangsanensis				1
Brevundimonas sp. BAL3				2								1
Brevundimonas sp. BJ-22
Brevundimonas sp. Tibet-IK73				1														1
Brevundimonas subvibrioides				12	4	5					3							6
Broad bean mottle virus
Brochothrix campestris				1
Brochothrix phage A9				1	1						1
Brochothrix sp. TM17_3				3														2
Broeckina sp. 835				3														3
Brome streak mosaic virus				3														1
Brooksia rostrata				1														1
Brucella abortus				23	2	4					2	2				16		4
Brucella canis				23	1	5					1					16	1	1
Brucella ceti				8		7												4
Brucella inopinata				7								2					5	6
Brucella melitensis				28	4	8				1	4	1				21		9
Brucella microti				19	1	6										11
Brucella neotomae				1
Brucella ovis				29	3	8					2					27	5	7
Brucella pinnipedialis				7	1	6					1
Brucella sp. 63/311				2								1
Brucella sp. 83/13				27													10	24
Brucella sp. BO2				6								1					5	6
Brucella sp. F5/06				1								1
Brucella sp. NF 2653				3														4
Brucella sp. NVSL 07-0026				4													1	4
Brucella suis				24	3	5				2	3					15	4	7
Bruguiera gymnorhiza				1														1
Bryometopus atypicus				1														1
Bryonosema plumatellae				5														4
Bryophrya gemmea																		1
Bryopsis hypnoides
Bucegia romanica
Buchnera aphidicola				32	9	5					7					28	2	13
Buckleyzyma kluyveri-nielii
Buddenbrockia plumatellae				4														4
Budvicia aquatica				1
Buergeria buergeri				1														1
Bufo japonicus				1
Bugula neritina				2
Bugulina fulva																		1
Bugulina stolonifera				1														1
Bugulina turbinata																		1
Bulimina marginata				1														1
Bulinus liratus
Bulleidia extructa				5														4
Bullera sp. TY-254				1
Bulleribasidium begoniae				1
Bulleribasidium setariae				1
Bundibugyo ebolavirus				3														2
Bunonema reticulatum				2														1
Bunonema richtersi				2														1
Bunonema sp.				2														1
Bunostomum phlebotomum				1														1
Bunyamwera orthobunyavirus				1														1
Burkholderia ambifaria	1	2	1	30	8	7	1	1	1	6	9	2		2		28	1	7
Burkholderia cenocepacia				29	9	6				5	9	1				28	2	7
Burkholderia cepacia				14	7	7				5	8	3					5	9
Burkholderia dolosa				9								1						4
Burkholderia gladioli				21	10	10				3	12	1						5
Burkholderia glumae				34	13	9				2	12					32	1	9
Burkholderia lata				30	12	7				6	11	1				28	2	5
Burkholderia mallei	1			33	11	4	1			1	11	1			2	29	2	5
Burkholderia multivorans				34	12	11				6	13	2				32	1	22
Burkholderia oklahomensis				18													1	12
Burkholderia phage BcepB1A				1	1	1					1
Burkholderia phage KL3				1
Burkholderia phage KS9				1
Burkholderia phage ST79				1
Burkholderia pseudomallei				32	4	6		1		3	4	1				31	1	7
Burkholderia pyrrocinia				20								1					1	18
Burkholderia sp. A3I14				1													1	1
Burkholderia sp. AU4i				9								1		2
Burkholderia sp. BT03				3													1	2
Burkholderia sp. Br3432				1													1	2
Burkholderia sp. Br3466				2													1	3
Burkholderia sp. CCGE1001				6	1	2					2							2
Burkholderia sp. CCGE1002		1		13	10	5				2	9							5
Burkholderia sp. CCGE1003				14	6	3				1	6							4
Burkholderia sp. Ch1-1				19													2	18
Burkholderia sp. DF4EH10				2														2
Burkholderia sp. DF5EH1				3														3
Burkholderia sp. FDS-1				2													1	1
Burkholderia sp. H160				6														6
Burkholderia sp. JPY251				3														2
Burkholderia sp. JPY347				7														3
Burkholderia sp. JS150				2														1
Burkholderia sp. KJ006				8	2	6					4							3
Burkholderia sp. M12				1													1	1
Burkholderia sp. M701				3													1	3
Burkholderia sp. NAP1				1													1	1
Burkholderia sp. RPE64				12	7	4					6							2
Burkholderia sp. SJ98				4														2
Burkholderia sp. TJI49				8								1					1	5
Burkholderia sp. UYPR1.413				6
Burkholderia sp. VE22				1														1
Burkholderia sp. WSM2230				1
Burkholderia sp. WSM2232				2
Burkholderia sp. WSM4176				3														4
Burkholderia sp. YI23				12	9	5				3	8							2
Burkholderia sp. enrichment culture clone Ah2_2.2				1														1
Burkholderia sp. kmd_134				2													1	2
Burkholderia sp. kmd_446				2													1	2
Burkholderia sp. oral clone AK168				2													1	2
Burkholderia sp. wp26				3														3
Burkholderia territorii
Burkholderia thailandensis				32	8	7				1	6				1	31		4
Burkholderia ubonensis				7								1						4
Burkholderia vietnamiensis				31	2	4				1	4	1				29		5
Burkholderia virus BcepC6B				1	1						1
Burkholderia virus Bcepmigl				1
Burkholderia virus phi6442				1
Burkholderia virus phiE125				2						1	1
Burkholderia virus phiE202				1							1
Burkholderia virus phiE255				1		1
Burkholderiales bacterium 1_1_47				2
Burkholderiales bacterium JOSHI_001				4														2
Burmannia alba				1														1
Burmannia damazii
Burmannia hexaptera				1														1
Burmannia itoana
Burmannia latialata
Burmannia nepalensis				1														1
[truncated: 10,747 more rows]

## Sheet: false negatives
	Blast-Ensemble	BlastMeganFilteredLiberal	BlastMeganFiltered	COMMUNITY	ClarkM1Default	ClarkM4Spaced	Diamond-Ensemble	DiamondMegan	Gottcha	KrakenFiltered	Kraken	LMAT	MetaFlow	MetaPallette	Metaphlan	NBC	PhyloSift90pct	PhyloSift
'Deinococcus soli' Zhang et al. 2011
Abalone herpesvirus Victoria/AUS/2009
Abeoforma whisleri
Abispa ephippium
Ablabesmyia rhamphe
Absidia repens
Acanthamoeba castellanii
Acanthamoeba castellanii mamavirus
Acanthamoeba polyphaga mimivirus
Acanthamoeba sp. Ac_E1a
Acanthamoeba sp. EI1
Acanthamoeba sp. KA/E9
Acanthamoeba sp. R2-1
Acanthamoeba sp. UWC1
Acanthamoeba sp. UWC12
Acanthobdella peledina
Acanthobothrium sp. 1
Acanthocardia tuberculata
Acanthocephaloides propinquus
Acanthoceras sp. 6vii09-1A
Acanthocystis turfacea Chlorella virus 1
Acanthoneta sp. 18 SL-2010
Acanthopharynx micans
Acanthoptilum sp.
Acaricomes phytoseiuli
Acarospora cf. dissipata
Acartia tonsa
Acarus siro
Acaryochloris marina
Acaryochloris sp. CCMEE 5410
Acaryochloris sp. JJ7-5
Acaudina molpadioides
Acaulospora colombiana
Acaulospora laevis
Acaulospora sp. ACAred
Acaulospora sp. W3424
Acaulospora spinosa
Acerentulus traegardhi
Acestrorhynchus sp. NM-2010
Acetabularia acetabulum
Acetabularia kilneri
Acetabularia major
Acetabularia peniculus
Acetabularia schenckii
Acetivibrio cellulolyticus
Acetoanaerobium sticklandii		1	1					1						1		1
Acetobacter aceti
Acetobacter nitrogenifigens
Acetobacter oeni
Acetobacter pasteurianus														1		1
Acetobacter pomorum
Acetobacter sp. JG-2009
Acetobacter tropicalis
Acetobacteraceae bacterium AT-5844
Acetobacterium woodii
Acetohalobium arabaticum
Acetomicrobium hydrogeniformans
Acetomicrobium mobile
Acetonema longum
Achaetodactylus leleupi
Acheilognathus signifer
Achelia bituberculata
Achnanthes brevipes
Acholeplasma axanthum
Acholeplasma brassicae
Acholeplasma equifetale
Acholeplasma hippikon
Acholeplasma laidlawii			1					1						1
Acholeplasma oculi
Acholeplasma palmae
Acholeplasma sp. CODA 1G
Acholeplasma vituli
Achromatium minus
Achromatium oxaliferum
Achromatium sp. HK13
Achromatium sp. JD8
Achromobacter arsenitoxydans
Achromobacter insuavis
Achromobacter piechaudii
Achromobacter xylosoxidans
Aciculosporium take
Acidaminococcus fermentans								1						1
Acidaminococcus intestini			1					1					1	1		1	1
Acidianus brierleyi
Acidianus convivator
Acidianus hospitalis			1					1						1		1
Acidianus sp. BT
Acidilobus saccharovorans								1						1		1
Acidimicrobium ferrooxidans
Acidiphilium cryptum
Acidiphilium multivorum													1			1	1
Acidiphilium sp. PM
Acidipropionibacterium acidipropionici
Acidipropionibacterium jensenii
Acidipropionibacterium thoenii
Acidithiobacillus caldus														1		1
Acidithiobacillus cuprithermicus
Acidithiobacillus ferrivorans								1						1		1
Acidithiobacillus ferrooxidans		1	1					1					1	1	1		1
Acidithiobacillus sp. DBS-2
Acidithiobacillus sp. GGI-221
Acidithiobacillus sp. Tf
Acidithiobacillus thiooxidans
Acidobacterium capsulatum								1					1	3
Acidocella sp. MX-AZ02
Acidothermus cellulolyticus								1	1				2	7	1		1	1
Acidovorax avenae							1	1	1				1	2	1	2
Acidovorax caeni
Acidovorax citrulli			1					1					1	1
Acidovorax defluvii
Acidovorax delafieldii
Acidovorax ebreus
Acidovorax radicis
Acidovorax sp. AHL 5
Acidovorax sp. Antarctic IS08
Acidovorax sp. CF316
Acidovorax sp. JHL-3
Acidovorax sp. JHL-9
Acidovorax sp. JS42
Acidovorax sp. KKS102
Acidovorax sp. MR-S7
Acidovorax sp. NO-1
Acidovorax sp. S7
Aciduliprofundum boonei								1					1	3		2
Aciduliprofundum sp. MAR08-339
Acineta sp. OSW-2003-3
Acinetobacter bacteriophage AP22
Acinetobacter baumannii													3	2	2
Acinetobacter baylyi
Acinetobacter beijerinckii
Acinetobacter bereziniae
Acinetobacter bouvetii
Acinetobacter brisouii
Acinetobacter calcoaceticus
Acinetobacter gerneri
Acinetobacter guillouiae
Acinetobacter gyllenbergii
Acinetobacter haemolyticus
Acinetobacter indicus
Acinetobacter johnsonii
Acinetobacter junii
Acinetobacter lwoffii
Acinetobacter nectaris
Acinetobacter nosocomialis
Acinetobacter oleivorans																1
Acinetobacter parvus
Acinetobacter phage Ac42
Acinetobacter phage Acj9
Acinetobacter phage Bphi-B1251
Acinetobacter pittii
Acinetobacter radioresistens
Acinetobacter rudis
Acinetobacter schindleri
Acinetobacter seifertii
Acinetobacter sp. 528
Acinetobacter sp. ADP1
Acinetobacter sp. ANC 3862
Acinetobacter sp. ANC 4105
Acinetobacter sp. CIP 102159
Acinetobacter sp. CIP 51.11
Acinetobacter sp. CIP 53.82
Acinetobacter sp. CIP A162
Acinetobacter sp. FLL8
Acinetobacter sp. GG2
Acinetobacter sp. GIST-MLI60
Acinetobacter sp. GIST-OutAn1
Acinetobacter sp. HA
Acinetobacter sp. HIRFA32
Acinetobacter sp. LCR84
Acinetobacter sp. MDS7A
Acinetobacter sp. NBCS09
Acinetobacter sp. NBRC 100985
Acinetobacter sp. NCTC 10304
Acinetobacter sp. NCTC 7422
Acinetobacter sp. NIPH 2171
Acinetobacter sp. NIPH 236
Acinetobacter sp. NIPH 284
Acinetobacter sp. NIPH 542
Acinetobacter sp. NIPH 713
Acinetobacter sp. NIPH 758
Acinetobacter sp. NIPH 809
Acinetobacter sp. NIPH 817
Acinetobacter sp. NIPH 899
Acinetobacter sp. OIFC021
Acinetobacter sp. P8-3-8
Acinetobacter sp. PmeaMuc16
Acinetobacter sp. SRR-55
Acinetobacter sp. Sea-12
Acinetobacter sp. TG19627
Acinetobacter sp. TG2027
Acinetobacter sp. TG27347
Acinetobacter sp. W9-3
Acinetobacter sp. WC-141
Acinetobacter sp. WC-743
Acinetobacter sp. Y3A
Acinetobacter sp. zf-104-II
Acinetobacter sp. zf-IIRht10
Acinetobacter tandoii
Acinetobacter tjernbergiae
Acinetobacter towneri
Acinetobacter ursingii
Acinetobacter venetianus
Acinetobacter virus 133
Acinetobacter virus AbC62
Acinonyx jubatus
Acipenser schrenckii
Acmostomum dioicum
Acochlidium fijiense
Acoela sp. Asp2
Acoela sp. Belize-GG-2003
Acotyledon paradoxa
Acraea issoria
Acrasis rosea
Acricotopus lucens
Acrochordus granulatus
Acrorhynchides robustus
Acrosiphonia sp. SAG-127.80
Acrospermum compressum
Acrospermum gramineum
Acrosphaera sp. CR6A
Acrostichus sp. RGD193
Actinidia virus B
Actinoalloteichus spitiensis
Actinobacillus capsulatus
Actinobacillus minor
Actinobacillus pleuropneumoniae
Actinobacillus porcinus
Actinobacillus seminis
Actinobacillus succinogenes													3	3	3		1
Actinobacillus suis
Actinobacillus ureae
Actinobaculum massiliense
Actinokineospora enzanensis
Actinokineospora inagensis
Actinomadura atramentaria
Actinomadura catellatispora
Actinomadura echinospora
Actinomadura flavalba
Actinomadura madurae
Actinomadura oligospora
Actinomadura rifamycini
Actinomadura sp. 172301
Actinomadura sp. E6
Actinomyces coleocanis
Actinomyces genomosp. C1
Actinomyces georgiae
Actinomyces graevenitzii
Actinomyces hongkongensis
Actinomyces hordeovulneris
Actinomyces massiliensis
Actinomyces naeslundii
Actinomyces neuii
Actinomyces odontolyticus		3	3		3	3			3	3	3		3	2		3
Actinomyces oris
Actinomyces sp.
Actinomyces sp. GTC3949
Actinomyces sp. HPA0247
Actinomyces sp. ICM39
Actinomyces sp. ICM47
Actinomyces sp. ICM54
Actinomyces sp. ICM58
Actinomyces sp. oral taxon 170
Actinomyces sp. oral taxon 171
Actinomyces sp. oral taxon 172
Actinomyces sp. oral taxon 175
Actinomyces sp. oral taxon 178
Actinomyces sp. oral taxon 180
Actinomyces sp. oral taxon 181
Actinomyces sp. oral taxon 448
Actinomyces sp. oral taxon 848
Actinomyces sp. oral taxon 849
Actinomyces sp. ph3
Actinomyces timonensis
Actinomyces turicensis
Actinomyces urogenitalis
Actinomyces vaccimaxillae
Actinomyces viscosus
Actinomycetospora chiangmaiensis
Actinoplanes friuliensis
Actinoplanes globisporus
Actinoplanes missouriensis
Actinoplanes sp. N902-109
Actinoplanes sp. SE50/110
Actinopolymorpha alba
Actinopolymorpha singaporensis
Actinopolyspora halophila
Actinopolyspora mortivallis
Actinoptychus sp. SA19Ai4
Actinospica robiniae
Actinosynnema mirum			1					1					1	1
Actinotignum schaalii
Actus salvadoricus
Acyrthosiphon pisum
Adalia decempunctata
Adelina dimidiata
Adelium sp. NCS-2009
Adeno-associated dependoparvovirus A
Adeno-associated dependoparvovirus B
Adenolinum lewisii
Adeuomphalus elegans
Adiantum capillus-veneris
Adlercreutzia equolifaciens
Adoxophyes honmai
Adoxophyes honmai entomopoxvirus 'L'
Adoxophyes honmai nucleopolyhedrovirus
Adoxophyes orana granulovirus
Adoxophyes orana nucleopolyhedrovirus
Adriamonas peritocrescens
Aduncospiculum halicti
Advenella kashmirensis
Advenella mimigardefordensis
Aedes albopictus
Aedes atropalpus
Aedes flavivirus
Aequorivita sublithincola
Aerococcus urinae
Aerococcus urinaeequi
Aerococcus viridans
Aeromicrobium kwangyangensis
Aeromicrobium marinum
Aeromicrobium massiliense
Aeromonas caviae
Aeromonas dhakensis
Aeromonas diversa
Aeromonas hydrophila
Aeromonas media
Aeromonas molluscorum
Aeromonas phage PX29
Aeromonas phage phiAS5
Aeromonas salmonicida														2		1
Aeromonas sp. MDS8
Aeromonas sp. NKY-1
Aeromonas sp. PAR2A
Aeromonas veronii			1					1					1	1		1	1
Aeromonas virus AS4
Aeromonas virus phiO18P
Aeropyrum camini
Aeropyrum pernix					1	1								2
Aestuariimicrobium kwangyangense
Aetacarus sp. n. AD537
Afifella pfennigii
Afipia birgiae
Afipia broomeae
Afipia clevelandensis
Afipia felis
Afipia genosp. 6
Afipia sp. 1NLS2
Afipia sp. BAC313
Afipia sp. P52-10
African swine fever virus
Afrochthonius godfreyi
Afroestricus chiastoneurus
Afrolistrophorus sp. n. AD408
Afrosternophorus sp. JM-2008
Agamermis sp. BH-2006
Agaricus bisporus
Agarivorans sp. HE10
Agelas schmidti
Ageratum yellow vein China virus
Agfa flexilis
Aggregata octopiana
Aggregatibacter actinomycetemcomitans													1
Aggregatibacter aphrophilus													1
Aggregatibacter segnis
Aggregatibacter sp. oral taxon 458
Aglaophamus australiensis
Aglaophamus dibranchis
Aglaophamus groenlandiae
Aglaophamus pulchra
Aglaophenia tubiformis
Agolohymena aspidocauda
Agonandra macrocarpa
Agostocaris sp. HDB-2008
Agriognatha espanola
Agriosphodrus dohrni
Agrobacterium albertimagni
Agrobacterium fabrum								1
Agrobacterium larrymoorei
Agrobacterium sp. 224MFTsu3.1
Agrobacterium sp. ATCC 31749
Agrobacterium sp. BK22
Agrobacterium sp. CCBAU 10749
Agrobacterium sp. H13-3
Agrobacterium sp. LKXJ-2
Agrobacterium sp. ZX09
Agrobacterium tumefaciens													1	1	1		1
Agrobacterium vitis														1
Agrococcus pavilionensis
Agrococcus sp. DNPRC1034
Agrococcus sp. QSSC2-2
Agromyces italicus
Agromyces mediolanus
Agromyces salentinus
Agromyces sp. IY07-4
Agromyces subbeticus
Agrotis ipsilon multiple nucleopolyhedrovirus
Agrotis segetum granulovirus
Ahrensia kielensis
Ahrensia sp. R2A130
Aichivirus A
Aichivirus C
Aigarchaeota archaeon JGI 0000001-H6
Aigarchaeota archaeon SCGC AAA471-A16
Aigarchaeota archaeon SCGC AAA471-E14
Aka mucosa
Akkermansia muciniphila								1						1
Alabidocarpus intercalatus
Alacrinella limnoriae
Alatospora acuminata
Albinaria caerulea
Albugo laibachii
Alcaligenes faecalis
Alcaligenes sp. 259357
Alcaligenes sp. 77b
Alcaligenes sp. BBTR16
Alcaligenes sp. CHN5
Alcaligenes sp. DBTD
Alcaligenes sp. HT19
Alcaligenes sp. I
Alcaligenes sp. RCT1
Alcaligenes sp. SBT-2
Alcanivorax borkumensis								1					1	2
Alcanivorax dieselolei
Alcanivorax hongdengensis
Alcanivorax pacificus
Alcanivorax sp. 43B_GOM-46m
Alcanivorax sp. 97CO-5
Alcanivorax sp. ANT-2400 S4
Alcanivorax sp. B-3025
Alcanivorax sp. DG813
Alcanivorax sp. DG881
Alcelaphine gammaherpesvirus 1
Alcelaphine gammaherpesvirus 2
Alces alces
Alcyonidium gelatinosum
Alcyonidium mamillatum
Alebion sp. SMD-2008
Alentia gelatinosa
Aleurochiton aceris
Aleurodicus dugesii
Alexandrium ostenfeldii
Alexandrium satoanum
Alexandrium tamarense
Alexandrium tamiyavanichi
Algerian watermelon mosaic virus
Algicola sagamiensis
Algidimarina propionica
Algoriphagus machipongonensis
Algoriphagus vanfongensis
Aliagarivorans taiwanensis
Alicorhagidia sp. RHT-1997
Alicycliphilus denitrificans													1	2		1
Alicyclobacillus acidocaldarius													1	1		1
Alicyclobacillus cycloheptanicus
Alicyclobacillus hesperidum
Alicyclobacillus sp. 5C
Alicyclobacillus sp. AYTae-33
Alicyclobacillus sp. CLG
Aliiglaciecola lipolytica
Aliihoeflea aestuarii
Aliihoeflea sp. 2WW
Aliivibrio fischeri
Aliivibrio logei
Aliivibrio salmonicida													1
Alinda biplicata
Aliolimnatis michaelseni
Aliquandostipite separans
Alishewanella aestuarii
Alishewanella agri
Alishewanella jeotgali
Alistipes finegoldii
Alistipes ihumii
Alistipes indistinctus
Alistipes obesi
Alistipes onderdonkii
Alistipes putredinis
Alistipes senegalensis
Alistipes shahii			1					1					1	1		1
Alistipes sp. HGB5
Alistipes timonensis
Alitta succinea
Alkalibacillus haloalkaliphilus
Alkalibacillus sp. PL203
Alkaliflexus imshenetskii
Alkalilimnicola ehrlichii								1					3	2	3		2
Alkaliphilus metalliredigens								1					3	4	3
Alkaliphilus oremlandii								1						1
Alkaliphilus sp. Iso-W1
Alkaliphilus transvaalensis
Allantion sp. CCAP 1906/1
Allium virus X
Allobacillus halotolerans
Allocetraria madreporiformis
Allochromatium vinosum
Allofrancisella guangzhouensis
Allofustis seminis
Alloiococcus otitis
Alloionema appendiculatum
Allomachilis froggatti
Allomyces macrogynus
Allopauropus sp. PA0200002
Alloprevotella rava
Alloprevotella tannerae
Alloscardovia criceti
Alloscardovia sp. OB7196
Allostoma neostiliferum
Allothyrus cf. constrictus OSAL004751
Allpahuayo mammarenavirus
Alphacoronavirus 1
Alphacoronavirus 2
Alphamesonivirus 1
Alphapapillomavirus 1
Alphapapillomavirus 10
Alphapapillomavirus 11
Alphapapillomavirus 12
Alphapapillomavirus 13
Alphapapillomavirus 14
Alphapapillomavirus 2
Alphapapillomavirus 3
Alphapapillomavirus 4
Alphapapillomavirus 5
Alphapapillomavirus 6
Alphapapillomavirus 7
Alphapapillomavirus 8
Alphapapillomavirus 9
Alstroemeria virus x
Alternanthera mosaic virus
Alternaria alternantherae
Alternaria alternata virus 1
Alternaria arborescens
Alternaria brassicicola
Alternaria caespitosa
Alteromonadaceae bacterium MOLA 142
Alteromonadaceae bacterium R8
Alteromonadales bacterium TW-7
Alteromonas halophila
Alteromonas macleodii													2	2		2
Alteromonas mediterranea
Alteromonas naphthalenivorans								1						1	1	1
Alteromonas phage vB_AmaP_AD45-P
Alteromonas sp. ALT199
Alteromonas sp. O-TC11A
Alteromonas tagae
Alvinactis chessi
Alvinella caudata
Alvinella pompejana epibiont
Alytes obstetricans
Amapar mammarenavirus
Amastigomonas mutabilis
Amastigomonas sp.
Amastigomonas sp. Millport
Amasya cherry disease associated chrysovirus
Amathia citrina
Amaurochaete comata
Ambispora fennica
Ambispora granatensis
Ambispora leptoticha
Amblyomma dubitatum
Amblyomma elaphense
Amblyomma fimbriatum
Amblyomma triguttatum
Amblyospora californica
Amblyospora canadensis
Amblyospora cinerei
Amblyospora connecticus
Amblyospora criniferis
Amblyospora ferocious
Amblyospora indicola
Amblyospora khaliulini
Amblyospora sp.
Amblyospora stimuli
Amblyospora weiseri
Amblyosyllis sp. AAN-2002
Amblypygi sp. WW-1999
Ambrosiozyma llanquihuensis
Ambrosiozyma platypodis
Ambystoma 'unisexual hybrid complex'
Ambystoma andersoni
Ambystoma californiense
Ambystoma dumerilii
Ambystoma texanum
Ambystoma tigrinum virus
American hop latent virus
Americhernes sp. WW-2000
Amia calva
Aminiphilus circumscriptus
Aminobacter sp. J41
Aminobacterium colombiense								1						1		1
Aminomonas paucivorans
Ammonia beccarii
Ammonia sp. JP-2007
Ammonifex degensii														1
Ammonifex thiophilus
Amoebogregarina nigra
Amoebophrya sp. 'Dinophysis'
Amoebophrya sp. RCC 1626
Amoebophrya sp. ex Prorocentrum minimum
Amoebozoa sp. 4168
Amorphochlora amoebiformis
Amorphus coralli
Amphiacon denticulatus
Amphibacillus jilinensis
Amphibacillus xylanus
Amphibiothecum penneri
Amphidinium carterae
Amphidinium sp. D1-CMSTAC020
Amphimedon compressa
Amphimedon queenslandica
Amphimerus ovalis
Amphinemura nigritta
Amphipholis squamata
Amphiprion bicinctus
Amphipsocus japonicus
Amphisbetia minima
Amphiscolops bermudensis
Amphiscolops sp.
Amphiscolops sp. AW-2009
Amphisorus hemprichii
Amphisorus sp. 1333
Amphora sp. AT-221.04
Amsacta moorei entomopoxvirus
Amycolatopsis azurea
Amycolatopsis benzoatilytica
Amycolatopsis decaplanina
Amycolatopsis halophila
Amycolatopsis mediterranei
Amycolatopsis methanolica
Amycolatopsis orientalis
Amycolatopsis sp. ATCC 39116
Amycolatopsis sp. GY179
Amycolatopsis sp. HBUM 171195
Amycolatopsis vancoresmycina
Anabaena cylindrica
Anabaena sp. 90
Anabaena sp. PCC 7108
Anabaena variabilis									4				4	2	3		1
Anabrus simplex
Anaeroarcus burkinensis
Anaerobacillus arseniciselenatis
Anaerococcus hydrogenalis
Anaerococcus lactolyticus
Anaerococcus obesiensis
Anaerococcus pacaensis
Anaerococcus prevotii
Anaerococcus provenciensis
Anaerococcus sp. gpac126
Anaerococcus sp. gpac199
Anaerococcus sp. gpac215
Anaerococcus tetradius
Anaerofustis stercorihominis
Anaeroglobus geminatus
Anaerolinea thermophila
Anaeromusa acidaminophila
Anaeromyxobacter dehalogenans								1					3	2	3
Anaeromyxobacter sp. Fw109-5													1	2	1		1	1
Anaeromyxobacter sp. K			1					1					1	1	1		1
Anaerophaga thermohalophila
Anaeroplasma abactoclasticum
Anaeroplasma varium
Anaerostipes hadrus
Anaerostipes sp. 3_2_56FAA
Anaerotruncus colihominis
Anaperus biaculeatus
Anaperus rubellus
Anaperus tvaerminnensis
Anaplasma centrale								1					1	4
Anaplasma marginale			1					1						1
Anaplasma phagocytophilum														2
Anatid herpesvirus 1
Anaulacodithella sp. JM-2008
Ancalomicrobium adetum
Ancylobacter sp. FA202
Ancylocoelium typicum
Ancyromonas sigmoides
Andalucia godoyi
Andean potato latent virus
Andean potato mild mosaic virus
Andracantha gravida
Andreaea rupestris
Andreprevotia lacus
Androsina lucasi
Aneides flavipunctatus
Aneides hardii
Anelpistina puertoricensis
Aneulophus africanus
Aneura mirabilis
Aneurinibacillus aneurinilyticus
Aneurinibacillus migulanus
Aneurinibacillus terranovensis
Angiostoma limacis
Angiostrongylus costaricensis
Angomonas ambiguus
Angomonas deanei
Anguillid herpesvirus 1
Anguillosyllis capensis
Anguinoides sp. AnNoSp1
Anigozanthos flavidus
Anilius scytale
Ankistrodesmus fusiformis
Anncaliia algerae
Anodontia philippiana
Anomala cuprea entomopoxvirus
Anomalurus sp. GP-2005
Anomopus telphusae
Anonchocephalus chilensis
Anopheles clowi
Anopheles maculatus
Anopheles punctulatus
Anophryoides haemophila
Anoplodiscus cirrusspiralis
Anoplodium stichopi
Anoplophrya marylandensis
Anopsobius sp. NSW
Anoxybacillus flavithermus	1		1				1	1	1				1	2	1		1	1
Anoxybacillus kestanbolensis
Anoxybacillus sp. A321
Anoxybacillus sp. A351a
Anoxybacillus sp. A402b
Anoxybacillus sp. C245
Anoxybacillus sp. DT3-1
Anoxybacillus sp. E243
Antalis perinvoluta
Antalis vulgaris
Antarctic bacterium R-7666
Antarctic bacterium R-8963
Antedon mediterranea
Antennophorus wasmanni
Antheraea pernyi
Antheraea pernyi nucleopolyhedrovirus
Anthocephalum cf. centrurum LRP4219
Anthohebella parasitica
Anthomastus sp. KS-2005
Anthopleura elegantissima
Anthracocystis flocculosa
Anthracoidea sclerotiformis
Anticarsia gemmatalis nucleopolyhedrovirus
Antipathes lata
Antorchis pomacanthi
Antrodiaetus apachecus
Antrodiaetus pacificus
Antrodiaetus unicolor
Antrokoreana gracilipes
Aonidiella aurantii
Aotus lemurinus
Apatides fortis
Aphanastoma virescens
Aphanizomenon flos-aquae
Aphanoascus mephitalis
Aphanocephalus sp. 2 JAR-2007
Aphanomyces euteiches
Aphanostoma sanguineum
Aphelenchoides ritzemabosi
Aphelenchoides sp. Be
Aphelenchoides sp. H1 WY-2008
Aphelenchoides sp. KP
Aphelenchus avenae
Aphelenchus sp. JH-2004
Aphodanoetus teinophallus
Aphonopelma sp. 1 SEM-2008
Aphrocallistes vastus
Apicomplexa sp. Phaedon brassicae/Daegwallyeong
Apicomplexa sp. type N
Apicomplexan Acarus siro pathogen
Apicystis bombi
Apinisia graminicola
Apis mellifera
Apistobranchus typicus
Aplidium conicum
Aplidium pliciferum
Aplysia californica
Aplysina cauliformis
Aplysina cavernicola
Apocheima cinerarium nucleopolyhedrovirus
Apodemus peninsulae
Apoi virus
Aponurus sp. DTJL-2006
Apophlaea lyallii
Apophlaea sinclairii
Apophysomyces elegans
Aporocotyle spinosicanalis
Apostichopus japonicus
Apple stem grooving virus
Apple stem pitting virus
Apricot latent virus
Apristurus profundorum
Aquamavirus A
Aquamicrobium defluvii
Aquaspirillum putridiconchylium
Aquaspirillum serpens
Aquicella lusitana
Aquifex aeolicus
Aquimarina agarilytica
Aquimarina agarivorans
Aquipuribacter nitratireducens
Aquisphaera giovannonii
Aquitalea magnusonii
Arabella semimaculata
Arabidopsis thaliana
Arachnocampa flava
Arapaima gigas
Arbacia lixula
Arcanobacterium haemolyticum								1						3		2
Arcanobacterium hippocoleae
Arcanobacterium sp. NML 06501
Arceuthobium verticilliflorum
Archaeoglobus fulgidus								1						1
Archaeoglobus profundus														1
Archaeoglobus sulfaticallidus
Archaeoglobus veneficus
Archaeomysis japonica
Archaeospora trappei
Archaias angulatus
Archaias sp. 6668 MH-2008
Archiloa rivularis
Architeuthis dux
Arcicella sp. THWCSN48
Arcobacter butzleri
Arcobacter nitrofigilis
Arcobacter sp. KT0913
Arcobacter sp. L													1	1	1	1
Arctic sea ice associated bacterium ARK10006
Arctic sea ice associated bacterium ARK10148
Arctic sea ice bacterium ARK10031
Arctic sea ice bacterium ARK10032
Arctic sea ice bacterium ARK10115
Arctic sea ice bacterium ARK10228
Arctonyx collaris
Arctotanais alascensis
Arcyptera coreana
Ardissonea baculus
Arenga pinnata
Arenimonas oryziterrae
Argopecten irradians
Argulus americanus
Argynnis hyperbius
Arhodomonas aquaeolei
Arhythmorhynchus brevis
Aricidea sp. THS-2006
Armandia maculata
Armillifer agkistrodontis
Armillifer armillatus
Arnoldiella conchophila
Aromatoleum aromaticum														1
Arrawaria sp.
Arrenurus sp. AP-2010
Arsenicicoccus bolidensis
Arsenophonus endosymbiont of Aleyrodes proletella
Arsenophonus nasoniae
Arsenophonus symbiont of Stomaphis takahashii
Artedidraco shackletoni
Artemia franciscana
Artemia salina
Artemisia virus A
Arthrobacter castelli
Arthrobacter crystallopoietes
Arthrobacter globiformis
Arthrobacter nitrophenolicus
Arthrobacter sp.
Arthrobacter sp. 131MFCol6.1
Arthrobacter sp. 135MFCol5.1
Arthrobacter sp. 161MFSha2.1
Arthrobacter sp. 162MFSha1.1
Arthrobacter sp. 2-7
Arthrobacter sp. 31Y
Arthrobacter sp. 35W
Arthrobacter sp. 9MFCol3.1
Arthrobacter sp. AK-YN10
Arthrobacter sp. AMD6
Arthrobacter sp. Am 05
Arthrobacter sp. Antarctic IS06
Arthrobacter sp. B-1050
Arthrobacter sp. B44
Arthrobacter sp. BJ-11
Arthrobacter sp. BJ-18
Arthrobacter sp. BSw21447B
Arthrobacter sp. C4
Arthrobacter sp. CAL618
Arthrobacter sp. D5
Arthrobacter sp. ECr4
Arthrobacter sp. FB24													3	2	4
Arthrobacter sp. H14
Arthrobacter sp. H20
Arthrobacter sp. H41
Arthrobacter sp. H5
Arthrobacter sp. I3
Arthrobacter sp. L8
Arthrobacter sp. LC14
Arthrobacter sp. M2012083
Arthrobacter sp. MA-N2
Arthrobacter sp. MSCB-17
Arthrobacter sp. PAO19
Arthrobacter sp. PTAr-1
Arthrobacter sp. Rue61a
Arthrobacter sp. SN16A
Arthrobacter sp. SWM_Isolation_1
Arthrobacter sp. TB 26
Arthrobacter sp. c143
Arthrobacter sp. zf-IIRlt1
Arthrobotrys oligospora
Arthronema africanum
Arthropoda environmental sample
Arthrospira maxima
Arthrospira platensis	1	1	1						1				1	1	1	1	1
Arthurdendyus triangulatus
Artibeus jamaicensis parvovirus 1
Artibeus lituratus
Artomyces pyxidatus
Artostrobus sp. 2014
Asaia sp. Gb16
Asajirella gelatinosa
Ascidia ahodori
Asclepias asymptomatic virus
Ascogregarina armigerei
Ascogregarina taiwanensis
Ascolaimus cf. elongatus MHMH-2008
Ascosphaera apis
Ascovaginospora stellipala
Asian prunus virus 1
Asinibacterium sp. OR53
Asparagopsis armata
Asparagopsis taxiformis
Asparagus virus 3
Aspergillus clavatus
Aspergillus fischeri
Aspergillus flavus
Aspergillus foetidus dsRNA mycovirus
Aspergillus fumigatus
Aspergillus kawachii
Aspergillus nidulans
Aspergillus niger
Aspergillus oryzae
Aspergillus sojae
Aspergillus terreus
Aspidisca leptaspis
Aspidisca magna
Aspidisca orthopogon
Aspidisca steini
Astacoides caldwelli
Astasia curvata
Astatumen trinacriae
Aster yellows phytoplasma	1	1	1	1	1	1	1	1	1	1	1	1	1	2	1	1	1	1
Aster yellows witches'-broom phytoplasma
Asterias amurensis
Asterionella ralfsii
Asternoseius sp. AL5252
Asterocarpa humilis
Asteroleplasma anaerobium
Asteroma alneum
Asticcacaulis benevestitus
Asticcacaulis biprosthecium
Asticcacaulis excentricus														1		1
Asticcacaulis sp. AC402
Asticcacaulis sp. AC460
Asticcacaulis sp. AC466
Asticcacaulis sp. YBE204
Astrammina rara
Astrangia sp. JVK-2006
Astreptonema sp. CMJ-2003
Astrospartus mediterraneus
Astrosphaeriella stellata
Astylozoon enriquesi
Ataxolepis apus
Ateles belzebuth
Ateles paniscus polyomavirus 1
Ateline gammaherpesvirus 3
Athalamea environmental sample
Athoracophorus bitentaculatus
Atlantibacter hermannii
Atlantic salmon swim bladder sarcoma virus
Atlantopsocus personatus
Atopobacter phocae
Atopobium parvulum								1						1
Atopobium rimae
Atopobium sp. ICM42b
Atopobium vaginae
Atractiella solani
Atractiellales sp. WIM(M)1397
Atractolytocestus huronensis
Atractomorpha sinensis
Atractotrema sigani
Atribacteria bacterium SCGC AAA252-M02
Atribacteria bacterium SCGC AAA255-G05
Atribacteria bacterium SCGC AB-164-M20
Atrichum angustatum
Atrochromadora microlaima
Attenella margarita
Aulacantha scolymantha
Aulacobolus rubropunctatus
Aulacoseira crenulata
Aulolaimus oxycephalus
Aulosphaera trigonopa
Aurantiactinomyxon sp. CN-2002
Aurantimonas coralicida
Aurantimonas manganoxydans
Aurantiochytrium limacinum
Aurantiochytrium sp. TN3
Aurearena cruciata
Aureimonas ureilytica
Aureispira marina
Aureococcus anophagefferens
Aureococcus anophagefferens virus
Auricularia auricula-judae
Aurigamonas solis
Australoplana sp.
Austrocerca tasmanica
Austrochthonius sp. Australia
Austrognatharia strunki
Austrosmittium sp. LCF-27-6
Austwickia chelonae
Autographa californica multiple nucleopolyhedrovirus
Auxenochlorella pyrenoidosa
Avastrovirus 2
Avastrovirus 3
Avian adeno-associated virus ATCC VR-865
Avian avulavirus 1
Avian avulavirus 10
Avian avulavirus 11
Avian avulavirus 12
Avian avulavirus 2
Avian avulavirus 3
Avian avulavirus 4
Avian avulavirus 5
Avian avulavirus 6
Avian avulavirus 8
Avian avulavirus 9
Avian bornavirus
Avian coronavirus
Avian dependoparvovirus 1
Avian endogenous retrovirus EAV-HP
Avian leukosis virus
Avian metapneumovirus
Avian myelocytomatosis virus
Avian retrovirus IC10
Avian sapelovirus
Avibacterium gallinarum
Avibacterium paragallinarum
Avihepatovirus A
Avrainvillea nigricans
Axinella polypoides
Axiokebuita sp. JP-2004
Aydin virus
Azoarcus sp. BH72
Azoarcus sp. KH32C
Azoarcus toluclasticus
Azohydromonas australica
Azomonas agilis
Azomonas macrocytogenes
Azonexus hydrophilus
Azonexus sp. RV5
Azorhizobium caulinodans								1					1	1
Azorhizobium doebereinerae
Azospira oryzae								1						1		1
Azospirillum brasilense
Azospirillum doebereinerae
Azospirillum halopraeferens
Azospirillum lipoferum														1		1
Azospirillum sp.
Azospirillum sp. B4
Azospirillum sp. B506
Azotobacter chroococcum
Azotobacter sp. HY1141
Azotobacter vinelandii													4	6	3		1
BRC1 bacterium SCGC AAA252-M09
Babesia bovis
Babesia canis
Babesia cf. bigemina
Babesia gibsoni
Babesia lengau
Babesia microti
Babesia ovata
Babesia poelea
Babesia rodhaini
Babesia sp. BiCM002
Babesia sp. K68
Babesia sp. KMG-2009a
Babesia sp. MA#361-1
Babesia sp. WA1
Babesia sp. Xinjiang 1648
Babesia sp. ex Puma concolor
Babjeviella inositovora
Baboon endogenous virus
Bacillaceae bacterium PH32
Bacillales bacterium BPC-C1/31-1
Bacillales bacterium P249
Bacillidium sp.
Bacillidium vesiculoformis
Bacillus acidiproducens
Bacillus aeolius
Bacillus aeris
Bacillus akibai
Bacillus alcalophilus
Bacillus altitudinis
Bacillus alveayuensis
Bacillus amyloliquefaciens
Bacillus anthracis			1					1
Bacillus aquimaris
Bacillus arbutinivorans
Bacillus aryabhattai
Bacillus atrophaeus								2					1	3		2
Bacillus aurantiacus
Bacillus azotoformans
Bacillus bataviensis
Bacillus beveridgei
Bacillus bingmayongensis
Bacillus bombysepticus
Bacillus boroniphilus
Bacillus cellulosilyticus								1						3		2
Bacillus cereus								2					7	10	8
Bacillus cihuensis
Bacillus clausii
Bacillus coagulans
Bacillus coahuilensis
Bacillus cohnii
Bacillus cytotoxicus													3	1	3		1
Bacillus decisifrondis
Bacillus djibelorensis
Bacillus endophyticus
Bacillus firmus
Bacillus flexus
Bacillus fordii
Bacillus funiculus
Bacillus gibsonii
Bacillus ginsengihumi
Bacillus halodurans			1					1					1	3
Bacillus horikoshii
Bacillus humi
Bacillus infantis
Bacillus kribbensis
Bacillus licheniformis
Bacillus ligniniphilus
Bacillus marmarensis
Bacillus massilioanorexius
Bacillus massiliogorillae
Bacillus massiliosenegalensis
Bacillus megaterium			1					1					1	1		1
Bacillus methanolicus
Bacillus mojavensis
Bacillus mycoides
Bacillus nealsonii
Bacillus oceanisediminis
Bacillus oryziterrae
Bacillus oshimensis
Bacillus panaciterrae
Bacillus paralicheniformis
Bacillus phage BCD7
Bacillus phage BCP78
Bacillus phage Waukesha92
Bacillus phage vB_BceM-Bc431v3
Bacillus pseudofirmus													1	1		1
Bacillus pseudomycoides
Bacillus psychrosaccharolyticus
Bacillus pumilus
Bacillus siamensis
Bacillus simplex
Bacillus smithii
Bacillus sonorensis
Bacillus sp.
Bacillus sp. 1.046
Bacillus sp. 105MF
Bacillus sp. 123MFChir2
Bacillus sp. 171095_106
Bacillus sp. 18-6
Bacillus sp. 1NLA3E
Bacillus sp. 2-1
Bacillus sp. 2-4
Bacillus sp. 210_34
Bacillus sp. 210_38
Bacillus sp. 210_39
Bacillus sp. 210_57
Bacillus sp. 210_58
Bacillus sp. 23-9
Bacillus sp. 230M
Bacillus sp. 25-6
Bacillus sp. 278922_107
Bacillus sp. 2_A_57_CT2
Bacillus sp. 30
Bacillus sp. 37MA
Bacillus sp. 5B6
Bacillus sp. 7_6_55CFAA_CT2
Bacillus sp. ABPL 105
Bacillus sp. AT11-2
Bacillus sp. AUSH4
Bacillus sp. Aph1
Bacillus sp. B14905
Bacillus sp. B24
Bacillus sp. B83
Bacillus sp. B97
Bacillus sp. BD-83
Bacillus sp. BJ-14
Bacillus sp. BJ-4
Bacillus sp. BJ-50
Bacillus sp. BS5
Bacillus sp. BSC154
Bacillus sp. BT1B_CT2
Bacillus sp. Bt 18
Bacillus sp. C33
Bacillus sp. C4(2008)
Bacillus sp. CCBAU 10711
Bacillus sp. CCBAU 13233
Bacillus sp. CHN15
Bacillus sp. CP1
Bacillus sp. CRRI1
Bacillus sp. CYW-44
Bacillus sp. DBTN2
Bacillus sp. DD1
Bacillus sp. DD1Y2
Bacillus sp. DFVB3
Bacillus sp. DHVB1
Bacillus sp. DHVB2
Bacillus sp. DIT 16
Bacillus sp. E-2006
Bacillus sp. EBL3-7
Bacillus sp. EGD-AK10
Bacillus sp. Eg3
Bacillus sp. FJAT-14578
Bacillus sp. G2DM-33
Bacillus sp. GPTSA 8T
Bacillus sp. GS2
Bacillus sp. GTB-35
Bacillus sp. GeD10
Bacillus sp. H1(2008)
Bacillus sp. IDA624
Bacillus sp. IGCAR-02/08
Bacillus sp. IGCAR-11/08
Bacillus sp. IGCAR-20/08
Bacillus sp. J33
Bacillus sp. J37
Bacillus sp. JCM 19047
Bacillus sp. JGI 0001002-E22
Bacillus sp. JGI 001006-L10
Bacillus sp. JGI 001011-F15
Bacillus sp. JS
Bacillus sp. JS-32
Bacillus sp. JS-37
Bacillus sp. JS-50
Bacillus sp. K-05
Bacillus sp. KA-10
Bacillus sp. KA-25
Bacillus sp. KHg2
Bacillus sp. KL-024
Bacillus sp. LAMI 012
Bacillus sp. LCKW-Isolate15N
Bacillus sp. LEV-006
Bacillus sp. LM4
Bacillus sp. M29
Bacillus sp. M9-3
Bacillus sp. MB127
Bacillus sp. MB146
Bacillus sp. MB60
Bacillus sp. MB68
Bacillus sp. MH56
Bacillus sp. ML-172
Bacillus sp. MM1
Bacillus sp. MT06
Bacillus sp. NBK47
Bacillus sp. NBPP5
Bacillus sp. NBPP88
Bacillus sp. NHTS-19
Bacillus sp. NHTS-19A
Bacillus sp. NHTS-47
Bacillus sp. NRRL B-14911
Bacillus sp. NSP9.1
Bacillus sp. NiVa52
Bacillus sp. OSS 35
Bacillus sp. OxB-1
Bacillus sp. PCWCS13
Bacillus sp. PCWCS40
Bacillus sp. QQDP517
Bacillus sp. RARE-25
Bacillus sp. RARE-8
Bacillus sp. RM1A
Bacillus sp. RP1137
Bacillus sp. SG-1
Bacillus sp. SK1-1-9
Bacillus sp. SK96
Bacillus sp. SK_C-3
Bacillus sp. SP15.4Y1
Bacillus sp. TSSC-3
Bacillus sp. TSWCSN10
Bacillus sp. TSWCSN16
Bacillus sp. TSWCSN5
Bacillus sp. UMTAT18
Bacillus sp. URHB0009
Bacillus sp. US149
Bacillus sp. VAN12
Bacillus sp. VAN13
Bacillus sp. VAN35
Bacillus sp. VK1901
Bacillus sp. WBUNB001
Bacillus sp. WBUNB004
Bacillus sp. WBUNB009
Bacillus sp. XB4
Bacillus sp. XJSL3-4
Bacillus sp. XJSL3-5
Bacillus sp. YP
Bacillus sp. YUA1017
Bacillus sp. YUA25
Bacillus sp. c96
Bacillus sp. cp-h71
Bacillus sp. cryopeg_4c
Bacillus sp. m3-13
Bacillus subtilis	1		1				1	2	1				3	5	1	3	1
Bacillus tequilensis
Bacillus thuringiensis	1		2				1	3	1				3	5	2		2	2
Bacillus timonensis
Bacillus toyonensis
Bacillus vallismortis
Bacillus velezensis	1	1	1				1	1	1			1	1	2	1		1	1
Bacillus vireti
Bacillus virus Agate
Bacillus virus G
Bacillus virus IEBH
Bacillus virus JL
Bacillus virus NIT1
Bacillus virus SPO1
Bacillus virus Shanette
Bacillus wakoensis
Bacillus weihenstephanensis
Bacillus xiamenensis
Backusella circina
Bacteriovorax sp. 2bg
Bacteriovorax sp. F2
Bacteriovorax sp. GSL371
Bacteriovorax sp. b2-3b
Bacteriovorax sp. b2-6b
Bacteriovorax sp. b6-8b1
Bacteriovorax sp. o5-2b
Bacteriovorax sp. s3-3
Bacteriovorax sp. w8-4
Bacteroidaceae bacterium DJF_B220
Bacteroidales bacterium CF
Bacteroidales bacterium DJF_B268
Bacteroidales genomosp. P4 oral clone MB2_G17
Bacteroidales str. KB1
Bacteroides barnesiae
Bacteroides caccae
Bacteroides cellulosilyticus
Bacteroides clarus
Bacteroides coprocola
Bacteroides coprophilus
Bacteroides coprosuis
Bacteroides dorei
Bacteroides eggerthii
Bacteroides faecis
Bacteroides finegoldii
Bacteroides fluxus
Bacteroides fragilis													2	2
Bacteroides gallinarum
Bacteroides graminisolvens
Bacteroides helcogenes								1						1		1
Bacteroides intestinalis
Bacteroides massiliensis
Bacteroides nordii
Bacteroides oleiciplenus
Bacteroides ovatus
Bacteroides paurosaccharolyticus
Bacteroides phage B124-14
Bacteroides phage B40-8
Bacteroides propionicifaciens
Bacteroides pyogenes
Bacteroides reticulotermitis
Bacteroides salanitronis														2		1
Bacteroides salyersiae
Bacteroides sartorii
Bacteroides sp. 1_1_30
Bacteroides sp. 1_1_6
Bacteroides sp. 2_1_16
Bacteroides sp. 2_1_22
Bacteroides sp. 2_1_33B
Bacteroides sp. 3_1_19
Bacteroides sp. 3_1_23
Bacteroides sp. 3_1_33FAA
Bacteroides sp. 3_1_40A
Bacteroides sp. 3_2_5
Bacteroides sp. 4_1_36
Bacteroides sp. 4_3_47FAA
Bacteroides sp. 9_1_42FAA
Bacteroides sp. D1
Bacteroides sp. D2
Bacteroides sp. D20
Bacteroides sp. D22
Bacteroides stercoris
Bacteroides thetaiotaomicron
Bacteroides uniformis
Bacteroides vulgatus								1					2		1		1	1
Bacteroides xylanisolvens
Bacteroidetes bacterium GMD15A07
Bacteroidetes bacterium Ko710
Bacteroidetes bacterium MO48
Bacteroidetes bacterium N2
Bacteroidetes oral taxon 274
Baculentulus tienmushanensis
Baeomyces placophyllus
Baeomyces rufus
Baeospora myosura
Bagaza virus
Bahusakala longispora
Baikalobia guttata
Bairdia sp.
Bairdiocopina sp. New Zealand
Balaenoptera acutorostrata
Balaenoptera bonaerensis
Balaenoptera brydei
Balaenoptera edeni
Balaenoptera musculus
Balaenoptera omurai
Balanophora fungosa
Balanotaenia bancrofti
Balanus crenatus
Balliopsis prieurii
Ballistosporomyces sasicola
Ballistosporomyces taupoensis
Balneatrix alpica
Balneola alkaliphila
Balneola vulgaris
Bamboo mosaic virus
Banana bract mosaic virus
Banana mild mosaic virus
Banana streak CA virus
Banana streak IM virus
Banana streak MY virus
Banana streak OL virus
Banana streak UA virus
Banana streak UI virus
Banana streak UL virus
Banana streak UM virus
Banana streak virus
Bangia fuscopurpurea
Bangia gloiopeltidicola
Bangia sp.
Bangia sp. CH620
Bangia sp. strain BCH1060
Bangia sp. strain BHH673
Bankia carinata
Barbulanympha sp. 3 AH-2011
Barbulanympha sp. Cp26
Barentsia hildegardae
Barley mild mosaic virus
Barley stripe mosaic virus
Barley yellow dwarf virus
Barley yellow dwarf virus-GAV
Barley yellow dwarf virus-PAS
Barley yellow dwarf virus-PAV
Barley yellow mosaic virus
Barnesiella intestinihominis
Barnesiella viscericola
Barnettozyma hawaiiensis
Barnettozyma salicaria
Barssia oregonensis
Bartonella australis
Bartonella bacilliformis
Bartonella birtlesii
Bartonella clarridgeiae
Bartonella doshiae
Bartonella elizabethae
Bartonella florencae
Bartonella grahamii								1						1
Bartonella henselae
Bartonella melophagi
Bartonella quintana			1					2					1	5	1		1	1
Bartonella rattaustraliani
Bartonella rattimassiliensis
Bartonella senegalensis
Bartonella sp. DB5-6
Bartonella sp. TFC2
Bartonella tamiae
Bartonella tribocorum								1					1	2
Bartonella vinsonii
Bartonella washoensis
Basella rugose mosaic virus
Basicladia sp. UTEX LB 810
Basiria gracilis
Bastiania gracilis
Bat betaherpesvirus B7D8
Bat circovirus
Bat circovirus ZS/China/2011
Bat coronavirus BM48-31/BGR/2008
Bat coronavirus CDPHE15
Bat coronavirus HKU10
Bat gammaretrovirus
Bat hepatitis virus
Bat hepevirus
Bat mastadenovirus A
Bat mastadenovirus B
Bat picornavirus 1
Bat picornavirus 2
Bat polyomavirus
Bathybothrium rectangulum
Bathycoccus sp. RCC1105 virus BpV
Bathycrinus sp. D1425
Bathydoris clavigera
Bathyeurystomina sp. Cr78a
Bathylaimus sp. BHMM-2005
Bathylaimus sp. NAR14
Bathylaimus sp. NAR20
Bathylaimus sp. NUS11
Bathylaimus sp. TCR87
Bathypalaemonella sp. HDB-2008
Bathypallenopsis calcanea
Bathyphantes floralis
Bathysciadium sp. SWA-2010
Bathyteuthis abyssicola
Bathyxylophila sp. Vanuatu
Batistopsora crucis-filii
Batrachochytrium dendrobatidis
Batrachomoeus trispinosus
Batrachoseps attenuatus
Baudoinia compniacensis
Baujardia mirabilis
Bavariicoccus seileri
Bdelloidea environmental sample
Bdelloura candida
Bdellovibrio bacteriovorus													1	2	1
Bdellovibrio exovorus
Beak and feather disease virus
Bean common mosaic virus
Bean leafroll virus
Bean necrotic mosaic virus
Bean yellow dwarf virus
Bean yellow mosaic virus
Bear Canyon mammarenavirus
Beauveria bassiana RNA virus 1
Bebaiotes sp. JMU-2006
Bebaru virus
Beet mild yellowing virus
Beet mosaic virus
Beet western yellows virus
Beet yellows virus
Beggiatoa alba
Beggiatoa sp. 1401-13
Beggiatoa sp. MS-81-1c
Beggiatoa sp. PS
Beggiatoa sp. SS
Begonia scapigera
Behningia sp. EP128
Beijerinckia indica														1		1
Beijerinckia sp. TB8
Beilong virus
Belliella baltica
Belnapia moabensis
Belonolaimus longicaudatus
Beluga Whale coronavirus SW1
Bembidion levettei
Bembidion quadrimaculatum
Bemisia tabaci
Benedenia hoshinai
Benedenia seriolae
Benedenia sp. DTJL
Bensingtonia naganoensis
Benthamina alyxifolia
Bergeyella zoohelcum
Bermanella marisrubri
Bernardetia litoralis
Berndtia purpurea
Beroe ovata
Berthellina citrina
Berwaldia schaefernai
Bescherellia brevifolia
Betacoronavirus 1
Betapapillomavirus 1
Betapapillomavirus 2
Betapapillomavirus 3
Beutenbergia cavernae													1	1	1		1
Bhargavaea cecembensis
Bhargavaea ginsengi
Bibersteinia trehalosi
Bicellariella ciliata
Bicosoeca vacillans
Bicosoecida sp. SL204
Biddulphia sp. CCMP147
Bidens mottle virus
Bifidobacterium adolescentis			1					2					2	1	1		1	1
Bifidobacterium angulatum
Bifidobacterium animalis								1						1		1
Bifidobacterium asteroides
Bifidobacterium bifidum								1					1	4		3
Bifidobacterium bohemicum
Bifidobacterium bombi
Bifidobacterium breve	1	1	1			1	1		1	1			1		1	1	1
Bifidobacterium catenulatum
Bifidobacterium choerinum
Bifidobacterium dentium
Bifidobacterium gallicum
Bifidobacterium longum								3					4	6	3		2	1
Bifidobacterium magnum
Bifidobacterium minimum
Bifidobacterium moukalabense
Bifidobacterium pseudocatenulatum
Bifidobacterium sp. 12_1_47BFAA
Bifidobacterium sp. AGR2158
Bifidobacterium sp. oral clone CX010
Bifidobacterium subtile
Bifidobacterium thermophilum
Bigelowiella natans
Bilharziella polonica
Bilophila sp. 4_1_30
Bilophila wadsworthia
Bimichaelia sp. AMUENV088
Binucleata daphniae
Biomphalaria glabrata
Biomphalaria tenagophila
Bipalium trilineatum
Birgus latro
Bisgaard Taxon 10
Bisgaard Taxon 3
Bisgaard Taxon 32
Bisgaard Taxon 37
Bison bison
Bispira melanostigma
Bivesicula claviformis
Bizionia argentinensis
Black grass cryptic virus 2
Blackberry virus E
Blackberry virus Y
Blackfordia virginica
Blastobotrys terrestris
Blastocladiella emersonii
Blastococcus saxobsidens
Blastocystis cycluri
Blastocystis geocheloni
Blastocystis hominis
Blastocystis lapemi
Blastocystis pythoni
Blastocystis sp.
Blastocystis sp. AFJ96-H1
Blastocystis sp. AFJ96-T8
Blastocystis sp. AFJ96-U12
Blastocystis sp. BJ99-319
Blastocystis sp. BJ99-569
Blastocystis sp. C12
Blastocystis sp. CK92-4
Blastocystis sp. GECA2
Blastocystis sp. GEPA2
Blastocystis sp. GERA3a
Blastocystis sp. GERA3b
Blastocystis sp. JEB-2010
Blastocystis sp. KINIX2
Blastocystis sp. M5
Blastocystis sp. R44
Blastocystis sp. RN94-9
Blastomonas sp. AAP53
Blastomonas sp. CACIA14H2
Blastomyces dermatitidis
Blastopirellula marina
Blattabacterium punctulatus			1					1					1	1		1
Blattabacterium sp. (Blaberus giganteus)
Blattabacterium sp. (Blatta orientalis)
Blattabacterium sp. (Blattella germanica)
Blattabacterium sp. (Cryptocercus primarius)
Blattabacterium sp. (Mastotermes darwiniensis)
Blattabacterium sp. (Nauphoeta cinerea)
Blattabacterium sp. (Periplaneta americana)
Blattodean ambidensovirus 1
Blautia hansenii
Blautia hydrogenotrophica
Blautia obeum
Blautia producta
Blautia sp. KLE 1732
Blautia sp. Ser5
Blautia wexlerae
Blepharisma americanum
Blepharocorys uncinata
Blidingia dawsonii
Blueberry virus A
Bluetongue virus
Blumeria graminis
Boccardiella ligerica
Bodo celer
Bodo saltans
Bodo sp. ATCC 50149
Bodo uncinatus
Bodonidae sp. Dev1
Bodonidae sp. RS407A2
Bohadschia marmorata
Bohadschia vitiensis
Bojamyces repens
Bolitoglossa n. sp. RLM-2004
Bolivina spathulata
Bombus hypocrita
Bombus terrestris
Bombyx mori
Bombyx mori Macula-like virus
Bombyx mori nucleopolyhedrovirus
Bonamia sp. SC2006
Bonnemaisonia asparagoides
Bonneviella regia
Boodlea composita
Borago officinalis
Borassus flabellifer
Border disease virus
Bordetella avium								1					1	2	1		1	1
Bordetella bronchiseptica		1	1					1					2	1	1		1
Bordetella hinzii
Bordetella holmesii
Bordetella parapertussis		1	1					1					1	1	1		1
Bordetella pertussis													1
Bordetella petrii
Bordetella sp. FB-8
Bordetella trematum
Borelis schlumbergeri
Boreophyllum aestivale
Borna disease virus
Borrelia anserina
Borrelia coriaceae
Borrelia crocidurae
Borrelia duttonii
Borrelia hermsii								1						3
Borrelia hispanica
Borrelia miyamotoi
Borrelia parkeri
Borrelia persica
Borrelia recurrentis			1					2					1	3			1
Borrelia sp. R57
Borrelia turicatae								1						2	1
Borreliella afzelii
Borreliella bavariensis			3					3					3	3	3		1	1
Borreliella bissettii															1	1
Borreliella burgdorferi			1					1					1	2	1		1
Borreliella finlandensis
Borreliella garinii	1	1	1		1	1	1	1	1	1	1	1	1	2	1	2	1
Borreliella spielmanii
Borreliella valaisiana
Bos grunniens
Bos javanicus
Bos mutus
Bosea thiooxidans
Bosmaella japonica
Bostrychus sinensis
Bothriocroton undatum
Bothriometopus macrocnemis
Bothromesostoma sp.
Bothropolys sp. SP-2004
Botrychium lunaria
Botryllus schlosseri
Botryocladia ebriosa
Botryococcus braunii
Botryosphaerella sudetica
Botryotinia fuckeliana totivirus 1
Botrytis cinerea
Botrytis virus F
Botrytis virus X
Bougainvillea chlorotic vein banding virus
Boveria subcylindrica
Bovine adenovirus D
Bovine adenovirus E
Bovine alphaherpesvirus 1
Bovine alphaherpesvirus 5
Bovine astrovirus B170/HK
Bovine astrovirus B18/HK
Bovine astrovirus B76-2/HK
Bovine foamy virus
Bovine gammaherpesvirus 4
Bovine immunodeficiency virus
Bovine leukemia virus
Bovine mastadenovirus B
Bovine papular stomatitis virus
Bovine respiratory syncytial virus
Bovine rhinitis B virus
Bovine viral diarrhea virus 2
Bovine viral diarrhea virus 3
Bowenia spectabilis
Boyliae praeputiale
Brachinus armiger
Brachionus patulus
Brachionus plicatilis
Brachybacterium faecium			1					1						1
Brachybacterium muris
Brachybacterium paraconglomeratum
Brachybacterium sp. DST2
Brachybacterium squillarum
Brachylaima thompsoni
Brachymonas chironomi
Brachymonas denitrificans
Brachyptera seticornis
Brachyspira alvinipulli
Brachyspira hampsonii
Brachyspira hyodysenteriae			1					1					1	1
Brachyspira innocens
Brachyspira intermedia			1					1					1	1		1
Brachyspira murdochii			1					1					1	1		1
Brachyspira pilosicoli														2		1
Bracteacoccus grandis
Bracteacoccus minor
Bracteacoccus sp. KF-2011e
Bracteacoccus sp. KF-2011f
Bradypus tridactylus
Bradyrhizobiaceae bacterium S28
Bradyrhizobium diazoefficiens
Bradyrhizobium elkanii
Bradyrhizobium genosp. SA-4
Bradyrhizobium japonicum
Bradyrhizobium liaoningense
Bradyrhizobium lupini
Bradyrhizobium oligotrophicum
Bradyrhizobium sp.
Bradyrhizobium sp. 2FB3
Bradyrhizobium sp. ARR65
Bradyrhizobium sp. Ai1a-2
Bradyrhizobium sp. BTAi 1
Bradyrhizobium sp. BTAi1													2		3
Bradyrhizobium sp. CCBAU 15544
Bradyrhizobium sp. CCBAU 15615
Bradyrhizobium sp. CCBAU 43298
Bradyrhizobium sp. CCGE-LA001
Bradyrhizobium sp. Cp5.3
Bradyrhizobium sp. DFCI-1
Bradyrhizobium sp. Ec3.3
Bradyrhizobium sp. HSS-01
Bradyrhizobium sp. JGI 0001002-A22
Bradyrhizobium sp. OHSU_III
Bradyrhizobium sp. ORS 278								1					1		1		1	1
Bradyrhizobium sp. ORS 285
Bradyrhizobium sp. ORS 375
Bradyrhizobium sp. RP2
Bradyrhizobium sp. S23321
Bradyrhizobium sp. STM 3809
Bradyrhizobium sp. STM 3843
Bradyrhizobium sp. Tv2a-2
Bradyrhizobium sp. URBM1
Bradyrhizobium sp. URHA0002
Bradyrhizobium sp. URHA0013
Bradyrhizobium sp. WSM1253
Bradyrhizobium sp. WSM1417
Bradyrhizobium sp. WSM1743
Bradyrhizobium sp. WSM2254
Bradyrhizobium sp. WSM2793
Bradyrhizobium sp. WSM3983
Bradyrhizobium sp. WSM4349
Bradyrhizobium sp. WSM471
Bradyrhizobium sp. YR681
Bradyrhizobium sp. th.b2
Bradyrhizobium yuanmingense
Branchiomma sp. AM E3577
Branchiostoma floridae
Brassica yellows virus
Braunsia nigriceps
Brenneria rubrifaciens
Brenneria sp. EniD312
Brettanomyces bruxellensis
Brettanomyces custersianus
Brettanomyces naardenensis
Brevibacillus agri
Brevibacillus borstelensis
Brevibacillus brevis														2
Brevibacillus formosus
Brevibacillus ginsengisoli
Brevibacillus laterosporus
Brevibacillus massiliensis
Brevibacillus panacihumi
Brevibacillus sp. AV-Pb
Brevibacillus sp. BC25
Brevibacillus sp. CCBAU 10720
Brevibacillus sp. CF112
Brevibacillus sp. D295
Brevibacillus sp. E187
Brevibacillus sp. MC-Z
Brevibacillus sp. Ob 17
Brevibacillus sp. P-6
Brevibacillus sp. PC6
Brevibacillus sp. R-7152
Brevibacillus thermoruber
Brevibacterium casei
Brevibacterium linens	3		3		3	3	3		3	3	3		3	1	3	3	2	1
Brevibacterium mcbrellneri
Brevibacterium senegalense
Brevibacterium sp. LB12
Brevibacterium sp. SK35
Brevibacterium sp. VCM10
Brevicoryne brassicae picorna-like virus
Brevistachys subsimplex
Brevundimonas abyssalis
Brevundimonas aveniformis
Brevundimonas bacteroides
Brevundimonas diminuta
Brevundimonas lenta
Brevundimonas naejangsanensis
Brevundimonas sp. BAL3
Brevundimonas sp. BJ-22
Brevundimonas sp. Tibet-IK73
Brevundimonas subvibrioides	1		1				1	2	1				1	3	1	2	1	1
Broad bean mottle virus
Brochothrix campestris
Brochothrix phage A9
Brochothrix sp. TM17_3
Broeckina sp. 835
Brome streak mosaic virus
Brooksia rostrata
Brucella abortus	4	3	4				4	4	4			2	4	7	4		4	2
Brucella canis	1	1	1				1	1	1				1	2	1		1	1
Brucella ceti
Brucella inopinata
Brucella melitensis
Brucella microti		2	2					2					2	3			2	2
Brucella neotomae
Brucella ovis
Brucella pinnipedialis	1	1	1		1	1	1	1	1	1	1		1	1	1	1	1	1
Brucella sp. 63/311
Brucella sp. 83/13
Brucella sp. BO2
Brucella sp. F5/06
Brucella sp. NF 2653
Brucella sp. NVSL 07-0026
Brucella suis	2	2	2				2	2	2			1	2	4	2		1	1
Bruguiera gymnorhiza
Bryometopus atypicus
Bryonosema plumatellae
Bryophrya gemmea
Bryopsis hypnoides
Bucegia romanica
Buchnera aphidicola			1					1					1	1
Buckleyzyma kluyveri-nielii
Buddenbrockia plumatellae
Budvicia aquatica
Buergeria buergeri
Bufo japonicus
Bugula neritina
Bugulina fulva
Bugulina stolonifera
Bugulina turbinata
Bulimina marginata
Bulinus liratus
Bulleidia extructa
Bullera sp. TY-254
Bulleribasidium begoniae
Bulleribasidium setariae
Bundibugyo ebolavirus
Bunonema reticulatum
Bunonema richtersi
Bunonema sp.
Bunostomum phlebotomum
Bunyamwera orthobunyavirus
Burkholderia ambifaria													5	6	3
Burkholderia cenocepacia													6	9	4		1
Burkholderia cepacia	1	1	1				1	1	1				1	2	1	1
Burkholderia dolosa
Burkholderia gladioli
Burkholderia glumae
Burkholderia lata								1					4	1	3
Burkholderia mallei									1				1	2	1
Burkholderia multivorans													1		1
Burkholderia oklahomensis
Burkholderia phage BcepB1A
Burkholderia phage KL3
Burkholderia phage KS9
Burkholderia phage ST79
Burkholderia pseudomallei	1	1	1				1	1	1				3	6	1		1
Burkholderia pyrrocinia
Burkholderia sp. A3I14
Burkholderia sp. AU4i
Burkholderia sp. BT03
Burkholderia sp. Br3432
Burkholderia sp. Br3466
Burkholderia sp. CCGE1001
Burkholderia sp. CCGE1002
Burkholderia sp. CCGE1003								1						1	1	1
Burkholderia sp. Ch1-1
Burkholderia sp. DF4EH10
Burkholderia sp. DF5EH1
Burkholderia sp. FDS-1
Burkholderia sp. H160
Burkholderia sp. JPY251
Burkholderia sp. JPY347
Burkholderia sp. JS150
Burkholderia sp. KJ006
Burkholderia sp. M12
Burkholderia sp. M701
Burkholderia sp. NAP1
Burkholderia sp. RPE64
Burkholderia sp. SJ98
Burkholderia sp. TJI49
Burkholderia sp. UYPR1.413
Burkholderia sp. VE22
Burkholderia sp. WSM2230
Burkholderia sp. WSM2232
Burkholderia sp. WSM4176
Burkholderia sp. YI23													1		1	1
Burkholderia sp. enrichment culture clone Ah2_2.2
Burkholderia sp. kmd_134
Burkholderia sp. kmd_446
Burkholderia sp. oral clone AK168
Burkholderia sp. wp26
Burkholderia territorii
Burkholderia thailandensis								1					2	2	1		1	1
Burkholderia ubonensis
Burkholderia vietnamiensis													4	1	3		1
Burkholderia virus BcepC6B
Burkholderia virus Bcepmigl
Burkholderia virus phi6442
Burkholderia virus phiE125
Burkholderia virus phiE202
Burkholderia virus phiE255
Burkholderiales bacterium 1_1_47
Burkholderiales bacterium JOSHI_001
Burmannia alba
Burmannia damazii
Burmannia hexaptera
Burmannia itoana
Burmannia latialata
Burmannia nepalensis
[truncated: 10,747 more rows]
