# Supplementary material for: Comprehensive benchmarking and ensemble approaches for metagenomic classifiers
Source: Genome Biol. 2017 Sep 21;18:182. doi: 10.1186/s13059-017-1299-7 (PMC5609029; doi:10.1186/s13059-017-1299-7)
Supplement: Supplementary file 6 — Tool accuracy per taxon. Each file is categorized by taxonomic level. Inside each file, the first sheet shows the accuracy (with additional columns at the species level for mean GC content, genome length, and class(es) for associated strains based on the number of repeats). The second sheet details the number of false positives and the third sheet details the number of false negatives of each classifier for each taxon in each taxonomic level. The three ensemble classifiers (Community, Blast Ensemble, Diamond Ensemble) are included in this analysis for comparison. (ZIP 1590 kb) [file 13059_2017_1299_MOESM6_ESM.zip › results_by_taxa/superkingdom_performance.xls]

## Sheet: accuracy
	Blast-Ensemble	BlastMeganFilteredLiberal	BlastMeganFiltered	COMMUNITY	ClarkM1Default	ClarkM4Spaced	Diamond-Ensemble	DiamondMegan	Gottcha	KrakenFiltered	Kraken	LMAT	MetaFlow	MetaPallette	Metaphlan	NBC	PhyloSift90pct	PhyloSift
Archaea	1	1	1	0.0625	1	1	1	1	1	1	1	1	1	1	1	0.99832	1	0.0674448
Bacteria	1	1	1	0.00787784	1	1	1	1	1	1	1	1	1	0.992123	1	0.991573	0.859375	0.00983131
Eukaryota	1	1	1	7.27596e-12	1	1	1	1	1	1	1	1	1	1	1	1	0.999999	0.0634768
Viruses	1	1	1	2.11765e-22	1	1	1	1	1	1	1	1	1	1	1	1	0.85791	0.0312522

## Sheet: false positives
	Blast-Ensemble	BlastMeganFilteredLiberal	BlastMeganFiltered	COMMUNITY	ClarkM1Default	ClarkM4Spaced	Diamond-Ensemble	DiamondMegan	Gottcha	KrakenFiltered	Kraken	LMAT	MetaFlow	MetaPallette	Metaphlan	NBC	PhyloSift90pct	PhyloSift
Archaea				4163	59	71				2	31	2	1		1	1456	192	2858
Bacteria	44	211	35	44101	3996	3430	33	56	43	559	3536	645	10	132	53	15752	2345	20166
Eukaryota	2	27	2	8873				5				54		14			439	6937
Viruses		9	1	7198	216	175				61	230	3	1		2		1546	5276

## Sheet: false negatives
	Blast-Ensemble	BlastMeganFilteredLiberal	BlastMeganFiltered	COMMUNITY	ClarkM1Default	ClarkM4Spaced	Diamond-Ensemble	DiamondMegan	Gottcha	KrakenFiltered	Kraken	LMAT	MetaFlow	MetaPallette	Metaphlan	NBC	PhyloSift90pct	PhyloSift
Archaea	7	4	16	1	7	7	7	49	8	1	1	2	43	128	32	38	18	9
Bacteria	73	83	252	5	25	26	85	564	119	51	43	29	905	1593	592	417	272	131
Eukaryota	3	2	2		7	7	6	3	7	7	7	3	7	11	6	7	3	3
Viruses	1		1				1	1	1				1	1	1	1	1	1
