# Supplementary material for: Comprehensive benchmarking and ensemble approaches for metagenomic classifiers
Source: Genome Biol. 2017 Sep 21;18:182. doi: 10.1186/s13059-017-1299-7 (PMC5609029; doi:10.1186/s13059-017-1299-7)
Supplement: Supplementary file 7 — Negative control results across tools for sequencing blanks with human DNA spiked in and simulated data constructed from nullomers (17-mers that do not map to any reference). (XLSX 39 kb) [file 13059_2017_1299_MOESM7_ESM.xlsx]

## Sheet: Sheet1
Table S5: Taxa Detected in Negative Controls
Algorithm:	BlastMegan filtered liberal	BlastMegan filtered	CLARK	CLARK-S	Diamond Megan filtered	GOTTCHA	Kraken	Kraken filtered	LMAT	MetaPhlAn	MetaFlow	NBC**	PhyloSift*	PhyloSift filtered*
Biological Negative controls
mean % human	0.999	1	0	0	0.41	0	0	0	0.997	0	0		0.283*	0.323*
mean # non-human species	2.67	0	1178.33	1360	32.67	4.67	1242.33	314.33	898	6.33	0		12381	1063
# species in all 3 samples	2	0	877	1024	32	2	948	177	390	3	0		7779	707
Shannon's diversity index	0.91	1	4.6	3.93	3.03	1.38	4.72	2.09	1.05	0.58	0		6.1	5
Simulated negative controls
# species in each dataset (LM, MH1, MH2)	0,0,0	0,0,0	0,0,0	0,0,0	0,0,0	0,0,0	0,0,0	0,0,0	20,25,19	0,0,0	0,0,0	678678678	19,54,28	14,27,19
# species in all 3 datasets (incl. human)	0	0	0	0	0	0	0	0	1	0	0	678	0	0
Shannon's diversity index	0	0	0	0	0	0	0	0	2.79	0	0	6.18	2.32	2.67
*PhyloSift measures by score, not abundance
**NBC was not run on the biological samples due to file size constraints
