# Supplementary material for: Comprehensive benchmarking and ensemble approaches for metagenomic classifiers
Source: Genome Biol. 2017 Sep 21;18:182. doi: 10.1186/s13059-017-1299-7 (PMC5609029; doi:10.1186/s13059-017-1299-7)
Supplement: Supplementary file 8 — The read counts and relative abundances for Bacillus anthracis identified by various tools after the whole genome sequencing of two samples from the New York City subway system. (XLSX 13 kb) [file 13059_2017_1299_MOESM8_ESM.xlsx]

## Sheet: Summary Table
	Table S6: Detection of Pathogenic False Positives
		P00134			P00497
	Tools	Taxa	Relative Abundance (%)	# of Reads (if reported)	Taxa	Relative Abundance (%)	# of Reads (if reported)
	BLAST-MEGAN (default filter)	Bacillus cereus biovar anthracis str. CI	0.128509	1499	No hit	0	0
	BLAST-MEGAN (liberal filter)	Bacillus cereus biovar anthracis str. CI	0.128509	1499	No hit	0	0
	CLARK	Bacillus anthracis	0.172062	1131	Bacillus anthracis	0.0001466	180
	CLARK-S	Bacillus anthracis	0.175497	1132	Bacillus anthracis	0.000123167	151
	Diamond-MEGAN - R1	No hit	0	0	No hit	0	0
	Diamond-MEGAN - R2	Bacillus anthracis	0.1028	882	No hit	0	0
	GOTTCHA - R1	Bacillus anthracis	6.9	150	No hit	0	0
	GOTTCHA - R2	Bacillus anthracis	7.55	164	No hit	0	0
	Kraken (filtered)	Bacillus cereus biovar anthracis str. CI	0.08	2828	Bacillus cereus biovar anthracis str. CI	0	72
		Bacillus anthracis	0.03	907	Bacillus anthracis	0	78
		Bacillus anthracis str. CDC 684	0	1	Bacillus anthracis str. H9401	0	2
					Bacillus anthracis str. CDC 684	0	1
	Kraken (unfiltered)	Bacillus cereus biovar anthracis str CI	0.13	4494	Bacillus cereus biovar anthracis str. CI	0.01	665
		Bacillus anthracis	0.07	2234	Bacillus anthracis	0.01	403
		Bacillus anthracis str CDC 684	0	14	Bacillus anthracis str. H9401	0	3
		Bacillus anthracis str H9401	0	4	Bacillus anthracis str. CDC 684	0	2
	LMAT - R1	Bacillus cereus biovar anthracis str. CI	0.075	1128	Bacillus anthracis	0.001	22
		Bacillus anthracis	0.007	161	Bacillus anthracis str. 95014	0	1
		Bacillus anthracis plasmid PX01	NR	20
	LMAT - R2	Bacillus cereus biovar anthracis str. CI	0.075	1121	Bacillus anthracis	0.001	21
		Bacillus anthracis	0.007	162
		Bacillus anthracis str. A1055	NR	2
		Bacillus anthracis plasmid PX01	NR	17
	MetaFlow	Bacillus anthracis	4.78902	20342	No hit	---	---
	MetaPhlAn	Bacillus anthracis unclassified	0.27073	NR	Bacillus anthracis	0.11232	NR
	NBC - R1	Bacillus anthracis Ames	0.8423	14260	Bacillus anthracis Ames	0.3582	8208
		Bacillus anthracis A0248	0.1269	2148	Bacillus anthracis A0248	0.0739	1694
		Bacillus anthracis CDC 684	0.0132	223	Bacillus anthracis CDC 684	0.0069	159
		Bacillus anthracis str Sterne	0.0055	93	Bacillus anthracis str Sterne	0.0021	48
					Bacillus anthracis Ames 0581	0.0001	2
	NBC - R2	Bacillus_anthracis_Ames	0.8405	14230	Bacillus_anthracis_Ames	0.3557	8151
		Bacillus_anthracis_CDC_684	0.1361	2305	Bacillus_anthracis_A0248	0.0739	1694
		Bacillus_anthracis_A0248	0.1205	2040	Bacillus_anthracis_CDC_684	0.0245	561
		Bacillus_anthracis_str_Sterne	0.0048	81	Bacillus_anthracis_str_Sterne	0.002	46
		Bacillus_anthracis_Ames_0581	0.0001	1	Bacillus_anthracis_Ames_0581	0.0001	2
	PhyloSift*	BACILLUS ANTHRACIS	53.1213	NR	BACILLUS ANTHRACIS	3.34134	NR
		BACILLUS ANTHRACIS STR. A2012	48.3794	NR	BACILLUS ANTHRACIS STR. A2012	3.01728	NR
		BACILLUS ANTHRACIS STR. 3154	2.13938	NR	BACILLUS ANTHRACIS STR. BF1	0.446075	NR
		BACILLUS ANTHRACIS STR. VOLLUM	0.824573	NR	BACILLUS ANTHRACIS STR. SEN2COL2	0.331295	NR
		BACILLUS CEREUS BIOVAR ANTHRACIS	0.407096	NR	BACILLUS ANTHRACIS STR. VOLLUM	0.0710566	NR
		BACILLUS CEREUS BIOVAR ANTHRACIS STR. CI	0.407096	NR	BACILLUS ANTHRACIS STR. TSIANKOVSKII I	0.070792	NR
		BACILLUS ANTHRACIS STR. TSIANKOVSKII I	0.166244	NR
		BACILLUS ANTHRACIS STR. SEN2COL2	0.162727	NR
		BACILLUS ANTHRACIS STR. BF1	0.134725	NR
	PhyloSift (filtered, 90%)*	BACILLUS ANTHRACIS	53.1213	NR	No hit	---	---
		BACILLUS ANTHRACIS STR. A2012	48.3794	NR
		BACILLUS ANTHRACIS STR. 3154	2.13938	NR
	*Phylosift results are reported as probability mass
	NR = Not reported
	Paired end sequencing results are reported separately where the tool does not combine them. Most, but not all, results were similar.
