# Supplementary material for: Comprehensive benchmarking and ensemble approaches for metagenomic classifiers
Source: Genome Biol. 2017 Sep 21;18:182. doi: 10.1186/s13059-017-1299-7 (PMC5609029; doi:10.1186/s13059-017-1299-7)
Supplement: Supplementary file 10 — Name to taxonomy ID conversion tables for tools that do not report taxonomy IDs. (ZIP 220 kb) [file 13059_2017_1299_MOESM10_ESM.zip]

Archive with 11 entries (10 files):
- taxid_lookup_blast_megan.txt
- __MACOSX/
- __MACOSX/._taxid_lookup_blast_megan.txt
- taxid_lookup_diamond_megan.txt
- __MACOSX/._taxid_lookup_diamond_megan.txt
- taxid_lookup_gottcha.txt
- __MACOSX/._taxid_lookup_gottcha.txt
- taxid_lookup_metaflow.txt
- __MACOSX/._taxid_lookup_metaflow.txt
- taxid_lookup_metaphlan.txt
- __MACOSX/._taxid_lookup_metaphlan.txt
