# Supplementary material for: Comprehensive benchmarking and ensemble approaches for metagenomic classifiers
Source: Genome Biol. 2017 Sep 21;18:182. doi: 10.1186/s13059-017-1299-7 (PMC5609029; doi:10.1186/s13059-017-1299-7)
Supplement: Supplementary file 10 — Name to taxonomy ID conversion tables for tools that do not report taxonomy IDs. (ZIP 220 kb) [file 13059_2017_1299_MOESM10_ESM.zip › taxid_lookup_blast_megan.txt]

taxid	confidence	match	query
1	exact	root	r__root
10	exact	Cellvibrio	r__root|i__cellular_organisms|k__Bacteria|p__Proteobacteria|c__Gammaproteobacteria|o__Pseudomonadales|f__Pseudomonadaceae|g__Cellvibrio
1003110	exact	Verrucosispora maris	r__root|i__cellular_organisms|k__Bacteria|p__Actinobacteria|c__Actinobacteria|o__Actinomycetales|f__Micromonosporaceae|g__Verrucosispora|s__Verrucosispora_maris
1006005	exact	Metallosphaera cuprina	r__root|i__cellular_organisms|k__Archaea|p__Crenarchaeota|c__Thermoprotei|o__Sulfolobales|f__Sulfolobaceae|g__Metallosphaera|s__Metallosphaera_cuprina
10066	exact	Muridae	r__root|i__cellular_organisms|k__Eukaryota|i__Metazoa|p__Chordata|c__Mammalia|o__Rodentia|f__Muridae
1007105	exact	Pusillimonas sp. T7-7	r__root|i__cellular_organisms|k__Bacteria|p__Proteobacteria|c__Betaproteobacteria|o__Burkholderiales|f__Alcaligenaceae|g__Pusillimonas|s__Pusillimonas_sp._T7-7
100715	exact	Chloroherpeton	r__root|i__cellular_organisms|k__Bacteria|p__Chlorobi|c__Chlorobia|o__Chlorobiales|f__Chlorobiaceae|g__Chloroherpeton
100716	exact	Chloroherpeton thalassium	r__root|i__cellular_organisms|k__Bacteria|p__Chlorobi|c__Chlorobia|o__Chlorobiales|f__Chlorobiaceae|g__Chloroherpeton|s__Chloroherpeton_thalassium
1008460	exact	Pyrococcus yayanosii	r__root|i__cellular_organisms|k__Archaea|p__Euryarchaeota|c__Thermococci|o__Thermococcales|f__Thermococcaceae|g__Pyrococcus|s__Pyrococcus_yayanosii
100860	exact	Aphanomyces	r__root|i__cellular_organisms|k__Eukaryota|o__Saprolegniales|f__Saprolegniaceae|g__Aphanomyces
100861	exact	Aphanomyces euteiches	r__root|i__cellular_organisms|k__Eukaryota|o__Saprolegniales|f__Saprolegniaceae|g__Aphanomyces|s__Aphanomyces_euteiches
10090	exact	Mus musculus	r__root|i__cellular_organisms|k__Eukaryota|i__Metazoa|p__Chordata|c__Mammalia|o__Rodentia|f__Muridae|g__Mus|s__Mus_musculus
10114	exact	Rattus	r__root|i__cellular_organisms|k__Eukaryota|i__Metazoa|p__Chordata|c__Mammalia|o__Rodentia|f__Muridae|g__Rattus
10116	exact	Rattus norvegicus	r__root|i__cellular_organisms|k__Eukaryota|i__Metazoa|p__Chordata|c__Mammalia|o__Rodentia|f__Muridae|g__Rattus|s__Rattus_norvegicus
101570	exact	Enterobacteria phage ES18	r__root|i__Viruses|o__Caudovirales|f__Siphoviridae|s__Enterobacteria_phage_ES18
10158	exact	Octodontidae	r__root|i__cellular_organisms|k__Eukaryota|i__Metazoa|p__Chordata|c__Mammalia|o__Rodentia|f__Octodontidae
10159	exact	Octodon	r__root|i__cellular_organisms|k__Eukaryota|i__Metazoa|p__Chordata|c__Mammalia|o__Rodentia|f__Octodontidae|g__Octodon
1016	exact	Capnocytophaga	r__root|i__cellular_organisms|k__Bacteria|p__Bacteroidetes|c__Flavobacteriia|o__Flavobacteriales|f__Flavobacteriaceae|g__Capnocytophaga
10160	exact	Octodon degus	r__root|i__cellular_organisms|k__Eukaryota|i__Metazoa|p__Chordata|c__Mammalia|o__Rodentia|f__Octodontidae|g__Octodon|s__Octodon_degus
1018	exact	Capnocytophaga ochracea	r__root|i__cellular_organisms|k__Bacteria|p__Bacteroidetes|c__Flavobacteriia|o__Flavobacteriales|f__Flavobacteriaceae|g__Capnocytophaga|s__Capnocytophaga_ochracea
10239	exact	Viruses	r__root|i__Viruses
102684	exact	Streptococcus infantarius	r__root|i__cellular_organisms|k__Bacteria|p__Firmicutes|c__Bacilli|o__Lactobacillales|f__Streptococcaceae|g__Streptococcus|s__Streptococcus_infantarius
10292	exact	Herpesviridae	r__root|i__Viruses|o__Herpesvirales|f__Herpesviridae
10319	exact	Varicellovirus	r__root|i__Viruses|o__Herpesvirales|f__Herpesviridae|g__Varicellovirus
10335	exact	Human herpesvirus 3	r__root|i__Viruses|o__Herpesvirales|f__Herpesviridae|g__Varicellovirus|s__Human_herpesvirus_3
103690	exact	Nostoc sp. PCC 7120	r__root|i__cellular_organisms|k__Bacteria|p__Cyanobacteria|o__Nostocales|f__Nostocaceae|g__Nostoc|s__Nostoc_sp._PCC_7120
10375	exact	Lymphocryptovirus	r__root|i__Viruses|o__Herpesvirales|f__Herpesviridae|g__Lymphocryptovirus
10376	exact	Human herpesvirus 4	r__root|i__Viruses|o__Herpesvirales|f__Herpesviridae|g__Lymphocryptovirus|s__Human_herpesvirus_4
104	exact	Cyclobacterium marinum	r__root|i__cellular_organisms|k__Bacteria|p__Bacteroidetes|c__Cytophagia|o__Cytophagales|f__Cyclobacteriaceae|g__Cyclobacterium|s__Cyclobacterium_marinum
1041504	exact	Candidatus Arthromitus sp. SFB-rat-Yit	r__root|i__cellular_organisms|k__Bacteria|p__Firmicutes|c__Clostridia|o__Clostridiales|f__Clostridiaceae|g__Candidatus_Arthromitus|s__Candidatus_Arthromitus_sp._SFB-rat-Yit
1042156	exact	Clostridium sp. SY8519	r__root|i__cellular_organisms|k__Bacteria|p__Firmicutes|c__Clostridia|o__Clostridiales|f__Clostridiaceae|g__Clostridium|s__Clostridium_sp._SY8519
104264	exact	Cellulophaga	r__root|i__cellular_organisms|k__Bacteria|p__Bacteroidetes|c__Flavobacteriia|o__Flavobacteriales|f__Flavobacteriaceae|g__Cellulophaga
1042877	exact	Thermococcus sp. 4557	r__root|i__cellular_organisms|k__Archaea|p__Euryarchaeota|c__Thermococci|o__Thermococcales|f__Thermococcaceae|g__Thermococcus|s__Thermococcus_sp._4557
1046	exact	Chromatiaceae	r__root|i__cellular_organisms|k__Bacteria|p__Proteobacteria|c__Gammaproteobacteria|o__Chromatiales|f__Chromatiaceae
1048757	exact	Candidatus Moranella	r__root|i__cellular_organisms|k__Bacteria|p__Proteobacteria|c__Gammaproteobacteria|o__Enterobacteriales|f__Enterobacteriaceae|g__Candidatus_Moranella
1048758	exact	Candidatus Moranella endobia	r__root|i__cellular_organisms|k__Bacteria|p__Proteobacteria|c__Gammaproteobacteria|o__Enterobacteriales|f__Enterobacteriaceae|g__Candidatus_Moranella|s__Candidatus_Moranella_endobia
105	exact	Runella	r__root|i__cellular_organisms|k__Bacteria|p__Bacteroidetes|c__Cytophagia|o__Cytophagales|f__Cytophagaceae|g__Runella
105560	exact	Methylibium petroleiphilum	r__root|i__cellular_organisms|k__Bacteria|p__Proteobacteria|c__Betaproteobacteria|o__Burkholderiales|g__Methylibium|s__Methylibium_petroleiphilum
105850	exact	Acidilobus	r__root|i__cellular_organisms|k__Archaea|p__Crenarchaeota|c__Thermoprotei|o__Acidilobales|f__Acidilobaceae|g__Acidilobus
106	exact	Runella slithyformis	r__root|i__cellular_organisms|k__Bacteria|p__Bacteroidetes|c__Cytophagia|o__Cytophagales|f__Cytophagaceae|g__Runella|s__Runella_slithyformis
1060	exact	Rhodobacter	r__root|i__cellular_organisms|k__Bacteria|p__Proteobacteria|c__Alphaproteobacteria|o__Rhodobacterales|f__Rhodobacteraceae|g__Rhodobacter
1061	exact	Rhodobacter capsulatus	r__root|i__cellular_organisms|k__Bacteria|p__Proteobacteria|c__Alphaproteobacteria|o__Rhodobacterales|f__Rhodobacteraceae|g__Rhodobacter|s__Rhodobacter_capsulatus
1063	exact	Rhodobacter sphaeroides	r__root|i__cellular_organisms|k__Bacteria|p__Proteobacteria|c__Alphaproteobacteria|o__Rhodobacterales|f__Rhodobacteraceae|g__Rhodobacter|s__Rhodobacter_sphaeroides
106370	exact	Frankia sp. CcI3	r__root|i__cellular_organisms|k__Bacteria|p__Actinobacteria|c__Actinobacteria|o__Actinomycetales|f__Frankiaceae|g__Frankia|s__Frankia_sp._CcI3
106589	exact	Cupriavidus	r__root|i__cellular_organisms|k__Bacteria|p__Proteobacteria|c__Betaproteobacteria|o__Burkholderiales|f__Burkholderiaceae|g__Cupriavidus
106590	exact	Cupriavidus necator	r__root|i__cellular_organisms|k__Bacteria|p__Proteobacteria|c__Betaproteobacteria|o__Burkholderiales|f__Burkholderiaceae|g__Cupriavidus|s__Cupriavidus_necator
106633	exact	Thioalkalivibrio	r__root|i__cellular_organisms|k__Bacteria|p__Proteobacteria|c__Gammaproteobacteria|o__Chromatiales|f__Ectothiorhodospiraceae|g__Thioalkalivibrio
10699	exact	Siphoviridae	r__root|i__Viruses|o__Caudovirales|f__Siphoviridae
1073	exact	Rhodopseudomonas	r__root|i__cellular_organisms|k__Bacteria|p__Proteobacteria|c__Alphaproteobacteria|o__Rhizobiales|f__Bradyrhizobiaceae|g__Rhodopseudomonas
10744	exact	Podoviridae	r__root|i__Viruses|o__Caudovirales|f__Podoviridae
1076	exact	Rhodopseudomonas palustris	r__root|i__cellular_organisms|k__Bacteria|p__Proteobacteria|c__Alphaproteobacteria|o__Rhizobiales|f__Bradyrhizobiaceae|g__Rhodopseudomonas|s__Rhodopseudomonas_palustris
107709	exact	Opitutus terrae	r__root|i__cellular_organisms|k__Bacteria|p__Verrucomicrobia|c__Opitutae|o__Opitutales|f__Opitutaceae|g__Opitutus|s__Opitutus_terrae
1081	exact	Rhodospirillum	r__root|i__cellular_organisms|k__Bacteria|p__Proteobacteria|c__Alphaproteobacteria|o__Rhodospirillales|f__Rhodospirillaceae|g__Rhodospirillum
108150	exact	Thermoanaerobacter italicus	r__root|i__cellular_organisms|k__Bacteria|p__Firmicutes|c__Clostridia|o__Thermoanaerobacterales|f__Thermoanaerobacteraceae|g__Thermoanaerobacter|s__Thermoanaerobacter_italicus
1082930	exact	Pelagibacterium	r__root|i__cellular_organisms|k__Bacteria|p__Proteobacteria|c__Alphaproteobacteria|o__Rhizobiales|f__Hyphomicrobiaceae|g__Pelagibacterium
10841	exact	Microviridae	r__root|i__Viruses|f__Microviridae
10842	exact	Microvirus	r__root|i__Viruses|f__Microviridae|g__Microvirus
1085	exact	Rhodospirillum rubrum	r__root|i__cellular_organisms|k__Bacteria|p__Proteobacteria|c__Alphaproteobacteria|o__Rhodospirillales|f__Rhodospirillaceae|g__Rhodospirillum|s__Rhodospirillum_rubrum
1090	exact	Chlorobi	r__root|i__cellular_organisms|k__Bacteria|p__Chlorobi
1091	exact	Chlorobium	r__root|i__cellular_organisms|k__Bacteria|p__Chlorobi|c__Chlorobia|o__Chlorobiales|f__Chlorobiaceae|g__Chlorobium
109168	exact	Desulfotalea	r__root|i__cellular_organisms|k__Bacteria|p__Proteobacteria|c__Deltaproteobacteria|o__Desulfobacterales|f__Desulfobulbaceae|g__Desulfotalea
1092	exact	Chlorobium limicola	r__root|i__cellular_organisms|k__Bacteria|p__Chlorobi|c__Chlorobia|o__Chlorobiales|f__Chlorobiaceae|g__Chlorobium|s__Chlorobium_limicola
1094	exact	Chlorobium phaeovibrioides	r__root|i__cellular_organisms|k__Bacteria|p__Chlorobi|c__Chlorobia|o__Chlorobiales|f__Chlorobiaceae|g__Chlorobium|s__Chlorobium_phaeovibrioides
1096	exact	Chlorobium phaeobacteroides	r__root|i__cellular_organisms|k__Bacteria|p__Chlorobi|c__Chlorobia|o__Chlorobiales|f__Chlorobiaceae|g__Chlorobium|s__Chlorobium_phaeobacteroides
1097668	exact	Burkholderia sp. YI23	r__root|i__cellular_organisms|k__Bacteria|p__Proteobacteria|c__Betaproteobacteria|o__Burkholderiales|f__Burkholderiaceae|g__Burkholderia|s__Burkholderia_sp._YI23
1099	exact	Pelodictyon	r__root|i__cellular_organisms|k__Bacteria|p__Chlorobi|c__Chlorobia|o__Chlorobiales|f__Chlorobiaceae|g__Pelodictyon
1100	exact	Pelodictyon luteolum	r__root|i__cellular_organisms|k__Bacteria|p__Chlorobi|c__Chlorobia|o__Chlorobiales|f__Chlorobiaceae|g__Pelodictyon|s__Pelodictyon_luteolum
1100069	exact	Bacteroidetes Order II. Incertae sedis	r__root|i__cellular_organisms|k__Bacteria|p__Bacteroidetes|o__Bacteroidetes_Order_II._Incertae_sedis
1101	exact	Prosthecochloris	r__root|i__cellular_organisms|k__Bacteria|p__Chlorobi|c__Chlorobia|o__Chlorobiales|f__Chlorobiaceae|g__Prosthecochloris
1102	exact	Prosthecochloris aestuarii	r__root|i__cellular_organisms|k__Bacteria|p__Chlorobi|c__Chlorobia|o__Chlorobiales|f__Chlorobiaceae|g__Prosthecochloris|s__Prosthecochloris_aestuarii
110500	exact	Pelotomaculum thermopropionicum	r__root|i__cellular_organisms|k__Bacteria|p__Firmicutes|c__Clostridia|o__Clostridiales|f__Peptococcaceae|g__Pelotomaculum|s__Pelotomaculum_thermopropionicum
110539	exact	Mycobacterium vanbaalenii	r__root|i__cellular_organisms|k__Bacteria|p__Actinobacteria|c__Actinobacteria|o__Actinomycetales|f__Mycobacteriaceae|g__Mycobacterium|s__Mycobacterium_vanbaalenii
1106	exact	Chloroflexaceae	r__root|i__cellular_organisms|k__Bacteria|p__Chloroflexi|c__Chloroflexia|o__Chloroflexales|f__Chloroflexaceae
110662	exact	Synechococcus sp. CC9605	r__root|i__cellular_organisms|k__Bacteria|p__Cyanobacteria|o__Chroococcales|g__Synechococcus|s__Synechococcus_sp._CC9605
1107	exact	Chloroflexus	r__root|i__cellular_organisms|k__Bacteria|p__Chloroflexi|c__Chloroflexia|o__Chloroflexales|f__Chloroflexaceae|g__Chloroflexus
110932	exact	Leifsonia	r__root|i__cellular_organisms|k__Bacteria|p__Actinobacteria|c__Actinobacteria|o__Actinomycetales|f__Microbacteriaceae|g__Leifsonia
1109713	exact	Rhodococcus phage REQ2	r__root|i__Viruses|s__Rhodococcus_phage_REQ2
111500	exact	Muricauda	r__root|i__cellular_organisms|k__Bacteria|p__Bacteroidetes|c__Flavobacteriia|o__Flavobacteriales|f__Flavobacteriaceae|g__Muricauda
111501	exact	Muricauda ruestringensis	r__root|i__cellular_organisms|k__Bacteria|p__Bacteroidetes|c__Flavobacteriia|o__Flavobacteriales|f__Flavobacteriaceae|g__Muricauda|s__Muricauda_ruestringensis
11157	exact	Mononegavirales	r__root|i__Viruses|o__Mononegavirales
11158	exact	Paramyxoviridae	r__root|i__Viruses|o__Mononegavirales|f__Paramyxoviridae
1117	exact	Cyanobacteria	r__root|i__cellular_organisms|k__Bacteria|p__Cyanobacteria
1118	exact	Chroococcales	r__root|i__cellular_organisms|k__Bacteria|p__Cyanobacteria|o__Chroococcales
11191	exact	Sendai virus	r__root|i__Viruses|o__Mononegavirales|f__Paramyxoviridae|g__Respirovirus|s__Sendai_virus
112	exact	Planctomycetales	r__root|i__cellular_organisms|k__Bacteria|p__Planctomycetes|c__Planctomycetia|o__Planctomycetales
112040	exact	Zobellia	r__root|i__cellular_organisms|k__Bacteria|p__Bacteroidetes|c__Flavobacteriia|o__Flavobacteriales|f__Flavobacteriaceae|g__Zobellia
11207	exact	Parainfluenza virus 5	r__root|i__Viruses|o__Mononegavirales|f__Paramyxoviridae|g__Rubulavirus|s__Parainfluenza_virus_5
1124597	exact	Magnetococcus marinus	r__root|i__cellular_organisms|k__Bacteria|p__Proteobacteria|c__Alphaproteobacteria|o__Magnetococcales|f__Magnetococcaceae|g__Magnetococcus|s__Magnetococcus_marinus
1125	exact	Microcystis	r__root|i__cellular_organisms|k__Bacteria|p__Cyanobacteria|o__Chroococcales|g__Microcystis
1126	exact	Microcystis aeruginosa	r__root|i__cellular_organisms|k__Bacteria|p__Cyanobacteria|o__Chroococcales|g__Microcystis|s__Microcystis_aeruginosa
1129	exact	Synechococcus	r__root|i__cellular_organisms|k__Bacteria|p__Cyanobacteria|o__Chroococcales|g__Synechococcus
1129771	exact	Leptotrichiaceae	r__root|i__cellular_organisms|k__Bacteria|p__Fusobacteria|c__Fusobacteriia|o__Fusobacteriales|f__Leptotrichiaceae
1131703	exact	Sphaerochaeta globosa	r__root|i__cellular_organisms|k__Bacteria|p__Spirochaetes|c__Spirochaetia|o__Spirochaetales|f__Spirochaetaceae|g__Sphaerochaeta|s__Sphaerochaeta_globosa
1131707	exact	Sphaerochaeta pleomorpha	r__root|i__cellular_organisms|k__Bacteria|p__Spirochaetes|c__Spirochaetia|o__Spirochaetales|f__Spirochaetaceae|g__Sphaerochaeta|s__Sphaerochaeta_pleomorpha
114380	exact	Desulfurococcales	r__root|i__cellular_organisms|k__Archaea|p__Crenarchaeota|c__Thermoprotei|o__Desulfurococcales
114615	exact	Bradyrhizobium sp. ORS 278	r__root|i__cellular_organisms|k__Bacteria|p__Proteobacteria|c__Alphaproteobacteria|o__Rhizobiales|f__Bradyrhizobiaceae|g__Bradyrhizobium|s__Bradyrhizobium_sp._ORS_278
114616	exact	Methylobacterium nodulans	r__root|i__cellular_organisms|k__Bacteria|p__Proteobacteria|c__Alphaproteobacteria|o__Rhizobiales|f__Methylobacteriaceae|g__Methylobacterium|s__Methylobacterium_nodulans
114627	exact	Alkaliphilus	r__root|i__cellular_organisms|k__Bacteria|p__Firmicutes|c__Clostridia|o__Clostridiales|f__Clostridiaceae|g__Alkaliphilus
1147150	exact	Enterobacteria phage mEp235	r__root|i__Viruses|o__Caudovirales|f__Siphoviridae|g__Lambdalikevirus|s__Enterobacteria_phage_mEp235
1147158	exact	Enterobacterial phage mEp390	r__root|i__Viruses|o__Caudovirales|f__Siphoviridae|g__Lambdalikevirus|s__Enterobacterial_phage_mEp390
1148157	exact	Acinetobacter oleivorans	r__root|i__cellular_organisms|k__Bacteria|p__Proteobacteria|c__Gammaproteobacteria|o__Pseudomonadales|f__Moraxellaceae|g__Acinetobacter|s__Acinetobacter_oleivorans
1150	exact	Oscillatoriales	r__root|i__cellular_organisms|k__Bacteria|p__Cyanobacteria|o__Oscillatoriales
1156431	exact	Streptococcus sp. I-G2	r__root|i__cellular_organisms|k__Bacteria|p__Firmicutes|c__Bacilli|o__Lactobacillales|f__Streptococcaceae|g__Streptococcus|s__Streptococcus_sp._I-G2
1156433	exact	Streptococcus sp. I-P16	r__root|i__cellular_organisms|k__Bacteria|p__Firmicutes|c__Bacilli|o__Lactobacillales|f__Streptococcaceae|g__Streptococcus|s__Streptococcus_sp._I-P16
1158	exact	Oscillatoria	r__root|i__cellular_organisms|k__Bacteria|p__Cyanobacteria|o__Oscillatoriales|g__Oscillatoria
1161	exact	Nostocales	r__root|i__cellular_organisms|k__Bacteria|p__Cyanobacteria|o__Nostocales
1161942	exact	Ruminococcus champanellensis	r__root|i__cellular_organisms|k__Bacteria|p__Firmicutes|c__Clostridia|o__Clostridiales|f__Ruminococcaceae|g__Ruminococcus|s__Ruminococcus_champanellensis
1162	exact	Nostocaceae	r__root|i__cellular_organisms|k__Bacteria|p__Cyanobacteria|o__Nostocales|f__Nostocaceae
1163	exact	Anabaena	r__root|i__cellular_organisms|k__Bacteria|p__Cyanobacteria|o__Nostocales|f__Nostocaceae|g__Anabaena
1166130	exact	Enterobacter sp. R4-368	r__root|i__cellular_organisms|k__Bacteria|p__Proteobacteria|c__Gammaproteobacteria|o__Enterobacteriales|f__Enterobacteriaceae|g__Enterobacter|s__Enterobacter_sp._R4-368
1169025	exact	Streptomyces pratensis	r__root|i__cellular_organisms|k__Bacteria|p__Actinobacteria|c__Actinobacteria|o__Actinomycetales|f__Streptomycetaceae|g__Streptomyces|s__Streptomyces_pratensis
1172	exact	Anabaena variabilis	r__root|i__cellular_organisms|k__Bacteria|p__Cyanobacteria|o__Nostocales|f__Nostocaceae|g__Anabaena|s__Anabaena_variabilis
117207	exact	Sphingopyxis alaskensis	r__root|i__cellular_organisms|k__Bacteria|p__Proteobacteria|c__Alphaproteobacteria|o__Sphingomonadales|f__Sphingomonadaceae|g__Sphingopyxis|s__Sphingopyxis_alaskensis
1173740	exact	Salmonella phage FSL SP-016	r__root|i__Viruses|o__Caudovirales|s__Salmonella_phage_FSL_SP-016
117575	exact	Chlamydia pneumoniae phage CPAR39	r__root|i__Viruses|f__Microviridae|g__Chlamydiamicrovirus|s__Chlamydia_pneumoniae_phage_CPAR39
1176649	exact	Agrobacterium fabrum	r__root|i__cellular_organisms|k__Bacteria|p__Proteobacteria|c__Alphaproteobacteria|o__Rhizobiales|f__Rhizobiaceae|g__Agrobacterium|s__Agrobacterium_fabrum
1177	exact	Nostoc	r__root|i__cellular_organisms|k__Bacteria|p__Cyanobacteria|o__Nostocales|f__Nostocaceae|g__Nostoc
117743	exact	Flavobacteriia	r__root|i__cellular_organisms|k__Bacteria|p__Bacteroidetes|c__Flavobacteriia
117747	exact	Sphingobacteriia	r__root|i__cellular_organisms|k__Bacteria|p__Bacteroidetes|c__Sphingobacteriia
1177632	exact	Salmonella phage SSU5	r__root|i__Viruses|o__Caudovirales|f__Siphoviridae|s__Salmonella_phage_SSU5
1177712	exact	Komagataeibacter medellinensis	r__root|i__cellular_organisms|k__Bacteria|p__Proteobacteria|c__Alphaproteobacteria|o__Rhodospirillales|f__Acetobacteraceae|g__Komagataeibacter|s__Komagataeibacter_medellinensis
117942	exact	Desulfurellaceae	r__root|i__cellular_organisms|k__Bacteria|p__Proteobacteria|c__Deltaproteobacteria|o__Desulfurellales|f__Desulfurellaceae
117999	exact	Denitrovibrio	r__root|i__cellular_organisms|k__Bacteria|p__Deferribacteres|c__Deferribacteres|o__Deferribacterales|f__Deferribacteraceae|g__Denitrovibrio
118	exact	Planctomyces	r__root|i__cellular_organisms|k__Bacteria|p__Planctomycetes|c__Planctomycetia|o__Planctomycetales|f__Planctomycetaceae|g__Planctomyces
118000	exact	Denitrovibrio acetiphilus	r__root|i__cellular_organisms|k__Bacteria|p__Deferribacteres|c__Deferribacteres|o__Deferribacterales|f__Deferribacteraceae|g__Denitrovibrio|s__Denitrovibrio_acetiphilus
118001	exact	Chrysiogenetes	r__root|i__cellular_organisms|k__Bacteria|p__Chrysiogenetes|c__Chrysiogenetes
1184387	exact	Mesotoga prima	r__root|i__cellular_organisms|k__Bacteria|p__Thermotogae|c__Thermotogae|o__Thermotogales|f__Thermotogaceae|g__Mesotoga|s__Mesotoga_prima
1184396	exact	Mesotoga	r__root|i__cellular_organisms|k__Bacteria|p__Thermotogae|c__Thermotogae|o__Thermotogales|f__Thermotogaceae|g__Mesotoga
118882	exact	Brucellaceae	r__root|i__cellular_organisms|k__Bacteria|p__Proteobacteria|c__Alphaproteobacteria|o__Rhizobiales|f__Brucellaceae
118883	exact	Sulfolobaceae	r__root|i__cellular_organisms|k__Archaea|p__Crenarchaeota|c__Thermoprotei|o__Sulfolobales|f__Sulfolobaceae
118964	exact	Deinococcales	r__root|i__cellular_organisms|k__Bacteria|p__Deinococcus-Thermus|c__Deinococci|o__Deinococcales
118968	exact	Coxiellaceae	r__root|i__cellular_organisms|k__Bacteria|p__Proteobacteria|c__Gammaproteobacteria|o__Legionellales|f__Coxiellaceae
118969	exact	Legionellales	r__root|i__cellular_organisms|k__Bacteria|p__Proteobacteria|c__Gammaproteobacteria|o__Legionellales
119045	exact	Methylobacteriaceae	r__root|i__cellular_organisms|k__Bacteria|p__Proteobacteria|c__Alphaproteobacteria|o__Rhizobiales|f__Methylobacteriaceae
119060	exact	Burkholderiaceae	r__root|i__cellular_organisms|k__Bacteria|p__Proteobacteria|c__Betaproteobacteria|o__Burkholderiales|f__Burkholderiaceae
119069	exact	Hydrogenophilales	r__root|i__cellular_organisms|k__Bacteria|p__Proteobacteria|c__Betaproteobacteria|o__Hydrogenophilales
119089	exact	Chromadorea	r__root|i__cellular_organisms|k__Eukaryota|i__Metazoa|p__Nematoda|c__Chromadorea
1191478	exact	Magnetococcales	r__root|i__cellular_organisms|k__Bacteria|p__Proteobacteria|c__Alphaproteobacteria|o__Magnetococcales
1191479	exact	Magnetococcaceae	r__root|i__cellular_organisms|k__Bacteria|p__Proteobacteria|c__Alphaproteobacteria|o__Magnetococcales|f__Magnetococcaceae
119219	exact	Cupriavidus metallidurans	r__root|i__cellular_organisms|k__Bacteria|p__Proteobacteria|c__Betaproteobacteria|o__Burkholderiales|f__Burkholderiaceae|g__Cupriavidus|s__Cupriavidus_metallidurans
119484	exact	Syntrophobacter fumaroxidans	r__root|i__cellular_organisms|k__Bacteria|p__Proteobacteria|c__Deltaproteobacteria|o__Syntrophobacterales|f__Syntrophobacteraceae|g__Syntrophobacter|s__Syntrophobacter_fumaroxidans
1198451	exact	Methanoregulaceae	r__root|i__cellular_organisms|k__Archaea|p__Euryarchaeota|c__Methanomicrobia|o__Methanomicrobiales|f__Methanoregulaceae
119864	exact	Marinomonas mediterranea	r__root|i__cellular_organisms|k__Bacteria|p__Proteobacteria|c__Gammaproteobacteria|o__Oceanospirillales|f__Oceanospirillaceae|g__Marinomonas|s__Marinomonas_mediterranea
119977	exact	Acidithiobacillus	r__root|i__cellular_organisms|k__Bacteria|p__Proteobacteria|c__Gammaproteobacteria|o__Acidithiobacillales|f__Acidithiobacillaceae|g__Acidithiobacillus
1202464	exact	Dehalococcoidaceae	r__root|i__cellular_organisms|k__Bacteria|p__Chloroflexi|c__Dehalococcoidia|o__Dehalococcoidales|f__Dehalococcoidaceae
1202465	exact	Dehalococcoidales	r__root|i__cellular_organisms|k__Bacteria|p__Chloroflexi|c__Dehalococcoidia|o__Dehalococcoidales
1203471	exact	Geobacter daltonii	r__root|i__cellular_organisms|k__Bacteria|p__Proteobacteria|c__Deltaproteobacteria|o__Desulfuromonadales|f__Geobacteraceae|g__Geobacter|s__Geobacter_daltonii
120499	exact	Salem virus	r__root|i__Viruses|o__Mononegavirales|f__Paramyxoviridae|s__Salem_virus
1205	exact	Trichodesmium	r__root|i__cellular_organisms|k__Bacteria|p__Cyanobacteria|o__Oscillatoriales|g__Trichodesmium
1206	exact	Trichodesmium erythraeum	r__root|i__cellular_organisms|k__Bacteria|p__Cyanobacteria|o__Oscillatoriales|g__Trichodesmium|s__Trichodesmium_erythraeum
120652	exact	Methylocella	r__root|i__cellular_organisms|k__Bacteria|p__Proteobacteria|c__Alphaproteobacteria|o__Rhizobiales|f__Beijerinckiaceae|g__Methylocella
1206777	exact	Pseudomonas sp. Lz4W	r__root|i__cellular_organisms|k__Bacteria|p__Proteobacteria|c__Gammaproteobacteria|o__Pseudomonadales|f__Pseudomonadaceae|g__Pseudomonas|s__Pseudomonas_sp._Lz4W
1207075	exact	Pseudomonas sp. UW4	r__root|i__cellular_organisms|k__Bacteria|p__Proteobacteria|c__Gammaproteobacteria|o__Pseudomonadales|f__Pseudomonadaceae|g__Pseudomonas|s__Pseudomonas_sp._UW4
120831	exact	Dyadobacter	r__root|i__cellular_organisms|k__Bacteria|p__Bacteroidetes|c__Cytophagia|o__Cytophagales|f__Cytophagaceae|g__Dyadobacter
120961	exact	Roseiflexus	r__root|i__cellular_organisms|k__Bacteria|p__Chloroflexi|c__Chloroflexia|o__Chloroflexales|f__Roseiflexaceae|g__Roseiflexus
120962	exact	Roseiflexus castenholzii	r__root|i__cellular_organisms|k__Bacteria|p__Chloroflexi|c__Chloroflexia|o__Chloroflexales|f__Roseiflexaceae|g__Roseiflexus|s__Roseiflexus_castenholzii
1212	exact	Prochlorales	r__root|i__cellular_organisms|k__Bacteria|p__Cyanobacteria|o__Prochlorales
121277	exact	Pyrobaculum arsenaticum	r__root|i__cellular_organisms|k__Archaea|p__Crenarchaeota|c__Thermoprotei|o__Thermoproteales|f__Thermoproteaceae|g__Pyrobaculum|s__Pyrobaculum_arsenaticum
1217	exact	Prochlorococcaceae	r__root|i__cellular_organisms|k__Bacteria|p__Cyanobacteria|o__Prochlorales|f__Prochlorococcaceae
1217908	exact	Octadecabacter antarcticus	r__root|i__cellular_organisms|k__Bacteria|p__Proteobacteria|c__Alphaproteobacteria|o__Rhodobacterales|f__Rhodobacteraceae|g__Octadecabacter|s__Octadecabacter_antarcticus
1218	exact	Prochlorococcus	r__root|i__cellular_organisms|k__Bacteria|p__Cyanobacteria|o__Prochlorales|f__Prochlorococcaceae|g__Prochlorococcus
121871	exact	Haloterrigena	r__root|i__cellular_organisms|k__Archaea|p__Euryarchaeota|c__Halobacteria|o__Halobacteriales|f__Halobacteriaceae|g__Haloterrigena
1219	exact	Prochlorococcus marinus	r__root|i__cellular_organisms|k__Bacteria|p__Cyanobacteria|o__Prochlorales|f__Prochlorococcaceae|g__Prochlorococcus|s__Prochlorococcus_marinus
122277	exact	Pectobacterium	r__root|i__cellular_organisms|k__Bacteria|p__Proteobacteria|c__Gammaproteobacteria|o__Enterobacteriales|f__Enterobacteriaceae|g__Pectobacterium
1224	exact	Proteobacteria	r__root|i__cellular_organisms|k__Bacteria|p__Proteobacteria
1227	exact	Nitrosococcus	r__root|i__cellular_organisms|k__Bacteria|p__Proteobacteria|c__Gammaproteobacteria|o__Chromatiales|f__Chromatiaceae|g__Nitrosococcus
1229	exact	Nitrosococcus oceani	r__root|i__cellular_organisms|k__Bacteria|p__Proteobacteria|c__Gammaproteobacteria|o__Chromatiales|f__Chromatiaceae|g__Nitrosococcus|s__Nitrosococcus_oceani
1231	exact	Nitrosospira multiformis	r__root|i__cellular_organisms|k__Bacteria|p__Proteobacteria|c__Betaproteobacteria|o__Nitrosomonadales|f__Nitrosomonadaceae|g__Nitrosospira|s__Nitrosospira_multiformis
1234	exact	Nitrospira	r__root|i__cellular_organisms|k__Bacteria|p__Nitrospirae|c__Nitrospira|o__Nitrospirales|f__Nitrospiraceae|g__Nitrospira
1236	exact	Gammaproteobacteria	r__root|i__cellular_organisms|k__Bacteria|p__Proteobacteria|c__Gammaproteobacteria
1239	exact	Firmicutes	r__root|i__cellular_organisms|k__Bacteria|p__Firmicutes
1239381	exact	Streptococcus phage phiNJ2	r__root|i__Viruses|o__Caudovirales|f__Siphoviridae|s__Streptococcus_phage_phiNJ2
12417	exact	Lactobacillus phage phiadh	r__root|i__Viruses|o__Caudovirales|f__Siphoviridae|s__Lactobacillus_phage_phiadh
1243	exact	Leuconostoc	r__root|i__cellular_organisms|k__Bacteria|p__Firmicutes|c__Bacilli|o__Lactobacillales|f__Leuconostocaceae|g__Leuconostoc
1244	exact	Leuconostoc gelidum	r__root|i__cellular_organisms|k__Bacteria|p__Firmicutes|c__Bacilli|o__Lactobacillales|f__Leuconostocaceae|g__Leuconostoc|s__Leuconostoc_gelidum
1245	exact	Leuconostoc mesenteroides	r__root|i__cellular_organisms|k__Bacteria|p__Firmicutes|c__Bacilli|o__Lactobacillales|f__Leuconostocaceae|g__Leuconostoc|s__Leuconostoc_mesenteroides
12455	exact	Borna disease virus	r__root|i__Viruses|o__Mononegavirales|f__Bornaviridae|g__Bornavirus|s__Borna_disease_virus
1246	exact	Leuconostoc lactis	r__root|i__cellular_organisms|k__Bacteria|p__Firmicutes|c__Bacilli|o__Lactobacillales|f__Leuconostocaceae|g__Leuconostoc|s__Leuconostoc_lactis
1247	exact	Oenococcus oeni	r__root|i__cellular_organisms|k__Bacteria|p__Firmicutes|c__Bacilli|o__Lactobacillales|f__Leuconostocaceae|g__Oenococcus|s__Oenococcus_oeni
1252	exact	Leuconostoc carnosum	r__root|i__cellular_organisms|k__Bacteria|p__Firmicutes|c__Bacilli|o__Lactobacillales|f__Leuconostocaceae|g__Leuconostoc|s__Leuconostoc_carnosum
1253	exact	Pediococcus	r__root|i__cellular_organisms|k__Bacteria|p__Firmicutes|c__Bacilli|o__Lactobacillales|f__Lactobacillaceae|g__Pediococcus
125316	exact	Beutenbergiaceae	r__root|i__cellular_organisms|k__Bacteria|p__Actinobacteria|c__Actinobacteria|o__Actinomycetales|f__Beutenbergiaceae
1255	exact	Pediococcus pentosaceus	r__root|i__cellular_organisms|k__Bacteria|p__Firmicutes|c__Bacilli|o__Lactobacillales|f__Lactobacillaceae|g__Pediococcus|s__Pediococcus_pentosaceus
126	exact	Planctomycetaceae	r__root|i__cellular_organisms|k__Bacteria|p__Planctomycetes|c__Planctomycetia|o__Planctomycetales|f__Planctomycetaceae
1260	exact	Finegoldia magna	r__root|i__cellular_organisms|k__Bacteria|p__Firmicutes|c__Clostridia|o__Clostridiales|f__Peptoniphilaceae|g__Finegoldia|s__Finegoldia_magna
1263	exact	Ruminococcus	r__root|i__cellular_organisms|k__Bacteria|p__Firmicutes|c__Clostridia|o__Clostridiales|f__Ruminococcaceae|g__Ruminococcus
1264	exact	Ruminococcus albus	r__root|i__cellular_organisms|k__Bacteria|p__Firmicutes|c__Clostridia|o__Clostridiales|f__Ruminococcaceae|g__Ruminococcus|s__Ruminococcus_albus
1268	exact	Micrococcaceae	r__root|i__cellular_organisms|k__Bacteria|p__Actinobacteria|c__Actinobacteria|o__Actinomycetales|f__Micrococcaceae
1269	exact	Micrococcus	r__root|i__cellular_organisms|k__Bacteria|p__Actinobacteria|c__Actinobacteria|o__Actinomycetales|f__Micrococcaceae|g__Micrococcus
127	exact	Isosphaera	r__root|i__cellular_organisms|k__Bacteria|p__Planctomycetes|c__Planctomycetia|o__Planctomycetales|f__Planctomycetaceae|g__Isosphaera
1270	exact	Micrococcus luteus	r__root|i__cellular_organisms|k__Bacteria|p__Actinobacteria|c__Actinobacteria|o__Actinomycetales|f__Micrococcaceae|g__Micrococcus|s__Micrococcus_luteus
1276	exact	Kytococcus sedentarius	r__root|i__cellular_organisms|k__Bacteria|p__Actinobacteria|c__Actinobacteria|o__Actinomycetales|f__Dermacoccaceae|g__Kytococcus|s__Kytococcus_sedentarius
1279	exact	Staphylococcus	r__root|i__cellular_organisms|k__Bacteria|p__Firmicutes|c__Bacilli|o__Bacillales|f__Staphylococcaceae|g__Staphylococcus
128	exact	Isosphaera pallida	r__root|i__cellular_organisms|k__Bacteria|p__Planctomycetes|c__Planctomycetia|o__Planctomycetales|f__Planctomycetaceae|g__Isosphaera|s__Isosphaera_pallida
1280	exact	Staphylococcus aureus	r__root|i__cellular_organisms|k__Bacteria|p__Firmicutes|c__Bacilli|o__Bacillales|f__Staphylococcaceae|g__Staphylococcus|s__Staphylococcus_aureus
1281	exact	Staphylococcus carnosus	r__root|i__cellular_organisms|k__Bacteria|p__Firmicutes|c__Bacilli|o__Bacillales|f__Staphylococcaceae|g__Staphylococcus|s__Staphylococcus_carnosus
1282	exact	Staphylococcus epidermidis	r__root|i__cellular_organisms|k__Bacteria|p__Firmicutes|c__Bacilli|o__Bacillales|f__Staphylococcaceae|g__Staphylococcus|s__Staphylococcus_epidermidis
1283	exact	Staphylococcus haemolyticus	r__root|i__cellular_organisms|k__Bacteria|p__Firmicutes|c__Bacilli|o__Bacillales|f__Staphylococcaceae|g__Staphylococcus|s__Staphylococcus_haemolyticus
1288	exact	Staphylococcus xylosus	r__root|i__cellular_organisms|k__Bacteria|p__Firmicutes|c__Bacilli|o__Bacillales|f__Staphylococcaceae|g__Staphylococcus|s__Staphylococcus_xylosus
1290	exact	Staphylococcus hominis	r__root|i__cellular_organisms|k__Bacteria|p__Firmicutes|c__Bacilli|o__Bacillales|f__Staphylococcaceae|g__Staphylococcus|s__Staphylococcus_hominis
129001	exact	Syntrophothermus	r__root|i__cellular_organisms|k__Bacteria|p__Firmicutes|c__Clostridia|o__Clostridiales|f__Syntrophomonadaceae|g__Syntrophothermus
12908	exact	unclassified sequences	r__root|i__unclassified_sequences
12914	exact	Acidianus	r__root|i__cellular_organisms|k__Archaea|p__Crenarchaeota|c__Thermoprotei|o__Sulfolobales|f__Sulfolobaceae|g__Acidianus
12916	exact	Acidovorax	r__root|i__cellular_organisms|k__Bacteria|p__Proteobacteria|c__Betaproteobacteria|o__Burkholderiales|f__Comamonadaceae|g__Acidovorax
1292	exact	Staphylococcus warneri	r__root|i__cellular_organisms|k__Bacteria|p__Firmicutes|c__Bacilli|o__Bacillales|f__Staphylococcaceae|g__Staphylococcus|s__Staphylococcus_warneri
129337	exact	Geobacillus	r__root|i__cellular_organisms|k__Bacteria|p__Firmicutes|c__Bacilli|o__Bacillales|f__Bacillaceae|g__Geobacillus
1297	exact	Deinococcus-Thermus	r__root|i__cellular_organisms|k__Bacteria|p__Deinococcus-Thermus
1298	exact	Deinococcus	r__root|i__cellular_organisms|k__Bacteria|p__Deinococcus-Thermus|c__Deinococci|o__Deinococcales|f__Deinococcaceae|g__Deinococcus
1299	exact	Deinococcus radiodurans	r__root|i__cellular_organisms|k__Bacteria|p__Deinococcus-Thermus|c__Deinococci|o__Deinococcales|f__Deinococcaceae|g__Deinococcus|s__Deinococcus_radiodurans
129957	exact	Carboxydothermus	r__root|i__cellular_organisms|k__Bacteria|p__Firmicutes|c__Clostridia|o__Thermoanaerobacterales|f__Thermoanaerobacteraceae|g__Carboxydothermus
129958	exact	Carboxydothermus hydrogenoformans	r__root|i__cellular_organisms|k__Bacteria|p__Firmicutes|c__Clostridia|o__Thermoanaerobacterales|f__Thermoanaerobacteraceae|g__Carboxydothermus|s__Carboxydothermus_hydrogenoformans
13	exact	Dictyoglomus	r__root|i__cellular_organisms|k__Bacteria|p__Dictyoglomi|c__Dictyoglomia|o__Dictyoglomales|f__Dictyoglomaceae|g__Dictyoglomus
1300	exact	Streptococcaceae	r__root|i__cellular_organisms|k__Bacteria|p__Firmicutes|c__Bacilli|o__Lactobacillales|f__Streptococcaceae
1301	exact	Streptococcus	r__root|i__cellular_organisms|k__Bacteria|p__Firmicutes|c__Bacilli|o__Lactobacillales|f__Streptococcaceae|g__Streptococcus
1302	exact	Streptococcus gordonii	r__root|i__cellular_organisms|k__Bacteria|p__Firmicutes|c__Bacilli|o__Lactobacillales|f__Streptococcaceae|g__Streptococcus|s__Streptococcus_gordonii
1303	exact	Streptococcus oralis	r__root|i__cellular_organisms|k__Bacteria|p__Firmicutes|c__Bacilli|o__Lactobacillales|f__Streptococcaceae|g__Streptococcus|s__Streptococcus_oralis
1304	exact	Streptococcus salivarius	r__root|i__cellular_organisms|k__Bacteria|p__Firmicutes|c__Bacilli|o__Lactobacillales|f__Streptococcaceae|g__Streptococcus|s__Streptococcus_salivarius
1305	exact	Streptococcus sanguinis	r__root|i__cellular_organisms|k__Bacteria|p__Firmicutes|c__Bacilli|o__Lactobacillales|f__Streptococcaceae|g__Streptococcus|s__Streptococcus_sanguinis
1307	exact	Streptococcus suis	r__root|i__cellular_organisms|k__Bacteria|p__Firmicutes|c__Bacilli|o__Lactobacillales|f__Streptococcaceae|g__Streptococcus|s__Streptococcus_suis
1308	exact	Streptococcus thermophilus	r__root|i__cellular_organisms|k__Bacteria|p__Firmicutes|c__Bacilli|o__Lactobacillales|f__Streptococcaceae|g__Streptococcus|s__Streptococcus_thermophilus
1309	exact	Streptococcus mutans	r__root|i__cellular_organisms|k__Bacteria|p__Firmicutes|c__Bacilli|o__Lactobacillales|f__Streptococcaceae|g__Streptococcus|s__Streptococcus_mutans
1311	exact	Streptococcus agalactiae	r__root|i__cellular_organisms|k__Bacteria|p__Firmicutes|c__Bacilli|o__Lactobacillales|f__Streptococcaceae|g__Streptococcus|s__Streptococcus_agalactiae
1313	exact	Streptococcus pneumoniae	r__root|i__cellular_organisms|k__Bacteria|p__Firmicutes|c__Bacilli|o__Lactobacillales|f__Streptococcaceae|g__Streptococcus|s__Streptococcus_pneumoniae
1314	exact	Streptococcus pyogenes	r__root|i__cellular_organisms|k__Bacteria|p__Firmicutes|c__Bacilli|o__Lactobacillales|f__Streptococcaceae|g__Streptococcus|s__Streptococcus_pyogenes
13149	exact	Microcebus	r__root|i__cellular_organisms|k__Eukaryota|i__Metazoa|p__Chordata|c__Mammalia|o__Primates|f__Cheirogaleidae|g__Microcebus
131567	exact	cellular organisms	r__root|i__cellular_organisms
131568	exact	Kineococcus radiotolerans	r__root|i__cellular_organisms|k__Bacteria|p__Actinobacteria|c__Actinobacteria|o__Actinomycetales|f__Kineosporiaceae|g__Kineococcus|s__Kineococcus_radiotolerans
1318	exact	Streptococcus parasanguinis	r__root|i__cellular_organisms|k__Bacteria|p__Firmicutes|c__Bacilli|o__Lactobacillales|f__Streptococcaceae|g__Streptococcus|s__Streptococcus_parasanguinis
1328	exact	Streptococcus anginosus	r__root|i__cellular_organisms|k__Bacteria|p__Firmicutes|c__Bacilli|o__Lactobacillales|f__Streptococcaceae|g__Streptococcus|s__Streptococcus_anginosus
1328881	exact	Candidatus Midichloriaceae	r__root|i__cellular_organisms|k__Bacteria|p__Proteobacteria|c__Alphaproteobacteria|o__Rickettsiales|f__Candidatus_Midichloriaceae
132919	exact	Rhodococcus jostii	r__root|i__cellular_organisms|k__Bacteria|p__Actinobacteria|c__Actinobacteria|o__Actinomycetales|f__Nocardiaceae|g__Rhodococcus|s__Rhodococcus_jostii
132920	exact	Exiguobacterium antarcticum	r__root|i__cellular_organisms|k__Bacteria|p__Firmicutes|c__Bacilli|o__Bacillales|g__Exiguobacterium|s__Exiguobacterium_antarcticum
133193	exact	Alkalilimnicola	r__root|i__cellular_organisms|k__Bacteria|p__Proteobacteria|c__Gammaproteobacteria|o__Chromatiales|f__Ectothiorhodospiraceae|g__Alkalilimnicola
1334	exact	Streptococcus dysgalactiae	r__root|i__cellular_organisms|k__Bacteria|p__Firmicutes|c__Bacilli|o__Lactobacillales|f__Streptococcaceae|g__Streptococcus|s__Streptococcus_dysgalactiae
1334193	exact	Enterobacter lignolyticus	r__root|i__cellular_organisms|k__Bacteria|p__Proteobacteria|c__Gammaproteobacteria|o__Enterobacteriales|f__Enterobacteriaceae|g__Enterobacter|s__Enterobacter_lignolyticus
133539	exact	Nitrosococcus halophilus	r__root|i__cellular_organisms|k__Bacteria|p__Proteobacteria|c__Gammaproteobacteria|o__Chromatiales|f__Chromatiaceae|g__Nitrosococcus|s__Nitrosococcus_halophilus
1335483	exact	Shimwellia	r__root|i__cellular_organisms|k__Bacteria|p__Proteobacteria|c__Gammaproteobacteria|o__Enterobacteriales|f__Enterobacteriaceae|g__Shimwellia
1336	exact	Streptococcus equi	r__root|i__cellular_organisms|k__Bacteria|p__Firmicutes|c__Bacilli|o__Lactobacillales|f__Streptococcaceae|g__Streptococcus|s__Streptococcus_equi
13373	exact	Burkholderia mallei	r__root|i__cellular_organisms|k__Bacteria|p__Proteobacteria|c__Betaproteobacteria|o__Burkholderiales|f__Burkholderiaceae|g__Burkholderia|s__Burkholderia_mallei
1338	exact	Streptococcus intermedius	r__root|i__cellular_organisms|k__Bacteria|p__Firmicutes|c__Bacilli|o__Lactobacillales|f__Streptococcaceae|g__Streptococcus|s__Streptococcus_intermedius
134623	exact	Opitutaceae	r__root|i__cellular_organisms|k__Bacteria|p__Verrucomicrobia|c__Opitutae|o__Opitutales|f__Opitutaceae
1348	exact	Streptococcus parauberis	r__root|i__cellular_organisms|k__Bacteria|p__Firmicutes|c__Bacilli|o__Lactobacillales|f__Streptococcaceae|g__Streptococcus|s__Streptococcus_parauberis
1349	exact	Streptococcus uberis	r__root|i__cellular_organisms|k__Bacteria|p__Firmicutes|c__Bacilli|o__Lactobacillales|f__Streptococcaceae|g__Streptococcus|s__Streptococcus_uberis
1350	exact	Enterococcus	r__root|i__cellular_organisms|k__Bacteria|p__Firmicutes|c__Bacilli|o__Lactobacillales|f__Enterococcaceae|g__Enterococcus
1351	exact	Enterococcus faecalis	r__root|i__cellular_organisms|k__Bacteria|p__Firmicutes|c__Bacilli|o__Lactobacillales|f__Enterococcaceae|g__Enterococcus|s__Enterococcus_faecalis
1352	exact	Enterococcus faecium	r__root|i__cellular_organisms|k__Bacteria|p__Firmicutes|c__Bacilli|o__Lactobacillales|f__Enterococcaceae|g__Enterococcus|s__Enterococcus_faecium
135487	exact	Nocardia cyriacigeorgica	r__root|i__cellular_organisms|k__Bacteria|p__Actinobacteria|c__Actinobacteria|o__Actinomycetales|f__Nocardiaceae|g__Nocardia|s__Nocardia_cyriacigeorgica
1355477	exact	Bradyrhizobium diazoefficiens	r__root|i__cellular_organisms|k__Bacteria|p__Proteobacteria|c__Alphaproteobacteria|o__Rhizobiales|f__Bradyrhizobiaceae|g__Bradyrhizobium|s__Bradyrhizobium_diazoefficiens
135575	exact	Idiomarina	r__root|i__cellular_organisms|k__Bacteria|p__Proteobacteria|c__Gammaproteobacteria|o__Alteromonadales|f__Idiomarinaceae|g__Idiomarina
135577	exact	Idiomarina loihiensis	r__root|i__cellular_organisms|k__Bacteria|p__Proteobacteria|c__Gammaproteobacteria|o__Alteromonadales|f__Idiomarinaceae|g__Idiomarina|s__Idiomarina_loihiensis
135613	exact	Chromatiales	r__root|i__cellular_organisms|k__Bacteria|p__Proteobacteria|c__Gammaproteobacteria|o__Chromatiales
135614	exact	Xanthomonadales	r__root|i__cellular_organisms|k__Bacteria|p__Proteobacteria|c__Gammaproteobacteria|o__Xanthomonadales
135615	exact	Cardiobacteriales	r__root|i__cellular_organisms|k__Bacteria|p__Proteobacteria|c__Gammaproteobacteria|o__Cardiobacteriales
135616	exact	Piscirickettsiaceae	r__root|i__cellular_organisms|k__Bacteria|p__Proteobacteria|c__Gammaproteobacteria|o__Thiotrichales|f__Piscirickettsiaceae
135618	exact	Methylococcales	r__root|i__cellular_organisms|k__Bacteria|p__Proteobacteria|c__Gammaproteobacteria|o__Methylococcales
135619	exact	Oceanospirillales	r__root|i__cellular_organisms|k__Bacteria|p__Proteobacteria|c__Gammaproteobacteria|o__Oceanospirillales
135620	exact	Oceanospirillaceae	r__root|i__cellular_organisms|k__Bacteria|p__Proteobacteria|c__Gammaproteobacteria|o__Oceanospirillales|f__Oceanospirillaceae
135621	exact	Pseudomonadaceae	r__root|i__cellular_organisms|k__Bacteria|p__Proteobacteria|c__Gammaproteobacteria|o__Pseudomonadales|f__Pseudomonadaceae
135622	exact	Alteromonadales	r__root|i__cellular_organisms|k__Bacteria|p__Proteobacteria|c__Gammaproteobacteria|o__Alteromonadales
135623	exact	Vibrionales	r__root|i__cellular_organisms|k__Bacteria|p__Proteobacteria|c__Gammaproteobacteria|o__Vibrionales
135624	exact	Aeromonadales	r__root|i__cellular_organisms|k__Bacteria|p__Proteobacteria|c__Gammaproteobacteria|o__Aeromonadales
135625	exact	Pasteurellales	r__root|i__cellular_organisms|k__Bacteria|p__Proteobacteria|c__Gammaproteobacteria|o__Pasteurellales
1357	exact	Lactococcus	r__root|i__cellular_organisms|k__Bacteria|p__Firmicutes|c__Bacilli|o__Lactobacillales|f__Streptococcaceae|g__Lactococcus
1358	exact	Lactococcus lactis	r__root|i__cellular_organisms|k__Bacteria|p__Firmicutes|c__Bacilli|o__Lactobacillales|f__Streptococcaceae|g__Lactococcus|s__Lactococcus_lactis
136	exact	Spirochaetales	r__root|i__cellular_organisms|k__Bacteria|p__Spirochaetes|c__Spirochaetia|o__Spirochaetales
13615	exact	Monodelphis	r__root|i__cellular_organisms|k__Eukaryota|i__Metazoa|p__Chordata|c__Mammalia|o__Didelphimorphia|f__Didelphidae|g__Monodelphis
13616	exact	Monodelphis domestica	r__root|i__cellular_organisms|k__Eukaryota|i__Metazoa|p__Chordata|c__Mammalia|o__Didelphimorphia|f__Didelphidae|g__Monodelphis|s__Monodelphis_domestica
136609	exact	Leuconostoc kimchii	r__root|i__cellular_organisms|k__Bacteria|p__Firmicutes|c__Bacilli|o__Lactobacillales|f__Leuconostocaceae|g__Leuconostoc|s__Leuconostoc_kimchii
13687	exact	Sphingomonas	r__root|i__cellular_organisms|k__Bacteria|p__Proteobacteria|c__Alphaproteobacteria|o__Sphingomonadales|f__Sphingomonadaceae|g__Sphingomonas
137	exact	Spirochaetaceae	r__root|i__cellular_organisms|k__Bacteria|p__Spirochaetes|c__Spirochaetia|o__Spirochaetales|f__Spirochaetaceae
13769	exact	Natrialba magadii	r__root|i__cellular_organisms|k__Archaea|p__Euryarchaeota|c__Halobacteria|o__Halobacteriales|f__Halobacteriaceae|g__Natrialba|s__Natrialba_magadii
138	exact	Borrelia	r__root|i__cellular_organisms|k__Bacteria|p__Spirochaetes|c__Spirochaetia|o__Spirochaetales|f__Spirochaetaceae|g__Borrelia
1380	exact	Atopobium	r__root|i__cellular_organisms|k__Bacteria|p__Actinobacteria|c__Actinobacteria|o__Coriobacteriales|f__Coriobacteriaceae|g__Atopobium
138072	exact	Candidatus Hamiltonella defensa	r__root|i__cellular_organisms|k__Bacteria|p__Proteobacteria|c__Gammaproteobacteria|o__Enterobacteriales|f__Enterobacteriaceae|g__Candidatus_Hamiltonella|s__Candidatus_Hamiltonella_defensa
1382	exact	Atopobium parvulum	r__root|i__cellular_organisms|k__Bacteria|p__Actinobacteria|c__Actinobacteria|o__Coriobacteriales|f__Coriobacteriaceae|g__Atopobium|s__Atopobium_parvulum
1385	exact	Bacillales	r__root|i__cellular_organisms|k__Bacteria|p__Firmicutes|c__Bacilli|o__Bacillales
1386	exact	Bacillus	r__root|i__cellular_organisms|k__Bacteria|p__Firmicutes|c__Bacilli|o__Bacillales|f__Bacillaceae|g__Bacillus
1390	exact	Bacillus amyloliquefaciens	r__root|i__cellular_organisms|k__Bacteria|p__Firmicutes|c__Bacilli|o__Bacillales|f__Bacillaceae|g__Bacillus|s__Bacillus_amyloliquefaciens
1392	exact	Bacillus anthracis	r__root|i__cellular_organisms|k__Bacteria|p__Firmicutes|c__Bacilli|o__Bacillales|f__Bacillaceae|g__Bacillus|s__Bacillus_anthracis
139208	exact	Isoptericola variabilis	r__root|i__cellular_organisms|k__Bacteria|p__Actinobacteria|c__Actinobacteria|o__Actinomycetales|f__Promicromonosporaceae|g__Isoptericola|s__Isoptericola_variabilis
1393	exact	Brevibacillus brevis	r__root|i__cellular_organisms|k__Bacteria|p__Firmicutes|c__Bacilli|o__Bacillales|f__Paenibacillaceae|g__Brevibacillus|s__Brevibacillus_brevis
1396	exact	Bacillus cereus	r__root|i__cellular_organisms|k__Bacteria|p__Firmicutes|c__Bacilli|o__Bacillales|f__Bacillaceae|g__Bacillus|s__Bacillus_cereus
14	exact	Dictyoglomus thermophilum	r__root|i__cellular_organisms|k__Bacteria|p__Dictyoglomi|c__Dictyoglomia|o__Dictyoglomales|f__Dictyoglomaceae|g__Dictyoglomus|s__Dictyoglomus_thermophilum
140	exact	Borrelia hermsii	r__root|i__cellular_organisms|k__Bacteria|p__Spirochaetes|c__Spirochaetia|o__Spirochaetales|f__Spirochaetaceae|g__Borrelia|s__Borrelia_hermsii
1404	exact	Bacillus megaterium	r__root|i__cellular_organisms|k__Bacteria|p__Firmicutes|c__Bacilli|o__Bacillales|f__Bacillaceae|g__Bacillus|s__Bacillus_megaterium
1406	exact	Paenibacillus polymyxa	r__root|i__cellular_organisms|k__Bacteria|p__Firmicutes|c__Bacilli|o__Bacillales|f__Paenibacillaceae|g__Paenibacillus|s__Paenibacillus_polymyxa
1408	exact	Bacillus pumilus	r__root|i__cellular_organisms|k__Bacteria|p__Firmicutes|c__Bacilli|o__Bacillales|f__Bacillaceae|g__Bacillus|s__Bacillus_pumilus
1413	exact	Bacillus cellulosilyticus	r__root|i__cellular_organisms|k__Bacteria|p__Firmicutes|c__Bacilli|o__Bacillales|f__Bacillaceae|g__Bacillus|s__Bacillus_cellulosilyticus
142	exact	Borrelia turicatae	r__root|i__cellular_organisms|k__Bacteria|p__Spirochaetes|c__Spirochaetia|o__Spirochaetales|f__Spirochaetaceae|g__Borrelia|s__Borrelia_turicatae
1421	exact	Lysinibacillus sphaericus	r__root|i__cellular_organisms|k__Bacteria|p__Firmicutes|c__Bacilli|o__Bacillales|f__Bacillaceae|g__Lysinibacillus|s__Lysinibacillus_sphaericus
1423	exact	Bacillus subtilis	r__root|i__cellular_organisms|k__Bacteria|p__Firmicutes|c__Bacilli|o__Bacillales|f__Bacillaceae|g__Bacillus|s__Bacillus_subtilis
1428	exact	Bacillus thuringiensis	r__root|i__cellular_organisms|k__Bacteria|p__Firmicutes|c__Bacilli|o__Bacillales|f__Bacillaceae|g__Bacillus|s__Bacillus_thuringiensis
143067	exact	Methanosaetaceae	r__root|i__cellular_organisms|k__Archaea|p__Euryarchaeota|c__Methanomicrobia|o__Methanosarcinales|f__Methanosaetaceae
143361	exact	Filifactor alocis	r__root|i__cellular_organisms|k__Bacteria|p__Firmicutes|c__Clostridia|o__Clostridiales|f__Peptostreptococcaceae|g__Filifactor|s__Filifactor_alocis
1434011	exact	Komagataeibacter	r__root|i__cellular_organisms|k__Bacteria|p__Proteobacteria|c__Alphaproteobacteria|o__Rhodospirillales|f__Acetobacteraceae|g__Komagataeibacter
143786	exact	Brachyspiraceae	r__root|i__cellular_organisms|k__Bacteria|p__Spirochaetes|c__Spirochaetia|o__Spirochaetales|f__Brachyspiraceae
143793	exact	uncultured bacterium pCosAS1	r__root|i__cellular_organisms|k__Bacteria|s__uncultured_bacterium_pCosAS1
1452	exact	Bacillus atrophaeus	r__root|i__cellular_organisms|k__Bacteria|p__Firmicutes|c__Bacilli|o__Bacillales|f__Bacillaceae|g__Bacillus|s__Bacillus_atrophaeus
145357	exact	Dermacoccaceae	r__root|i__cellular_organisms|k__Bacteria|p__Actinobacteria|c__Actinobacteria|o__Actinomycetales|f__Dermacoccaceae
145360	exact	Sanguibacteraceae	r__root|i__cellular_organisms|k__Bacteria|p__Actinobacteria|c__Actinobacteria|o__Actinomycetales|f__Sanguibacteraceae
1459	exact	Sporosarcina globispora	r__root|i__cellular_organisms|k__Bacteria|p__Firmicutes|c__Bacilli|o__Bacillales|f__Planococcaceae|g__Sporosarcina|s__Sporosarcina_globispora
146	exact	Spirochaeta	r__root|i__cellular_organisms|k__Bacteria|p__Spirochaetes|c__Spirochaetia|o__Spirochaetales|f__Spirochaetaceae|g__Spirochaeta
1462	exact	Geobacillus kaustophilus	r__root|i__cellular_organisms|k__Bacteria|p__Firmicutes|c__Bacilli|o__Bacillales|f__Bacillaceae|g__Geobacillus|s__Geobacillus_kaustophilus
146784	exact	Bacteriovorax	r__root|i__cellular_organisms|k__Bacteria|p__Proteobacteria|c__Deltaproteobacteria|o__Bdellovibrionales|f__Bacteriovoracaceae|g__Bacteriovorax
146785	exact	Thermosynechococcus	r__root|i__cellular_organisms|k__Bacteria|p__Cyanobacteria|o__Chroococcales|g__Thermosynechococcus
146786	exact	Thermosynechococcus elongatus	r__root|i__cellular_organisms|k__Bacteria|p__Cyanobacteria|o__Chroococcales|g__Thermosynechococcus|s__Thermosynechococcus_elongatus
146825	exact	Halorhabdus	r__root|i__cellular_organisms|k__Archaea|p__Euryarchaeota|c__Halobacteria|o__Halobacteriales|f__Halobacteriaceae|g__Halorhabdus
146826	exact	Halorhabdus utahensis	r__root|i__cellular_organisms|k__Archaea|p__Euryarchaeota|c__Halobacteria|o__Halobacteriales|f__Halobacteriaceae|g__Halorhabdus|s__Halorhabdus_utahensis
146918	exact	Salinibacter	r__root|i__cellular_organisms|k__Bacteria|p__Bacteroidetes|o__Bacteroidetes_Order_II._Incertae_sedis|f__Rhodothermaceae|g__Salinibacter
146919	exact	Salinibacter ruber	r__root|i__cellular_organisms|k__Bacteria|p__Bacteroidetes|o__Bacteroidetes_Order_II._Incertae_sedis|f__Rhodothermaceae|g__Salinibacter|s__Salinibacter_ruber
146937	exact	Azospira	r__root|i__cellular_organisms|k__Bacteria|p__Proteobacteria|c__Betaproteobacteria|o__Rhodocyclales|f__Rhodocyclaceae|g__Azospira
146939	exact	Azospira oryzae	r__root|i__cellular_organisms|k__Bacteria|p__Proteobacteria|c__Betaproteobacteria|o__Rhodocyclales|f__Rhodocyclaceae|g__Azospira|s__Azospira_oryzae
147550	exact	Sordariomycetes	r__root|i__cellular_organisms|k__Eukaryota|i__Fungi|p__Ascomycota|c__Sordariomycetes
1481960	exact	Peptoclostridium	r__root|i__cellular_organisms|k__Bacteria|p__Firmicutes|c__Clostridia|o__Clostridiales|f__Peptostreptococcaceae|g__Peptoclostridium
1485	exact	Clostridium	r__root|i__cellular_organisms|k__Bacteria|p__Firmicutes|c__Clostridia|o__Clostridiales|f__Clostridiaceae|g__Clostridium
1485951	exact	Desulfurobacteriales	r__root|i__cellular_organisms|k__Bacteria|p__Aquificae|c__Aquificae|o__Desulfurobacteriales
1488	exact	Clostridium acetobutylicum	r__root|i__cellular_organisms|k__Bacteria|p__Firmicutes|c__Clostridia|o__Clostridiales|f__Clostridiaceae|g__Clostridium|s__Clostridium_acetobutylicum
1491	exact	Clostridium botulinum	r__root|i__cellular_organisms|k__Bacteria|p__Firmicutes|c__Clostridia|o__Clostridiales|f__Clostridiaceae|g__Clostridium|s__Clostridium_botulinum
1493	exact	Clostridium cellulovorans	r__root|i__cellular_organisms|k__Bacteria|p__Firmicutes|c__Clostridia|o__Clostridiales|f__Clostridiaceae|g__Clostridium|s__Clostridium_cellulovorans
1496	exact	Peptoclostridium difficile	r__root|i__cellular_organisms|k__Bacteria|p__Firmicutes|c__Clostridia|o__Clostridiales|f__Peptostreptococcaceae|g__Peptoclostridium|s__Peptoclostridium_difficile
149715	exact	Marinitoga piezophila	r__root|i__cellular_organisms|k__Bacteria|p__Thermotogae|c__Thermotogae|o__Thermotogales|f__Thermotogaceae|g__Marinitoga|s__Marinitoga_piezophila
1499392	exact	Chromobacteriaceae	r__root|i__cellular_organisms|k__Bacteria|p__Proteobacteria|c__Betaproteobacteria|o__Neisseriales|f__Chromobacteriaceae
150022	exact	Finegoldia	r__root|i__cellular_organisms|k__Bacteria|p__Firmicutes|c__Clostridia|o__Clostridiales|f__Peptoniphilaceae|g__Finegoldia
1501348	exact	Amoebophilaceae	r__root|i__cellular_organisms|k__Bacteria|p__Bacteroidetes|c__Cytophagia|o__Cytophagales|f__Amoebophilaceae
1502	exact	Clostridium perfringens	r__root|i__cellular_organisms|k__Bacteria|p__Firmicutes|c__Clostridia|o__Clostridiales|f__Clostridiaceae|g__Clostridium|s__Clostridium_perfringens
150247	exact	Anoxybacillus	r__root|i__cellular_organisms|k__Bacteria|p__Firmicutes|c__Bacilli|o__Bacillales|f__Bacillaceae|g__Anoxybacillus
1506553	exact	Lachnoclostridium	r__root|i__cellular_organisms|k__Bacteria|p__Firmicutes|c__Clostridia|o__Clostridiales|f__Lachnospiraceae|g__Lachnoclostridium
1508635	exact	Roseiflexaceae	r__root|i__cellular_organisms|k__Bacteria|p__Chloroflexi|c__Chloroflexia|o__Chloroflexales|f__Roseiflexaceae
1508657	exact	Ruminiclostridium	r__root|i__cellular_organisms|k__Bacteria|p__Firmicutes|c__Clostridia|o__Clostridiales|f__Ruminococcaceae|g__Ruminiclostridium
1513	exact	Clostridium tetani	r__root|i__cellular_organisms|k__Bacteria|p__Firmicutes|c__Clostridia|o__Clostridiales|f__Clostridiaceae|g__Clostridium|s__Clostridium_tetani
1515	exact	Ruminiclostridium thermocellum	r__root|i__cellular_organisms|k__Bacteria|p__Firmicutes|c__Clostridia|o__Clostridiales|f__Ruminococcaceae|g__Ruminiclostridium|s__Ruminiclostridium_thermocellum
1517	exact	Thermoanaerobacterium thermosaccharolyticum	r__root|i__cellular_organisms|k__Bacteria|p__Firmicutes|c__Clostridia|o__Thermoanaerobacterales|f__Thermoanaerobacterales_Family_III._Incertae_Sedis|g__Thermoanaerobacterium|s__Thermoanaerobacterium_thermosaccharolyticum
1520	exact	Clostridium beijerinckii	r__root|i__cellular_organisms|k__Bacteria|p__Firmicutes|c__Clostridia|o__Clostridiales|f__Clostridiaceae|g__Clostridium|s__Clostridium_beijerinckii
152053	exact	Starkeya	r__root|i__cellular_organisms|k__Bacteria|p__Proteobacteria|c__Alphaproteobacteria|o__Rhizobiales|f__Xanthobacteraceae|g__Starkeya
152260	exact	Chloroflexus aggregans	r__root|i__cellular_organisms|k__Bacteria|p__Chloroflexi|c__Chloroflexia|o__Chloroflexales|f__Chloroflexaceae|g__Chloroflexus|s__Chloroflexus_aggregans
1524215	exact	Anaeromyxobacteraceae	r__root|i__cellular_organisms|k__Bacteria|p__Proteobacteria|c__Deltaproteobacteria|o__Myxococcales|f__Anaeromyxobacteraceae
152480	exact	Burkholderia ambifaria	r__root|i__cellular_organisms|k__Bacteria|p__Proteobacteria|c__Betaproteobacteria|o__Burkholderiales|f__Burkholderiaceae|g__Burkholderia|s__Burkholderia_ambifaria
1525	exact	Moorella thermoacetica	r__root|i__cellular_organisms|k__Bacteria|p__Firmicutes|c__Clostridia|o__Thermoanaerobacterales|f__Thermoanaerobacteraceae|g__Moorella|s__Moorella_thermoacetica
152794	exact	Corynebacterium efficiens	r__root|i__cellular_organisms|k__Bacteria|p__Actinobacteria|c__Actinobacteria|o__Actinomycetales|f__Corynebacteriaceae|g__Corynebacterium|s__Corynebacterium_efficiens
1538	exact	Clostridium ljungdahlii	r__root|i__cellular_organisms|k__Bacteria|p__Firmicutes|c__Clostridia|o__Clostridiales|f__Clostridiaceae|g__Clostridium|s__Clostridium_ljungdahlii
1538075	exact	Malasseziomycetes	r__root|i__cellular_organisms|k__Eukaryota|i__Fungi|p__Basidiomycota|c__Malasseziomycetes
154	exact	Spirochaeta thermophila	r__root|i__cellular_organisms|k__Bacteria|p__Spirochaetes|c__Spirochaetia|o__Spirochaetales|f__Spirochaetaceae|g__Spirochaeta|s__Spirochaeta_thermophila
155077	exact	Cellvibrio japonicus	r__root|i__cellular_organisms|k__Bacteria|p__Proteobacteria|c__Gammaproteobacteria|o__Pseudomonadales|f__Pseudomonadaceae|g__Cellvibrio|s__Cellvibrio_japonicus
155493	exact	Gallibacterium	r__root|i__cellular_organisms|k__Bacteria|p__Proteobacteria|c__Gammaproteobacteria|o__Pasteurellales|f__Pasteurellaceae|g__Gallibacterium
155616	exact	Tremellomycetes	r__root|i__cellular_organisms|k__Eukaryota|i__Fungi|p__Basidiomycota|c__Tremellomycetes
155862	exact	Methanothermococcus	r__root|i__cellular_organisms|k__Archaea|p__Euryarchaeota|c__Methanococci|o__Methanococcales|f__Methanococcaceae|g__Methanothermococcus
155863	exact	Methanothermococcus okinawensis	r__root|i__cellular_organisms|k__Archaea|p__Euryarchaeota|c__Methanococci|o__Methanococcales|f__Methanococcaceae|g__Methanothermococcus|s__Methanothermococcus_okinawensis
155892	exact	Caulobacter vibrioides	r__root|i__cellular_organisms|k__Bacteria|p__Proteobacteria|c__Alphaproteobacteria|o__Caulobacterales|f__Caulobacteraceae|g__Caulobacter|s__Caulobacter_vibrioides
155977	exact	Acaryochloris	r__root|i__cellular_organisms|k__Bacteria|p__Cyanobacteria|o__Chroococcales|g__Acaryochloris
155978	exact	Acaryochloris marina	r__root|i__cellular_organisms|k__Bacteria|p__Cyanobacteria|o__Chroococcales|g__Acaryochloris|s__Acaryochloris_marina
1562	exact	Desulfotomaculum	r__root|i__cellular_organisms|k__Bacteria|p__Firmicutes|c__Clostridia|o__Clostridiales|f__Peptococcaceae|g__Desulfotomaculum
1569	exact	Sporosarcina	r__root|i__cellular_organisms|k__Bacteria|p__Firmicutes|c__Bacilli|o__Bacillales|f__Planococcaceae|g__Sporosarcina
157	exact	Treponema	r__root|i__cellular_organisms|k__Bacteria|p__Spirochaetes|c__Spirochaetia|o__Spirochaetales|f__Spirochaetaceae|g__Treponema
1570	exact	Halobacillus halophilus	r__root|i__cellular_organisms|k__Bacteria|p__Firmicutes|c__Bacilli|o__Bacillales|f__Bacillaceae|g__Halobacillus|s__Halobacillus_halophilus
1570339	exact	Peptoniphilaceae	r__root|i__cellular_organisms|k__Bacteria|p__Firmicutes|c__Clostridia|o__Clostridiales|f__Peptoniphilaceae
1571	exact	Sporosarcina ureae	r__root|i__cellular_organisms|k__Bacteria|p__Firmicutes|c__Bacilli|o__Bacillales|f__Planococcaceae|g__Sporosarcina|s__Sporosarcina_ureae
1573	exact	Clavibacter	r__root|i__cellular_organisms|k__Bacteria|p__Actinobacteria|c__Actinobacteria|o__Actinomycetales|f__Microbacteriaceae|g__Clavibacter
1575	exact	Leifsonia xyli	r__root|i__cellular_organisms|k__Bacteria|p__Actinobacteria|c__Actinobacteria|o__Actinomycetales|f__Microbacteriaceae|g__Leifsonia|s__Leifsonia_xyli
1578	exact	Lactobacillus	r__root|i__cellular_organisms|k__Bacteria|p__Firmicutes|c__Bacilli|o__Lactobacillales|f__Lactobacillaceae|g__Lactobacillus
1579	exact	Lactobacillus acidophilus	r__root|i__cellular_organisms|k__Bacteria|p__Firmicutes|c__Bacilli|o__Lactobacillales|f__Lactobacillaceae|g__Lactobacillus|s__Lactobacillus_acidophilus
158	exact	Treponema denticola	r__root|i__cellular_organisms|k__Bacteria|p__Spirochaetes|c__Spirochaetia|o__Spirochaetales|f__Spirochaetaceae|g__Treponema|s__Treponema_denticola
1580	exact	Lactobacillus brevis	r__root|i__cellular_organisms|k__Bacteria|p__Firmicutes|c__Bacilli|o__Lactobacillales|f__Lactobacillaceae|g__Lactobacillus|s__Lactobacillus_brevis
158080	exact	Chromohalobacter salexigens	r__root|i__cellular_organisms|k__Bacteria|p__Proteobacteria|c__Gammaproteobacteria|o__Oceanospirillales|f__Halomonadaceae|g__Chromohalobacter|s__Chromohalobacter_salexigens
1581	exact	Lactobacillus buchneri	r__root|i__cellular_organisms|k__Bacteria|p__Firmicutes|c__Bacilli|o__Lactobacillales|f__Lactobacillaceae|g__Lactobacillus|s__Lactobacillus_buchneri
1582	exact	Lactobacillus casei	r__root|i__cellular_organisms|k__Bacteria|p__Firmicutes|c__Bacilli|o__Lactobacillales|f__Lactobacillaceae|g__Lactobacillus|s__Lactobacillus_casei
1584	exact	Lactobacillus delbrueckii	r__root|i__cellular_organisms|k__Bacteria|p__Firmicutes|c__Bacilli|o__Lactobacillales|f__Lactobacillaceae|g__Lactobacillus|s__Lactobacillus_delbrueckii
1587	exact	Lactobacillus helveticus	r__root|i__cellular_organisms|k__Bacteria|p__Firmicutes|c__Bacilli|o__Lactobacillales|f__Lactobacillaceae|g__Lactobacillus|s__Lactobacillus_helveticus
158836	exact	Enterobacter hormaechei	r__root|i__cellular_organisms|k__Bacteria|p__Proteobacteria|c__Gammaproteobacteria|o__Enterobacteriales|f__Enterobacteriaceae|g__Enterobacter|s__Enterobacter_hormaechei
158899	exact	Collimonas fungivorans	r__root|i__cellular_organisms|k__Bacteria|p__Proteobacteria|c__Betaproteobacteria|o__Burkholderiales|f__Oxalobacteraceae|g__Collimonas|s__Collimonas_fungivorans
159	exact	Brachyspira hyodysenteriae	r__root|i__cellular_organisms|k__Bacteria|p__Spirochaetes|c__Spirochaetia|o__Spirochaetales|f__Brachyspiraceae|g__Brachyspira|s__Brachyspira_hyodysenteriae
1590	exact	Lactobacillus plantarum	r__root|i__cellular_organisms|k__Bacteria|p__Firmicutes|c__Bacilli|o__Lactobacillales|f__Lactobacillaceae|g__Lactobacillus|s__Lactobacillus_plantarum
1596	exact	Lactobacillus gasseri	r__root|i__cellular_organisms|k__Bacteria|p__Firmicutes|c__Bacilli|o__Lactobacillales|f__Lactobacillaceae|g__Lactobacillus|s__Lactobacillus_gasseri
159743	exact	Paenibacillus terrae	r__root|i__cellular_organisms|k__Bacteria|p__Firmicutes|c__Bacilli|o__Bacillales|f__Paenibacillaceae|g__Paenibacillus|s__Paenibacillus_terrae
1598	exact	Lactobacillus reuteri	r__root|i__cellular_organisms|k__Bacteria|p__Firmicutes|c__Bacilli|o__Lactobacillales|f__Lactobacillaceae|g__Lactobacillus|s__Lactobacillus_reuteri
160232	exact	Nanoarchaeum equitans	r__root|i__cellular_organisms|k__Archaea|p__Nanoarchaeota|g__Nanoarchaeum|s__Nanoarchaeum_equitans
160233	exact	Ignicoccus hospitalis	r__root|i__cellular_organisms|k__Archaea|p__Crenarchaeota|c__Thermoprotei|o__Desulfurococcales|f__Desulfurococcaceae|g__Ignicoccus|s__Ignicoccus_hospitalis
1604	exact	Lactobacillus amylovorus	r__root|i__cellular_organisms|k__Bacteria|p__Firmicutes|c__Bacilli|o__Lactobacillales|f__Lactobacillaceae|g__Lactobacillus|s__Lactobacillus_amylovorus
160674	exact	Raoultella	r__root|i__cellular_organisms|k__Bacteria|p__Proteobacteria|c__Gammaproteobacteria|o__Enterobacteriales|f__Enterobacteriaceae|g__Raoultella
160791	exact	Sphingomonas wittichii	r__root|i__cellular_organisms|k__Bacteria|p__Proteobacteria|c__Alphaproteobacteria|o__Sphingomonadales|f__Sphingomonadaceae|g__Sphingomonas|s__Sphingomonas_wittichii
160798	exact	Marinitoga	r__root|i__cellular_organisms|k__Bacteria|p__Thermotogae|c__Thermotogae|o__Thermotogales|f__Thermotogaceae|g__Marinitoga
160808	exact	Acidithiobacillus ferrivorans	r__root|i__cellular_organisms|k__Bacteria|p__Proteobacteria|c__Gammaproteobacteria|o__Acidithiobacillales|f__Acidithiobacillaceae|g__Acidithiobacillus|s__Acidithiobacillus_ferrivorans
1613	exact	Lactobacillus fermentum	r__root|i__cellular_organisms|k__Bacteria|p__Firmicutes|c__Bacilli|o__Lactobacillales|f__Lactobacillaceae|g__Lactobacillus|s__Lactobacillus_fermentum
161492	exact	Anaeromyxobacter	r__root|i__cellular_organisms|k__Bacteria|p__Proteobacteria|c__Deltaproteobacteria|o__Myxococcales|f__Anaeromyxobacteraceae|g__Anaeromyxobacter
161493	exact	Anaeromyxobacter dehalogenans	r__root|i__cellular_organisms|k__Bacteria|p__Proteobacteria|c__Deltaproteobacteria|o__Myxococcales|f__Anaeromyxobacteraceae|g__Anaeromyxobacter|s__Anaeromyxobacter_dehalogenans
161879	exact	Corynebacterium kroppenstedtii	r__root|i__cellular_organisms|k__Bacteria|p__Actinobacteria|c__Actinobacteria|o__Actinomycetales|f__Corynebacteriaceae|g__Corynebacterium|s__Corynebacterium_kroppenstedtii
162027	exact	Haliangium	r__root|i__cellular_organisms|k__Bacteria|p__Proteobacteria|c__Deltaproteobacteria|o__Myxococcales|f__Kofleriaceae|g__Haliangium
162171	exact	Magnetococcus	r__root|i__cellular_organisms|k__Bacteria|p__Proteobacteria|c__Alphaproteobacteria|o__Magnetococcales|f__Magnetococcaceae|g__Magnetococcus
1623	exact	Lactobacillus ruminis	r__root|i__cellular_organisms|k__Bacteria|p__Firmicutes|c__Bacilli|o__Lactobacillales|f__Lactobacillaceae|g__Lactobacillus|s__Lactobacillus_ruminis
1623286	exact	D3112likevirus	r__root|i__Viruses|o__Caudovirales|f__Siphoviridae|g__D3112likevirus
1624	exact	Lactobacillus salivarius	r__root|i__cellular_organisms|k__Bacteria|p__Firmicutes|c__Bacilli|o__Lactobacillales|f__Lactobacillaceae|g__Lactobacillus|s__Lactobacillus_salivarius
162474	exact	Malasseziales	r__root|i__cellular_organisms|k__Eukaryota|i__Fungi|p__Basidiomycota|c__Malasseziomycetes|o__Malasseziales
1637	exact	Listeria	r__root|i__cellular_organisms|k__Bacteria|p__Firmicutes|c__Bacilli|o__Bacillales|f__Listeriaceae|g__Listeria
1638	exact	Listeria ivanovii	r__root|i__cellular_organisms|k__Bacteria|p__Firmicutes|c__Bacilli|o__Bacillales|f__Listeriaceae|g__Listeria|s__Listeria_ivanovii
1639	exact	Listeria monocytogenes	r__root|i__cellular_organisms|k__Bacteria|p__Firmicutes|c__Bacilli|o__Bacillales|f__Listeriaceae|g__Listeria|s__Listeria_monocytogenes
1640	exact	Listeria seeligeri	r__root|i__cellular_organisms|k__Bacteria|p__Firmicutes|c__Bacilli|o__Bacillales|f__Listeriaceae|g__Listeria|s__Listeria_seeligeri
1643	exact	Listeria welshimeri	r__root|i__cellular_organisms|k__Bacteria|p__Firmicutes|c__Bacilli|o__Bacillales|f__Listeriaceae|g__Listeria|s__Listeria_welshimeri
164450	exact	Vulcanisaeta	r__root|i__cellular_organisms|k__Archaea|p__Crenarchaeota|c__Thermoprotei|o__Thermoproteales|f__Thermoproteaceae|g__Vulcanisaeta
164451	exact	Vulcanisaeta distributa	r__root|i__cellular_organisms|k__Archaea|p__Crenarchaeota|c__Thermoprotei|o__Thermoproteales|f__Thermoproteaceae|g__Vulcanisaeta|s__Vulcanisaeta_distributa
164514	exact	Blattabacterium punctulatus	r__root|i__cellular_organisms|k__Bacteria|p__Bacteroidetes|c__Flavobacteriia|o__Flavobacteriales|f__Blattabacteriaceae|g__Blattabacterium|s__Blattabacterium_punctulatus
164757	exact	Mycobacterium sp. JLS	r__root|i__cellular_organisms|k__Bacteria|p__Actinobacteria|c__Actinobacteria|o__Actinomycetales|f__Mycobacteriaceae|g__Mycobacterium|s__Mycobacterium_sp._JLS
1653	exact	Corynebacteriaceae	r__root|i__cellular_organisms|k__Bacteria|p__Actinobacteria|c__Actinobacteria|o__Actinomycetales|f__Corynebacteriaceae
1654	exact	Actinomyces	r__root|i__cellular_organisms|k__Bacteria|p__Actinobacteria|c__Actinobacteria|o__Actinomycetales|f__Actinomycetaceae|g__Actinomyces
165695	exact	Sphingobium	r__root|i__cellular_organisms|k__Bacteria|p__Proteobacteria|c__Alphaproteobacteria|o__Sphingomonadales|f__Sphingomonadaceae|g__Sphingobium
165696	exact	Novosphingobium	r__root|i__cellular_organisms|k__Bacteria|p__Proteobacteria|c__Alphaproteobacteria|o__Sphingomonadales|f__Sphingomonadaceae|g__Novosphingobium
165697	exact	Sphingopyxis	r__root|i__cellular_organisms|k__Bacteria|p__Proteobacteria|c__Alphaproteobacteria|o__Sphingomonadales|f__Sphingomonadaceae|g__Sphingopyxis
165779	exact	Anaerococcus	r__root|i__cellular_organisms|k__Bacteria|p__Firmicutes|c__Clostridia|o__Clostridiales|f__Peptoniphilaceae|g__Anaerococcus
1663	exact	Arthrobacter	r__root|i__cellular_organisms|k__Bacteria|p__Actinobacteria|c__Actinobacteria|o__Actinomycetales|f__Micrococcaceae|g__Arthrobacter
1678	exact	Bifidobacterium	r__root|i__cellular_organisms|k__Bacteria|p__Actinobacteria|c__Actinobacteria|o__Bifidobacteriales|f__Bifidobacteriaceae|g__Bifidobacterium
1680	exact	Bifidobacterium adolescentis	r__root|i__cellular_organisms|k__Bacteria|p__Actinobacteria|c__Actinobacteria|o__Bifidobacteriales|f__Bifidobacteriaceae|g__Bifidobacterium|s__Bifidobacterium_adolescentis
1681	exact	Bifidobacterium bifidum	r__root|i__cellular_organisms|k__Bacteria|p__Actinobacteria|c__Actinobacteria|o__Bifidobacteriales|f__Bifidobacteriaceae|g__Bifidobacterium|s__Bifidobacterium_bifidum
168470	exact	Laribacter	r__root|i__cellular_organisms|k__Bacteria|p__Proteobacteria|c__Betaproteobacteria|o__Neisseriales|f__Chromobacteriaceae|g__Laribacter
168471	exact	Laribacter hongkongensis	r__root|i__cellular_organisms|k__Bacteria|p__Proteobacteria|c__Betaproteobacteria|o__Neisseriales|f__Chromobacteriaceae|g__Laribacter|s__Laribacter_hongkongensis
168694	exact	Salinispora	r__root|i__cellular_organisms|k__Bacteria|p__Actinobacteria|c__Actinobacteria|o__Actinomycetales|f__Micromonosporaceae|g__Salinispora
168695	exact	Salinispora tropica	r__root|i__cellular_organisms|k__Bacteria|p__Actinobacteria|c__Actinobacteria|o__Actinomycetales|f__Micromonosporaceae|g__Salinispora|s__Salinispora_tropica
169292	exact	Corynebacterium aurimucosum	r__root|i__cellular_organisms|k__Bacteria|p__Actinobacteria|c__Actinobacteria|o__Actinomycetales|f__Corynebacteriaceae|g__Corynebacterium|s__Corynebacterium_aurimucosum
1696	exact	Brevibacterium	r__root|i__cellular_organisms|k__Bacteria|p__Actinobacteria|c__Actinobacteria|o__Actinomycetales|f__Brevibacteriaceae|g__Brevibacterium
170	exact	Leptospiraceae	r__root|i__cellular_organisms|k__Bacteria|p__Spirochaetes|c__Spirochaetia|o__Spirochaetales|f__Leptospiraceae
1703	exact	Brevibacterium linens	r__root|i__cellular_organisms|k__Bacteria|p__Actinobacteria|c__Actinobacteria|o__Actinomycetales|f__Brevibacteriaceae|g__Brevibacterium|s__Brevibacterium_linens
1707	exact	Cellulomonas	r__root|i__cellular_organisms|k__Bacteria|p__Actinobacteria|c__Actinobacteria|o__Actinomycetales|f__Cellulomonadaceae|g__Cellulomonas
1708	exact	Cellulomonas fimi	r__root|i__cellular_organisms|k__Bacteria|p__Actinobacteria|c__Actinobacteria|o__Actinomycetales|f__Cellulomonadaceae|g__Cellulomonas|s__Cellulomonas_fimi
171	exact	Leptospira	r__root|i__cellular_organisms|k__Bacteria|p__Spirochaetes|c__Spirochaetia|o__Spirochaetales|f__Leptospiraceae|g__Leptospira
1711	exact	Cellulomonas flavigena	r__root|i__cellular_organisms|k__Bacteria|p__Actinobacteria|c__Actinobacteria|o__Actinomycetales|f__Cellulomonadaceae|g__Cellulomonas|s__Cellulomonas_flavigena
171549	exact	Bacteroidales	r__root|i__cellular_organisms|k__Bacteria|p__Bacteroidetes|c__Bacteroidia|o__Bacteroidales
171550	exact	Rikenellaceae	r__root|i__cellular_organisms|k__Bacteria|p__Bacteroidetes|c__Bacteroidia|o__Bacteroidales|f__Rikenellaceae
171551	exact	Porphyromonadaceae	r__root|i__cellular_organisms|k__Bacteria|p__Bacteroidetes|c__Bacteroidia|o__Bacteroidales|f__Porphyromonadaceae
171552	exact	Prevotellaceae	r__root|i__cellular_organisms|k__Bacteria|p__Bacteroidetes|c__Bacteroidia|o__Bacteroidales|f__Prevotellaceae
1716	exact	Corynebacterium	r__root|i__cellular_organisms|k__Bacteria|p__Actinobacteria|c__Actinobacteria|o__Actinomycetales|f__Corynebacteriaceae|g__Corynebacterium
171695	exact	Thermodesulfatator indicus	r__root|i__cellular_organisms|k__Bacteria|p__Thermodesulfobacteria|c__Thermodesulfobacteria|o__Thermodesulfobacteriales|f__Thermodesulfobacteriaceae|g__Thermodesulfatator|s__Thermodesulfatator_indicus
1717	exact	Corynebacterium diphtheriae	r__root|i__cellular_organisms|k__Bacteria|p__Actinobacteria|c__Actinobacteria|o__Actinomycetales|f__Corynebacteriaceae|g__Corynebacterium|s__Corynebacterium_diphtheriae
1718	exact	Corynebacterium glutamicum	r__root|i__cellular_organisms|k__Bacteria|p__Actinobacteria|c__Actinobacteria|o__Actinomycetales|f__Corynebacteriaceae|g__Corynebacterium|s__Corynebacterium_glutamicum
1719	exact	Corynebacterium pseudotuberculosis	r__root|i__cellular_organisms|k__Bacteria|p__Actinobacteria|c__Actinobacteria|o__Actinomycetales|f__Corynebacteriaceae|g__Corynebacterium|s__Corynebacterium_pseudotuberculosis
172	exact	Leptospira biflexa	r__root|i__cellular_organisms|k__Bacteria|p__Spirochaetes|c__Spirochaetia|o__Spirochaetales|f__Leptospiraceae|g__Leptospira|s__Leptospira_biflexa
172049	exact	Thermococcus sibiricus	r__root|i__cellular_organisms|k__Archaea|p__Euryarchaeota|c__Thermococci|o__Thermococcales|f__Thermococcaceae|g__Thermococcus|s__Thermococcus_sibiricus
1727	exact	Corynebacterium variabile	r__root|i__cellular_organisms|k__Bacteria|p__Actinobacteria|c__Actinobacteria|o__Actinomycetales|f__Corynebacteriaceae|g__Corynebacterium|s__Corynebacterium_variabile
173	exact	Leptospira interrogans	r__root|i__cellular_organisms|k__Bacteria|p__Spirochaetes|c__Spirochaetia|o__Spirochaetales|f__Leptospiraceae|g__Leptospira|s__Leptospira_interrogans
1730	exact	Eubacterium	r__root|i__cellular_organisms|k__Bacteria|p__Firmicutes|c__Clostridia|o__Clostridiales|f__Eubacteriaceae|g__Eubacterium
1736	exact	Eubacterium limosum	r__root|i__cellular_organisms|k__Bacteria|p__Firmicutes|c__Clostridia|o__Clostridiales|f__Eubacteriaceae|g__Eubacterium|s__Eubacterium_limosum
174	exact	Leptospira borgpetersenii	r__root|i__cellular_organisms|k__Bacteria|p__Spirochaetes|c__Spirochaetia|o__Spirochaetales|f__Leptospiraceae|g__Leptospira|s__Leptospira_borgpetersenii
1743	exact	Propionibacterium	r__root|i__cellular_organisms|k__Bacteria|p__Actinobacteria|c__Actinobacteria|o__Actinomycetales|f__Propionibacteriaceae|g__Propionibacterium
1744	exact	Propionibacterium freudenreichii	r__root|i__cellular_organisms|k__Bacteria|p__Actinobacteria|c__Actinobacteria|o__Actinomycetales|f__Propionibacteriaceae|g__Propionibacterium|s__Propionibacterium_freudenreichii
1747	exact	Propionibacterium acnes	r__root|i__cellular_organisms|k__Bacteria|p__Actinobacteria|c__Actinobacteria|o__Actinomycetales|f__Propionibacteriaceae|g__Propionibacterium|s__Propionibacterium_acnes
1748	exact	Propionibacterium acidipropionici	r__root|i__cellular_organisms|k__Bacteria|p__Actinobacteria|c__Actinobacteria|o__Actinomycetales|f__Propionibacteriaceae|g__Propionibacterium|s__Propionibacterium_acidipropionici
1750	exact	Propionibacterium propionicum	r__root|i__cellular_organisms|k__Bacteria|p__Actinobacteria|c__Actinobacteria|o__Actinomycetales|f__Propionibacteriaceae|g__Propionibacterium|s__Propionibacterium_propionicum
1754	exact	Thermoanaerobacter	r__root|i__cellular_organisms|k__Bacteria|p__Firmicutes|c__Clostridia|o__Thermoanaerobacterales|f__Thermoanaerobacteraceae|g__Thermoanaerobacter
1760	exact	Actinobacteria	r__root|i__cellular_organisms|k__Bacteria|p__Actinobacteria|c__Actinobacteria
1762	exact	Mycobacteriaceae	r__root|i__cellular_organisms|k__Bacteria|p__Actinobacteria|c__Actinobacteria|o__Actinomycetales|f__Mycobacteriaceae
1763	exact	Mycobacterium	r__root|i__cellular_organisms|k__Bacteria|p__Actinobacteria|c__Actinobacteria|o__Actinomycetales|f__Mycobacteriaceae|g__Mycobacterium
1764	exact	Mycobacterium avium	r__root|i__cellular_organisms|k__Bacteria|p__Actinobacteria|c__Actinobacteria|o__Actinomycetales|f__Mycobacteriaceae|g__Mycobacterium|s__Mycobacterium_avium
1767	exact	Mycobacterium intracellulare	r__root|i__cellular_organisms|k__Bacteria|p__Actinobacteria|c__Actinobacteria|o__Actinomycetales|f__Mycobacteriaceae|g__Mycobacterium|s__Mycobacterium_intracellulare
1769	exact	Mycobacterium leprae	r__root|i__cellular_organisms|k__Bacteria|p__Actinobacteria|c__Actinobacteria|o__Actinomycetales|f__Mycobacteriaceae|g__Mycobacterium|s__Mycobacterium_leprae
1772	exact	Mycobacterium smegmatis	r__root|i__cellular_organisms|k__Bacteria|p__Actinobacteria|c__Actinobacteria|o__Actinomycetales|f__Mycobacteriaceae|g__Mycobacterium|s__Mycobacterium_smegmatis
178440	exact	Opitutus	r__root|i__cellular_organisms|k__Bacteria|p__Verrucomicrobia|c__Opitutae|o__Opitutales|f__Opitutaceae|g__Opitutus
178830	exact	Bornaviridae	r__root|i__Viruses|o__Mononegavirales|f__Bornaviridae
179636	exact	Alicycliphilus denitrificans	r__root|i__cellular_organisms|k__Bacteria|p__Proteobacteria|c__Betaproteobacteria|o__Burkholderiales|f__Comamonadaceae|g__Alicycliphilus|s__Alicycliphilus_denitrificans
18	exact	Pelobacter	r__root|i__cellular_organisms|k__Bacteria|p__Proteobacteria|c__Deltaproteobacteria|o__Desulfuromonadales|f__Pelobacteraceae|g__Pelobacter
1800	exact	Mycobacterium chubuense	r__root|i__cellular_organisms|k__Bacteria|p__Actinobacteria|c__Actinobacteria|o__Actinomycetales|f__Mycobacteriaceae|g__Mycobacterium|s__Mycobacterium_chubuense
1813	exact	Amycolatopsis	r__root|i__cellular_organisms|k__Bacteria|p__Actinobacteria|c__Actinobacteria|o__Actinomycetales|f__Pseudonocardiaceae|g__Amycolatopsis
181486	exact	Pyrobaculum calidifontis	r__root|i__cellular_organisms|k__Archaea|p__Crenarchaeota|c__Thermoprotei|o__Thermoproteales|f__Thermoproteaceae|g__Pyrobaculum|s__Pyrobaculum_calidifontis
1817	exact	Nocardia	r__root|i__cellular_organisms|k__Bacteria|p__Actinobacteria|c__Actinobacteria|o__Actinomycetales|f__Nocardiaceae|g__Nocardia
182210	exact	Desulfovibrio aespoeensis	r__root|i__cellular_organisms|k__Bacteria|p__Proteobacteria|c__Deltaproteobacteria|o__Desulfovibrionales|f__Desulfovibrionaceae|g__Desulfovibrio|s__Desulfovibrio_aespoeensis
182337	exact	Erwinia billingiae	r__root|i__cellular_organisms|k__Bacteria|p__Proteobacteria|c__Gammaproteobacteria|o__Enterobacteriales|f__Enterobacteriaceae|g__Erwinia|s__Erwinia_billingiae
182639	exact	Kribbella	r__root|i__cellular_organisms|k__Bacteria|p__Actinobacteria|c__Actinobacteria|o__Actinomycetales|f__Nocardioidaceae|g__Kribbella
182640	exact	Kribbella flavida	r__root|i__cellular_organisms|k__Bacteria|p__Actinobacteria|c__Actinobacteria|o__Actinomycetales|f__Nocardioidaceae|g__Kribbella|s__Kribbella_flavida
1827	exact	Rhodococcus	r__root|i__cellular_organisms|k__Bacteria|p__Actinobacteria|c__Actinobacteria|o__Actinomycetales|f__Nocardiaceae|g__Rhodococcus
182709	exact	Oceanobacillus	r__root|i__cellular_organisms|k__Bacteria|p__Firmicutes|c__Bacilli|o__Bacillales|f__Bacillaceae|g__Oceanobacillus
182710	exact	Oceanobacillus iheyensis	r__root|i__cellular_organisms|k__Bacteria|p__Firmicutes|c__Bacilli|o__Bacillales|f__Bacillaceae|g__Oceanobacillus|s__Oceanobacillus_iheyensis
182899	exact	Persephonella	r__root|i__cellular_organisms|k__Bacteria|p__Aquificae|c__Aquificae|o__Aquificales|f__Hydrogenothermaceae|g__Persephonella
1833	exact	Rhodococcus erythropolis	r__root|i__cellular_organisms|k__Bacteria|p__Actinobacteria|c__Actinobacteria|o__Actinomycetales|f__Nocardiaceae|g__Rhodococcus|s__Rhodococcus_erythropolis
1835	exact	Saccharopolyspora	r__root|i__cellular_organisms|k__Bacteria|p__Actinobacteria|c__Actinobacteria|o__Actinomycetales|f__Pseudonocardiaceae|g__Saccharopolyspora
1836	exact	Saccharopolyspora erythraea	r__root|i__cellular_organisms|k__Bacteria|p__Actinobacteria|c__Actinobacteria|o__Actinomycetales|f__Pseudonocardiaceae|g__Saccharopolyspora|s__Saccharopolyspora_erythraea
183710	exact	Deinococcaceae	r__root|i__cellular_organisms|k__Bacteria|p__Deinococcus-Thermus|c__Deinococci|o__Deinococcales|f__Deinococcaceae
1839	exact	Nocardioides	r__root|i__cellular_organisms|k__Bacteria|p__Actinobacteria|c__Actinobacteria|o__Actinomycetales|f__Nocardioidaceae|g__Nocardioides
183924	exact	Thermoprotei	r__root|i__cellular_organisms|k__Archaea|p__Crenarchaeota|c__Thermoprotei
183925	exact	Methanobacteria	r__root|i__cellular_organisms|k__Archaea|p__Euryarchaeota|c__Methanobacteria
183939	exact	Methanococci	r__root|i__cellular_organisms|k__Archaea|p__Euryarchaeota|c__Methanococci
183963	exact	Halobacteria	r__root|i__cellular_organisms|k__Archaea|p__Euryarchaeota|c__Halobacteria
183967	exact	Thermoplasmata	r__root|i__cellular_organisms|k__Archaea|p__Euryarchaeota|c__Thermoplasmata
183968	exact	Thermococci	r__root|i__cellular_organisms|k__Archaea|p__Euryarchaeota|c__Thermococci
183980	exact	Archaeoglobi	r__root|i__cellular_organisms|k__Archaea|p__Euryarchaeota|c__Archaeoglobi
184117	exact	Thermoproteus uzoniensis	r__root|i__cellular_organisms|k__Archaea|p__Crenarchaeota|c__Thermoprotei|o__Thermoproteales|f__Thermoproteaceae|g__Thermoproteus|s__Thermoproteus_uzoniensis
1851	exact	Saccharomonospora	r__root|i__cellular_organisms|k__Bacteria|p__Actinobacteria|c__Actinobacteria|o__Actinomycetales|f__Pseudonocardiaceae|g__Saccharomonospora
1852	exact	Saccharomonospora viridis	r__root|i__cellular_organisms|k__Bacteria|p__Actinobacteria|c__Actinobacteria|o__Actinomycetales|f__Pseudonocardiaceae|g__Saccharomonospora|s__Saccharomonospora_viridis
1854	exact	Frankia	r__root|i__cellular_organisms|k__Bacteria|p__Actinobacteria|c__Actinobacteria|o__Actinomycetales|f__Frankiaceae|g__Frankia
1859	exact	Frankia alni	r__root|i__cellular_organisms|k__Bacteria|p__Actinobacteria|c__Actinobacteria|o__Actinomycetales|f__Frankiaceae|g__Frankia|s__Frankia_alni
1860	exact	Geodermatophilus	r__root|i__cellular_organisms|k__Bacteria|p__Actinobacteria|c__Actinobacteria|o__Actinomycetales|f__Geodermatophilaceae|g__Geodermatophilus
1861	exact	Geodermatophilus obscurus	r__root|i__cellular_organisms|k__Bacteria|p__Actinobacteria|c__Actinobacteria|o__Actinomycetales|f__Geodermatophilaceae|g__Geodermatophilus|s__Geodermatophilus_obscurus
186188	exact	Xylanimonas	r__root|i__cellular_organisms|k__Bacteria|p__Actinobacteria|c__Actinobacteria|o__Actinomycetales|f__Promicromonosporaceae|g__Xylanimonas
186189	exact	Xylanimonas cellulosilytica	r__root|i__cellular_organisms|k__Bacteria|p__Actinobacteria|c__Actinobacteria|o__Actinomycetales|f__Promicromonosporaceae|g__Xylanimonas|s__Xylanimonas_cellulosilytica
186191	exact	Marinithermus	r__root|i__cellular_organisms|k__Bacteria|p__Deinococcus-Thermus|c__Deinococci|o__Thermales|f__Thermaceae|g__Marinithermus
186192	exact	Marinithermus hydrothermalis	r__root|i__cellular_organisms|k__Bacteria|p__Deinococcus-Thermus|c__Deinococci|o__Thermales|f__Thermaceae|g__Marinithermus|s__Marinithermus_hydrothermalis
186329	exact	Acholeplasmatales	r__root|i__cellular_organisms|k__Bacteria|p__Tenericutes|c__Mollicutes|o__Acholeplasmatales
186458	exact	Bornavirus	r__root|i__Viruses|o__Mononegavirales|f__Bornaviridae|g__Bornavirus
186490	exact	Candidatus Baumannia cicadellinicola	r__root|i__cellular_organisms|k__Bacteria|p__Proteobacteria|c__Gammaproteobacteria|s__Candidatus_Baumannia_cicadellinicola
1865	exact	Actinoplanes	r__root|i__cellular_organisms|k__Bacteria|p__Actinobacteria|c__Actinobacteria|o__Actinomycetales|f__Micromonosporaceae|g__Actinoplanes
186765	exact	Lambdalikevirus	r__root|i__Viruses|o__Caudovirales|f__Siphoviridae|g__Lambdalikevirus
186801	exact	Clostridia	r__root|i__cellular_organisms|k__Bacteria|p__Firmicutes|c__Clostridia
186802	exact	Clostridiales	r__root|i__cellular_organisms|k__Bacteria|p__Firmicutes|c__Clostridia|o__Clostridiales
186803	exact	Lachnospiraceae	r__root|i__cellular_organisms|k__Bacteria|p__Firmicutes|c__Clostridia|o__Clostridiales|f__Lachnospiraceae
186804	exact	Peptostreptococcaceae	r__root|i__cellular_organisms|k__Bacteria|p__Firmicutes|c__Clostridia|o__Clostridiales|f__Peptostreptococcaceae
186806	exact	Eubacteriaceae	r__root|i__cellular_organisms|k__Bacteria|p__Firmicutes|c__Clostridia|o__Clostridiales|f__Eubacteriaceae
186807	exact	Peptococcaceae	r__root|i__cellular_organisms|k__Bacteria|p__Firmicutes|c__Clostridia|o__Clostridiales|f__Peptococcaceae
186814	exact	Thermoanaerobacteraceae	r__root|i__cellular_organisms|k__Bacteria|p__Firmicutes|c__Clostridia|o__Thermoanaerobacterales|f__Thermoanaerobacteraceae
186817	exact	Bacillaceae	r__root|i__cellular_organisms|k__Bacteria|p__Firmicutes|c__Bacilli|o__Bacillales|f__Bacillaceae
186818	exact	Planococcaceae	r__root|i__cellular_organisms|k__Bacteria|p__Firmicutes|c__Bacilli|o__Bacillales|f__Planococcaceae
186820	exact	Listeriaceae	r__root|i__cellular_organisms|k__Bacteria|p__Firmicutes|c__Bacilli|o__Bacillales|f__Listeriaceae
186822	exact	Paenibacillaceae	r__root|i__cellular_organisms|k__Bacteria|p__Firmicutes|c__Bacilli|o__Bacillales|f__Paenibacillaceae
186823	exact	Alicyclobacillaceae	r__root|i__cellular_organisms|k__Bacteria|p__Firmicutes|c__Bacilli|o__Bacillales|f__Alicyclobacillaceae
186826	exact	Lactobacillales	r__root|i__cellular_organisms|k__Bacteria|p__Firmicutes|c__Bacilli|o__Lactobacillales
186828	exact	Carnobacteriaceae	r__root|i__cellular_organisms|k__Bacteria|p__Firmicutes|c__Bacilli|o__Lactobacillales|f__Carnobacteriaceae
186938	exact	Respirovirus	r__root|i__Viruses|o__Mononegavirales|f__Paramyxoviridae|g__Respirovirus
187137	exact	Oceanithermus profundus	r__root|i__cellular_organisms|k__Bacteria|p__Deinococcus-Thermus|c__Deinococci|o__Thermales|f__Thermaceae|g__Oceanithermus|s__Oceanithermus_profundus
1873	exact	Micromonospora	r__root|i__cellular_organisms|k__Bacteria|p__Actinobacteria|c__Actinobacteria|o__Actinomycetales|f__Micromonosporaceae|g__Micromonospora
187327	exact	Acidaminococcus intestini	r__root|i__cellular_organisms|k__Bacteria|p__Firmicutes|c__Negativicutes|o__Selenomonadales|f__Acidaminococcaceae|g__Acidaminococcus|s__Acidaminococcus_intestini
187857	exact	Aquificae	r__root|i__cellular_organisms|k__Bacteria|p__Aquificae|c__Aquificae
187878	exact	Thermococcus gammatolerans	r__root|i__cellular_organisms|k__Archaea|p__Euryarchaeota|c__Thermococci|o__Thermococcales|f__Thermococcaceae|g__Thermococcus|s__Thermococcus_gammatolerans
1883	exact	Streptomyces	r__root|i__cellular_organisms|k__Bacteria|p__Actinobacteria|c__Actinobacteria|o__Actinomycetales|f__Streptomycetaceae|g__Streptomyces
188708	exact	Thermotogae	r__root|i__cellular_organisms|k__Bacteria|p__Thermotogae|c__Thermotogae
188709	exact	Thermotogaceae	r__root|i__cellular_organisms|k__Bacteria|p__Thermotogae|c__Thermotogae|o__Thermotogales|f__Thermotogaceae
188710	exact	Thermodesulfobacteriales	r__root|i__cellular_organisms|k__Bacteria|p__Thermodesulfobacteria|c__Thermodesulfobacteria|o__Thermodesulfobacteriales
188711	exact	Thermodesulfobacteriaceae	r__root|i__cellular_organisms|k__Bacteria|p__Thermodesulfobacteria|c__Thermodesulfobacteria|o__Thermodesulfobacteriales|f__Thermodesulfobacteriaceae
188786	exact	Thermaceae	r__root|i__cellular_organisms|k__Bacteria|p__Deinococcus-Thermus|c__Deinococci|o__Thermales|f__Thermaceae
188787	exact	Deinococci	r__root|i__cellular_organisms|k__Bacteria|p__Deinococcus-Thermus|c__Deinococci
188905	exact	Jannaschia	r__root|i__cellular_organisms|k__Bacteria|p__Proteobacteria|c__Alphaproteobacteria|o__Rhodobacterales|f__Rhodobacteraceae|g__Jannaschia
189668	exact	uncultured Staphylococcus sp.	r__root|i__cellular_organisms|k__Bacteria|p__Firmicutes|c__Bacilli|o__Bacillales|f__Staphylococcaceae|g__Staphylococcus|s__uncultured_Staphylococcus_sp.
189769	exact	Chrysiogenales	r__root|i__cellular_organisms|k__Bacteria|p__Chrysiogenetes|c__Chrysiogenetes|o__Chrysiogenales
189770	exact	Chrysiogenaceae	r__root|i__cellular_organisms|k__Bacteria|p__Chrysiogenetes|c__Chrysiogenetes|o__Chrysiogenales|f__Chrysiogenaceae
189775	exact	Thermomicrobia	r__root|i__cellular_organisms|k__Bacteria|p__Chloroflexi|c__Thermomicrobia
189776	exact	Thermomicrobiales	r__root|i__cellular_organisms|k__Bacteria|p__Chloroflexi|c__Thermomicrobia|o__Thermomicrobiales
189777	exact	Thermomicrobiaceae	r__root|i__cellular_organisms|k__Bacteria|p__Chloroflexi|c__Thermomicrobia|o__Thermomicrobiales|f__Thermomicrobiaceae
189778	exact	Nitrospirales	r__root|i__cellular_organisms|k__Bacteria|p__Nitrospirae|c__Nitrospira|o__Nitrospirales
189779	exact	Nitrospiraceae	r__root|i__cellular_organisms|k__Bacteria|p__Nitrospirae|c__Nitrospira|o__Nitrospirales|f__Nitrospiraceae
19	exact	Pelobacter carbinolicus	r__root|i__cellular_organisms|k__Bacteria|p__Proteobacteria|c__Deltaproteobacteria|o__Desulfuromonadales|f__Pelobacteraceae|g__Pelobacter|s__Pelobacter_carbinolicus
1902	exact	Streptomyces coelicolor	r__root|i__cellular_organisms|k__Bacteria|p__Actinobacteria|c__Actinobacteria|o__Actinomycetales|f__Streptomycetaceae|g__Streptomyces|s__Streptomyces_coelicolor
191	exact	Azospirillum	r__root|i__cellular_organisms|k__Bacteria|p__Proteobacteria|c__Alphaproteobacteria|o__Rhodospirillales|f__Rhodospirillaceae|g__Azospirillum
1911	exact	Streptomyces griseus	r__root|i__cellular_organisms|k__Bacteria|p__Actinobacteria|c__Actinobacteria|o__Actinomycetales|f__Streptomycetaceae|g__Streptomyces|s__Streptomyces_griseus
191291	exact	Nautilia	r__root|i__cellular_organisms|k__Bacteria|p__Proteobacteria|c__Epsilonproteobacteria|o__Nautiliales|f__Nautiliaceae|g__Nautilia
191373	exact	Pelotomaculum	r__root|i__cellular_organisms|k__Bacteria|p__Firmicutes|c__Clostridia|o__Clostridiales|f__Peptococcaceae|g__Pelotomaculum
191393	exact	Deferribacterales	r__root|i__cellular_organisms|k__Bacteria|p__Deferribacteres|c__Deferribacteres|o__Deferribacterales
191394	exact	Deferribacteraceae	r__root|i__cellular_organisms|k__Bacteria|p__Deferribacteres|c__Deferribacteres|o__Deferribacterales|f__Deferribacteraceae
191410	exact	Chlorobia	r__root|i__cellular_organisms|k__Bacteria|p__Chlorobi|c__Chlorobia
191411	exact	Chlorobiales	r__root|i__cellular_organisms|k__Bacteria|p__Chlorobi|c__Chlorobia|o__Chlorobiales
191412	exact	Chlorobiaceae	r__root|i__cellular_organisms|k__Bacteria|p__Chlorobi|c__Chlorobia|o__Chlorobiales|f__Chlorobiaceae
191494	exact	Conexibacter	r__root|i__cellular_organisms|k__Bacteria|p__Actinobacteria|c__Actinobacteria|o__Solirubrobacterales|f__Conexibacteraceae|g__Conexibacter
191495	exact	Conexibacter woesei	r__root|i__cellular_organisms|k__Bacteria|p__Actinobacteria|c__Actinobacteria|o__Solirubrobacterales|f__Conexibacteraceae|g__Conexibacter|s__Conexibacter_woesei
192073	exact	Shewanella denitrificans	r__root|i__cellular_organisms|k__Bacteria|p__Proteobacteria|c__Gammaproteobacteria|o__Alteromonadales|f__Shewanellaceae|g__Shewanella|s__Shewanella_denitrificans
192843	exact	Rhodoferax ferrireducens	r__root|i__cellular_organisms|k__Bacteria|p__Proteobacteria|c__Betaproteobacteria|o__Burkholderiales|f__Comamonadaceae|g__Rhodoferax|s__Rhodoferax_ferrireducens
192989	exact	Nanoarchaeota	r__root|i__cellular_organisms|k__Archaea|p__Nanoarchaeota
193	exact	Azospirillum lipoferum	r__root|i__cellular_organisms|k__Bacteria|p__Proteobacteria|c__Alphaproteobacteria|o__Rhodospirillales|f__Rhodospirillaceae|g__Azospirillum|s__Azospirillum_lipoferum
1930	exact	Streptomyces scabiei	r__root|i__cellular_organisms|k__Bacteria|p__Actinobacteria|c__Actinobacteria|o__Actinomycetales|f__Streptomycetaceae|g__Streptomyces|s__Streptomyces_scabiei
193568	exact	Nanoarchaeum	r__root|i__cellular_organisms|k__Archaea|p__Nanoarchaeota|g__Nanoarchaeum
194	exact	Campylobacter	r__root|i__cellular_organisms|k__Bacteria|p__Proteobacteria|c__Epsilonproteobacteria|o__Campylobacterales|f__Campylobacteraceae|g__Campylobacter
194924	exact	Desulfovibrionaceae	r__root|i__cellular_organisms|k__Bacteria|p__Proteobacteria|c__Deltaproteobacteria|o__Desulfovibrionales|f__Desulfovibrionaceae
195041	exact	Streptococcus oligofermentans	r__root|i__cellular_organisms|k__Bacteria|p__Firmicutes|c__Bacilli|o__Lactobacillales|f__Streptococcaceae|g__Streptococcus|s__Streptococcus_oligofermentans
196	exact	Campylobacter fetus	r__root|i__cellular_organisms|k__Bacteria|p__Proteobacteria|c__Epsilonproteobacteria|o__Campylobacterales|f__Campylobacteraceae|g__Campylobacter|s__Campylobacter_fetus
196117	exact	Methanocaldococcaceae	r__root|i__cellular_organisms|k__Archaea|p__Euryarchaeota|c__Methanococci|o__Methanococcales|f__Methanocaldococcaceae
196118	exact	Methanocaldococcus	r__root|i__cellular_organisms|k__Archaea|p__Euryarchaeota|c__Methanococci|o__Methanococcales|f__Methanocaldococcaceae|g__Methanocaldococcus
196137	exact	Methanospirillaceae	r__root|i__cellular_organisms|k__Archaea|p__Euryarchaeota|c__Methanomicrobia|o__Methanomicrobiales|f__Methanospirillaceae
196162	exact	Nocardioides sp. JS614	r__root|i__cellular_organisms|k__Bacteria|p__Actinobacteria|c__Actinobacteria|o__Actinomycetales|f__Nocardioidaceae|g__Nocardioides|s__Nocardioides_sp._JS614
197162	exact	Deferribacter desulfuricans	r__root|i__cellular_organisms|k__Bacteria|p__Deferribacteres|c__Deferribacteres|o__Deferribacterales|f__Deferribacteraceae|g__Deferribacter|s__Deferribacter_desulfuricans
199	exact	Campylobacter concisus	r__root|i__cellular_organisms|k__Bacteria|p__Proteobacteria|c__Epsilonproteobacteria|o__Campylobacterales|f__Campylobacteraceae|g__Campylobacter|s__Campylobacter_concisus
199596	exact	Methylocella silvestris	r__root|i__cellular_organisms|k__Bacteria|p__Proteobacteria|c__Alphaproteobacteria|o__Rhizobiales|f__Beijerinckiaceae|g__Methylocella|s__Methylocella_silvestris
2	exact	Bacteria	r__root|i__cellular_organisms|k__Bacteria
20	exact	Phenylobacterium	r__root|i__cellular_organisms|k__Bacteria|p__Proteobacteria|c__Alphaproteobacteria|o__Caulobacterales|f__Caulobacteraceae|g__Phenylobacterium
200	exact	Campylobacter curvus	r__root|i__cellular_organisms|k__Bacteria|p__Proteobacteria|c__Epsilonproteobacteria|o__Campylobacterales|f__Campylobacteraceae|g__Campylobacter|s__Campylobacter_curvus
2000	exact	Streptosporangium	r__root|i__cellular_organisms|k__Bacteria|p__Actinobacteria|c__Actinobacteria|o__Actinomycetales|f__Streptosporangiaceae|g__Streptosporangium
2001	exact	Streptosporangium roseum	r__root|i__cellular_organisms|k__Bacteria|p__Actinobacteria|c__Actinobacteria|o__Actinomycetales|f__Streptosporangiaceae|g__Streptosporangium|s__Streptosporangium_roseum
2004	exact	Streptosporangiaceae	r__root|i__cellular_organisms|k__Bacteria|p__Actinobacteria|c__Actinobacteria|o__Actinomycetales|f__Streptosporangiaceae
200451	exact	Pseudomonas poae	r__root|i__cellular_organisms|k__Bacteria|p__Proteobacteria|c__Gammaproteobacteria|o__Pseudomonadales|f__Pseudomonadaceae|g__Pseudomonas|s__Pseudomonas_poae
200643	exact	Bacteroidia	r__root|i__cellular_organisms|k__Bacteria|p__Bacteroidetes|c__Bacteroidia
200644	exact	Flavobacteriales	r__root|i__cellular_organisms|k__Bacteria|p__Bacteroidetes|c__Flavobacteriia|o__Flavobacteriales
200666	exact	Sphingobacteriales	r__root|i__cellular_organisms|k__Bacteria|p__Bacteroidetes|c__Sphingobacteriia|o__Sphingobacteriales
200795	exact	Chloroflexi	r__root|i__cellular_organisms|k__Bacteria|p__Chloroflexi
201	exact	Campylobacter lari	r__root|i__cellular_organisms|k__Bacteria|p__Proteobacteria|c__Epsilonproteobacteria|o__Campylobacterales|f__Campylobacteraceae|g__Campylobacter|s__Campylobacter_lari
201096	exact	Alicycliphilus	r__root|i__cellular_organisms|k__Bacteria|p__Proteobacteria|c__Betaproteobacteria|o__Burkholderiales|f__Comamonadaceae|g__Alicycliphilus
2012	exact	Thermomonosporaceae	r__root|i__cellular_organisms|k__Bacteria|p__Actinobacteria|c__Actinobacteria|o__Actinomycetales|f__Thermomonosporaceae
2013	exact	Nocardiopsis	r__root|i__cellular_organisms|k__Bacteria|p__Actinobacteria|c__Actinobacteria|o__Actinomycetales|f__Nocardiopsaceae|g__Nocardiopsis
2019	exact	Thermomonospora	r__root|i__cellular_organisms|k__Bacteria|p__Actinobacteria|c__Actinobacteria|o__Actinomycetales|f__Thermomonosporaceae|g__Thermomonospora
2020	exact	Thermomonospora curvata	r__root|i__cellular_organisms|k__Bacteria|p__Actinobacteria|c__Actinobacteria|o__Actinomycetales|f__Thermomonosporaceae|g__Thermomonospora|s__Thermomonospora_curvata
2021	exact	Thermobifida fusca	r__root|i__cellular_organisms|k__Bacteria|p__Actinobacteria|c__Actinobacteria|o__Actinomycetales|f__Nocardiopsaceae|g__Thermobifida|s__Thermobifida_fusca
202746	exact	Sulfurimonas	r__root|i__cellular_organisms|k__Bacteria|p__Proteobacteria|c__Epsilonproteobacteria|o__Campylobacterales|f__Helicobacteraceae|g__Sulfurimonas
202747	exact	Sulfurimonas autotrophica	r__root|i__cellular_organisms|k__Bacteria|p__Proteobacteria|c__Epsilonproteobacteria|o__Campylobacterales|f__Helicobacteraceae|g__Sulfurimonas|s__Sulfurimonas_autotrophica
202907	exact	Collimonas	r__root|i__cellular_organisms|k__Bacteria|p__Proteobacteria|c__Betaproteobacteria|o__Burkholderiales|f__Oxalobacteraceae|g__Collimonas
2033	exact	Microbacterium testaceum	r__root|i__cellular_organisms|k__Bacteria|p__Actinobacteria|c__Actinobacteria|o__Actinomycetales|f__Microbacteriaceae|g__Microbacterium|s__Microbacterium_testaceum
203486	exact	Dictyoglomia	r__root|i__cellular_organisms|k__Bacteria|p__Dictyoglomi|c__Dictyoglomia
203487	exact	Dictyoglomales	r__root|i__cellular_organisms|k__Bacteria|p__Dictyoglomi|c__Dictyoglomia|o__Dictyoglomales
203488	exact	Dictyoglomaceae	r__root|i__cellular_organisms|k__Bacteria|p__Dictyoglomi|c__Dictyoglomia|o__Dictyoglomales|f__Dictyoglomaceae
203490	exact	Fusobacteriia	r__root|i__cellular_organisms|k__Bacteria|p__Fusobacteria|c__Fusobacteriia
203491	exact	Fusobacteriales	r__root|i__cellular_organisms|k__Bacteria|p__Fusobacteria|c__Fusobacteriia|o__Fusobacteriales
203492	exact	Fusobacteriaceae	r__root|i__cellular_organisms|k__Bacteria|p__Fusobacteria|c__Fusobacteriia|o__Fusobacteriales|f__Fusobacteriaceae
203494	exact	Verrucomicrobiae	r__root|i__cellular_organisms|k__Bacteria|p__Verrucomicrobia|c__Verrucomicrobiae
203557	exact	Verrucomicrobiaceae	r__root|i__cellular_organisms|k__Bacteria|p__Verrucomicrobia|c__Verrucomicrobiae|o__Verrucomicrobiales|f__Verrucomicrobiaceae
203682	exact	Planctomycetes	r__root|i__cellular_organisms|k__Bacteria|p__Planctomycetes
203683	exact	Planctomycetia	r__root|i__cellular_organisms|k__Bacteria|p__Planctomycetes|c__Planctomycetia
203691	exact	Spirochaetes	r__root|i__cellular_organisms|k__Bacteria|p__Spirochaetes
203692	exact	Spirochaetia	r__root|i__cellular_organisms|k__Bacteria|p__Spirochaetes|c__Spirochaetia
2037	exact	Actinomycetales	r__root|i__cellular_organisms|k__Bacteria|p__Actinobacteria|c__Actinobacteria|o__Actinomycetales
203804	exact	Candidatus Blochmannia	r__root|i__cellular_organisms|k__Bacteria|p__Proteobacteria|c__Gammaproteobacteria|o__Enterobacteriales|f__Enterobacteriaceae|g__Candidatus_Blochmannia
203907	exact	Candidatus Blochmannia floridanus	r__root|i__cellular_organisms|k__Bacteria|p__Proteobacteria|c__Gammaproteobacteria|o__Enterobacteriales|f__Enterobacteriaceae|g__Candidatus_Blochmannia|s__Candidatus_Blochmannia_floridanus
204037	exact	Dickeya	r__root|i__cellular_organisms|k__Bacteria|p__Proteobacteria|c__Gammaproteobacteria|o__Enterobacteriales|f__Enterobacteriaceae|g__Dickeya
204038	exact	Dickeya dadantii	r__root|i__cellular_organisms|k__Bacteria|p__Proteobacteria|c__Gammaproteobacteria|o__Enterobacteriales|f__Enterobacteriaceae|g__Dickeya|s__Dickeya_dadantii
204042	exact	Dickeya zeae	r__root|i__cellular_organisms|k__Bacteria|p__Proteobacteria|c__Gammaproteobacteria|o__Enterobacteriales|f__Enterobacteriaceae|g__Dickeya|s__Dickeya_zeae
204428	exact	Chlamydiae	r__root|i__cellular_organisms|k__Bacteria|p__Chlamydiae
204429	exact	Chlamydiia	r__root|i__cellular_organisms|k__Bacteria|p__Chlamydiae|c__Chlamydiia
204430	exact	Fibrobacteria	r__root|i__cellular_organisms|k__Bacteria|p__Fibrobacteres|c__Fibrobacteria
204431	exact	Fibrobacteraceae	r__root|i__cellular_organisms|k__Bacteria|p__Fibrobacteres|c__Fibrobacteria|o__Fibrobacterales|f__Fibrobacteraceae
204432	exact	Acidobacteriia	r__root|i__cellular_organisms|k__Bacteria|p__Acidobacteria|c__Acidobacteriia
204433	exact	Acidobacteriales	r__root|i__cellular_organisms|k__Bacteria|p__Acidobacteria|c__Acidobacteriia|o__Acidobacteriales
204434	exact	Acidobacteriaceae	r__root|i__cellular_organisms|k__Bacteria|p__Acidobacteria|c__Acidobacteriia|o__Acidobacteriales|f__Acidobacteriaceae
204441	exact	Rhodospirillales	r__root|i__cellular_organisms|k__Bacteria|p__Proteobacteria|c__Alphaproteobacteria|o__Rhodospirillales
204455	exact	Rhodobacterales	r__root|i__cellular_organisms|k__Bacteria|p__Proteobacteria|c__Alphaproteobacteria|o__Rhodobacterales
204457	exact	Sphingomonadales	r__root|i__cellular_organisms|k__Bacteria|p__Proteobacteria|c__Alphaproteobacteria|o__Sphingomonadales
204458	exact	Caulobacterales	r__root|i__cellular_organisms|k__Bacteria|p__Proteobacteria|c__Alphaproteobacteria|o__Caulobacterales
2047	exact	Rothia dentocariosa	r__root|i__cellular_organisms|k__Bacteria|p__Actinobacteria|c__Actinobacteria|o__Actinomycetales|f__Micrococcaceae|g__Rothia|s__Rothia_dentocariosa
204773	exact	Herminiimonas arsenicoxydans	r__root|i__cellular_organisms|k__Bacteria|p__Proteobacteria|c__Betaproteobacteria|o__Burkholderiales|f__Oxalobacteraceae|g__Herminiimonas|s__Herminiimonas_arsenicoxydans
2049	exact	Actinomycetaceae	r__root|i__cellular_organisms|k__Bacteria|p__Actinobacteria|c__Actinobacteria|o__Actinomycetales|f__Actinomycetaceae
2053	exact	Gordonia	r__root|i__cellular_organisms|k__Bacteria|p__Actinobacteria|c__Actinobacteria|o__Actinomycetales|f__Gordoniaceae|g__Gordonia
2054	exact	Gordonia bronchialis	r__root|i__cellular_organisms|k__Bacteria|p__Actinobacteria|c__Actinobacteria|o__Actinomycetales|f__Gordoniaceae|g__Gordonia|s__Gordonia_bronchialis
2056	exact	Sphaerobacter	r__root|i__cellular_organisms|k__Bacteria|p__Chloroflexi|c__Thermomicrobia|o__Sphaerobacterales|f__Sphaerobacteraceae|g__Sphaerobacter
2057	exact	Sphaerobacter thermophilus	r__root|i__cellular_organisms|k__Bacteria|p__Chloroflexi|c__Thermomicrobia|o__Sphaerobacterales|f__Sphaerobacteraceae|g__Sphaerobacter|s__Sphaerobacter_thermophilus
2060	exact	Tsukamurella	r__root|i__cellular_organisms|k__Bacteria|p__Actinobacteria|c__Actinobacteria|o__Actinomycetales|f__Tsukamurellaceae|g__Tsukamurella
2061	exact	Tsukamurella paurometabola	r__root|i__cellular_organisms|k__Bacteria|p__Actinobacteria|c__Actinobacteria|o__Actinomycetales|f__Tsukamurellaceae|g__Tsukamurella|s__Tsukamurella_paurometabola
2062	exact	Streptomycetaceae	r__root|i__cellular_organisms|k__Bacteria|p__Actinobacteria|c__Actinobacteria|o__Actinomycetales|f__Streptomycetaceae
2063	exact	Kitasatospora	r__root|i__cellular_organisms|k__Bacteria|p__Actinobacteria|c__Actinobacteria|o__Actinomycetales|f__Streptomycetaceae|g__Kitasatospora
206349	exact	Hydrogenophilaceae	r__root|i__cellular_organisms|k__Bacteria|p__Proteobacteria|c__Betaproteobacteria|o__Hydrogenophilales|f__Hydrogenophilaceae
206350	exact	Methylophilales	r__root|i__cellular_organisms|k__Bacteria|p__Proteobacteria|c__Betaproteobacteria|o__Methylophilales
206351	exact	Neisseriales	r__root|i__cellular_organisms|k__Bacteria|p__Proteobacteria|c__Betaproteobacteria|o__Neisseriales
206379	exact	Nitrosomonadaceae	r__root|i__cellular_organisms|k__Bacteria|p__Proteobacteria|c__Betaproteobacteria|o__Nitrosomonadales|f__Nitrosomonadaceae
206389	exact	Rhodocyclales	r__root|i__cellular_organisms|k__Bacteria|p__Proteobacteria|c__Betaproteobacteria|o__Rhodocyclales
2066	exact	Kitasatospora setae	r__root|i__cellular_organisms|k__Bacteria|p__Actinobacteria|c__Actinobacteria|o__Actinomycetales|f__Streptomycetaceae|g__Kitasatospora|s__Kitasatospora_setae
2070	exact	Pseudonocardiaceae	r__root|i__cellular_organisms|k__Bacteria|p__Actinobacteria|c__Actinobacteria|o__Actinomycetales|f__Pseudonocardiaceae
208215	exact	Parvularcula	r__root|i__cellular_organisms|k__Bacteria|p__Proteobacteria|c__Alphaproteobacteria|o__Parvularculales|f__Parvularculaceae|g__Parvularcula
208216	exact	Parvularcula bermudensis	r__root|i__cellular_organisms|k__Bacteria|p__Proteobacteria|c__Alphaproteobacteria|o__Parvularculales|f__Parvularculaceae|g__Parvularcula|s__Parvularcula_bermudensis
208226	exact	Alkaliphilus metalliredigens	r__root|i__cellular_organisms|k__Bacteria|p__Firmicutes|c__Clostridia|o__Clostridiales|f__Clostridiaceae|g__Alkaliphilus|s__Alkaliphilus_metalliredigens
208447	exact	Oceanithermus	r__root|i__cellular_organisms|k__Bacteria|p__Deinococcus-Thermus|c__Deinococci|o__Thermales|f__Thermaceae|g__Oceanithermus
2085	exact	Mycoplasmatales	r__root|i__cellular_organisms|k__Bacteria|p__Tenericutes|c__Mollicutes|o__Mycoplasmatales
208596	exact	Carnobacterium sp. 17-4	r__root|i__cellular_organisms|k__Bacteria|p__Firmicutes|c__Bacilli|o__Lactobacillales|f__Carnobacteriaceae|g__Carnobacterium|s__Carnobacterium_sp._17-4
209	exact	Helicobacter	r__root|i__cellular_organisms|k__Bacteria|p__Proteobacteria|c__Epsilonproteobacteria|o__Campylobacterales|f__Helicobacteraceae|g__Helicobacter
2092	exact	Mycoplasmataceae	r__root|i__cellular_organisms|k__Bacteria|p__Tenericutes|c__Mollicutes|o__Mycoplasmatales|f__Mycoplasmataceae
209285	exact	Chaetomium thermophilum	r__root|i__cellular_organisms|k__Eukaryota|i__Fungi|p__Ascomycota|c__Sordariomycetes|o__Sordariales|f__Chaetomiaceae|g__Chaetomium|s__Chaetomium_thermophilum
2093	exact	Mycoplasma	r__root|i__cellular_organisms|k__Bacteria|p__Tenericutes|c__Mollicutes|o__Mycoplasmatales|f__Mycoplasmataceae|g__Mycoplasma
2095	exact	Mycoplasma capricolum	r__root|i__cellular_organisms|k__Bacteria|p__Tenericutes|c__Mollicutes|o__Mycoplasmatales|f__Mycoplasmataceae|g__Mycoplasma|s__Mycoplasma_capricolum
2096	exact	Mycoplasma gallisepticum	r__root|i__cellular_organisms|k__Bacteria|p__Tenericutes|c__Mollicutes|o__Mycoplasmatales|f__Mycoplasmataceae|g__Mycoplasma|s__Mycoplasma_gallisepticum
2097	exact	Mycoplasma genitalium	r__root|i__cellular_organisms|k__Bacteria|p__Tenericutes|c__Mollicutes|o__Mycoplasmatales|f__Mycoplasmataceae|g__Mycoplasma|s__Mycoplasma_genitalium
2098	exact	Mycoplasma hominis	r__root|i__cellular_organisms|k__Bacteria|p__Tenericutes|c__Mollicutes|o__Mycoplasmatales|f__Mycoplasmataceae|g__Mycoplasma|s__Mycoplasma_hominis
2099	exact	Mycoplasma hyopneumoniae	r__root|i__cellular_organisms|k__Bacteria|p__Tenericutes|c__Mollicutes|o__Mycoplasmatales|f__Mycoplasmataceae|g__Mycoplasma|s__Mycoplasma_hyopneumoniae
210	exact	Helicobacter pylori	r__root|i__cellular_organisms|k__Bacteria|p__Proteobacteria|c__Epsilonproteobacteria|o__Campylobacterales|f__Helicobacteraceae|g__Helicobacter|s__Helicobacter_pylori
2100	exact	Mycoplasma hyorhinis	r__root|i__cellular_organisms|k__Bacteria|p__Tenericutes|c__Mollicutes|o__Mycoplasmatales|f__Mycoplasmataceae|g__Mycoplasma|s__Mycoplasma_hyorhinis
2104	exact	Mycoplasma pneumoniae	r__root|i__cellular_organisms|k__Bacteria|p__Tenericutes|c__Mollicutes|o__Mycoplasmatales|f__Mycoplasmataceae|g__Mycoplasma|s__Mycoplasma_pneumoniae
2107	exact	Mycoplasma pulmonis	r__root|i__cellular_organisms|k__Bacteria|p__Tenericutes|c__Mollicutes|o__Mycoplasmatales|f__Mycoplasmataceae|g__Mycoplasma|s__Mycoplasma_pulmonis
2109	exact	Mycoplasma synoviae	r__root|i__cellular_organisms|k__Bacteria|p__Tenericutes|c__Mollicutes|o__Mycoplasmatales|f__Mycoplasmataceae|g__Mycoplasma|s__Mycoplasma_synoviae
2110	exact	Mycoplasma agalactiae	r__root|i__cellular_organisms|k__Bacteria|p__Tenericutes|c__Mollicutes|o__Mycoplasmatales|f__Mycoplasmataceae|g__Mycoplasma|s__Mycoplasma_agalactiae
2111	exact	Mycoplasma arthritidis	r__root|i__cellular_organisms|k__Bacteria|p__Tenericutes|c__Mollicutes|o__Mycoplasmatales|f__Mycoplasmataceae|g__Mycoplasma|s__Mycoplasma_arthritidis
2118	exact	Mycoplasma mobile	r__root|i__cellular_organisms|k__Bacteria|p__Tenericutes|c__Mollicutes|o__Mycoplasmatales|f__Mycoplasmataceae|g__Mycoplasma|s__Mycoplasma_mobile
212	exact	Helicobacter acinonychis	r__root|i__cellular_organisms|k__Bacteria|p__Proteobacteria|c__Epsilonproteobacteria|o__Campylobacterales|f__Helicobacteraceae|g__Helicobacter|s__Helicobacter_acinonychis
212790	exact	Sulfurihydrogenibium	r__root|i__cellular_organisms|k__Bacteria|p__Aquificae|c__Aquificae|o__Aquificales|f__Hydrogenothermaceae|g__Sulfurihydrogenibium
2129	exact	Ureaplasma	r__root|i__cellular_organisms|k__Bacteria|p__Tenericutes|c__Mollicutes|o__Mycoplasmatales|f__Mycoplasmataceae|g__Ureaplasma
213	exact	Helicobacter cinaedi	r__root|i__cellular_organisms|k__Bacteria|p__Proteobacteria|c__Epsilonproteobacteria|o__Campylobacterales|f__Helicobacteraceae|g__Helicobacter|s__Helicobacter_cinaedi
2130	exact	Ureaplasma urealyticum	r__root|i__cellular_organisms|k__Bacteria|p__Tenericutes|c__Mollicutes|o__Mycoplasmatales|f__Mycoplasmataceae|g__Ureaplasma|s__Ureaplasma_urealyticum
213113	exact	Desulfurellales	r__root|i__cellular_organisms|k__Bacteria|p__Proteobacteria|c__Deltaproteobacteria|o__Desulfurellales
213115	exact	Desulfovibrionales	r__root|i__cellular_organisms|k__Bacteria|p__Proteobacteria|c__Deltaproteobacteria|o__Desulfovibrionales
213117	exact	Desulfohalobiaceae	r__root|i__cellular_organisms|k__Bacteria|p__Proteobacteria|c__Deltaproteobacteria|o__Desulfovibrionales|f__Desulfohalobiaceae
213118	exact	Desulfobacterales	r__root|i__cellular_organisms|k__Bacteria|p__Proteobacteria|c__Deltaproteobacteria|o__Desulfobacterales
213119	exact	Desulfobacteraceae	r__root|i__cellular_organisms|k__Bacteria|p__Proteobacteria|c__Deltaproteobacteria|o__Desulfobacterales|f__Desulfobacteraceae
213121	exact	Desulfobulbaceae	r__root|i__cellular_organisms|k__Bacteria|p__Proteobacteria|c__Deltaproteobacteria|o__Desulfobacterales|f__Desulfobulbaceae
213422	exact	Geobacteraceae	r__root|i__cellular_organisms|k__Bacteria|p__Proteobacteria|c__Deltaproteobacteria|o__Desulfuromonadales|f__Geobacteraceae
213462	exact	Syntrophobacterales	r__root|i__cellular_organisms|k__Bacteria|p__Proteobacteria|c__Deltaproteobacteria|o__Syntrophobacterales
213465	exact	Syntrophobacteraceae	r__root|i__cellular_organisms|k__Bacteria|p__Proteobacteria|c__Deltaproteobacteria|o__Syntrophobacterales|f__Syntrophobacteraceae
213468	exact	Syntrophaceae	r__root|i__cellular_organisms|k__Bacteria|p__Proteobacteria|c__Deltaproteobacteria|o__Syntrophobacterales|f__Syntrophaceae
213481	exact	Bdellovibrionales	r__root|i__cellular_organisms|k__Bacteria|p__Proteobacteria|c__Deltaproteobacteria|o__Bdellovibrionales
213483	exact	Bdellovibrionaceae	r__root|i__cellular_organisms|k__Bacteria|p__Proteobacteria|c__Deltaproteobacteria|o__Bdellovibrionales|f__Bdellovibrionaceae
213485	exact	Micavibrio	r__root|i__cellular_organisms|k__Bacteria|p__Proteobacteria|c__Alphaproteobacteria|g__Micavibrio
213849	exact	Campylobacterales	r__root|i__cellular_organisms|k__Bacteria|p__Proteobacteria|c__Epsilonproteobacteria|o__Campylobacterales
214	exact	Helicobacter felis	r__root|i__cellular_organisms|k__Bacteria|p__Proteobacteria|c__Epsilonproteobacteria|o__Campylobacterales|f__Helicobacteraceae|g__Helicobacter|s__Helicobacter_felis
2146	exact	Acholeplasmataceae	r__root|i__cellular_organisms|k__Bacteria|p__Tenericutes|c__Mollicutes|o__Acholeplasmatales|f__Acholeplasmataceae
2147	exact	Acholeplasma	r__root|i__cellular_organisms|k__Bacteria|p__Tenericutes|c__Mollicutes|o__Acholeplasmatales|f__Acholeplasmataceae|g__Acholeplasma
2148	exact	Acholeplasma laidlawii	r__root|i__cellular_organisms|k__Bacteria|p__Tenericutes|c__Mollicutes|o__Acholeplasmatales|f__Acholeplasmataceae|g__Acholeplasma|s__Acholeplasma_laidlawii
214906	exact	Histophilus	r__root|i__cellular_organisms|k__Bacteria|p__Proteobacteria|c__Gammaproteobacteria|o__Pasteurellales|f__Pasteurellaceae|g__Histophilus
2157	exact	Archaea	r__root|i__cellular_organisms|k__Archaea
2158	exact	Methanobacteriales	r__root|i__cellular_organisms|k__Archaea|p__Euryarchaeota|c__Methanobacteria|o__Methanobacteriales
215813	exact	Dinoroseobacter shibae	r__root|i__cellular_organisms|k__Bacteria|p__Proteobacteria|c__Alphaproteobacteria|o__Rhodobacterales|f__Rhodobacteraceae|g__Dinoroseobacter|s__Dinoroseobacter_shibae
2159	exact	Methanobacteriaceae	r__root|i__cellular_organisms|k__Archaea|p__Euryarchaeota|c__Methanobacteria|o__Methanobacteriales|f__Methanobacteriaceae
216465	exact	Polaromonas naphthalenivorans	r__root|i__cellular_organisms|k__Bacteria|p__Proteobacteria|c__Betaproteobacteria|o__Burkholderiales|f__Comamonadaceae|g__Polaromonas|s__Polaromonas_naphthalenivorans
216816	exact	Bifidobacterium longum	r__root|i__cellular_organisms|k__Bacteria|p__Actinobacteria|c__Actinobacteria|o__Bifidobacteriales|f__Bifidobacteriaceae|g__Bifidobacterium|s__Bifidobacterium_longum
217	exact	Helicobacter mustelae	r__root|i__cellular_organisms|k__Bacteria|p__Proteobacteria|c__Epsilonproteobacteria|o__Campylobacterales|f__Helicobacteraceae|g__Helicobacter|s__Helicobacter_mustelae
2172	exact	Methanobrevibacter	r__root|i__cellular_organisms|k__Archaea|p__Euryarchaeota|c__Methanobacteria|o__Methanobacteriales|f__Methanobacteriaceae|g__Methanobrevibacter
2173	exact	Methanobrevibacter smithii	r__root|i__cellular_organisms|k__Archaea|p__Euryarchaeota|c__Methanobacteria|o__Methanobacteriales|f__Methanobacteriaceae|g__Methanobrevibacter|s__Methanobrevibacter_smithii
2175	exact	Methanohalophilus	r__root|i__cellular_organisms|k__Archaea|p__Euryarchaeota|c__Methanomicrobia|o__Methanosarcinales|f__Methanosarcinaceae|g__Methanohalophilus
2176	exact	Methanohalophilus mahii	r__root|i__cellular_organisms|k__Archaea|p__Euryarchaeota|c__Methanomicrobia|o__Methanosarcinales|f__Methanosarcinaceae|g__Methanohalophilus|s__Methanohalophilus_mahii
2178	exact	Methanothermaceae	r__root|i__cellular_organisms|k__Archaea|p__Euryarchaeota|c__Methanobacteria|o__Methanobacteriales|f__Methanothermaceae
2179	exact	Methanothermus	r__root|i__cellular_organisms|k__Archaea|p__Euryarchaeota|c__Methanobacteria|o__Methanobacteriales|f__Methanothermaceae|g__Methanothermus
2180	exact	Methanothermus fervidus	r__root|i__cellular_organisms|k__Archaea|p__Euryarchaeota|c__Methanobacteria|o__Methanobacteriales|f__Methanothermaceae|g__Methanothermus|s__Methanothermus_fervidus
2182	exact	Methanococcales	r__root|i__cellular_organisms|k__Archaea|p__Euryarchaeota|c__Methanococci|o__Methanococcales
2183	exact	Methanococcaceae	r__root|i__cellular_organisms|k__Archaea|p__Euryarchaeota|c__Methanococci|o__Methanococcales|f__Methanococcaceae
2184	exact	Methanococcus	r__root|i__cellular_organisms|k__Archaea|p__Euryarchaeota|c__Methanococci|o__Methanococcales|f__Methanococcaceae|g__Methanococcus
2187	exact	Methanococcus vannielii	r__root|i__cellular_organisms|k__Archaea|p__Euryarchaeota|c__Methanococci|o__Methanococcales|f__Methanococcaceae|g__Methanococcus|s__Methanococcus_vannielii
218872	exact	Fibrobacterales	r__root|i__cellular_organisms|k__Bacteria|p__Fibrobacteres|c__Fibrobacteria|o__Fibrobacterales
2191	exact	Methanomicrobiales	r__root|i__cellular_organisms|k__Archaea|p__Euryarchaeota|c__Methanomicrobia|o__Methanomicrobiales
2192	exact	Methanocorpusculum	r__root|i__cellular_organisms|k__Archaea|p__Euryarchaeota|c__Methanomicrobia|o__Methanomicrobiales|f__Methanocorpusculaceae|g__Methanocorpusculum
2194	exact	Methanomicrobiaceae	r__root|i__cellular_organisms|k__Archaea|p__Euryarchaeota|c__Methanomicrobia|o__Methanomicrobiales|f__Methanomicrobiaceae
22	exact	Shewanella	r__root|i__cellular_organisms|k__Bacteria|p__Proteobacteria|c__Gammaproteobacteria|o__Alteromonadales|f__Shewanellaceae|g__Shewanella
2202	exact	Methanospirillum	r__root|i__cellular_organisms|k__Archaea|p__Euryarchaeota|c__Methanomicrobia|o__Methanomicrobiales|f__Methanospirillaceae|g__Methanospirillum
2203	exact	Methanospirillum hungatei	r__root|i__cellular_organisms|k__Archaea|p__Euryarchaeota|c__Methanomicrobia|o__Methanomicrobiales|f__Methanospirillaceae|g__Methanospirillum|s__Methanospirillum_hungatei
2206	exact	Methanosarcinaceae	r__root|i__cellular_organisms|k__Archaea|p__Euryarchaeota|c__Methanomicrobia|o__Methanosarcinales|f__Methanosarcinaceae
2207	exact	Methanosarcina	r__root|i__cellular_organisms|k__Archaea|p__Euryarchaeota|c__Methanomicrobia|o__Methanosarcinales|f__Methanosarcinaceae|g__Methanosarcina
2208	exact	Methanosarcina barkeri	r__root|i__cellular_organisms|k__Archaea|p__Euryarchaeota|c__Methanomicrobia|o__Methanosarcinales|f__Methanosarcinaceae|g__Methanosarcina|s__Methanosarcina_barkeri
2209	exact	Methanosarcina mazei	r__root|i__cellular_organisms|k__Archaea|p__Euryarchaeota|c__Methanomicrobia|o__Methanosarcinales|f__Methanosarcinaceae|g__Methanosarcina|s__Methanosarcina_mazei
2214	exact	Methanosarcina acetivorans	r__root|i__cellular_organisms|k__Archaea|p__Euryarchaeota|c__Methanomicrobia|o__Methanosarcinales|f__Methanosarcinaceae|g__Methanosarcina|s__Methanosarcina_acetivorans
221822	exact	Phaeobacter inhibens	r__root|i__cellular_organisms|k__Bacteria|p__Proteobacteria|c__Alphaproteobacteria|o__Rhodobacterales|f__Rhodobacteraceae|g__Phaeobacter|s__Phaeobacter_inhibens
2222	exact	Methanosaeta	r__root|i__cellular_organisms|k__Archaea|p__Euryarchaeota|c__Methanomicrobia|o__Methanosarcinales|f__Methanosaetaceae|g__Methanosaeta
2223	exact	Methanosaeta concilii	r__root|i__cellular_organisms|k__Archaea|p__Euryarchaeota|c__Methanomicrobia|o__Methanosarcinales|f__Methanosaetaceae|g__Methanosaeta|s__Methanosaeta_concilii
2224	exact	Methanosaeta thermophila	r__root|i__cellular_organisms|k__Archaea|p__Euryarchaeota|c__Methanomicrobia|o__Methanosarcinales|f__Methanosaetaceae|g__Methanosaeta|s__Methanosaeta_thermophila
2225	exact	Methanococcoides	r__root|i__cellular_organisms|k__Archaea|p__Euryarchaeota|c__Methanomicrobia|o__Methanosarcinales|f__Methanosarcinaceae|g__Methanococcoides
2231	exact	Archaeoglobales	r__root|i__cellular_organisms|k__Archaea|p__Euryarchaeota|c__Archaeoglobi|o__Archaeoglobales
2232	exact	Archaeoglobaceae	r__root|i__cellular_organisms|k__Archaea|p__Euryarchaeota|c__Archaeoglobi|o__Archaeoglobales|f__Archaeoglobaceae
2233	exact	Archaeoglobus	r__root|i__cellular_organisms|k__Archaea|p__Euryarchaeota|c__Archaeoglobi|o__Archaeoglobales|f__Archaeoglobaceae|g__Archaeoglobus
2234	exact	Archaeoglobus fulgidus	r__root|i__cellular_organisms|k__Archaea|p__Euryarchaeota|c__Archaeoglobi|o__Archaeoglobales|f__Archaeoglobaceae|g__Archaeoglobus|s__Archaeoglobus_fulgidus
2235	exact	Halobacteriales	r__root|i__cellular_organisms|k__Archaea|p__Euryarchaeota|c__Halobacteria|o__Halobacteriales
2236	exact	Halobacteriaceae	r__root|i__cellular_organisms|k__Archaea|p__Euryarchaeota|c__Halobacteria|o__Halobacteriales|f__Halobacteriaceae
2237	exact	Haloarcula	r__root|i__cellular_organisms|k__Archaea|p__Euryarchaeota|c__Halobacteria|o__Halobacteriales|f__Halobacteriaceae|g__Haloarcula
2238	exact	Haloarcula marismortui	r__root|i__cellular_organisms|k__Archaea|p__Euryarchaeota|c__Halobacteria|o__Halobacteriales|f__Halobacteriaceae|g__Haloarcula|s__Haloarcula_marismortui
2239	exact	Halobacterium	r__root|i__cellular_organisms|k__Archaea|p__Euryarchaeota|c__Halobacteria|o__Halobacteriales|f__Halobacteriaceae|g__Halobacterium
223967	exact	Methylobacterium populi	r__root|i__cellular_organisms|k__Bacteria|p__Proteobacteria|c__Alphaproteobacteria|o__Rhizobiales|f__Methylobacteriaceae|g__Methylobacterium|s__Methylobacterium_populi
224027	exact	Hydrogenothermaceae	r__root|i__cellular_organisms|k__Bacteria|p__Aquificae|c__Aquificae|o__Aquificales|f__Hydrogenothermaceae
2242	exact	Halobacterium salinarum	r__root|i__cellular_organisms|k__Archaea|p__Euryarchaeota|c__Halobacteria|o__Halobacteriales|f__Halobacteriaceae|g__Halobacterium|s__Halobacterium_salinarum
224372	exact	Alcanivoracaceae	r__root|i__cellular_organisms|k__Bacteria|p__Proteobacteria|c__Gammaproteobacteria|o__Oceanospirillales|f__Alcanivoracaceae
224464	exact	Kofleriaceae	r__root|i__cellular_organisms|k__Bacteria|p__Proteobacteria|c__Deltaproteobacteria|o__Myxococcales|f__Kofleriaceae
224467	exact	Nautiliaceae	r__root|i__cellular_organisms|k__Bacteria|p__Proteobacteria|c__Epsilonproteobacteria|o__Nautiliales|f__Nautiliaceae
224756	exact	Methanomicrobia	r__root|i__cellular_organisms|k__Archaea|p__Euryarchaeota|c__Methanomicrobia
225057	exact	Acidithiobacillales	r__root|i__cellular_organisms|k__Bacteria|p__Proteobacteria|c__Gammaproteobacteria|o__Acidithiobacillales
225058	exact	Acidithiobacillaceae	r__root|i__cellular_organisms|k__Bacteria|p__Proteobacteria|c__Gammaproteobacteria|o__Acidithiobacillales|f__Acidithiobacillaceae
225194	exact	Geobacter bemidjiensis	r__root|i__cellular_organisms|k__Bacteria|p__Proteobacteria|c__Deltaproteobacteria|o__Desulfuromonadales|f__Geobacteraceae|g__Geobacter|s__Geobacter_bemidjiensis
225326	exact	Corynebacterium halotolerans	r__root|i__cellular_organisms|k__Bacteria|p__Actinobacteria|c__Actinobacteria|o__Actinomycetales|f__Corynebacteriaceae|g__Corynebacterium|s__Corynebacterium_halotolerans
2258	exact	Thermococcales	r__root|i__cellular_organisms|k__Archaea|p__Euryarchaeota|c__Thermococci|o__Thermococcales
2259	exact	Thermococcaceae	r__root|i__cellular_organisms|k__Archaea|p__Euryarchaeota|c__Thermococci|o__Thermococcales|f__Thermococcaceae
226	exact	Alteromonas	r__root|i__cellular_organisms|k__Bacteria|p__Proteobacteria|c__Gammaproteobacteria|o__Alteromonadales|f__Alteromonadaceae|g__Alteromonas
2260	exact	Pyrococcus	r__root|i__cellular_organisms|k__Archaea|p__Euryarchaeota|c__Thermococci|o__Thermococcales|f__Thermococcaceae|g__Pyrococcus
2261	exact	Pyrococcus furiosus	r__root|i__cellular_organisms|k__Archaea|p__Euryarchaeota|c__Thermococci|o__Thermococcales|f__Thermococcaceae|g__Pyrococcus|s__Pyrococcus_furiosus
2263	exact	Thermococcus	r__root|i__cellular_organisms|k__Archaea|p__Euryarchaeota|c__Thermococci|o__Thermococcales|f__Thermococcaceae|g__Thermococcus
2266	exact	Thermoproteales	r__root|i__cellular_organisms|k__Archaea|p__Crenarchaeota|c__Thermoprotei|o__Thermoproteales
2267	exact	Thermoproteaceae	r__root|i__cellular_organisms|k__Archaea|p__Crenarchaeota|c__Thermoprotei|o__Thermoproteales|f__Thermoproteaceae
2270	exact	Thermoproteus	r__root|i__cellular_organisms|k__Archaea|p__Crenarchaeota|c__Thermoprotei|o__Thermoproteales|f__Thermoproteaceae|g__Thermoproteus
2272	exact	Desulfurococcaceae	r__root|i__cellular_organisms|k__Archaea|p__Crenarchaeota|c__Thermoprotei|o__Desulfurococcales|f__Desulfurococcaceae
2273	exact	Desulfurococcus	r__root|i__cellular_organisms|k__Archaea|p__Crenarchaeota|c__Thermoprotei|o__Desulfurococcales|f__Desulfurococcaceae|g__Desulfurococcus
227387	exact	Thermodesulfobiaceae	r__root|i__cellular_organisms|k__Bacteria|p__Firmicutes|c__Clostridia|o__Thermoanaerobacterales|f__Thermodesulfobiaceae
2275	exact	Desulfurococcus mucosus	r__root|i__cellular_organisms|k__Archaea|p__Crenarchaeota|c__Thermoprotei|o__Desulfurococcales|f__Desulfurococcaceae|g__Desulfurococcus|s__Desulfurococcus_mucosus
2276	exact	Pyrobaculum	r__root|i__cellular_organisms|k__Archaea|p__Crenarchaeota|c__Thermoprotei|o__Thermoproteales|f__Thermoproteaceae|g__Pyrobaculum
2277	exact	Pyrobaculum islandicum	r__root|i__cellular_organisms|k__Archaea|p__Crenarchaeota|c__Thermoprotei|o__Thermoproteales|f__Thermoproteaceae|g__Pyrobaculum|s__Pyrobaculum_islandicum
2279	exact	Staphylothermus	r__root|i__cellular_organisms|k__Archaea|p__Crenarchaeota|c__Thermoprotei|o__Desulfurococcales|f__Desulfurococcaceae|g__Staphylothermus
228	exact	Pseudoalteromonas haloplanktis	r__root|i__cellular_organisms|k__Bacteria|p__Proteobacteria|c__Gammaproteobacteria|o__Alteromonadales|f__Pseudoalteromonadaceae|g__Pseudoalteromonas|s__Pseudoalteromonas_haloplanktis
2280	exact	Staphylothermus marinus	r__root|i__cellular_organisms|k__Archaea|p__Crenarchaeota|c__Thermoprotei|o__Desulfurococcales|f__Desulfurococcaceae|g__Staphylothermus|s__Staphylothermus_marinus
2281	exact	Sulfolobales	r__root|i__cellular_organisms|k__Archaea|p__Crenarchaeota|c__Thermoprotei|o__Sulfolobales
2284	exact	Sulfolobus	r__root|i__cellular_organisms|k__Archaea|p__Crenarchaeota|c__Thermoprotei|o__Sulfolobales|f__Sulfolobaceae|g__Sulfolobus
2285	exact	Sulfolobus acidocaldarius	r__root|i__cellular_organisms|k__Archaea|p__Crenarchaeota|c__Thermoprotei|o__Sulfolobales|f__Sulfolobaceae|g__Sulfolobus|s__Sulfolobus_acidocaldarius
228748	exact	Desulfurococcus fermentans	r__root|i__cellular_organisms|k__Archaea|p__Crenarchaeota|c__Thermoprotei|o__Desulfurococcales|f__Desulfurococcaceae|g__Desulfurococcus|s__Desulfurococcus_fermentans
2295	exact	Desulfobacterium	r__root|i__cellular_organisms|k__Bacteria|p__Proteobacteria|c__Deltaproteobacteria|o__Desulfobacterales|f__Desulfobacteraceae|g__Desulfobacterium
229545	exact	Aster yellows witches'-broom phytoplasma	r__root|i__cellular_organisms|k__Bacteria|p__Tenericutes|c__Mollicutes|o__Acholeplasmatales|f__Acholeplasmataceae|g__Candidatus_Phytoplasma|s__Aster_yellows_witches'-broom_phytoplasma
2296	exact	Desulfobacterium autotrophicum	r__root|i__cellular_organisms|k__Bacteria|p__Proteobacteria|c__Deltaproteobacteria|o__Desulfobacterales|f__Desulfobacteraceae|g__Desulfobacterium|s__Desulfobacterium_autotrophicum
2301	exact	Thermoplasmatales	r__root|i__cellular_organisms|k__Archaea|p__Euryarchaeota|c__Thermoplasmata|o__Thermoplasmatales
230355	exact	Methanolacinia	r__root|i__cellular_organisms|k__Archaea|p__Euryarchaeota|c__Methanomicrobia|o__Methanomicrobiales|f__Methanomicrobiaceae|g__Methanolacinia
2316	exact	Methanosphaera	r__root|i__cellular_organisms|k__Archaea|p__Euryarchaeota|c__Methanobacteria|o__Methanobacteriales|f__Methanobacteriaceae|g__Methanosphaera
2317	exact	Methanosphaera stadtmanae	r__root|i__cellular_organisms|k__Archaea|p__Euryarchaeota|c__Methanobacteria|o__Methanobacteriales|f__Methanobacteriaceae|g__Methanosphaera|s__Methanosphaera_stadtmanae
2321	exact	Methanohalobium	r__root|i__cellular_organisms|k__Archaea|p__Euryarchaeota|c__Methanomicrobia|o__Methanosarcinales|f__Methanosarcinaceae|g__Methanohalobium
2322	exact	Methanohalobium evestigatum	r__root|i__cellular_organisms|k__Archaea|p__Euryarchaeota|c__Methanomicrobia|o__Methanosarcinales|f__Methanosarcinaceae|g__Methanohalobium|s__Methanohalobium_evestigatum
232721	exact	Acidovorax sp. JS42	r__root|i__cellular_organisms|k__Bacteria|p__Proteobacteria|c__Betaproteobacteria|o__Burkholderiales|f__Comamonadaceae|g__Acidovorax|s__Acidovorax_sp._JS42
2335	exact	Thermotoga	r__root|i__cellular_organisms|k__Bacteria|p__Thermotogae|c__Thermotogae|o__Thermotogales|f__Thermotogaceae|g__Thermotoga
2336	exact	Thermotoga maritima	r__root|i__cellular_organisms|k__Bacteria|p__Thermotogae|c__Thermotogae|o__Thermotogales|f__Thermotogaceae|g__Thermotoga|s__Thermotoga_maritima
2337	exact	Thermotoga neapolitana	r__root|i__cellular_organisms|k__Bacteria|p__Thermotogae|c__Thermotogae|o__Thermotogales|f__Thermotogaceae|g__Thermotoga|s__Thermotoga_neapolitana
234	exact	Brucella	r__root|i__cellular_organisms|k__Bacteria|p__Proteobacteria|c__Alphaproteobacteria|o__Rhizobiales|f__Brucellaceae|g__Brucella
234827	exact	Candidatus Midichloria mitochondrii	r__root|i__cellular_organisms|k__Bacteria|p__Proteobacteria|c__Alphaproteobacteria|o__Rickettsiales|f__Candidatus_Midichloriaceae|g__Candidatus_Midichloria|s__Candidatus_Midichloria_mitochondrii
234831	exact	Pseudoalteromonas sp. SM9913	r__root|i__cellular_organisms|k__Bacteria|p__Proteobacteria|c__Gammaproteobacteria|o__Alteromonadales|f__Pseudoalteromonadaceae|g__Pseudoalteromonas|s__Pseudoalteromonas_sp._SM9913
2349	exact	Haliscomenobacter	r__root|i__cellular_organisms|k__Bacteria|p__Bacteroidetes|c__Sphingobacteriia|o__Sphingobacteriales|f__Saprospiraceae|g__Haliscomenobacter
235	exact	Brucella abortus	r__root|i__cellular_organisms|k__Bacteria|p__Proteobacteria|c__Alphaproteobacteria|o__Rhizobiales|f__Brucellaceae|g__Brucella|s__Brucella_abortus
2350	exact	Haliscomenobacter hydrossis	r__root|i__cellular_organisms|k__Bacteria|p__Bacteroidetes|c__Sphingobacteriia|o__Sphingobacteriales|f__Saprospiraceae|g__Haliscomenobacter|s__Haliscomenobacter_hydrossis
235899	exact	Nautiliales	r__root|i__cellular_organisms|k__Bacteria|p__Proteobacteria|c__Epsilonproteobacteria|o__Nautiliales
237	exact	Flavobacterium	r__root|i__cellular_organisms|k__Bacteria|p__Bacteroidetes|c__Flavobacteriia|o__Flavobacteriales|f__Flavobacteriaceae|g__Flavobacterium
2370	exact	Xylella	r__root|i__cellular_organisms|k__Bacteria|p__Proteobacteria|c__Gammaproteobacteria|o__Xanthomonadales|f__Xanthomonadaceae|g__Xylella
2371	exact	Xylella fastidiosa	r__root|i__cellular_organisms|k__Bacteria|p__Proteobacteria|c__Gammaproteobacteria|o__Xanthomonadales|f__Xanthomonadaceae|g__Xylella|s__Xylella_fastidiosa
239759	exact	Alistipes	r__root|i__cellular_organisms|k__Bacteria|p__Bacteroidetes|c__Bacteroidia|o__Bacteroidales|f__Rikenellaceae|g__Alistipes
239934	exact	Akkermansia	r__root|i__cellular_organisms|k__Bacteria|p__Verrucomicrobia|c__Verrucomicrobiae|o__Verrucomicrobiales|f__Verrucomicrobiaceae|g__Akkermansia
239935	exact	Akkermansia muciniphila	r__root|i__cellular_organisms|k__Bacteria|p__Verrucomicrobia|c__Verrucomicrobiae|o__Verrucomicrobiales|f__Verrucomicrobiaceae|g__Akkermansia|s__Akkermansia_muciniphila
24	exact	Shewanella putrefaciens	r__root|i__cellular_organisms|k__Bacteria|p__Proteobacteria|c__Gammaproteobacteria|o__Alteromonadales|f__Shewanellaceae|g__Shewanella|s__Shewanella_putrefaciens
241192	exact	Thermodesulfatator	r__root|i__cellular_organisms|k__Bacteria|p__Thermodesulfobacteria|c__Thermodesulfobacteria|o__Thermodesulfobacteriales|f__Thermodesulfobacteriaceae|g__Thermodesulfatator
2419	exact	Thermotogales	r__root|i__cellular_organisms|k__Bacteria|p__Thermotogae|c__Thermotogae|o__Thermotogales
2420	exact	Thermosipho	r__root|i__cellular_organisms|k__Bacteria|p__Thermotogae|c__Thermotogae|o__Thermotogales|f__Thermotogaceae|g__Thermosipho
2421	exact	Thermosipho africanus	r__root|i__cellular_organisms|k__Bacteria|p__Thermotogae|c__Thermotogae|o__Thermotogales|f__Thermotogaceae|g__Thermosipho|s__Thermosipho_africanus
2422	exact	Fervidobacterium	r__root|i__cellular_organisms|k__Bacteria|p__Thermotogae|c__Thermotogae|o__Thermotogales|f__Thermotogaceae|g__Fervidobacterium
2424	exact	Fervidobacterium nodosum	r__root|i__cellular_organisms|k__Bacteria|p__Thermotogae|c__Thermotogae|o__Thermotogales|f__Thermotogaceae|g__Fervidobacterium|s__Fervidobacterium_nodosum
242703	exact	Acidilobus saccharovorans	r__root|i__cellular_organisms|k__Archaea|p__Crenarchaeota|c__Thermoprotei|o__Acidilobales|f__Acidilobaceae|g__Acidilobus|s__Acidilobus_saccharovorans
2433	exact	Roseobacter	r__root|i__cellular_organisms|k__Bacteria|p__Proteobacteria|c__Alphaproteobacteria|o__Rhodobacterales|f__Rhodobacteraceae|g__Roseobacter
244366	exact	Klebsiella variicola	r__root|i__cellular_organisms|k__Bacteria|p__Proteobacteria|c__Gammaproteobacteria|o__Enterobacteriales|f__Enterobacteriaceae|g__Klebsiella|s__Klebsiella_variicola
244787	exact	Nautilia profundicola	r__root|i__cellular_organisms|k__Bacteria|p__Proteobacteria|c__Epsilonproteobacteria|o__Nautiliales|f__Nautiliaceae|g__Nautilia|s__Nautilia_profundicola
248026	exact	Cupriavidus pinatubonensis	r__root|i__cellular_organisms|k__Bacteria|p__Proteobacteria|c__Betaproteobacteria|o__Burkholderiales|f__Burkholderiaceae|g__Cupriavidus|s__Cupriavidus_pinatubonensis
249529	exact	Caldanaerobacter	r__root|i__cellular_organisms|k__Bacteria|p__Firmicutes|c__Clostridia|o__Thermoanaerobacterales|f__Thermoanaerobacteraceae|g__Caldanaerobacter
251701	exact	Pseudomonas syringae group genomosp. 3	r__root|i__cellular_organisms|k__Bacteria|p__Proteobacteria|c__Gammaproteobacteria|o__Pseudomonadales|f__Pseudomonadaceae|g__Pseudomonas|s__Pseudomonas_syringae_group_genomosp._3
252306	exact	Robiginitalea	r__root|i__cellular_organisms|k__Bacteria|p__Bacteroidetes|c__Flavobacteriia|o__Flavobacteriales|f__Flavobacteriaceae|g__Robiginitalea
252307	exact	Robiginitalea biformata	r__root|i__cellular_organisms|k__Bacteria|p__Bacteroidetes|c__Flavobacteriia|o__Flavobacteriales|f__Flavobacteriaceae|g__Robiginitalea|s__Robiginitalea_biformata
252356	exact	Maribacter	r__root|i__cellular_organisms|k__Bacteria|p__Bacteroidetes|c__Flavobacteriia|o__Flavobacteriales|f__Flavobacteriaceae|g__Maribacter
252965	exact	Mahella	r__root|i__cellular_organisms|k__Bacteria|p__Firmicutes|c__Clostridia|o__Thermoanaerobacterales|f__Thermoanaerobacterales_Family_IV._Incertae_Sedis|g__Mahella
252966	exact	Mahella australiensis	r__root|i__cellular_organisms|k__Bacteria|p__Firmicutes|c__Clostridia|o__Thermoanaerobacterales|f__Thermoanaerobacterales_Family_IV._Incertae_Sedis|g__Mahella|s__Mahella_australiensis
254250	exact	Isoptericola	r__root|i__cellular_organisms|k__Bacteria|p__Actinobacteria|c__Actinobacteria|o__Actinomycetales|f__Promicromonosporaceae|g__Isoptericola
255473	exact	Parvularculales	r__root|i__cellular_organisms|k__Bacteria|p__Proteobacteria|c__Alphaproteobacteria|o__Parvularculales
255474	exact	Parvularculaceae	r__root|i__cellular_organisms|k__Bacteria|p__Proteobacteria|c__Alphaproteobacteria|o__Parvularculales|f__Parvularculaceae
256319	exact	Chlorobaculum	r__root|i__cellular_organisms|k__Bacteria|p__Chlorobi|c__Chlorobia|o__Chlorobiales|f__Chlorobiaceae|g__Chlorobaculum
258224	exact	Corynebacterium resistens	r__root|i__cellular_organisms|k__Bacteria|p__Actinobacteria|c__Actinobacteria|o__Actinomycetales|f__Corynebacteriaceae|g__Corynebacterium|s__Corynebacterium_resistens
258255	exact	Pseudovibrio	r__root|i__cellular_organisms|k__Bacteria|p__Proteobacteria|c__Alphaproteobacteria|o__Rhodobacterales|f__Rhodobacteraceae|g__Pseudovibrio
259537	exact	Dechloromonas aromatica	r__root|i__cellular_organisms|k__Bacteria|p__Proteobacteria|c__Betaproteobacteria|o__Rhodocyclales|f__Rhodocyclaceae|g__Dechloromonas|s__Dechloromonas_aromatica
261292	exact	Nitrosomonas sp. Is79A3	r__root|i__cellular_organisms|k__Bacteria|p__Proteobacteria|c__Betaproteobacteria|o__Nitrosomonadales|f__Nitrosomonadaceae|g__Nitrosomonas|s__Nitrosomonas_sp._Is79A3
261963	exact	Kangiella	r__root|i__cellular_organisms|k__Bacteria|p__Proteobacteria|c__Gammaproteobacteria|o__Oceanospirillales|f__Alcanivoracaceae|g__Kangiella
261964	exact	Kangiella koreensis	r__root|i__cellular_organisms|k__Bacteria|p__Proteobacteria|c__Gammaproteobacteria|o__Oceanospirillales|f__Alcanivoracaceae|g__Kangiella|s__Kangiella_koreensis
262	exact	Francisella	r__root|i__cellular_organisms|k__Bacteria|p__Proteobacteria|c__Gammaproteobacteria|o__Thiotrichales|f__Francisellaceae|g__Francisella
263	exact	Francisella tularensis	r__root|i__cellular_organisms|k__Bacteria|p__Proteobacteria|c__Gammaproteobacteria|o__Thiotrichales|f__Francisellaceae|g__Francisella|s__Francisella_tularensis
263369	exact	Bacteriovoracaceae	r__root|i__cellular_organisms|k__Bacteria|p__Proteobacteria|c__Deltaproteobacteria|o__Bdellovibrionales|f__Bacteriovoracaceae
263510	exact	Crocosphaera	r__root|i__cellular_organisms|k__Bacteria|p__Cyanobacteria|o__Chroococcales|g__Crocosphaera
263511	exact	Crocosphaera watsonii	r__root|i__cellular_organisms|k__Bacteria|p__Cyanobacteria|o__Chroococcales|g__Crocosphaera|s__Crocosphaera_watsonii
265	exact	Paracoccus	r__root|i__cellular_organisms|k__Bacteria|p__Proteobacteria|c__Alphaproteobacteria|o__Rhodobacterales|f__Rhodobacteraceae|g__Paracoccus
265488	exact	Rhodopirellula	r__root|i__cellular_organisms|k__Bacteria|p__Planctomycetes|c__Planctomycetia|o__Planctomycetales|f__Planctomycetaceae|g__Rhodopirellula
265570	exact	Sulfurovum	r__root|i__cellular_organisms|k__Bacteria|p__Proteobacteria|c__Epsilonproteobacteria|g__Sulfurovum
265606	exact	Rhodopirellula baltica	r__root|i__cellular_organisms|k__Bacteria|p__Planctomycetes|c__Planctomycetia|o__Planctomycetales|f__Planctomycetaceae|g__Rhodopirellula|s__Rhodopirellula_baltica
266	exact	Paracoccus denitrificans	r__root|i__cellular_organisms|k__Bacteria|p__Proteobacteria|c__Alphaproteobacteria|o__Rhodobacterales|f__Rhodobacteraceae|g__Paracoccus|s__Paracoccus_denitrificans
266009	exact	Methylovorus glucosotrophus	r__root|i__cellular_organisms|k__Bacteria|p__Proteobacteria|c__Betaproteobacteria|o__Methylophilales|f__Methylophilaceae|g__Methylovorus|s__Methylovorus_glucosotrophus
266779	exact	Chelativorans sp. BNC1	r__root|i__cellular_organisms|k__Bacteria|p__Proteobacteria|c__Alphaproteobacteria|o__Rhizobiales|f__Phyllobacteriaceae|g__Chelativorans|s__Chelativorans_sp._BNC1
267818	exact	Lactobacillus kefiranofaciens	r__root|i__cellular_organisms|k__Bacteria|p__Firmicutes|c__Bacilli|o__Lactobacillales|f__Lactobacillaceae|g__Lactobacillus|s__Lactobacillus_kefiranofaciens
267888	exact	Pseudoalteromonadaceae	r__root|i__cellular_organisms|k__Bacteria|p__Proteobacteria|c__Gammaproteobacteria|o__Alteromonadales|f__Pseudoalteromonadaceae
267889	exact	Colwelliaceae	r__root|i__cellular_organisms|k__Bacteria|p__Proteobacteria|c__Gammaproteobacteria|o__Alteromonadales|f__Colwelliaceae
267890	exact	Shewanellaceae	r__root|i__cellular_organisms|k__Bacteria|p__Proteobacteria|c__Gammaproteobacteria|o__Alteromonadales|f__Shewanellaceae
267893	exact	Idiomarinaceae	r__root|i__cellular_organisms|k__Bacteria|p__Proteobacteria|c__Gammaproteobacteria|o__Alteromonadales|f__Idiomarinaceae
267894	exact	Psychromonadaceae	r__root|i__cellular_organisms|k__Bacteria|p__Proteobacteria|c__Gammaproteobacteria|o__Alteromonadales|f__Psychromonadaceae
269260	exact	Nitratifractor	r__root|i__cellular_organisms|k__Bacteria|p__Proteobacteria|c__Epsilonproteobacteria|o__Campylobacterales|g__Nitratifractor
269261	exact	Nitratifractor salsuginis	r__root|i__cellular_organisms|k__Bacteria|p__Proteobacteria|c__Epsilonproteobacteria|o__Campylobacterales|g__Nitratifractor|s__Nitratifractor_salsuginis
2697	exact	Heliobacterium	r__root|i__cellular_organisms|k__Bacteria|p__Firmicutes|c__Clostridia|o__Clostridiales|f__Heliobacteriaceae|g__Heliobacterium
270	exact	Thermus	r__root|i__cellular_organisms|k__Bacteria|p__Deinococcus-Thermus|c__Deinococci|o__Thermales|f__Thermaceae|g__Thermus
2701	exact	Gardnerella	r__root|i__cellular_organisms|k__Bacteria|p__Actinobacteria|c__Actinobacteria|o__Bifidobacteriales|f__Bifidobacteriaceae|g__Gardnerella
2702	exact	Gardnerella vaginalis	r__root|i__cellular_organisms|k__Bacteria|p__Actinobacteria|c__Actinobacteria|o__Bifidobacteriales|f__Bifidobacteriaceae|g__Gardnerella|s__Gardnerella_vaginalis
271065	exact	Methylomicrobium alcaliphilum	r__root|i__cellular_organisms|k__Bacteria|p__Proteobacteria|c__Gammaproteobacteria|o__Methylococcales|f__Methylococcaceae|g__Methylomicrobium|s__Methylomicrobium_alcaliphilum
271097	exact	Shewanella sediminis	r__root|i__cellular_organisms|k__Bacteria|p__Proteobacteria|c__Gammaproteobacteria|o__Alteromonadales|f__Shewanellaceae|g__Shewanella|s__Shewanella_sediminis
271098	exact	Shewanella halifaxensis	r__root|i__cellular_organisms|k__Bacteria|p__Proteobacteria|c__Gammaproteobacteria|o__Alteromonadales|f__Shewanellaceae|g__Shewanella|s__Shewanella_halifaxensis
2723	exact	Hirschia	r__root|i__cellular_organisms|k__Bacteria|p__Proteobacteria|c__Alphaproteobacteria|o__Rhodobacterales|f__Hyphomonadaceae|g__Hirschia
2724	exact	Hirschia baltica	r__root|i__cellular_organisms|k__Bacteria|p__Proteobacteria|c__Alphaproteobacteria|o__Rhodobacterales|f__Hyphomonadaceae|g__Hirschia|s__Hirschia_baltica
274	exact	Thermus thermophilus	r__root|i__cellular_organisms|k__Bacteria|p__Deinococcus-Thermus|c__Deinococci|o__Thermales|f__Thermaceae|g__Thermus|s__Thermus_thermophilus
2742	exact	Marinobacter	r__root|i__cellular_organisms|k__Bacteria|p__Proteobacteria|c__Gammaproteobacteria|o__Alteromonadales|f__Alteromonadaceae|g__Marinobacter
2743	exact	Marinobacter hydrocarbonoclasticus	r__root|i__cellular_organisms|k__Bacteria|p__Proteobacteria|c__Gammaproteobacteria|o__Alteromonadales|f__Alteromonadaceae|g__Marinobacter|s__Marinobacter_hydrocarbonoclasticus
2745	exact	Halomonas	r__root|i__cellular_organisms|k__Bacteria|p__Proteobacteria|c__Gammaproteobacteria|o__Oceanospirillales|f__Halomonadaceae|g__Halomonas
274539	exact	Chlorobaculum parvum	r__root|i__cellular_organisms|k__Bacteria|p__Chlorobi|c__Chlorobia|o__Chlorobiales|f__Chlorobiaceae|g__Chlorobaculum|s__Chlorobaculum_parvum
2746	exact	Halomonas elongata	r__root|i__cellular_organisms|k__Bacteria|p__Proteobacteria|c__Gammaproteobacteria|o__Oceanospirillales|f__Halomonadaceae|g__Halomonas|s__Halomonas_elongata
2747	exact	Carnobacterium	r__root|i__cellular_organisms|k__Bacteria|p__Firmicutes|c__Bacilli|o__Lactobacillales|f__Carnobacteriaceae|g__Carnobacterium
2751	exact	Carnobacterium maltaromaticum	r__root|i__cellular_organisms|k__Bacteria|p__Firmicutes|c__Bacilli|o__Lactobacillales|f__Carnobacteriaceae|g__Carnobacterium|s__Carnobacterium_maltaromaticum
2759	exact	Eukaryota	r__root|i__cellular_organisms|k__Eukaryota
277	exact	Meiothermus ruber	r__root|i__cellular_organisms|k__Bacteria|p__Deinococcus-Thermus|c__Deinococci|o__Thermales|f__Thermaceae|g__Meiothermus|s__Meiothermus_ruber
278993	exact	Thermincola	r__root|i__cellular_organisms|k__Bacteria|p__Firmicutes|c__Clostridia|o__Clostridiales|f__Peptococcaceae|g__Thermincola
27970	exact	Enterocytozoonidae	r__root|i__cellular_organisms|k__Eukaryota|i__Fungi|p__Microsporidia|f__Enterocytozoonidae
27971	exact	Enterocytozoon	r__root|i__cellular_organisms|k__Eukaryota|i__Fungi|p__Microsporidia|f__Enterocytozoonidae|g__Enterocytozoon
28025	exact	Bifidobacterium animalis	r__root|i__cellular_organisms|k__Bacteria|p__Actinobacteria|c__Actinobacteria|o__Bifidobacteriales|f__Bifidobacteriaceae|g__Bifidobacterium|s__Bifidobacterium_animalis
28035	exact	Staphylococcus lugdunensis	r__root|i__cellular_organisms|k__Bacteria|p__Firmicutes|c__Bacilli|o__Bacillales|f__Staphylococcaceae|g__Staphylococcus|s__Staphylococcus_lugdunensis
28037	exact	Streptococcus mitis	r__root|i__cellular_organisms|k__Bacteria|p__Firmicutes|c__Bacilli|o__Lactobacillales|f__Streptococcaceae|g__Streptococcus|s__Streptococcus_mitis
28048	exact	Acidothermus	r__root|i__cellular_organisms|k__Bacteria|p__Actinobacteria|c__Actinobacteria|o__Actinomycetales|f__Acidothermaceae|g__Acidothermus
28049	exact	Acidothermus cellulolyticus	r__root|i__cellular_organisms|k__Bacteria|p__Actinobacteria|c__Actinobacteria|o__Actinomycetales|f__Acidothermaceae|g__Acidothermus|s__Acidothermus_cellulolyticus
28056	exact	Micromonosporaceae	r__root|i__cellular_organisms|k__Bacteria|p__Actinobacteria|c__Actinobacteria|o__Actinomycetales|f__Micromonosporaceae
28065	exact	Rhodoferax	r__root|i__cellular_organisms|k__Bacteria|p__Proteobacteria|c__Betaproteobacteria|o__Burkholderiales|f__Comamonadaceae|g__Rhodoferax
28105	exact	Sinorhizobium	r__root|i__cellular_organisms|k__Bacteria|p__Proteobacteria|c__Alphaproteobacteria|o__Rhizobiales|f__Rhizobiaceae|g__Sinorhizobium
28108	exact	Alteromonas macleodii	r__root|i__cellular_organisms|k__Bacteria|p__Proteobacteria|c__Gammaproteobacteria|o__Alteromonadales|f__Alteromonadaceae|g__Alteromonas|s__Alteromonas_macleodii
28110	exact	Francisella philomiragia	r__root|i__cellular_organisms|k__Bacteria|p__Proteobacteria|c__Gammaproteobacteria|o__Thiotrichales|f__Francisellaceae|g__Francisella|s__Francisella_philomiragia
281119	exact	Candidatus Amoebophilus	r__root|i__cellular_organisms|k__Bacteria|p__Bacteroidetes|c__Cytophagia|o__Cytophagales|f__Amoebophilaceae|g__Candidatus_Amoebophilus
281120	exact	Candidatus Amoebophilus asiaticus	r__root|i__cellular_organisms|k__Bacteria|p__Bacteroidetes|c__Cytophagia|o__Cytophagales|f__Amoebophilaceae|g__Candidatus_Amoebophilus|s__Candidatus_Amoebophilus_asiaticus
28123	exact	Porphyromonas asaccharolytica	r__root|i__cellular_organisms|k__Bacteria|p__Bacteroidetes|c__Bacteroidia|o__Bacteroidales|f__Porphyromonadaceae|g__Porphyromonas|s__Porphyromonas_asaccharolytica
28131	exact	Prevotella intermedia	r__root|i__cellular_organisms|k__Bacteria|p__Bacteroidetes|c__Bacteroidia|o__Bacteroidales|f__Prevotellaceae|g__Prevotella|s__Prevotella_intermedia
28132	exact	Prevotella melaninogenica	r__root|i__cellular_organisms|k__Bacteria|p__Bacteroidetes|c__Bacteroidia|o__Bacteroidales|f__Prevotellaceae|g__Prevotella|s__Prevotella_melaninogenica
28141	exact	Cronobacter sakazakii	r__root|i__cellular_organisms|k__Bacteria|p__Proteobacteria|c__Gammaproteobacteria|o__Enterobacteriales|f__Enterobacteriaceae|g__Cronobacter|s__Cronobacter_sakazakii
28151	exact	Serratia proteamaculans	r__root|i__cellular_organisms|k__Bacteria|p__Proteobacteria|c__Gammaproteobacteria|o__Enterobacteriales|f__Enterobacteriaceae|g__Serratia|s__Serratia_proteamaculans
28173	exact	Vibrio nigripulchritudo	r__root|i__cellular_organisms|k__Bacteria|p__Proteobacteria|c__Gammaproteobacteria|o__Vibrionales|f__Vibrionaceae|g__Vibrio|s__Vibrio_nigripulchritudo
28196	exact	Arcobacter	r__root|i__cellular_organisms|k__Bacteria|p__Proteobacteria|c__Epsilonproteobacteria|o__Campylobacterales|f__Campylobacteraceae|g__Arcobacter
28211	exact	Alphaproteobacteria	r__root|i__cellular_organisms|k__Bacteria|p__Proteobacteria|c__Alphaproteobacteria
28216	exact	Betaproteobacteria	r__root|i__cellular_organisms|k__Bacteria|p__Proteobacteria|c__Betaproteobacteria
28221	exact	Deltaproteobacteria	r__root|i__cellular_organisms|k__Bacteria|p__Proteobacteria|c__Deltaproteobacteria
28227	exact	Mycoplasma penetrans	r__root|i__cellular_organisms|k__Bacteria|p__Tenericutes|c__Mollicutes|o__Mycoplasmatales|f__Mycoplasmataceae|g__Mycoplasma|s__Mycoplasma_penetrans
28228	exact	Colwellia	r__root|i__cellular_organisms|k__Bacteria|p__Proteobacteria|c__Gammaproteobacteria|o__Alteromonadales|f__Colwelliaceae|g__Colwellia
28229	exact	Colwellia psychrerythraea	r__root|i__cellular_organisms|k__Bacteria|p__Proteobacteria|c__Gammaproteobacteria|o__Alteromonadales|f__Colwelliaceae|g__Colwellia|s__Colwellia_psychrerythraea
28231	exact	Geobacter	r__root|i__cellular_organisms|k__Bacteria|p__Proteobacteria|c__Deltaproteobacteria|o__Desulfuromonadales|f__Geobacteraceae|g__Geobacter
28232	exact	Geobacter metallireducens	r__root|i__cellular_organisms|k__Bacteria|p__Proteobacteria|c__Deltaproteobacteria|o__Desulfuromonadales|f__Geobacteraceae|g__Geobacter|s__Geobacter_metallireducens
28236	exact	Petrotoga	r__root|i__cellular_organisms|k__Bacteria|p__Thermotogae|c__Thermotogae|o__Thermotogales|f__Thermotogaceae|g__Petrotoga
28253	exact	Marinomonas	r__root|i__cellular_organisms|k__Bacteria|p__Proteobacteria|c__Gammaproteobacteria|o__Oceanospirillales|f__Oceanospirillaceae|g__Marinomonas
28256	exact	Halomonadaceae	r__root|i__cellular_organisms|k__Bacteria|p__Proteobacteria|c__Gammaproteobacteria|o__Oceanospirillales|f__Halomonadaceae
28263	exact	Arcanobacterium	r__root|i__cellular_organisms|k__Bacteria|p__Actinobacteria|c__Actinobacteria|o__Actinomycetales|f__Actinomycetaceae|g__Arcanobacterium
28264	exact	Arcanobacterium haemolyticum	r__root|i__cellular_organisms|k__Bacteria|p__Actinobacteria|c__Actinobacteria|o__Actinomycetales|f__Actinomycetaceae|g__Arcanobacterium|s__Arcanobacterium_haemolyticum
283	exact	Comamonas	r__root|i__cellular_organisms|k__Bacteria|p__Proteobacteria|c__Betaproteobacteria|o__Burkholderiales|f__Comamonadaceae|g__Comamonas
283734	exact	Staphylococcus pseudintermedius	r__root|i__cellular_organisms|k__Bacteria|p__Firmicutes|c__Bacilli|o__Bacillales|f__Staphylococcaceae|g__Staphylococcus|s__Staphylococcus_pseudintermedius
28384	exact	other sequences	r__root|i__other_sequences
284016	exact	Phenylobacterium zucineum	r__root|i__cellular_organisms|k__Bacteria|p__Proteobacteria|c__Alphaproteobacteria|o__Caulobacterales|f__Caulobacteraceae|g__Phenylobacterium|s__Phenylobacterium_zucineum
28447	exact	Clavibacter michiganensis	r__root|i__cellular_organisms|k__Bacteria|p__Actinobacteria|c__Actinobacteria|o__Actinomycetales|f__Microbacteriaceae|g__Clavibacter|s__Clavibacter_michiganensis
28450	exact	Burkholderia pseudomallei	r__root|i__cellular_organisms|k__Bacteria|p__Proteobacteria|c__Betaproteobacteria|o__Burkholderiales|f__Burkholderiaceae|g__Burkholderia|s__Burkholderia_pseudomallei
285	exact	Comamonas testosteroni	r__root|i__cellular_organisms|k__Bacteria|p__Proteobacteria|c__Betaproteobacteria|o__Burkholderiales|f__Comamonadaceae|g__Comamonas|s__Comamonas_testosteroni
286	exact	Pseudomonas	r__root|i__cellular_organisms|k__Bacteria|p__Proteobacteria|c__Gammaproteobacteria|o__Pseudomonadales|f__Pseudomonadaceae|g__Pseudomonas
286801	exact	Segniliparus	r__root|i__cellular_organisms|k__Bacteria|p__Actinobacteria|c__Actinobacteria|o__Actinomycetales|f__Segniliparaceae|g__Segniliparus
286802	exact	Segniliparus rotundus	r__root|i__cellular_organisms|k__Bacteria|p__Actinobacteria|c__Actinobacteria|o__Actinomycetales|f__Segniliparaceae|g__Segniliparus|s__Segniliparus_rotundus
287	exact	Pseudomonas aeruginosa	r__root|i__cellular_organisms|k__Bacteria|p__Proteobacteria|c__Gammaproteobacteria|o__Pseudomonadales|f__Pseudomonadaceae|g__Pseudomonas|s__Pseudomonas_aeruginosa
288	exact	Pseudoalteromonas atlantica	r__root|i__cellular_organisms|k__Bacteria|p__Proteobacteria|c__Gammaproteobacteria|o__Alteromonadales|f__Pseudoalteromonadaceae|g__Pseudoalteromonas|s__Pseudoalteromonas_atlantica
288000	exact	Bradyrhizobium sp. BTAi1	r__root|i__cellular_organisms|k__Bacteria|p__Proteobacteria|c__Alphaproteobacteria|o__Rhizobiales|f__Bradyrhizobiaceae|g__Bradyrhizobium|s__Bradyrhizobium_sp._BTAi1
28883	exact	Caudovirales	r__root|i__Viruses|o__Caudovirales
28889	exact	Crenarchaeota	r__root|i__cellular_organisms|k__Archaea|p__Crenarchaeota
28890	exact	Euryarchaeota	r__root|i__cellular_organisms|k__Archaea|p__Euryarchaeota
28895	exact	Thermoanaerobacterium	r__root|i__cellular_organisms|k__Bacteria|p__Firmicutes|c__Clostridia|o__Thermoanaerobacterales|f__Thermoanaerobacterales_Family_III._Incertae_Sedis|g__Thermoanaerobacterium
28901	exact	Salmonella enterica	r__root|i__cellular_organisms|k__Bacteria|p__Proteobacteria|c__Gammaproteobacteria|o__Enterobacteriales|f__Enterobacteriaceae|g__Salmonella|s__Salmonella_enterica
28903	exact	Mycoplasma bovis	r__root|i__cellular_organisms|k__Bacteria|p__Tenericutes|c__Mollicutes|o__Mycoplasmatales|f__Mycoplasmataceae|g__Mycoplasma|s__Mycoplasma_bovis
29	exact	Myxococcales	r__root|i__cellular_organisms|k__Bacteria|p__Proteobacteria|c__Deltaproteobacteria|o__Myxococcales
290053	exact	Bacteroides helcogenes	r__root|i__cellular_organisms|k__Bacteria|p__Bacteroidetes|c__Bacteroidia|o__Bacteroidales|f__Bacteroidaceae|g__Bacteroides|s__Bacteroides_helcogenes
290399	exact	Arthrobacter sp. FB24	r__root|i__cellular_organisms|k__Bacteria|p__Actinobacteria|c__Actinobacteria|o__Actinomycetales|f__Micrococcaceae|g__Arthrobacter|s__Arthrobacter_sp._FB24
290400	exact	Jannaschia sp. CCS1	r__root|i__cellular_organisms|k__Bacteria|p__Proteobacteria|c__Alphaproteobacteria|o__Rhodobacterales|f__Rhodobacteraceae|g__Jannaschia|s__Jannaschia_sp._CCS1
291112	exact	Photorhabdus asymbiotica	r__root|i__cellular_organisms|k__Bacteria|p__Proteobacteria|c__Gammaproteobacteria|o__Enterobacteriales|f__Enterobacteriaceae|g__Photorhabdus|s__Photorhabdus_asymbiotica
291988	exact	Thermosediminibacter	r__root|i__cellular_organisms|k__Bacteria|p__Firmicutes|c__Clostridia|o__Thermoanaerobacterales|f__Thermoanaerobacterales_Family_III._Incertae_Sedis|g__Thermosediminibacter
291990	exact	Thermosediminibacter oceani	r__root|i__cellular_organisms|k__Bacteria|p__Firmicutes|c__Clostridia|o__Thermoanaerobacterales|f__Thermoanaerobacterales_Family_III._Incertae_Sedis|g__Thermosediminibacter|s__Thermosediminibacter_oceani
292414	exact	Ruegeria sp. TM1040	r__root|i__cellular_organisms|k__Bacteria|p__Proteobacteria|c__Alphaproteobacteria|o__Rhodobacterales|f__Rhodobacteraceae|g__Ruegeria|s__Ruegeria_sp._TM1040
29291	exact	Methanococcoides burtonii	r__root|i__cellular_organisms|k__Archaea|p__Euryarchaeota|c__Methanomicrobia|o__Methanosarcinales|f__Methanosarcinaceae|g__Methanococcoides|s__Methanococcoides_burtonii
29292	exact	Pyrococcus abyssi	r__root|i__cellular_organisms|k__Archaea|p__Euryarchaeota|c__Thermococci|o__Thermococcales|f__Thermococcaceae|g__Pyrococcus|s__Pyrococcus_abyssi
29303	exact	Streptomyces cattleya	r__root|i__cellular_organisms|k__Bacteria|p__Actinobacteria|c__Actinobacteria|o__Actinomycetales|f__Streptomycetaceae|g__Streptomyces|s__Streptomyces_cattleya
29330	exact	Alicyclobacillus	r__root|i__cellular_organisms|k__Bacteria|p__Firmicutes|c__Bacilli|o__Bacillales|f__Alicyclobacillaceae|g__Alicyclobacillus
29385	exact	Staphylococcus saprophyticus	r__root|i__cellular_organisms|k__Bacteria|p__Firmicutes|c__Bacilli|o__Bacillales|f__Staphylococcaceae|g__Staphylococcus|s__Staphylococcus_saprophyticus
294	exact	Pseudomonas fluorescens	r__root|i__cellular_organisms|k__Bacteria|p__Proteobacteria|c__Gammaproteobacteria|o__Pseudomonadales|f__Pseudomonadaceae|g__Pseudomonas|s__Pseudomonas_fluorescens
29404	exact	Microlunatus	r__root|i__cellular_organisms|k__Bacteria|p__Actinobacteria|c__Actinobacteria|o__Actinomycetales|f__Propionibacteriaceae|g__Microlunatus
29405	exact	Microlunatus phosphovorus	r__root|i__cellular_organisms|k__Bacteria|p__Actinobacteria|c__Actinobacteria|o__Actinomycetales|f__Propionibacteriaceae|g__Microlunatus|s__Microlunatus_phosphovorus
29438	exact	Pseudomonas savastanoi	r__root|i__cellular_organisms|k__Bacteria|p__Proteobacteria|c__Gammaproteobacteria|o__Pseudomonadales|f__Pseudomonadaceae|g__Pseudomonas|s__Pseudomonas_savastanoi
29442	exact	Pseudomonas tolaasii	r__root|i__cellular_organisms|k__Bacteria|p__Proteobacteria|c__Gammaproteobacteria|o__Pseudomonadales|f__Pseudomonadaceae|g__Pseudomonas|s__Pseudomonas_tolaasii
29447	exact	Xanthomonas albilineans	r__root|i__cellular_organisms|k__Bacteria|p__Proteobacteria|c__Gammaproteobacteria|o__Xanthomonadales|f__Xanthomonadaceae|g__Xanthomonas|s__Xanthomonas_albilineans
29449	exact	Rhizobium etli	r__root|i__cellular_organisms|k__Bacteria|p__Proteobacteria|c__Alphaproteobacteria|o__Rhizobiales|f__Rhizobiaceae|g__Rhizobium|s__Rhizobium_etli
29465	exact	Veillonella	r__root|i__cellular_organisms|k__Bacteria|p__Firmicutes|c__Negativicutes|o__Selenomonadales|f__Veillonellaceae|g__Veillonella
29466	exact	Veillonella parvula	r__root|i__cellular_organisms|k__Bacteria|p__Firmicutes|c__Negativicutes|o__Selenomonadales|f__Veillonellaceae|g__Veillonella|s__Veillonella_parvula
29487	exact	Photorhabdus	r__root|i__cellular_organisms|k__Bacteria|p__Proteobacteria|c__Gammaproteobacteria|o__Enterobacteriales|f__Enterobacteriaceae|g__Photorhabdus
29488	exact	Photorhabdus luminescens	r__root|i__cellular_organisms|k__Bacteria|p__Proteobacteria|c__Gammaproteobacteria|o__Enterobacteriales|f__Enterobacteriaceae|g__Photorhabdus|s__Photorhabdus_luminescens
29494	exact	Vibrio furnissii	r__root|i__cellular_organisms|k__Bacteria|p__Proteobacteria|c__Gammaproteobacteria|o__Vibrionales|f__Vibrionaceae|g__Vibrio|s__Vibrio_furnissii
29501	exact	Mycoplasma haemofelis	r__root|i__cellular_organisms|k__Bacteria|p__Tenericutes|c__Mollicutes|o__Mycoplasmatales|f__Mycoplasmataceae|g__Mycoplasma|s__Mycoplasma_haemofelis
29521	exact	Brachyspira	r__root|i__cellular_organisms|k__Bacteria|p__Spirochaetes|c__Spirochaetia|o__Spirochaetales|f__Brachyspiraceae|g__Brachyspira
29526	exact	Syntrophobacter	r__root|i__cellular_organisms|k__Bacteria|p__Proteobacteria|c__Deltaproteobacteria|o__Syntrophobacterales|f__Syntrophobacteraceae|g__Syntrophobacter
29543	exact	Pelobacter propionicus	r__root|i__cellular_organisms|k__Bacteria|p__Proteobacteria|c__Deltaproteobacteria|o__Desulfuromonadales|f__Pelobacteraceae|g__Pelobacter|s__Pelobacter_propionicus
29546	exact	Lawsonia intracellularis	r__root|i__cellular_organisms|k__Bacteria|p__Proteobacteria|c__Deltaproteobacteria|o__Desulfovibrionales|f__Desulfovibrionaceae|g__Lawsonia|s__Lawsonia_intracellularis
29547	exact	Epsilonproteobacteria	r__root|i__cellular_organisms|k__Bacteria|p__Proteobacteria|c__Epsilonproteobacteria
29548	exact	Rhodothermus	r__root|i__cellular_organisms|k__Bacteria|p__Bacteroidetes|o__Bacteroidetes_Order_II._Incertae_sedis|f__Rhodothermaceae|g__Rhodothermus
29549	exact	Rhodothermus marinus	r__root|i__cellular_organisms|k__Bacteria|p__Bacteroidetes|o__Bacteroidetes_Order_II._Incertae_sedis|f__Rhodothermaceae|g__Rhodothermus|s__Rhodothermus_marinus
29574	exact	Taylorella	r__root|i__cellular_organisms|k__Bacteria|p__Proteobacteria|c__Betaproteobacteria|o__Burkholderiales|f__Alcaligenaceae|g__Taylorella
29580	exact	Janthinobacterium	r__root|i__cellular_organisms|k__Bacteria|p__Proteobacteria|c__Betaproteobacteria|o__Burkholderiales|f__Oxalobacteraceae|g__Janthinobacterium
296591	exact	Polaromonas sp. JS666	r__root|i__cellular_organisms|k__Bacteria|p__Proteobacteria|c__Betaproteobacteria|o__Burkholderiales|f__Comamonadaceae|g__Polaromonas|s__Polaromonas_sp._JS666
29760	exact	Vitis vinifera	r__root|i__cellular_organisms|k__Eukaryota|i__Viridiplantae|p__Streptophyta|o__Vitales|f__Vitaceae|g__Vitis|s__Vitis_vinifera
298	exact	Pseudomonas marginalis	r__root|i__cellular_organisms|k__Bacteria|p__Proteobacteria|c__Gammaproteobacteria|o__Pseudomonadales|f__Pseudomonadaceae|g__Pseudomonas|s__Pseudomonas_marginalis
298653	exact	Frankia sp. EAN1pec	r__root|i__cellular_organisms|k__Bacteria|p__Actinobacteria|c__Actinobacteria|o__Actinomycetales|f__Frankiaceae|g__Frankia|s__Frankia_sp._EAN1pec
300	exact	Pseudomonas mendocina	r__root|i__cellular_organisms|k__Bacteria|p__Proteobacteria|c__Gammaproteobacteria|o__Pseudomonadales|f__Pseudomonadaceae|g__Pseudomonas|s__Pseudomonas_mendocina
300231	exact	Glaciecola nitratireducens	r__root|i__cellular_organisms|k__Bacteria|p__Proteobacteria|c__Gammaproteobacteria|o__Alteromonadales|f__Alteromonadaceae|g__Glaciecola|s__Glaciecola_nitratireducens
301297	exact	Dehalococcoidia	r__root|i__cellular_organisms|k__Bacteria|p__Chloroflexi|c__Dehalococcoidia
302485	exact	Phaeobacter	r__root|i__cellular_organisms|k__Bacteria|p__Proteobacteria|c__Alphaproteobacteria|o__Rhodobacterales|f__Rhodobacteraceae|g__Phaeobacter
303	exact	Pseudomonas putida	r__root|i__cellular_organisms|k__Bacteria|p__Proteobacteria|c__Gammaproteobacteria|o__Pseudomonadales|f__Pseudomonadaceae|g__Pseudomonas|s__Pseudomonas_putida
303379	exact	Herminiimonas	r__root|i__cellular_organisms|k__Bacteria|p__Proteobacteria|c__Betaproteobacteria|o__Burkholderiales|f__Oxalobacteraceae|g__Herminiimonas
3041	exact	Chlorophyta	r__root|i__cellular_organisms|k__Eukaryota|i__Viridiplantae|p__Chlorophyta
3042	exact	Chlamydomonadales	r__root|i__cellular_organisms|k__Eukaryota|i__Viridiplantae|p__Chlorophyta|c__Chlorophyceae|o__Chlamydomonadales
304895	exact	Catenulispora acidiphila	r__root|i__cellular_organisms|k__Bacteria|p__Actinobacteria|c__Actinobacteria|o__Actinomycetales|f__Catenulisporaceae|g__Catenulispora|s__Catenulispora_acidiphila
305	exact	Ralstonia solanacearum	r__root|i__cellular_organisms|k__Bacteria|p__Proteobacteria|c__Betaproteobacteria|o__Burkholderiales|f__Burkholderiaceae|g__Ralstonia|s__Ralstonia_solanacearum
3051	exact	Chlamydomonadaceae	r__root|i__cellular_organisms|k__Eukaryota|i__Viridiplantae|p__Chlorophyta|c__Chlorophyceae|o__Chlamydomonadales|f__Chlamydomonadaceae
3052	exact	Chlamydomonas	r__root|i__cellular_organisms|k__Eukaryota|i__Viridiplantae|p__Chlorophyta|c__Chlorophyceae|o__Chlamydomonadales|f__Chlamydomonadaceae|g__Chlamydomonas
3055	exact	Chlamydomonas reinhardtii	r__root|i__cellular_organisms|k__Eukaryota|i__Viridiplantae|p__Chlorophyta|c__Chlorophyceae|o__Chlamydomonadales|f__Chlamydomonadaceae|g__Chlamydomonas|s__Chlamydomonas_reinhardtii
305976	exact	Pusillimonas	r__root|i__cellular_organisms|k__Bacteria|p__Proteobacteria|c__Betaproteobacteria|o__Burkholderiales|f__Alcaligenaceae|g__Pusillimonas
30608	exact	Microcebus murinus	r__root|i__cellular_organisms|k__Eukaryota|i__Metazoa|p__Chordata|c__Mammalia|o__Primates|f__Cheirogaleidae|g__Microcebus|s__Microcebus_murinus
30615	exact	Cheirogaleidae	r__root|i__cellular_organisms|k__Eukaryota|i__Metazoa|p__Chordata|c__Mammalia|o__Primates|f__Cheirogaleidae
307595	exact	Gloeobacterales	r__root|i__cellular_organisms|k__Bacteria|p__Cyanobacteria|c__Gloeobacteria|o__Gloeobacterales
307596	exact	Gloeobacteria	r__root|i__cellular_organisms|k__Bacteria|p__Cyanobacteria|c__Gloeobacteria
309512	exact	Dinoroseobacter	r__root|i__cellular_organisms|k__Bacteria|p__Proteobacteria|c__Alphaproteobacteria|o__Rhodobacterales|f__Rhodobacteraceae|g__Dinoroseobacter
309805	exact	Persephonella marina	r__root|i__cellular_organisms|k__Bacteria|p__Aquificae|c__Aquificae|o__Aquificales|f__Hydrogenothermaceae|g__Persephonella|s__Persephonella_marina
309806	exact	Sulfurihydrogenibium azorense	r__root|i__cellular_organisms|k__Bacteria|p__Aquificae|c__Aquificae|o__Aquificales|f__Hydrogenothermaceae|g__Sulfurihydrogenibium|s__Sulfurihydrogenibium_azorense
309887	exact	Deinococcus maricopensis	r__root|i__cellular_organisms|k__Bacteria|p__Deinococcus-Thermus|c__Deinococci|o__Deinococcales|f__Deinococcaceae|g__Deinococcus|s__Deinococcus_maricopensis
31	exact	Myxococcaceae	r__root|i__cellular_organisms|k__Bacteria|p__Proteobacteria|c__Deltaproteobacteria|o__Myxococcales|f__Myxococcaceae
310783	exact	Deinococcus deserti	r__root|i__cellular_organisms|k__Bacteria|p__Deinococcus-Thermus|c__Deinococci|o__Deinococcales|f__Deinococcaceae|g__Deinococcus|s__Deinococcus_deserti
311400	exact	Thermococcus kodakarensis	r__root|i__cellular_organisms|k__Archaea|p__Euryarchaeota|c__Thermococci|o__Thermococcales|f__Thermococcaceae|g__Thermococcus|s__Thermococcus_kodakarensis
31184	exact	Temnopleuroida	r__root|i__cellular_organisms|k__Eukaryota|i__Metazoa|p__Echinodermata|c__Echinoidea|o__Temnopleuroida
31185	exact	Toxopneustidae	r__root|i__cellular_organisms|k__Eukaryota|i__Metazoa|p__Echinodermata|c__Echinoidea|o__Temnopleuroida|f__Toxopneustidae
312306	exact	Pseudomonas entomophila	r__root|i__cellular_organisms|k__Bacteria|p__Proteobacteria|c__Gammaproteobacteria|o__Pseudomonadales|f__Pseudomonadaceae|g__Pseudomonas|s__Pseudomonas_entomophila
31281	exact	Enterocytozoon bieneusi	r__root|i__cellular_organisms|k__Eukaryota|i__Fungi|p__Microsporidia|f__Enterocytozoonidae|g__Enterocytozoon|s__Enterocytozoon_bieneusi
313598	exact	Polaribacter sp. MED152	r__root|i__cellular_organisms|k__Bacteria|p__Bacteroidetes|c__Flavobacteriia|o__Flavobacteriales|f__Flavobacteriaceae|g__Polaribacter|s__Polaribacter_sp._MED152
313603	exact	Maribacter sp. HTCC2170	r__root|i__cellular_organisms|k__Bacteria|p__Bacteroidetes|c__Flavobacteriia|o__Flavobacteriales|f__Flavobacteriaceae|g__Maribacter|s__Maribacter_sp._HTCC2170
314282	exact	Psychromonas sp. CNPT3	r__root|i__cellular_organisms|k__Bacteria|p__Proteobacteria|c__Gammaproteobacteria|o__Alteromonadales|f__Psychromonadaceae|g__Psychromonas|s__Psychromonas_sp._CNPT3
314722	exact	Pseudoxanthomonas suwonensis	r__root|i__cellular_organisms|k__Bacteria|p__Proteobacteria|c__Gammaproteobacteria|o__Xanthomonadales|f__Xanthomonadaceae|g__Pseudoxanthomonas|s__Pseudoxanthomonas_suwonensis
315405	exact	Streptococcus gallolyticus	r__root|i__cellular_organisms|k__Bacteria|p__Firmicutes|c__Bacilli|o__Lactobacillales|f__Streptococcaceae|g__Streptococcus|s__Streptococcus_gallolyticus
316	exact	Pseudomonas stutzeri	r__root|i__cellular_organisms|k__Bacteria|p__Proteobacteria|c__Gammaproteobacteria|o__Pseudomonadales|f__Pseudomonadaceae|g__Pseudomonas|s__Pseudomonas_stutzeri
316068	exact	Leadbetterella byssophila	r__root|i__cellular_organisms|k__Bacteria|p__Bacteroidetes|c__Cytophagia|o__Cytophagales|f__Cytophagaceae|g__Leadbetterella|s__Leadbetterella_byssophila
316277	exact	Syntrophus aciditrophicus	r__root|i__cellular_organisms|k__Bacteria|p__Proteobacteria|c__Deltaproteobacteria|o__Syntrophobacterales|f__Syntrophaceae|g__Syntrophus|s__Syntrophus_aciditrophicus
316279	exact	Synechococcus sp. CC9902	r__root|i__cellular_organisms|k__Bacteria|p__Cyanobacteria|o__Chroococcales|g__Synechococcus|s__Synechococcus_sp._CC9902
3166	exact	Chlorophyceae	r__root|i__cellular_organisms|k__Eukaryota|i__Viridiplantae|p__Chlorophyta|c__Chlorophyceae
316606	exact	Segniliparaceae	r__root|i__cellular_organisms|k__Bacteria|p__Actinobacteria|c__Actinobacteria|o__Actinomycetales|f__Segniliparaceae
316612	exact	Methylibium	r__root|i__cellular_organisms|k__Bacteria|p__Proteobacteria|c__Betaproteobacteria|o__Burkholderiales|g__Methylibium
316625	exact	Saccharophagus	r__root|i__cellular_organisms|k__Bacteria|p__Proteobacteria|c__Gammaproteobacteria|o__Alteromonadales|f__Alteromonadaceae|g__Saccharophagus
317	exact	Pseudomonas syringae	r__root|i__cellular_organisms|k__Bacteria|p__Proteobacteria|c__Gammaproteobacteria|o__Pseudomonadales|f__Pseudomonadaceae|g__Pseudomonas|s__Pseudomonas_syringae
31909	exact	Halothermothrix orenii	r__root|i__cellular_organisms|k__Bacteria|p__Firmicutes|c__Clostridia|o__Halanaerobiales|f__Halanaerobiaceae|g__Halothermothrix|s__Halothermothrix_orenii
319458	exact	Leadbetterella	r__root|i__cellular_organisms|k__Bacteria|p__Bacteroidetes|c__Cytophagia|o__Cytophagales|f__Cytophagaceae|g__Leadbetterella
31953	exact	Bifidobacteriaceae	r__root|i__cellular_organisms|k__Bacteria|p__Actinobacteria|c__Actinobacteria|o__Bifidobacteriales|f__Bifidobacteriaceae
31957	exact	Propionibacteriaceae	r__root|i__cellular_organisms|k__Bacteria|p__Actinobacteria|c__Actinobacteria|o__Actinomycetales|f__Propionibacteriaceae
31969	exact	Mollicutes	r__root|i__cellular_organisms|k__Bacteria|p__Tenericutes|c__Mollicutes
31977	exact	Veillonellaceae	r__root|i__cellular_organisms|k__Bacteria|p__Firmicutes|c__Negativicutes|o__Selenomonadales|f__Veillonellaceae
31979	exact	Clostridiaceae	r__root|i__cellular_organisms|k__Bacteria|p__Firmicutes|c__Clostridia|o__Clostridiales|f__Clostridiaceae
31984	exact	Heliobacteriaceae	r__root|i__cellular_organisms|k__Bacteria|p__Firmicutes|c__Clostridia|o__Clostridiales|f__Heliobacteriaceae
31989	exact	Rhodobacteraceae	r__root|i__cellular_organisms|k__Bacteria|p__Proteobacteria|c__Alphaproteobacteria|o__Rhodobacterales|f__Rhodobacteraceae
31998	exact	Methylobacterium radiotolerans	r__root|i__cellular_organisms|k__Bacteria|p__Proteobacteria|c__Alphaproteobacteria|o__Rhizobiales|f__Methylobacteriaceae|g__Methylobacterium|s__Methylobacterium_radiotolerans
32	exact	Myxococcus	r__root|i__cellular_organisms|k__Bacteria|p__Proteobacteria|c__Deltaproteobacteria|o__Myxococcales|f__Myxococcaceae|g__Myxococcus
32003	exact	Nitrosomonadales	r__root|i__cellular_organisms|k__Bacteria|p__Proteobacteria|c__Betaproteobacteria|o__Nitrosomonadales
32008	exact	Burkholderia	r__root|i__cellular_organisms|k__Bacteria|p__Proteobacteria|c__Betaproteobacteria|o__Burkholderiales|f__Burkholderiaceae|g__Burkholderia
32011	exact	Methylophilaceae	r__root|i__cellular_organisms|k__Bacteria|p__Proteobacteria|c__Betaproteobacteria|o__Methylophilales|f__Methylophilaceae
32012	exact	Thiomonas	r__root|i__cellular_organisms|k__Bacteria|p__Proteobacteria|c__Betaproteobacteria|o__Burkholderiales|g__Thiomonas
32025	exact	Helicobacter hepaticus	r__root|i__cellular_organisms|k__Bacteria|p__Proteobacteria|c__Epsilonproteobacteria|o__Campylobacterales|f__Helicobacteraceae|g__Helicobacter|s__Helicobacter_hepaticus
32033	exact	Xanthomonadaceae	r__root|i__cellular_organisms|k__Bacteria|p__Proteobacteria|c__Gammaproteobacteria|o__Xanthomonadales|f__Xanthomonadaceae
32046	exact	Synechococcus elongatus	r__root|i__cellular_organisms|k__Bacteria|p__Cyanobacteria|o__Chroococcales|g__Synechococcus|s__Synechococcus_elongatus
32049	exact	Synechococcus sp. PCC 7002	r__root|i__cellular_organisms|k__Bacteria|p__Cyanobacteria|o__Chroococcales|g__Synechococcus|s__Synechococcus_sp._PCC_7002
320583	exact	Conexibacteraceae	r__root|i__cellular_organisms|k__Bacteria|p__Actinobacteria|c__Actinobacteria|o__Solirubrobacterales|f__Conexibacteraceae
32061	exact	Chloroflexia	r__root|i__cellular_organisms|k__Bacteria|p__Chloroflexi|c__Chloroflexia
32064	exact	Chloroflexales	r__root|i__cellular_organisms|k__Bacteria|p__Chloroflexi|c__Chloroflexia|o__Chloroflexales
32066	exact	Fusobacteria	r__root|i__cellular_organisms|k__Bacteria|p__Fusobacteria
32067	exact	Leptotrichia	r__root|i__cellular_organisms|k__Bacteria|p__Fusobacteria|c__Fusobacteriia|o__Fusobacteriales|f__Leptotrichiaceae|g__Leptotrichia
32068	exact	Sebaldella	r__root|i__cellular_organisms|k__Bacteria|p__Fusobacteria|c__Fusobacteriia|o__Fusobacteriales|f__Leptotrichiaceae|g__Sebaldella
32069	exact	Aquificales	r__root|i__cellular_organisms|k__Bacteria|p__Aquificae|c__Aquificae|o__Aquificales
321327	exact	Synechococcus sp. JA-3-3Ab	r__root|i__cellular_organisms|k__Bacteria|p__Cyanobacteria|o__Chroococcales|g__Synechococcus|s__Synechococcus_sp._JA-3-3Ab
32199	exact	Buchnera	r__root|i__cellular_organisms|k__Bacteria|p__Proteobacteria|c__Gammaproteobacteria|o__Enterobacteriales|f__Enterobacteriaceae|g__Buchnera
32207	exact	Rothia	r__root|i__cellular_organisms|k__Bacteria|p__Actinobacteria|c__Actinobacteria|o__Actinomycetales|f__Micrococcaceae|g__Rothia
322865	exact	Leptolyngbya valderiana	r__root|i__cellular_organisms|k__Bacteria|p__Cyanobacteria|o__Oscillatoriales|g__Leptolyngbya|s__Leptolyngbya_valderiana
324767	exact	Bacillus infantis	r__root|i__cellular_organisms|k__Bacteria|p__Firmicutes|c__Bacilli|o__Bacillales|f__Bacillaceae|g__Bacillus|s__Bacillus_infantis
326319	exact	Dokdonia	r__root|i__cellular_organisms|k__Bacteria|p__Bacteroidetes|c__Flavobacteriia|o__Flavobacteriales|f__Flavobacteriaceae|g__Dokdonia
32636	exact	Halothermothrix	r__root|i__cellular_organisms|k__Bacteria|p__Firmicutes|c__Clostridia|o__Halanaerobiales|f__Halanaerobiaceae|g__Halothermothrix
328814	exact	Alistipes shahii	r__root|i__cellular_organisms|k__Bacteria|p__Bacteroidetes|c__Bacteroidia|o__Bacteroidales|f__Rikenellaceae|g__Alistipes|s__Alistipes_shahii
329	exact	Ralstonia pickettii	r__root|i__cellular_organisms|k__Bacteria|p__Proteobacteria|c__Betaproteobacteria|o__Burkholderiales|f__Burkholderiaceae|g__Ralstonia|s__Ralstonia_pickettii
33	exact	Myxococcus fulvus	r__root|i__cellular_organisms|k__Bacteria|p__Proteobacteria|c__Deltaproteobacteria|o__Myxococcales|f__Myxococcaceae|g__Myxococcus|s__Myxococcus_fulvus
33034	exact	Anaerococcus prevotii	r__root|i__cellular_organisms|k__Bacteria|p__Firmicutes|c__Clostridia|o__Clostridiales|f__Peptoniphilaceae|g__Anaerococcus|s__Anaerococcus_prevotii
33045	exact	Bartonella grahamii	r__root|i__cellular_organisms|k__Bacteria|p__Proteobacteria|c__Alphaproteobacteria|o__Rhizobiales|f__Bartonellaceae|g__Bartonella|s__Bartonella_grahamii
33057	exact	Thauera	r__root|i__cellular_organisms|k__Bacteria|p__Proteobacteria|c__Betaproteobacteria|o__Rhodocyclales|f__Rhodocyclaceae|g__Thauera
33059	exact	Acidithiobacillus caldus	r__root|i__cellular_organisms|k__Bacteria|p__Proteobacteria|c__Gammaproteobacteria|o__Acidithiobacillales|f__Acidithiobacillaceae|g__Acidithiobacillus|s__Acidithiobacillus_caldus
33069	exact	Pseudomonas viridiflava	r__root|i__cellular_organisms|k__Bacteria|p__Proteobacteria|c__Gammaproteobacteria|o__Pseudomonadales|f__Pseudomonadaceae|g__Pseudomonas|s__Pseudomonas_viridiflava
33071	exact	Gloeobacter	r__root|i__cellular_organisms|k__Bacteria|p__Cyanobacteria|c__Gloeobacteria|o__Gloeobacterales|g__Gloeobacter
33072	exact	Gloeobacter violaceus	r__root|i__cellular_organisms|k__Bacteria|p__Cyanobacteria|c__Gloeobacteria|o__Gloeobacterales|g__Gloeobacter|s__Gloeobacter_violaceus
33075	exact	Acidobacterium capsulatum	r__root|i__cellular_organisms|k__Bacteria|p__Acidobacteria|c__Acidobacteriia|o__Acidobacteriales|f__Acidobacteriaceae|g__Acidobacterium|s__Acidobacterium_capsulatum
33090	exact	Viridiplantae	r__root|i__cellular_organisms|k__Eukaryota|i__Viridiplantae
330922	exact	Psychrobacter cryohalolentis	r__root|i__cellular_organisms|k__Bacteria|p__Proteobacteria|c__Gammaproteobacteria|o__Pseudomonadales|f__Moraxellaceae|g__Psychrobacter|s__Psychrobacter_cryohalolentis
332056	exact	Sphingobium japonicum	r__root|i__cellular_organisms|k__Bacteria|p__Proteobacteria|c__Alphaproteobacteria|o__Sphingomonadales|f__Sphingomonadaceae|g__Sphingobium|s__Sphingobium_japonicum
33208	exact	Metazoa	r__root|i__cellular_organisms|k__Eukaryota|i__Metazoa
332159	exact	Solibacteres	r__root|i__cellular_organisms|k__Bacteria|p__Acidobacteria|c__Solibacteres
332160	exact	Solibacterales	r__root|i__cellular_organisms|k__Bacteria|p__Acidobacteria|c__Solibacteres|o__Solibacterales
332161	exact	Solibacteraceae	r__root|i__cellular_organisms|k__Bacteria|p__Acidobacteria|c__Solibacteres|o__Solibacterales|f__Solibacteraceae
332162	exact	Candidatus Solibacter	r__root|i__cellular_organisms|k__Bacteria|p__Acidobacteria|c__Solibacteres|o__Solibacterales|f__Solibacteraceae|g__Candidatus_Solibacter
332163	exact	Candidatus Solibacter usitatus	r__root|i__cellular_organisms|k__Bacteria|p__Acidobacteria|c__Solibacteres|o__Solibacterales|f__Solibacteraceae|g__Candidatus_Solibacter|s__Candidatus_Solibacter_usitatus
332246	exact	Halalkalicoccus	r__root|i__cellular_organisms|k__Archaea|p__Euryarchaeota|c__Halobacteria|o__Halobacteriales|f__Halobacteriaceae|g__Halalkalicoccus
332247	exact	Trueperaceae	r__root|i__cellular_organisms|k__Bacteria|p__Deinococcus-Thermus|c__Deinococci|o__Deinococcales|f__Trueperaceae
332248	exact	Truepera	r__root|i__cellular_organisms|k__Bacteria|p__Deinococcus-Thermus|c__Deinococci|o__Deinococcales|f__Trueperaceae|g__Truepera
332249	exact	Truepera radiovictrix	r__root|i__cellular_organisms|k__Bacteria|p__Deinococcus-Thermus|c__Deinococci|o__Deinococcales|f__Trueperaceae|g__Truepera|s__Truepera_radiovictrix
332410	exact	Exiguobacterium sibiricum	r__root|i__cellular_organisms|k__Bacteria|p__Firmicutes|c__Bacilli|o__Bacillales|g__Exiguobacterium|s__Exiguobacterium_sibiricum
334543	exact	Psychrobacter arcticus	r__root|i__cellular_organisms|k__Bacteria|p__Proteobacteria|c__Gammaproteobacteria|o__Pseudomonadales|f__Moraxellaceae|g__Psychrobacter|s__Psychrobacter_arcticus
334856	exact	Stenotrophomonas phage phiSMA9	r__root|i__Viruses|s__Stenotrophomonas_phage_phiSMA9
33554	exact	Carnivora	r__root|i__cellular_organisms|k__Eukaryota|i__Metazoa|p__Chordata|c__Mammalia|o__Carnivora
335659	exact	Bradyrhizobium sp. S23321	r__root|i__cellular_organisms|k__Bacteria|p__Proteobacteria|c__Alphaproteobacteria|o__Rhizobiales|f__Bradyrhizobiaceae|g__Bradyrhizobium|s__Bradyrhizobium_sp._S23321
335928	exact	Xanthobacteraceae	r__root|i__cellular_organisms|k__Bacteria|p__Proteobacteria|c__Alphaproteobacteria|o__Rhizobiales|f__Xanthobacteraceae
337191	exact	Gordonia sp. KTR9	r__root|i__cellular_organisms|k__Bacteria|p__Actinobacteria|c__Actinobacteria|o__Actinomycetales|f__Gordoniaceae|g__Gordonia|s__Gordonia_sp._KTR9
338	exact	Xanthomonas	r__root|i__cellular_organisms|k__Bacteria|p__Proteobacteria|c__Gammaproteobacteria|o__Xanthomonadales|f__Xanthomonadaceae|g__Xanthomonas
338565	exact	Erwinia tasmaniensis	r__root|i__cellular_organisms|k__Bacteria|p__Proteobacteria|c__Gammaproteobacteria|o__Enterobacteriales|f__Enterobacteriaceae|g__Erwinia|s__Erwinia_tasmaniensis
33882	exact	Microbacterium	r__root|i__cellular_organisms|k__Bacteria|p__Actinobacteria|c__Actinobacteria|o__Actinomycetales|f__Microbacteriaceae|g__Microbacterium
339	exact	Xanthomonas campestris	r__root|i__cellular_organisms|k__Bacteria|p__Proteobacteria|c__Gammaproteobacteria|o__Xanthomonadales|f__Xanthomonadaceae|g__Xanthomonas|s__Xanthomonas_campestris
33903	exact	Streptomyces avermitilis	r__root|i__cellular_organisms|k__Bacteria|p__Actinobacteria|c__Actinobacteria|o__Actinomycetales|f__Streptomycetaceae|g__Streptomyces|s__Streptomyces_avermitilis
33926	exact	Candidatus Phytoplasma	r__root|i__cellular_organisms|k__Bacteria|p__Tenericutes|c__Mollicutes|o__Acholeplasmatales|f__Acholeplasmataceae|g__Candidatus_Phytoplasma
33934	exact	Anoxybacillus flavithermus	r__root|i__cellular_organisms|k__Bacteria|p__Firmicutes|c__Bacilli|o__Bacillales|f__Bacillaceae|g__Anoxybacillus|s__Anoxybacillus_flavithermus
33958	exact	Lactobacillaceae	r__root|i__cellular_organisms|k__Bacteria|p__Firmicutes|c__Bacilli|o__Lactobacillales|f__Lactobacillaceae
33959	exact	Lactobacillus johnsonii	r__root|i__cellular_organisms|k__Bacteria|p__Firmicutes|c__Bacilli|o__Lactobacillales|f__Lactobacillaceae|g__Lactobacillus|s__Lactobacillus_johnsonii
33964	exact	Leuconostoc citreum	r__root|i__cellular_organisms|k__Bacteria|p__Firmicutes|c__Bacilli|o__Lactobacillales|f__Leuconostocaceae|g__Leuconostoc|s__Leuconostoc_citreum
33973	exact	Acidobacterium	r__root|i__cellular_organisms|k__Bacteria|p__Acidobacteria|c__Acidobacteriia|o__Acidobacteriales|f__Acidobacteriaceae|g__Acidobacterium
33981	exact	Kineococcus	r__root|i__cellular_organisms|k__Bacteria|p__Actinobacteria|c__Actinobacteria|o__Actinomycetales|f__Kineosporiaceae|g__Kineococcus
33986	exact	Exiguobacterium	r__root|i__cellular_organisms|k__Bacteria|p__Firmicutes|c__Bacilli|o__Bacillales|g__Exiguobacterium
33993	exact	Neorickettsia	r__root|i__cellular_organisms|k__Bacteria|p__Proteobacteria|c__Alphaproteobacteria|o__Rickettsiales|f__Anaplasmataceae|g__Neorickettsia
33996	exact	Gluconacetobacter diazotrophicus	r__root|i__cellular_organisms|k__Bacteria|p__Proteobacteria|c__Alphaproteobacteria|o__Rhodospirillales|f__Acetobacteraceae|g__Gluconacetobacter|s__Gluconacetobacter_diazotrophicus
34	exact	Myxococcus xanthus	r__root|i__cellular_organisms|k__Bacteria|p__Proteobacteria|c__Deltaproteobacteria|o__Myxococcales|f__Myxococcaceae|g__Myxococcus|s__Myxococcus_xanthus
34019	exact	Candidatus Liberibacter	r__root|i__cellular_organisms|k__Bacteria|p__Proteobacteria|c__Alphaproteobacteria|o__Rhizobiales|f__Rhizobiaceae|g__Candidatus_Liberibacter
34021	exact	Candidatus Liberibacter asiaticus	r__root|i__cellular_organisms|k__Bacteria|p__Proteobacteria|c__Alphaproteobacteria|o__Rhizobiales|f__Rhizobiaceae|g__Candidatus_Liberibacter|s__Candidatus_Liberibacter_asiaticus
34029	exact	Leptothrix cholodnii	r__root|i__cellular_organisms|k__Bacteria|p__Proteobacteria|c__Betaproteobacteria|o__Burkholderiales|g__Leptothrix|s__Leptothrix_cholodnii
34037	exact	Rahnella	r__root|i__cellular_organisms|k__Bacteria|p__Proteobacteria|c__Gammaproteobacteria|o__Enterobacteriales|f__Enterobacteriaceae|g__Rahnella
34038	exact	Rahnella aquatilis	r__root|i__cellular_organisms|k__Bacteria|p__Proteobacteria|c__Gammaproteobacteria|o__Enterobacteriales|f__Enterobacteriaceae|g__Rahnella|s__Rahnella_aquatilis
34064	exact	Francisellaceae	r__root|i__cellular_organisms|k__Bacteria|p__Proteobacteria|c__Gammaproteobacteria|o__Thiotrichales|f__Francisellaceae
34072	exact	Variovorax	r__root|i__cellular_organisms|k__Bacteria|p__Proteobacteria|c__Betaproteobacteria|o__Burkholderiales|f__Comamonadaceae|g__Variovorax
34073	exact	Variovorax paradoxus	r__root|i__cellular_organisms|k__Bacteria|p__Proteobacteria|c__Betaproteobacteria|o__Burkholderiales|f__Comamonadaceae|g__Variovorax|s__Variovorax_paradoxus
34084	exact	Riemerella	r__root|i__cellular_organisms|k__Bacteria|p__Bacteroidetes|c__Flavobacteriia|o__Flavobacteriales|f__Flavobacteriaceae|g__Riemerella
34085	exact	Riemerella anatipestifer	r__root|i__cellular_organisms|k__Bacteria|p__Bacteroidetes|c__Flavobacteriia|o__Flavobacteriales|f__Flavobacteriaceae|g__Riemerella|s__Riemerella_anatipestifer
34090	exact	Pelodictyon phaeoclathratiforme	r__root|i__cellular_organisms|k__Bacteria|p__Chlorobi|c__Chlorobia|o__Chlorobiales|f__Chlorobiaceae|g__Pelodictyon|s__Pelodictyon_phaeoclathratiforme
34098	exact	Blattabacterium	r__root|i__cellular_organisms|k__Bacteria|p__Bacteroidetes|c__Flavobacteriia|o__Flavobacteriales|f__Blattabacteriaceae|g__Blattabacterium
34104	exact	Streptobacillus	r__root|i__cellular_organisms|k__Bacteria|p__Fusobacteria|c__Fusobacteriia|o__Fusobacteriales|f__Leptotrichiaceae|g__Streptobacillus
34105	exact	Streptobacillus moniliformis	r__root|i__cellular_organisms|k__Bacteria|p__Fusobacteria|c__Fusobacteriia|o__Fusobacteriales|f__Leptotrichiaceae|g__Streptobacillus|s__Streptobacillus_moniliformis
342948	exact	Thermococcus onnurineus	r__root|i__cellular_organisms|k__Archaea|p__Euryarchaeota|c__Thermococci|o__Thermococcales|f__Thermococcaceae|g__Thermococcus|s__Thermococcus_onnurineus
342949	exact	Pyrococcus sp. NA2	r__root|i__cellular_organisms|k__Archaea|p__Euryarchaeota|c__Thermococci|o__Thermococcales|f__Thermococcaceae|g__Pyrococcus|s__Pyrococcus_sp._NA2
34353	exact	Dipodascaceae	r__root|i__cellular_organisms|k__Eukaryota|i__Fungi|p__Ascomycota|c__Saccharomycetes|o__Saccharomycetales|f__Dipodascaceae
346	exact	Xanthomonas citri	r__root|i__cellular_organisms|k__Bacteria|p__Proteobacteria|c__Gammaproteobacteria|o__Xanthomonadales|f__Xanthomonadaceae|g__Xanthomonas|s__Xanthomonas_citri
347	exact	Xanthomonas oryzae	r__root|i__cellular_organisms|k__Bacteria|p__Proteobacteria|c__Gammaproteobacteria|o__Xanthomonadales|f__Xanthomonadaceae|g__Xanthomonas|s__Xanthomonas_oryzae
349221	exact	Micavibrio aeruginosavorus	r__root|i__cellular_organisms|k__Bacteria|p__Proteobacteria|c__Alphaproteobacteria|g__Micavibrio|s__Micavibrio_aeruginosavorus
351052	exact	Alkalilimnicola ehrlichii	r__root|i__cellular_organisms|k__Bacteria|p__Proteobacteria|c__Gammaproteobacteria|o__Chromatiales|f__Ectothiorhodospiraceae|g__Alkalilimnicola|s__Alkalilimnicola_ehrlichii
351745	exact	Shewanella sp. W3-18-1	r__root|i__cellular_organisms|k__Bacteria|p__Proteobacteria|c__Gammaproteobacteria|o__Alteromonadales|f__Shewanellaceae|g__Shewanella|s__Shewanella_sp._W3-18-1
352	exact	Azotobacter	r__root|i__cellular_organisms|k__Bacteria|p__Proteobacteria|c__Gammaproteobacteria|o__Pseudomonadales|f__Pseudomonadaceae|g__Azotobacter
354	exact	Azotobacter vinelandii	r__root|i__cellular_organisms|k__Bacteria|p__Proteobacteria|c__Gammaproteobacteria|o__Pseudomonadales|f__Pseudomonadaceae|g__Azotobacter|s__Azotobacter_vinelandii
35493	exact	Streptophyta	r__root|i__cellular_organisms|k__Eukaryota|i__Viridiplantae|p__Streptophyta
35554	exact	Geobacter sulfurreducens	r__root|i__cellular_organisms|k__Bacteria|p__Proteobacteria|c__Deltaproteobacteria|o__Desulfuromonadales|f__Geobacteraceae|g__Geobacter|s__Geobacter_sulfurreducens
356	exact	Rhizobiales	r__root|i__cellular_organisms|k__Bacteria|p__Proteobacteria|c__Alphaproteobacteria|o__Rhizobiales
357	exact	Agrobacterium	r__root|i__cellular_organisms|k__Bacteria|p__Proteobacteria|c__Alphaproteobacteria|o__Rhizobiales|f__Rhizobiaceae|g__Agrobacterium
35701	exact	Heliobacterium modesticaldum	r__root|i__cellular_organisms|k__Bacteria|p__Firmicutes|c__Clostridia|o__Clostridiales|f__Heliobacteriaceae|g__Heliobacterium|s__Heliobacterium_modesticaldum
35703	exact	Citrobacter amalonaticus	r__root|i__cellular_organisms|k__Bacteria|p__Proteobacteria|c__Gammaproteobacteria|o__Enterobacteriales|f__Enterobacteriaceae|g__Citrobacter|s__Citrobacter_amalonaticus
35718	exact	Chaetomiaceae	r__root|i__cellular_organisms|k__Eukaryota|i__Fungi|p__Ascomycota|c__Sordariomycetes|o__Sordariales|f__Chaetomiaceae
35719	exact	Thielavia	r__root|i__cellular_organisms|k__Eukaryota|i__Fungi|p__Ascomycota|c__Sordariomycetes|o__Sordariales|f__Chaetomiaceae|g__Thielavia
35720	exact	Thielavia terrestris	r__root|i__cellular_organisms|k__Eukaryota|i__Fungi|p__Ascomycota|c__Sordariomycetes|o__Sordariales|f__Chaetomiaceae|g__Thielavia|s__Thielavia_terrestris
357794	exact	Psychromonas ingrahamii	r__root|i__cellular_organisms|k__Bacteria|p__Proteobacteria|c__Gammaproteobacteria|o__Alteromonadales|f__Psychromonadaceae|g__Psychromonas|s__Psychromonas_ingrahamii
35786	exact	Coprothermobacter proteolyticus	r__root|i__cellular_organisms|k__Bacteria|p__Firmicutes|c__Clostridia|o__Thermoanaerobacterales|f__Thermodesulfobiaceae|g__Coprothermobacter|s__Coprothermobacter_proteolyticus
35788	exact	Rickettsia africae	r__root|i__cellular_organisms|k__Bacteria|p__Proteobacteria|c__Alphaproteobacteria|o__Rickettsiales|f__Rickettsiaceae|g__Rickettsia|s__Rickettsia_africae
35798	exact	Nitrosospira	r__root|i__cellular_organisms|k__Bacteria|p__Proteobacteria|c__Betaproteobacteria|o__Nitrosomonadales|f__Nitrosomonadaceae|g__Nitrosospira
358	exact	Agrobacterium tumefaciens	r__root|i__cellular_organisms|k__Bacteria|p__Proteobacteria|c__Alphaproteobacteria|o__Rhizobiales|f__Rhizobiaceae|g__Agrobacterium|s__Agrobacterium_tumefaciens
358220	exact	Acidovorax sp. KKS102	r__root|i__cellular_organisms|k__Bacteria|p__Proteobacteria|c__Betaproteobacteria|o__Burkholderiales|f__Comamonadaceae|g__Acidovorax|s__Acidovorax_sp._KKS102
359303	exact	Shewanella loihica	r__root|i__cellular_organisms|k__Bacteria|p__Proteobacteria|c__Gammaproteobacteria|o__Alteromonadales|f__Shewanellaceae|g__Shewanella|s__Shewanella_loihica
359407	exact	Methylotenera	r__root|i__cellular_organisms|k__Bacteria|p__Proteobacteria|c__Betaproteobacteria|o__Methylophilales|f__Methylophilaceae|g__Methylotenera
359408	exact	Methylotenera mobilis	r__root|i__cellular_organisms|k__Bacteria|p__Proteobacteria|c__Betaproteobacteria|o__Methylophilales|f__Methylophilaceae|g__Methylotenera|s__Methylotenera_mobilis
3602	exact	Vitaceae	r__root|i__cellular_organisms|k__Eukaryota|i__Viridiplantae|p__Streptophyta|o__Vitales|f__Vitaceae
3603	exact	Vitis	r__root|i__cellular_organisms|k__Eukaryota|i__Viridiplantae|p__Streptophyta|o__Vitales|f__Vitaceae|g__Vitis
360911	exact	Exiguobacterium sp. AT1b	r__root|i__cellular_organisms|k__Bacteria|p__Firmicutes|c__Bacilli|o__Bacillales|g__Exiguobacterium|s__Exiguobacterium_sp._AT1b
364316	exact	Verminephrobacter	r__root|i__cellular_organisms|k__Bacteria|p__Proteobacteria|c__Betaproteobacteria|o__Burkholderiales|f__Comamonadaceae|g__Verminephrobacter
364317	exact	Verminephrobacter eiseniae	r__root|i__cellular_organisms|k__Bacteria|p__Proteobacteria|c__Betaproteobacteria|o__Burkholderiales|f__Comamonadaceae|g__Verminephrobacter|s__Verminephrobacter_eiseniae
364409	exact	Granulibacter	r__root|i__cellular_organisms|k__Bacteria|p__Proteobacteria|c__Alphaproteobacteria|o__Rhodospirillales|f__Acetobacteraceae|g__Granulibacter
364410	exact	Granulibacter bethesdensis	r__root|i__cellular_organisms|k__Bacteria|p__Proteobacteria|c__Alphaproteobacteria|o__Rhodospirillales|f__Acetobacteraceae|g__Granulibacter|s__Granulibacter_bethesdensis
3650	exact	Cucurbitaceae	r__root|i__cellular_organisms|k__Eukaryota|i__Viridiplantae|p__Streptophyta|o__Cucurbitales|f__Cucurbitaceae
3655	exact	Cucumis	r__root|i__cellular_organisms|k__Eukaryota|i__Viridiplantae|p__Streptophyta|o__Cucurbitales|f__Cucurbitaceae|g__Cucumis
3659	exact	Cucumis sativus	r__root|i__cellular_organisms|k__Eukaryota|i__Viridiplantae|p__Streptophyta|o__Cucurbitales|f__Cucurbitaceae|g__Cucumis|s__Cucumis_sativus
366648	exact	Xanthomonas fuscans	r__root|i__cellular_organisms|k__Bacteria|p__Proteobacteria|c__Gammaproteobacteria|o__Xanthomonadales|f__Xanthomonadaceae|g__Xanthomonas|s__Xanthomonas_fuscans
36809	exact	Mycobacterium abscessus	r__root|i__cellular_organisms|k__Bacteria|p__Actinobacteria|c__Actinobacteria|o__Actinomycetales|f__Mycobacteriaceae|g__Mycobacterium|s__Mycobacterium_abscessus
36853	exact	Desulfitobacterium	r__root|i__cellular_organisms|k__Bacteria|p__Firmicutes|c__Clostridia|o__Clostridiales|f__Peptococcaceae|g__Desulfitobacterium
36861	exact	Thiobacillus denitrificans	r__root|i__cellular_organisms|k__Bacteria|p__Proteobacteria|c__Betaproteobacteria|o__Hydrogenophilales|f__Hydrogenophilaceae|g__Thiobacillus|s__Thiobacillus_denitrificans
36913	exact	Lodderomyces	r__root|i__cellular_organisms|k__Eukaryota|i__Fungi|p__Ascomycota|c__Saccharomycetes|o__Saccharomycetales|f__Debaryomycetaceae|g__Lodderomyces
36914	exact	Lodderomyces elongisporus	r__root|i__cellular_organisms|k__Eukaryota|i__Fungi|p__Ascomycota|c__Saccharomycetes|o__Saccharomycetales|f__Debaryomycetaceae|g__Lodderomyces|s__Lodderomyces_elongisporus
3699	exact	Brassicales	r__root|i__cellular_organisms|k__Eukaryota|i__Viridiplantae|p__Streptophyta|o__Brassicales
3700	exact	Brassicaceae	r__root|i__cellular_organisms|k__Eukaryota|i__Viridiplantae|p__Streptophyta|o__Brassicales|f__Brassicaceae
3701	exact	Arabidopsis	r__root|i__cellular_organisms|k__Eukaryota|i__Viridiplantae|p__Streptophyta|o__Brassicales|f__Brassicaceae|g__Arabidopsis
3702	exact	Arabidopsis thaliana	r__root|i__cellular_organisms|k__Eukaryota|i__Viridiplantae|p__Streptophyta|o__Brassicales|f__Brassicaceae|g__Arabidopsis|s__Arabidopsis_thaliana
370421	exact	Albuginales	r__root|i__cellular_organisms|k__Eukaryota|o__Albuginales
373	exact	Agrobacterium vitis	r__root|i__cellular_organisms|k__Bacteria|p__Proteobacteria|c__Alphaproteobacteria|o__Rhizobiales|f__Rhizobiaceae|g__Agrobacterium|s__Agrobacterium_vitis
37326	exact	Nocardia brasiliensis	r__root|i__cellular_organisms|k__Bacteria|p__Actinobacteria|c__Actinobacteria|o__Actinomycetales|f__Nocardiaceae|g__Nocardia|s__Nocardia_brasiliensis
37329	exact	Nocardia farcinica	r__root|i__cellular_organisms|k__Bacteria|p__Actinobacteria|c__Actinobacteria|o__Actinomycetales|f__Nocardiaceae|g__Nocardia|s__Nocardia_farcinica
374	exact	Bradyrhizobium	r__root|i__cellular_organisms|k__Bacteria|p__Proteobacteria|c__Alphaproteobacteria|o__Rhizobiales|f__Bradyrhizobiaceae|g__Bradyrhizobium
374840	exact	Enterobacteria phage phiX174 sensu lato	r__root|i__Viruses|f__Microviridae|g__Microvirus|s__Enterobacteria_phage_phiX174_sensu_lato
375	exact	Bradyrhizobium japonicum	r__root|i__cellular_organisms|k__Bacteria|p__Proteobacteria|c__Alphaproteobacteria|o__Rhizobiales|f__Bradyrhizobiaceae|g__Bradyrhizobium|s__Bradyrhizobium_japonicum
375286	exact	Janthinobacterium sp. Marseille	r__root|i__cellular_organisms|k__Bacteria|p__Proteobacteria|c__Betaproteobacteria|o__Burkholderiales|f__Oxalobacteraceae|g__Janthinobacterium|s__Janthinobacterium_sp._Marseille
375288	exact	Parabacteroides	r__root|i__cellular_organisms|k__Bacteria|p__Bacteroidetes|c__Bacteroidia|o__Bacteroidales|f__Porphyromonadaceae|g__Parabacteroides
37554	exact	Enterobacteria phage HK97	r__root|i__Viruses|o__Caudovirales|f__Siphoviridae|g__Lambdalikevirus|s__Enterobacteria_phage_HK97
375928	exact	Natranaerobius	r__root|i__cellular_organisms|k__Bacteria|p__Firmicutes|c__Clostridia|o__Natranaerobiales|f__Natranaerobiaceae|g__Natranaerobius
375929	exact	Natranaerobius thermophilus	r__root|i__cellular_organisms|k__Bacteria|p__Firmicutes|c__Clostridia|o__Natranaerobiales|f__Natranaerobiaceae|g__Natranaerobius|s__Natranaerobius_thermophilus
37636	exact	Thermus scotoductus	r__root|i__cellular_organisms|k__Bacteria|p__Deinococcus-Thermus|c__Deinococci|o__Thermales|f__Thermaceae|g__Thermus|s__Thermus_scotoductus
376805	exact	Bacteroides salanitronis	r__root|i__cellular_organisms|k__Bacteria|p__Bacteroidetes|c__Bacteroidia|o__Bacteroidales|f__Bacteroidaceae|g__Bacteroides|s__Bacteroides_salanitronis
37692	exact	Candidatus Phytoplasma mali	r__root|i__cellular_organisms|k__Bacteria|p__Tenericutes|c__Mollicutes|o__Acholeplasmatales|f__Acholeplasmataceae|g__Candidatus_Phytoplasma|s__Candidatus_Phytoplasma_mali
37734	exact	Enterococcus casseliflavus	r__root|i__cellular_organisms|k__Bacteria|p__Firmicutes|c__Bacilli|o__Lactobacillales|f__Enterococcaceae|g__Enterococcus|s__Enterococcus_casseliflavus
379	exact	Rhizobium	r__root|i__cellular_organisms|k__Bacteria|p__Proteobacteria|c__Alphaproteobacteria|o__Rhizobiales|f__Rhizobiaceae|g__Rhizobium
379067	exact	Streptomyces bingchenggensis	r__root|i__cellular_organisms|k__Bacteria|p__Actinobacteria|c__Actinobacteria|o__Actinomycetales|f__Streptomycetaceae|g__Streptomyces|s__Streptomyces_bingchenggensis
37919	exact	Rhodococcus opacus	r__root|i__cellular_organisms|k__Bacteria|p__Actinobacteria|c__Actinobacteria|o__Actinomycetales|f__Nocardiaceae|g__Rhodococcus|s__Rhodococcus_opacus
379546	exact	Aciduliprofundum	r__root|i__cellular_organisms|k__Archaea|p__Euryarchaeota|g__Aciduliprofundum
379547	exact	Aciduliprofundum boonei	r__root|i__cellular_organisms|k__Archaea|p__Euryarchaeota|g__Aciduliprofundum|s__Aciduliprofundum_boonei
380021	exact	Pseudomonas protegens	r__root|i__cellular_organisms|k__Bacteria|p__Proteobacteria|c__Gammaproteobacteria|o__Pseudomonadales|f__Pseudomonadaceae|g__Pseudomonas|s__Pseudomonas_protegens
3803	exact	Fabaceae	r__root|i__cellular_organisms|k__Eukaryota|i__Viridiplantae|p__Streptophyta|o__Fabales|f__Fabaceae
382	exact	Sinorhizobium meliloti	r__root|i__cellular_organisms|k__Bacteria|p__Proteobacteria|c__Alphaproteobacteria|o__Rhizobiales|f__Rhizobiaceae|g__Sinorhizobium|s__Sinorhizobium_meliloti
3826	exact	Cicer	r__root|i__cellular_organisms|k__Eukaryota|i__Viridiplantae|p__Streptophyta|o__Fabales|f__Fabaceae|g__Cicer
3827	exact	Cicer arietinum	r__root|i__cellular_organisms|k__Eukaryota|i__Viridiplantae|p__Streptophyta|o__Fabales|f__Fabaceae|g__Cicer|s__Cicer_arietinum
38289	exact	Corynebacterium jeikeium	r__root|i__cellular_organisms|k__Bacteria|p__Actinobacteria|c__Actinobacteria|o__Actinomycetales|f__Corynebacteriaceae|g__Corynebacterium|s__Corynebacterium_jeikeium
384	exact	Rhizobium leguminosarum	r__root|i__cellular_organisms|k__Bacteria|p__Proteobacteria|c__Alphaproteobacteria|o__Rhizobiales|f__Rhizobiaceae|g__Rhizobium|s__Rhizobium_leguminosarum
3847	exact	Glycine max	r__root|i__cellular_organisms|k__Eukaryota|i__Viridiplantae|p__Streptophyta|o__Fabales|f__Fabaceae|g__Glycine|s__Glycine_max
38605	exact	Didelphimorphia	r__root|i__cellular_organisms|k__Eukaryota|i__Metazoa|p__Chordata|c__Mammalia|o__Didelphimorphia
38609	exact	Diprotodontia	r__root|i__cellular_organisms|k__Eukaryota|i__Metazoa|p__Chordata|c__Mammalia|o__Diprotodontia
387093	exact	Sulfurovum sp. NBC37-1	r__root|i__cellular_organisms|k__Bacteria|p__Proteobacteria|c__Epsilonproteobacteria|g__Sulfurovum|s__Sulfurovum_sp._NBC37-1
387342	exact	Halopiger	r__root|i__cellular_organisms|k__Archaea|p__Euryarchaeota|c__Halobacteria|o__Halobacteriales|f__Halobacteriaceae|g__Halopiger
387343	exact	Halopiger xanaduensis	r__root|i__cellular_organisms|k__Archaea|p__Euryarchaeota|c__Halobacteria|o__Halobacteriales|f__Halobacteriaceae|g__Halopiger|s__Halopiger_xanaduensis
38820	exact	Poales	r__root|i__cellular_organisms|k__Eukaryota|i__Viridiplantae|p__Streptophyta|c__Liliopsida|o__Poales
3883	exact	Phaseolus	r__root|i__cellular_organisms|k__Eukaryota|i__Viridiplantae|p__Streptophyta|o__Fabales|f__Fabaceae|g__Phaseolus
3885	exact	Phaseolus vulgaris	r__root|i__cellular_organisms|k__Eukaryota|i__Viridiplantae|p__Streptophyta|o__Fabales|f__Fabaceae|g__Phaseolus|s__Phaseolus_vulgaris
39	exact	Cystobacteraceae	r__root|i__cellular_organisms|k__Bacteria|p__Proteobacteria|c__Deltaproteobacteria|o__Myxococcales|f__Cystobacteraceae
390846	exact	Echinicola	r__root|i__cellular_organisms|k__Bacteria|p__Bacteroidetes|c__Cytophagia|o__Cytophagales|f__Cyclobacteriaceae|g__Echinicola
390884	exact	Echinicola vietnamensis	r__root|i__cellular_organisms|k__Bacteria|p__Bacteroidetes|c__Cytophagia|o__Cytophagales|f__Cyclobacteriaceae|g__Echinicola|s__Echinicola_vietnamensis
39152	exact	Methanococcus maripaludis	r__root|i__cellular_organisms|k__Archaea|p__Euryarchaeota|c__Methanococci|o__Methanococcales|f__Methanococcaceae|g__Methanococcus|s__Methanococcus_maripaludis
392733	exact	Terriglobus	r__root|i__cellular_organisms|k__Bacteria|p__Acidobacteria|c__Acidobacteriia|o__Acidobacteriales|f__Acidobacteriaceae|g__Terriglobus
392734	exact	Terriglobus roseus	r__root|i__cellular_organisms|k__Bacteria|p__Acidobacteria|c__Acidobacteriia|o__Acidobacteriales|f__Acidobacteriaceae|g__Terriglobus|s__Terriglobus_roseus
393029	exact	Desulfurispirillum	r__root|i__cellular_organisms|k__Bacteria|p__Chrysiogenetes|c__Chrysiogenetes|o__Chrysiogenales|f__Chrysiogenaceae|g__Desulfurispirillum
395922	exact	Coraliomargarita akajimensis	r__root|i__cellular_organisms|k__Bacteria|p__Verrucomicrobia|c__Opitutae|o__Puniceicoccales|f__Puniceicoccaceae|g__Coraliomargarita|s__Coraliomargarita_akajimensis
395961	exact	Cyanothece sp. PCC 7425	r__root|i__cellular_organisms|k__Bacteria|p__Cyanobacteria|o__Chroococcales|g__Cyanothece|s__Cyanothece_sp._PCC_7425
39643	exact	Sorangium	r__root|i__cellular_organisms|k__Bacteria|p__Proteobacteria|c__Deltaproteobacteria|o__Myxococcales|f__Polyangiaceae|g__Sorangium
39645	exact	Mesorhizobium ciceri	r__root|i__cellular_organisms|k__Bacteria|p__Proteobacteria|c__Alphaproteobacteria|o__Rhizobiales|f__Phyllobacteriaceae|g__Mesorhizobium|s__Mesorhizobium_ciceri
396595	exact	Thioalkalivibrio sp. K90mix	r__root|i__cellular_organisms|k__Bacteria|p__Proteobacteria|c__Gammaproteobacteria|o__Chromatiales|f__Ectothiorhodospiraceae|g__Thioalkalivibrio|s__Thioalkalivibrio_sp._K90mix
39744	exact	Rubulavirus	r__root|i__Viruses|o__Mononegavirales|f__Paramyxoviridae|g__Rubulavirus
39765	exact	Thiomicrospira crunogena	r__root|i__cellular_organisms|k__Bacteria|p__Proteobacteria|c__Gammaproteobacteria|o__Thiotrichales|f__Piscirickettsiaceae|g__Thiomicrospira|s__Thiomicrospira_crunogena
39766	exact	Sulfurimonas denitrificans	r__root|i__cellular_organisms|k__Bacteria|p__Proteobacteria|c__Epsilonproteobacteria|o__Campylobacterales|f__Helicobacteraceae|g__Sulfurimonas|s__Sulfurimonas_denitrificans
39773	exact	Methylomicrobium	r__root|i__cellular_organisms|k__Bacteria|p__Proteobacteria|c__Gammaproteobacteria|o__Methylococcales|f__Methylococcaceae|g__Methylomicrobium
39782	exact	Blattabacteriaceae	r__root|i__cellular_organisms|k__Bacteria|p__Bacteroidetes|c__Flavobacteriia|o__Flavobacteriales|f__Blattabacteriaceae
398743	exact	Zunongwangia profunda	r__root|i__cellular_organisms|k__Bacteria|p__Bacteroidetes|c__Flavobacteriia|o__Flavobacteriales|f__Flavobacteriaceae|g__Zunongwangia|s__Zunongwangia_profunda
399320	exact	Sphaerochaeta	r__root|i__cellular_organisms|k__Bacteria|p__Spirochaetes|c__Spirochaetia|o__Spirochaetales|f__Spirochaetaceae|g__Sphaerochaeta
399742	exact	Enterobacter sp. 638	r__root|i__cellular_organisms|k__Bacteria|p__Proteobacteria|c__Gammaproteobacteria|o__Enterobacteriales|f__Enterobacteriaceae|g__Enterobacter|s__Enterobacter_sp._638
40	exact	Stigmatella	r__root|i__cellular_organisms|k__Bacteria|p__Proteobacteria|c__Deltaproteobacteria|o__Myxococcales|f__Cystobacteraceae|g__Stigmatella
400634	exact	Lysinibacillus	r__root|i__cellular_organisms|k__Bacteria|p__Firmicutes|c__Bacilli|o__Bacillales|f__Bacillaceae|g__Lysinibacillus
400668	exact	Marinomonas sp. MWYL1	r__root|i__cellular_organisms|k__Bacteria|p__Proteobacteria|c__Gammaproteobacteria|o__Oceanospirillales|f__Oceanospirillaceae|g__Marinomonas|s__Marinomonas_sp._MWYL1
40117	exact	Nitrospirae	r__root|i__cellular_organisms|k__Bacteria|p__Nitrospirae
40136	exact	Oligotropha	r__root|i__cellular_organisms|k__Bacteria|p__Proteobacteria|c__Alphaproteobacteria|o__Rhizobiales|f__Bradyrhizobiaceae|g__Oligotropha
40137	exact	Oligotropha carboxidovorans	r__root|i__cellular_organisms|k__Bacteria|p__Proteobacteria|c__Alphaproteobacteria|o__Rhizobiales|f__Bradyrhizobiaceae|g__Oligotropha|s__Oligotropha_carboxidovorans
401618	exact	Candidatus Riesia	r__root|i__cellular_organisms|k__Bacteria|p__Proteobacteria|c__Gammaproteobacteria|o__Enterobacteriales|f__Enterobacteriaceae|g__Candidatus_Riesia
401619	exact	Candidatus Riesia pediculicola	r__root|i__cellular_organisms|k__Bacteria|p__Proteobacteria|c__Gammaproteobacteria|o__Enterobacteriales|f__Enterobacteriaceae|g__Candidatus_Riesia|s__Candidatus_Riesia_pediculicola
40216	exact	Acinetobacter radioresistens	r__root|i__cellular_organisms|k__Bacteria|p__Proteobacteria|c__Gammaproteobacteria|o__Pseudomonadales|f__Moraxellaceae|g__Acinetobacter|s__Acinetobacter_radioresistens
402236	exact	Rhodococcus sp. NS1	r__root|i__cellular_organisms|k__Bacteria|p__Actinobacteria|c__Actinobacteria|o__Actinomycetales|f__Nocardiaceae|g__Rhodococcus|s__Rhodococcus_sp._NS1
40269	exact	Aliivibrio salmonicida	r__root|i__cellular_organisms|k__Bacteria|p__Proteobacteria|c__Gammaproteobacteria|o__Vibrionales|f__Vibrionaceae|g__Aliivibrio|s__Aliivibrio_salmonicida
40274	exact	Chlamydiamicrovirus	r__root|i__Viruses|f__Microviridae|g__Chlamydiamicrovirus
403	exact	Methylococcaceae	r__root|i__cellular_organisms|k__Bacteria|p__Proteobacteria|c__Gammaproteobacteria|o__Methylococcales|f__Methylococcaceae
40323	exact	Stenotrophomonas	r__root|i__cellular_organisms|k__Bacteria|p__Proteobacteria|c__Gammaproteobacteria|o__Xanthomonadales|f__Xanthomonadaceae|g__Stenotrophomonas
40324	exact	Stenotrophomonas maltophilia	r__root|i__cellular_organisms|k__Bacteria|p__Proteobacteria|c__Gammaproteobacteria|o__Xanthomonadales|f__Xanthomonadaceae|g__Stenotrophomonas|s__Stenotrophomonas_maltophilia
403667	exact	Vitales	r__root|i__cellular_organisms|k__Eukaryota|i__Viridiplantae|p__Streptophyta|o__Vitales
404	exact	Methylobacillus	r__root|i__cellular_organisms|k__Bacteria|p__Proteobacteria|c__Betaproteobacteria|o__Methylophilales|f__Methylophilaceae|g__Methylobacillus
404011	exact	Shewanella piezotolerans	r__root|i__cellular_organisms|k__Bacteria|p__Proteobacteria|c__Gammaproteobacteria|o__Alteromonadales|f__Shewanellaceae|g__Shewanella|s__Shewanella_piezotolerans
404567	exact	Cenchrus americanus x Cenchrus squamulatus	r__root|i__cellular_organisms|k__Eukaryota|i__Viridiplantae|p__Streptophyta|c__Liliopsida|o__Poales|f__Poaceae|g__Cenchrus|s__Cenchrus_americanus_x_Cenchrus_squamulatus
404589	exact	Anaeromyxobacter sp. Fw109-5	r__root|i__cellular_organisms|k__Bacteria|p__Proteobacteria|c__Deltaproteobacteria|o__Myxococcales|f__Anaeromyxobacteraceae|g__Anaeromyxobacter|s__Anaeromyxobacter_sp._Fw109-5
405	exact	Methylobacillus flagellatus	r__root|i__cellular_organisms|k__Bacteria|p__Proteobacteria|c__Betaproteobacteria|o__Methylophilales|f__Methylophilaceae|g__Methylobacillus|s__Methylobacillus_flagellatus
405212	exact	Alicyclobacillus acidocaldarius	r__root|i__cellular_organisms|k__Bacteria|p__Firmicutes|c__Bacilli|o__Bacillales|f__Alicyclobacillaceae|g__Alicyclobacillus|s__Alicyclobacillus_acidocaldarius
40542	exact	Leptotrichia buccalis	r__root|i__cellular_organisms|k__Bacteria|p__Fusobacteria|c__Fusobacteriia|o__Fusobacteriales|f__Leptotrichiaceae|g__Leptotrichia|s__Leptotrichia_buccalis
40566	exact	Actinosynnema	r__root|i__cellular_organisms|k__Bacteria|p__Actinobacteria|c__Actinobacteria|o__Actinomycetales|f__Pseudonocardiaceae|g__Actinosynnema
40567	exact	Actinosynnema mirum	r__root|i__cellular_organisms|k__Bacteria|p__Actinobacteria|c__Actinobacteria|o__Actinomycetales|f__Pseudonocardiaceae|g__Actinosynnema|s__Actinosynnema_mirum
40576	exact	Xenorhabdus bovienii	r__root|i__cellular_organisms|k__Bacteria|p__Proteobacteria|c__Gammaproteobacteria|o__Enterobacteriales|f__Enterobacteriaceae|g__Xenorhabdus|s__Xenorhabdus_bovienii
40674	exact	Mammalia	r__root|i__cellular_organisms|k__Eukaryota|i__Metazoa|p__Chordata|c__Mammalia
4069	exact	Solanales	r__root|i__cellular_organisms|k__Eukaryota|i__Viridiplantae|p__Streptophyta|o__Solanales
407	exact	Methylobacterium	r__root|i__cellular_organisms|k__Bacteria|p__Proteobacteria|c__Alphaproteobacteria|o__Rhizobiales|f__Methylobacteriaceae|g__Methylobacterium
4070	exact	Solanaceae	r__root|i__cellular_organisms|k__Eukaryota|i__Viridiplantae|p__Streptophyta|o__Solanales|f__Solanaceae
408	exact	Methylobacterium extorquens	r__root|i__cellular_organisms|k__Bacteria|p__Proteobacteria|c__Alphaproteobacteria|o__Rhizobiales|f__Methylobacteriaceae|g__Methylobacterium|s__Methylobacterium_extorquens
4081	exact	Solanum lycopersicum	r__root|i__cellular_organisms|k__Eukaryota|i__Viridiplantae|p__Streptophyta|o__Solanales|f__Solanaceae|g__Solanum|s__Solanum_lycopersicum
4085	exact	Nicotiana	r__root|i__cellular_organisms|k__Eukaryota|i__Viridiplantae|p__Streptophyta|o__Solanales|f__Solanaceae|g__Nicotiana
4097	exact	Nicotiana tabacum	r__root|i__cellular_organisms|k__Eukaryota|i__Viridiplantae|p__Streptophyta|o__Solanales|f__Solanaceae|g__Nicotiana|s__Nicotiana_tabacum
41	exact	Stigmatella aurantiaca	r__root|i__cellular_organisms|k__Bacteria|p__Proteobacteria|c__Deltaproteobacteria|o__Myxococcales|f__Cystobacteraceae|g__Stigmatella|s__Stigmatella_aurantiaca
4107	exact	Solanum	r__root|i__cellular_organisms|k__Eukaryota|i__Viridiplantae|p__Streptophyta|o__Solanales|f__Solanaceae|g__Solanum
4113	exact	Solanum tuberosum	r__root|i__cellular_organisms|k__Eukaryota|i__Viridiplantae|p__Streptophyta|o__Solanales|f__Solanaceae|g__Solanum|s__Solanum_tuberosum
411566	exact	Candidatus Midichloria	r__root|i__cellular_organisms|k__Bacteria|p__Proteobacteria|c__Alphaproteobacteria|o__Rickettsiales|f__Candidatus_Midichloriaceae|g__Candidatus_Midichloria
41275	exact	Brevundimonas	r__root|i__cellular_organisms|k__Bacteria|p__Proteobacteria|c__Alphaproteobacteria|o__Caulobacterales|f__Caulobacteraceae|g__Brevundimonas
41294	exact	Bradyrhizobiaceae	r__root|i__cellular_organisms|k__Bacteria|p__Proteobacteria|c__Alphaproteobacteria|o__Rhizobiales|f__Bradyrhizobiaceae
41295	exact	Rhodospirillaceae	r__root|i__cellular_organisms|k__Bacteria|p__Proteobacteria|c__Alphaproteobacteria|o__Rhodospirillales|f__Rhodospirillaceae
41297	exact	Sphingomonadaceae	r__root|i__cellular_organisms|k__Bacteria|p__Proteobacteria|c__Alphaproteobacteria|o__Sphingomonadales|f__Sphingomonadaceae
413	exact	Methylococcus	r__root|i__cellular_organisms|k__Bacteria|p__Proteobacteria|c__Gammaproteobacteria|o__Methylococcales|f__Methylococcaceae|g__Methylococcus
413496	exact	Cronobacter	r__root|i__cellular_organisms|k__Bacteria|p__Proteobacteria|c__Gammaproteobacteria|o__Enterobacteriales|f__Enterobacteriaceae|g__Cronobacter
413502	exact	Cronobacter turicensis	r__root|i__cellular_organisms|k__Bacteria|p__Proteobacteria|c__Gammaproteobacteria|o__Enterobacteriales|f__Enterobacteriaceae|g__Cronobacter|s__Cronobacter_turicensis
413810	exact	Halalkalicoccus jeotgali	r__root|i__cellular_organisms|k__Archaea|p__Euryarchaeota|c__Halobacteria|o__Halobacteriales|f__Halobacteriaceae|g__Halalkalicoccus|s__Halalkalicoccus_jeotgali
414	exact	Methylococcus capsulatus	r__root|i__cellular_organisms|k__Bacteria|p__Proteobacteria|c__Gammaproteobacteria|o__Methylococcales|f__Methylococcaceae|g__Methylococcus|s__Methylococcus_capsulatus
41431	exact	Cyanothece sp. PCC 8801	r__root|i__cellular_organisms|k__Bacteria|p__Cyanobacteria|o__Chroococcales|g__Cyanothece|s__Cyanothece_sp._PCC_8801
414877	exact	Catenulisporaceae	r__root|i__cellular_organisms|k__Bacteria|p__Actinobacteria|c__Actinobacteria|o__Actinomycetales|f__Catenulisporaceae
414878	exact	Catenulispora	r__root|i__cellular_organisms|k__Bacteria|p__Actinobacteria|c__Actinobacteria|o__Actinomycetales|f__Catenulisporaceae|g__Catenulispora
414999	exact	Opitutae	r__root|i__cellular_organisms|k__Bacteria|p__Verrucomicrobia|c__Opitutae
415000	exact	Opitutales	r__root|i__cellular_organisms|k__Bacteria|p__Verrucomicrobia|c__Opitutae|o__Opitutales
415001	exact	Puniceicoccales	r__root|i__cellular_organisms|k__Bacteria|p__Verrucomicrobia|c__Opitutae|o__Puniceicoccales
415002	exact	Puniceicoccaceae	r__root|i__cellular_organisms|k__Bacteria|p__Verrucomicrobia|c__Opitutae|o__Puniceicoccales|f__Puniceicoccaceae
415229	exact	Pseudoxanthomonas spadix	r__root|i__cellular_organisms|k__Bacteria|p__Proteobacteria|c__Gammaproteobacteria|o__Xanthomonadales|f__Xanthomonadaceae|g__Pseudoxanthomonas|s__Pseudoxanthomonas_spadix
416	exact	Methylomonas	r__root|i__cellular_organisms|k__Bacteria|p__Proteobacteria|c__Gammaproteobacteria|o__Methylococcales|f__Methylococcaceae|g__Methylomonas
416916	exact	Aggregatibacter	r__root|i__cellular_organisms|k__Bacteria|p__Proteobacteria|c__Gammaproteobacteria|o__Pasteurellales|f__Pasteurellaceae|g__Aggregatibacter
41707	exact	Lawsonia	r__root|i__cellular_organisms|k__Bacteria|p__Proteobacteria|c__Deltaproteobacteria|o__Desulfovibrionales|f__Desulfovibrionaceae|g__Lawsonia
417127	exact	Zunongwangia	r__root|i__cellular_organisms|k__Bacteria|p__Bacteroidetes|c__Flavobacteriia|o__Flavobacteriales|f__Flavobacteriaceae|g__Zunongwangia
41980	exact	Metallosphaera	r__root|i__cellular_organisms|k__Archaea|p__Crenarchaeota|c__Thermoprotei|o__Sulfolobales|f__Sulfolobaceae|g__Metallosphaera
42054	exact	Chromohalobacter	r__root|i__cellular_organisms|k__Bacteria|p__Proteobacteria|c__Gammaproteobacteria|o__Oceanospirillales|f__Halomonadaceae|g__Chromohalobacter
421	exact	Methylomonas methanica	r__root|i__cellular_organisms|k__Bacteria|p__Proteobacteria|c__Gammaproteobacteria|o__Methylococcales|f__Methylococcaceae|g__Methylomonas|s__Methylomonas_methanica
42255	exact	Rubrobacter	r__root|i__cellular_organisms|k__Bacteria|p__Actinobacteria|c__Actinobacteria|o__Rubrobacterales|f__Rubrobacteraceae|g__Rubrobacter
424182	exact	Rhizobium sp. IRBG74	r__root|i__cellular_organisms|k__Bacteria|p__Proteobacteria|c__Alphaproteobacteria|o__Rhizobiales|f__Rhizobiaceae|g__Rhizobium|s__Rhizobium_sp._IRBG74
42443	exact	Roseobacter litoralis	r__root|i__cellular_organisms|k__Bacteria|p__Proteobacteria|c__Alphaproteobacteria|o__Rhodobacterales|f__Rhodobacteraceae|g__Roseobacter|s__Roseobacter_litoralis
426114	exact	Thiomonas arsenitoxydans	r__root|i__cellular_organisms|k__Bacteria|p__Proteobacteria|c__Betaproteobacteria|o__Burkholderiales|g__Thiomonas|s__Thiomonas_arsenitoxydans
42837	exact	Ammonifex	r__root|i__cellular_organisms|k__Bacteria|p__Firmicutes|c__Clostridia|o__Thermoanaerobacterales|f__Thermoanaerobacteraceae|g__Ammonifex
42838	exact	Ammonifex degensii	r__root|i__cellular_organisms|k__Bacteria|p__Firmicutes|c__Clostridia|o__Thermoanaerobacterales|f__Thermoanaerobacteraceae|g__Ammonifex|s__Ammonifex_degensii
42862	exact	Rickettsia felis	r__root|i__cellular_organisms|k__Bacteria|p__Proteobacteria|c__Alphaproteobacteria|o__Rickettsiales|f__Rickettsiaceae|g__Rickettsia|s__Rickettsia_felis
42879	exact	Methanococcus aeolicus	r__root|i__cellular_organisms|k__Archaea|p__Euryarchaeota|c__Methanococci|o__Methanococcales|f__Methanococcaceae|g__Methanococcus|s__Methanococcus_aeolicus
43080	exact	Sulfolobus islandicus	r__root|i__cellular_organisms|k__Archaea|p__Crenarchaeota|c__Thermoprotei|o__Sulfolobales|f__Sulfolobaceae|g__Sulfolobus|s__Sulfolobus_islandicus
433	exact	Acetobacteraceae	r__root|i__cellular_organisms|k__Bacteria|p__Proteobacteria|c__Alphaproteobacteria|o__Rhodospirillales|f__Acetobacteraceae
43305	exact	Butyrivibrio proteoclasticus	r__root|i__cellular_organisms|k__Bacteria|p__Firmicutes|c__Clostridia|o__Clostridiales|f__Lachnospiraceae|g__Butyrivibrio|s__Butyrivibrio_proteoclasticus
434	exact	Acetobacter	r__root|i__cellular_organisms|k__Bacteria|p__Proteobacteria|c__Alphaproteobacteria|o__Rhodospirillales|f__Acetobacteraceae|g__Acetobacter
43668	exact	Brachybacterium	r__root|i__cellular_organisms|k__Bacteria|p__Actinobacteria|c__Actinobacteria|o__Actinomycetales|f__Dermabacteraceae|g__Brachybacterium
43669	exact	Brachybacterium faecium	r__root|i__cellular_organisms|k__Bacteria|p__Actinobacteria|c__Actinobacteria|o__Actinomycetales|f__Dermabacteraceae|g__Brachybacterium|s__Brachybacterium_faecium
43673	exact	Jonesia	r__root|i__cellular_organisms|k__Bacteria|p__Actinobacteria|c__Actinobacteria|o__Actinomycetales|f__Jonesiaceae|g__Jonesia
43674	exact	Jonesia denitrificans	r__root|i__cellular_organisms|k__Bacteria|p__Actinobacteria|c__Actinobacteria|o__Actinomycetales|f__Jonesiaceae|g__Jonesia|s__Jonesia_denitrificans
43675	exact	Rothia mucilaginosa	r__root|i__cellular_organisms|k__Bacteria|p__Actinobacteria|c__Actinobacteria|o__Actinomycetales|f__Micrococcaceae|g__Rothia|s__Rothia_mucilaginosa
43687	exact	Metallosphaera sedula	r__root|i__cellular_organisms|k__Archaea|p__Crenarchaeota|c__Thermoprotei|o__Sulfolobales|f__Sulfolobaceae|g__Metallosphaera|s__Metallosphaera_sedula
43767	exact	Rhodococcus equi	r__root|i__cellular_organisms|k__Bacteria|p__Actinobacteria|c__Actinobacteria|o__Actinomycetales|f__Nocardiaceae|g__Rhodococcus|s__Rhodococcus_equi
43770	exact	Corynebacterium striatum	r__root|i__cellular_organisms|k__Bacteria|p__Actinobacteria|c__Actinobacteria|o__Actinomycetales|f__Corynebacteriaceae|g__Corynebacterium|s__Corynebacterium_striatum
43771	exact	Corynebacterium urealyticum	r__root|i__cellular_organisms|k__Bacteria|p__Actinobacteria|c__Actinobacteria|o__Actinomycetales|f__Corynebacteriaceae|g__Corynebacterium|s__Corynebacterium_urealyticum
43773	exact	Syntrophus	r__root|i__cellular_organisms|k__Bacteria|p__Proteobacteria|c__Deltaproteobacteria|o__Syntrophobacterales|f__Syntrophaceae|g__Syntrophus
438	exact	Acetobacter pasteurianus	r__root|i__cellular_organisms|k__Bacteria|p__Proteobacteria|c__Alphaproteobacteria|o__Rhodospirillales|f__Acetobacteraceae|g__Acetobacter|s__Acetobacter_pasteurianus
43947	exact	Tolumonas	r__root|i__cellular_organisms|k__Bacteria|p__Proteobacteria|c__Gammaproteobacteria|o__Aeromonadales|f__Aeromonadaceae|g__Tolumonas
43948	exact	Tolumonas auensis	r__root|i__cellular_organisms|k__Bacteria|p__Proteobacteria|c__Gammaproteobacteria|o__Aeromonadales|f__Aeromonadaceae|g__Tolumonas|s__Tolumonas_auensis
43988	exact	Cyanothece	r__root|i__cellular_organisms|k__Bacteria|p__Cyanobacteria|o__Chroococcales|g__Cyanothece
43989	exact	Cyanothece sp. ATCC 51142	r__root|i__cellular_organisms|k__Bacteria|p__Cyanobacteria|o__Chroococcales|g__Cyanothece|s__Cyanothece_sp._ATCC_51142
44000	exact	Caldicellulosiruptor	r__root|i__cellular_organisms|k__Bacteria|p__Firmicutes|c__Clostridia|o__Thermoanaerobacterales|f__Thermoanaerobacterales_Family_III._Incertae_Sedis|g__Caldicellulosiruptor
44001	exact	Caldicellulosiruptor saccharolyticus	r__root|i__cellular_organisms|k__Bacteria|p__Firmicutes|c__Clostridia|o__Thermoanaerobacterales|f__Thermoanaerobacterales_Family_III._Incertae_Sedis|g__Caldicellulosiruptor|s__Caldicellulosiruptor_saccharolyticus
44013	exact	Polynucleobacter	r__root|i__cellular_organisms|k__Bacteria|p__Proteobacteria|c__Betaproteobacteria|o__Burkholderiales|f__Burkholderiaceae|g__Polynucleobacter
442430	exact	Coraliomargarita	r__root|i__cellular_organisms|k__Bacteria|p__Verrucomicrobia|c__Opitutae|o__Puniceicoccales|f__Puniceicoccaceae|g__Coraliomargarita
44249	exact	Paenibacillus	r__root|i__cellular_organisms|k__Bacteria|p__Firmicutes|c__Bacilli|o__Bacillales|f__Paenibacillaceae|g__Paenibacillus
44259	exact	Filifactor	r__root|i__cellular_organisms|k__Bacteria|p__Firmicutes|c__Clostridia|o__Clostridiales|f__Peptostreptococcaceae|g__Filifactor
44260	exact	Moorella	r__root|i__cellular_organisms|k__Bacteria|p__Firmicutes|c__Clostridia|o__Thermoanaerobacterales|f__Thermoanaerobacteraceae|g__Moorella
443144	exact	Geobacter sp. M21	r__root|i__cellular_organisms|k__Bacteria|p__Proteobacteria|c__Deltaproteobacteria|o__Desulfuromonadales|f__Geobacteraceae|g__Geobacter|s__Geobacter_sp._M21
444	exact	Legionellaceae	r__root|i__cellular_organisms|k__Bacteria|p__Proteobacteria|c__Gammaproteobacteria|o__Legionellales|f__Legionellaceae
44449	exact	Borrelia recurrentis	r__root|i__cellular_organisms|k__Bacteria|p__Spirochaetes|c__Spirochaetia|o__Spirochaetales|f__Spirochaetaceae|g__Borrelia|s__Borrelia_recurrentis
4447	exact	Liliopsida	r__root|i__cellular_organisms|k__Eukaryota|i__Viridiplantae|p__Streptophyta|c__Liliopsida
445	exact	Legionella	r__root|i__cellular_organisms|k__Bacteria|p__Proteobacteria|c__Gammaproteobacteria|o__Legionellales|f__Legionellaceae|g__Legionella
446	exact	Legionella pneumophila	r__root|i__cellular_organisms|k__Bacteria|p__Proteobacteria|c__Gammaproteobacteria|o__Legionellales|f__Legionellaceae|g__Legionella|s__Legionella_pneumophila
447217	exact	Anaeromyxobacter sp. K	r__root|i__cellular_organisms|k__Bacteria|p__Proteobacteria|c__Deltaproteobacteria|o__Myxococcales|f__Anaeromyxobacteraceae|g__Anaeromyxobacter|s__Anaeromyxobacter_sp._K
4479	exact	Poaceae	r__root|i__cellular_organisms|k__Eukaryota|i__Viridiplantae|p__Streptophyta|c__Liliopsida|o__Poales|f__Poaceae
449972	exact	Chelativorans	r__root|i__cellular_organisms|k__Bacteria|p__Proteobacteria|c__Alphaproteobacteria|o__Rhizobiales|f__Phyllobacteriaceae|g__Chelativorans
450	exact	Legionella longbeachae	r__root|i__cellular_organisms|k__Bacteria|p__Proteobacteria|c__Gammaproteobacteria|o__Legionellales|f__Legionellaceae|g__Legionella|s__Legionella_longbeachae
4527	exact	Oryza	r__root|i__cellular_organisms|k__Eukaryota|i__Viridiplantae|p__Streptophyta|c__Liliopsida|o__Poales|f__Poaceae|g__Oryza
4530	exact	Oryza sativa	r__root|i__cellular_organisms|k__Eukaryota|i__Viridiplantae|p__Streptophyta|c__Liliopsida|o__Poales|f__Poaceae|g__Oryza|s__Oryza_sativa
45361	exact	Mycoplasma conjunctivae	r__root|i__cellular_organisms|k__Bacteria|p__Tenericutes|c__Mollicutes|o__Mycoplasmatales|f__Mycoplasmataceae|g__Mycoplasma|s__Mycoplasma_conjunctivae
45401	exact	Hyphomicrobiaceae	r__root|i__cellular_organisms|k__Bacteria|p__Proteobacteria|c__Alphaproteobacteria|o__Rhizobiales|f__Hyphomicrobiaceae
45404	exact	Beijerinckiaceae	r__root|i__cellular_organisms|k__Bacteria|p__Proteobacteria|c__Alphaproteobacteria|o__Rhizobiales|f__Beijerinckiaceae
4555	exact	Setaria italica	r__root|i__cellular_organisms|k__Eukaryota|i__Viridiplantae|p__Streptophyta|c__Liliopsida|o__Poales|f__Poaceae|g__Setaria|s__Setaria_italica
456327	exact	Xanthomonas euvesicatoria	r__root|i__cellular_organisms|k__Bacteria|p__Proteobacteria|c__Gammaproteobacteria|o__Xanthomonadales|f__Xanthomonadaceae|g__Xanthomonas|s__Xanthomonas_euvesicatoria
4564	exact	Triticum	r__root|i__cellular_organisms|k__Eukaryota|i__Viridiplantae|p__Streptophyta|c__Liliopsida|o__Poales|f__Poaceae|g__Triticum
45662	exact	Desulfohalobium	r__root|i__cellular_organisms|k__Bacteria|p__Proteobacteria|c__Deltaproteobacteria|o__Desulfovibrionales|f__Desulfohalobiaceae|g__Desulfohalobium
45663	exact	Desulfohalobium retbaense	r__root|i__cellular_organisms|k__Bacteria|p__Proteobacteria|c__Deltaproteobacteria|o__Desulfovibrionales|f__Desulfohalobiaceae|g__Desulfohalobium|s__Desulfohalobium_retbaense
45667	exact	Halobacillus	r__root|i__cellular_organisms|k__Bacteria|p__Firmicutes|c__Bacilli|o__Bacillales|f__Bacillaceae|g__Halobacillus
4575	exact	Zea	r__root|i__cellular_organisms|k__Eukaryota|i__Viridiplantae|p__Streptophyta|c__Liliopsida|o__Poales|f__Poaceae|g__Zea
4577	exact	Zea mays	r__root|i__cellular_organisms|k__Eukaryota|i__Viridiplantae|p__Streptophyta|c__Liliopsida|o__Poales|f__Poaceae|g__Zea|s__Zea_mays
4583	exact	Cenchrus	r__root|i__cellular_organisms|k__Eukaryota|i__Viridiplantae|p__Streptophyta|c__Liliopsida|o__Poales|f__Poaceae|g__Cenchrus
461876	exact	Alkaliphilus oremlandii	r__root|i__cellular_organisms|k__Bacteria|p__Firmicutes|c__Clostridia|o__Clostridiales|f__Clostridiaceae|g__Alkaliphilus|s__Alkaliphilus_oremlandii
46254	exact	Oenococcus	r__root|i__cellular_organisms|k__Bacteria|p__Firmicutes|c__Bacilli|o__Lactobacillales|f__Leuconostocaceae|g__Oenococcus
46354	exact	Thermoanaerobacter wiegelii	r__root|i__cellular_organisms|k__Bacteria|p__Firmicutes|c__Clostridia|o__Thermoanaerobacterales|f__Thermoanaerobacteraceae|g__Thermoanaerobacter|s__Thermoanaerobacter_wiegelii
46355	exact	Spirochaeta africana	r__root|i__cellular_organisms|k__Bacteria|p__Spirochaetes|c__Spirochaetia|o__Spirochaetales|f__Spirochaetaceae|g__Spirochaeta|s__Spirochaeta_africana
46429	exact	Sphingobium chlorophenolicum	r__root|i__cellular_organisms|k__Bacteria|p__Proteobacteria|c__Alphaproteobacteria|o__Sphingomonadales|f__Sphingomonadaceae|g__Sphingobium|s__Sphingobium_chlorophenolicum
46541	exact	Thermosipho melanesiensis	r__root|i__cellular_organisms|k__Bacteria|p__Thermotogae|c__Thermotogae|o__Thermotogales|f__Thermotogaceae|g__Thermosipho|s__Thermosipho_melanesiensis
466152	exact	Singulisphaera	r__root|i__cellular_organisms|k__Bacteria|p__Planctomycetes|c__Planctomycetia|o__Planctomycetales|f__Planctomycetaceae|g__Singulisphaera
466153	exact	Singulisphaera acidiphila	r__root|i__cellular_organisms|k__Bacteria|p__Planctomycetes|c__Planctomycetia|o__Planctomycetales|f__Planctomycetaceae|g__Singulisphaera|s__Singulisphaera_acidiphila
468	exact	Moraxellaceae	r__root|i__cellular_organisms|k__Bacteria|p__Proteobacteria|c__Gammaproteobacteria|o__Pseudomonadales|f__Moraxellaceae
469	exact	Acinetobacter	r__root|i__cellular_organisms|k__Bacteria|p__Proteobacteria|c__Gammaproteobacteria|o__Pseudomonadales|f__Moraxellaceae|g__Acinetobacter
470	exact	Acinetobacter baumannii	r__root|i__cellular_organisms|k__Bacteria|p__Proteobacteria|c__Gammaproteobacteria|o__Pseudomonadales|f__Moraxellaceae|g__Acinetobacter|s__Acinetobacter_baumannii
470934	exact	Pantoea vagans	r__root|i__cellular_organisms|k__Bacteria|p__Proteobacteria|c__Gammaproteobacteria|o__Enterobacteriales|f__Enterobacteriaceae|g__Pantoea|s__Pantoea_vagans
471	exact	Acinetobacter calcoaceticus	r__root|i__cellular_organisms|k__Bacteria|p__Proteobacteria|c__Gammaproteobacteria|o__Pseudomonadales|f__Moraxellaceae|g__Acinetobacter|s__Acinetobacter_calcoaceticus
471223	exact	Geobacillus sp. WCH70	r__root|i__cellular_organisms|k__Bacteria|p__Firmicutes|c__Bacilli|o__Bacillales|f__Bacillaceae|g__Geobacillus|s__Geobacillus_sp._WCH70
471826	exact	Candidatus Desulforudis	r__root|i__cellular_organisms|k__Bacteria|p__Firmicutes|c__Clostridia|o__Clostridiales|f__Peptococcaceae|g__Candidatus_Desulforudis
471827	exact	Candidatus Desulforudis audaxviator	r__root|i__cellular_organisms|k__Bacteria|p__Firmicutes|c__Clostridia|o__Clostridiales|f__Peptococcaceae|g__Candidatus_Desulforudis|s__Candidatus_Desulforudis_audaxviator
47251	exact	Leptolyngbya	r__root|i__cellular_organisms|k__Bacteria|p__Cyanobacteria|o__Oscillatoriales|g__Leptolyngbya
47477	exact	Plasmid pAB49	r__root|i__other_sequences|s__Plasmid_pAB49
475	exact	Moraxella	r__root|i__cellular_organisms|k__Bacteria|p__Proteobacteria|c__Gammaproteobacteria|o__Pseudomonadales|f__Moraxellaceae|g__Moraxella
475087	exact	Methanosphaerula	r__root|i__cellular_organisms|k__Archaea|p__Euryarchaeota|c__Methanomicrobia|o__Methanomicrobiales|f__Methanoregulaceae|g__Methanosphaerula
475088	exact	Methanosphaerula palustris	r__root|i__cellular_organisms|k__Archaea|p__Euryarchaeota|c__Methanomicrobia|o__Methanomicrobiales|f__Methanoregulaceae|g__Methanosphaerula|s__Methanosphaerula_palustris
4751	exact	Fungi	r__root|i__cellular_organisms|k__Eukaryota|i__Fungi
4763	exact	Saprolegniales	r__root|i__cellular_organisms|k__Eukaryota|o__Saprolegniales
4764	exact	Saprolegniaceae	r__root|i__cellular_organisms|k__Eukaryota|o__Saprolegniales|f__Saprolegniaceae
47715	exact	Lactobacillus rhamnosus	r__root|i__cellular_organisms|k__Bacteria|p__Firmicutes|c__Bacilli|o__Lactobacillales|f__Lactobacillaceae|g__Lactobacillus|s__Lactobacillus_rhamnosus
4776	exact	Peronosporales	r__root|i__cellular_organisms|k__Eukaryota|o__Peronosporales
477693	exact	Desulfurococcus kamchatkensis	r__root|i__cellular_organisms|k__Archaea|p__Crenarchaeota|c__Thermoprotei|o__Desulfurococcales|f__Desulfurococcaceae|g__Desulfurococcus|s__Desulfurococcus_kamchatkensis
47770	exact	Lactobacillus crispatus	r__root|i__cellular_organisms|k__Bacteria|p__Firmicutes|c__Bacilli|o__Lactobacillales|f__Lactobacillaceae|g__Lactobacillus|s__Lactobacillus_crispatus
4783	exact	Phytophthora	r__root|i__cellular_organisms|k__Eukaryota|o__Peronosporales|g__Phytophthora
4787	exact	Phytophthora infestans	r__root|i__cellular_organisms|k__Eukaryota|o__Peronosporales|g__Phytophthora|s__Phytophthora_infestans
47879	exact	Pseudomonas corrugata	r__root|i__cellular_organisms|k__Bacteria|p__Proteobacteria|c__Gammaproteobacteria|o__Pseudomonadales|f__Pseudomonadaceae|g__Pseudomonas|s__Pseudomonas_corrugata
47880	exact	Pseudomonas fulva	r__root|i__cellular_organisms|k__Bacteria|p__Proteobacteria|c__Gammaproteobacteria|o__Pseudomonadales|f__Pseudomonadaceae|g__Pseudomonas|s__Pseudomonas_fulva
47883	exact	Pseudomonas synxantha	r__root|i__cellular_organisms|k__Bacteria|p__Proteobacteria|c__Gammaproteobacteria|o__Pseudomonadales|f__Pseudomonadaceae|g__Pseudomonas|s__Pseudomonas_synxantha
480	exact	Moraxella catarrhalis	r__root|i__cellular_organisms|k__Bacteria|p__Proteobacteria|c__Gammaproteobacteria|o__Pseudomonadales|f__Moraxellaceae|g__Moraxella|s__Moraxella_catarrhalis
481	exact	Neisseriaceae	r__root|i__cellular_organisms|k__Bacteria|p__Proteobacteria|c__Betaproteobacteria|o__Neisseriales|f__Neisseriaceae
481743	exact	Paenibacillus sp. Y412MC10	r__root|i__cellular_organisms|k__Bacteria|p__Firmicutes|c__Bacilli|o__Bacillales|f__Paenibacillaceae|g__Paenibacillus|s__Paenibacillus_sp._Y412MC10
482	exact	Neisseria	r__root|i__cellular_organisms|k__Bacteria|p__Proteobacteria|c__Betaproteobacteria|o__Neisseriales|f__Neisseriaceae|g__Neisseria
482564	exact	Oscillatoria nigro-viridis	r__root|i__cellular_organisms|k__Bacteria|p__Cyanobacteria|o__Oscillatoriales|g__Oscillatoria|s__Oscillatoria_nigro-viridis
482957	exact	Burkholderia lata	r__root|i__cellular_organisms|k__Bacteria|p__Proteobacteria|c__Betaproteobacteria|o__Burkholderiales|f__Burkholderiaceae|g__Burkholderia|s__Burkholderia_lata
484	exact	Neisseria flavescens	r__root|i__cellular_organisms|k__Bacteria|p__Proteobacteria|c__Betaproteobacteria|o__Neisseriales|f__Neisseriaceae|g__Neisseria|s__Neisseria_flavescens
48461	exact	Verrucomicrobiales	r__root|i__cellular_organisms|k__Bacteria|p__Verrucomicrobia|c__Verrucomicrobiae|o__Verrucomicrobiales
485	exact	Neisseria gonorrhoeae	r__root|i__cellular_organisms|k__Bacteria|p__Proteobacteria|c__Betaproteobacteria|o__Neisseriales|f__Neisseriaceae|g__Neisseria|s__Neisseria_gonorrhoeae
485255	exact	Natranaerobiaceae	r__root|i__cellular_organisms|k__Bacteria|p__Firmicutes|c__Clostridia|o__Natranaerobiales|f__Natranaerobiaceae
485256	exact	Natranaerobiales	r__root|i__cellular_organisms|k__Bacteria|p__Firmicutes|c__Clostridia|o__Natranaerobiales
486	exact	Neisseria lactamica	r__root|i__cellular_organisms|k__Bacteria|p__Proteobacteria|c__Betaproteobacteria|o__Neisseriales|f__Neisseriaceae|g__Neisseria|s__Neisseria_lactamica
487	exact	Neisseria meningitidis	r__root|i__cellular_organisms|k__Bacteria|p__Proteobacteria|c__Betaproteobacteria|o__Neisseriales|f__Neisseriaceae|g__Neisseria|s__Neisseria_meningitidis
48736	exact	Ralstonia	r__root|i__cellular_organisms|k__Bacteria|p__Proteobacteria|c__Betaproteobacteria|o__Burkholderiales|f__Burkholderiaceae|g__Ralstonia
4890	exact	Ascomycota	r__root|i__cellular_organisms|k__Eukaryota|i__Fungi|p__Ascomycota
4891	exact	Saccharomycetes	r__root|i__cellular_organisms|k__Eukaryota|i__Fungi|p__Ascomycota|c__Saccharomycetes
4892	exact	Saccharomycetales	r__root|i__cellular_organisms|k__Eukaryota|i__Fungi|p__Ascomycota|c__Saccharomycetes|o__Saccharomycetales
4893	exact	Saccharomycetaceae	r__root|i__cellular_organisms|k__Eukaryota|i__Fungi|p__Ascomycota|c__Saccharomycetes|o__Saccharomycetales|f__Saccharomycetaceae
48935	exact	Novosphingobium aromaticivorans	r__root|i__cellular_organisms|k__Bacteria|p__Proteobacteria|c__Alphaproteobacteria|o__Sphingomonadales|f__Sphingomonadaceae|g__Novosphingobium|s__Novosphingobium_aromaticivorans
49	exact	Polyangiaceae	r__root|i__cellular_organisms|k__Bacteria|p__Proteobacteria|c__Deltaproteobacteria|o__Myxococcales|f__Polyangiaceae
49009	exact	Myceliophthora	r__root|i__cellular_organisms|k__Eukaryota|i__Fungi|p__Ascomycota|c__Sordariomycetes|o__Sordariales|f__Chaetomiaceae|g__Myceliophthora
49082	exact	Candidatus Arthromitus	r__root|i__cellular_organisms|k__Bacteria|p__Firmicutes|c__Clostridia|o__Clostridiales|f__Clostridiaceae|g__Candidatus_Arthromitus
4930	exact	Saccharomyces	r__root|i__cellular_organisms|k__Eukaryota|i__Fungi|p__Ascomycota|c__Saccharomycetes|o__Saccharomycetales|f__Saccharomycetaceae|g__Saccharomyces
49319	exact	Rubrobacter xylanophilus	r__root|i__cellular_organisms|k__Bacteria|p__Actinobacteria|c__Actinobacteria|o__Rubrobacterales|f__Rubrobacteraceae|g__Rubrobacter|s__Rubrobacter_xylanophilus
4932	exact	Saccharomyces cerevisiae	r__root|i__cellular_organisms|k__Eukaryota|i__Fungi|p__Ascomycota|c__Saccharomycetes|o__Saccharomycetales|f__Saccharomycetaceae|g__Saccharomyces|s__Saccharomyces_cerevisiae
49338	exact	Desulfitobacterium hafniense	r__root|i__cellular_organisms|k__Bacteria|p__Firmicutes|c__Clostridia|o__Clostridiales|f__Peptococcaceae|g__Desulfitobacterium|s__Desulfitobacterium_hafniense
4951	exact	Yarrowia	r__root|i__cellular_organisms|k__Eukaryota|i__Fungi|p__Ascomycota|c__Saccharomycetes|o__Saccharomycetales|f__Dipodascaceae|g__Yarrowia
4952	exact	Yarrowia lipolytica	r__root|i__cellular_organisms|k__Eukaryota|i__Fungi|p__Ascomycota|c__Saccharomycetes|o__Saccharomycetales|f__Dipodascaceae|g__Yarrowia|s__Yarrowia_lipolytica
49546	exact	Flavobacteriaceae	r__root|i__cellular_organisms|k__Bacteria|p__Bacteroidetes|c__Flavobacteriia|o__Flavobacteriales|f__Flavobacteriaceae
497	exact	Psychrobacter	r__root|i__cellular_organisms|k__Bacteria|p__Proteobacteria|c__Gammaproteobacteria|o__Pseudomonadales|f__Moraxellaceae|g__Psychrobacter
497965	exact	Cyanothece sp. PCC 7822	r__root|i__cellular_organisms|k__Bacteria|p__Cyanobacteria|o__Chroococcales|g__Cyanothece|s__Cyanothece_sp._PCC_7822
498845	exact	Candidatus Korarchaeum	r__root|i__cellular_organisms|k__Archaea|p__Korarchaeota|g__Candidatus_Korarchaeum
498846	exact	Candidatus Korarchaeum cryptofilum	r__root|i__cellular_organisms|k__Archaea|p__Korarchaeota|g__Candidatus_Korarchaeum|s__Candidatus_Korarchaeum_cryptofilum
499	exact	Thermomicrobium	r__root|i__cellular_organisms|k__Bacteria|p__Chloroflexi|c__Thermomicrobia|o__Thermomicrobiales|f__Thermomicrobiaceae|g__Thermomicrobium
499228	exact	Tepidanaerobacter	r__root|i__cellular_organisms|k__Bacteria|p__Firmicutes|c__Clostridia|o__Thermoanaerobacterales|f__Thermoanaerobacteraceae|g__Tepidanaerobacter
499229	exact	Tepidanaerobacter acetatoxydans	r__root|i__cellular_organisms|k__Bacteria|p__Firmicutes|c__Clostridia|o__Thermoanaerobacterales|f__Thermoanaerobacteraceae|g__Tepidanaerobacter|s__Tepidanaerobacter_acetatoxydans
500	exact	Thermomicrobium roseum	r__root|i__cellular_organisms|k__Bacteria|p__Chloroflexi|c__Thermomicrobia|o__Thermomicrobiales|f__Thermomicrobiaceae|g__Thermomicrobium|s__Thermomicrobium_roseum
50052	exact	Mycoplasma crocodyli	r__root|i__cellular_organisms|k__Bacteria|p__Tenericutes|c__Mollicutes|o__Mycoplasmatales|f__Mycoplasmataceae|g__Mycoplasma|s__Mycoplasma_crocodyli
502394	exact	Deinococcus gobiensis	r__root|i__cellular_organisms|k__Bacteria|p__Deinococcus-Thermus|c__Deinococci|o__Deinococcales|f__Deinococcaceae|g__Deinococcus|s__Deinococcus_gobiensis
50514	exact	Solanum demissum	r__root|i__cellular_organisms|k__Eukaryota|i__Viridiplantae|p__Streptophyta|o__Solanales|f__Solanaceae|g__Solanum|s__Solanum_demissum
50557	exact	Insecta	r__root|i__cellular_organisms|k__Eukaryota|i__Metazoa|p__Arthropoda|c__Insecta
506	exact	Alcaligenaceae	r__root|i__cellular_organisms|k__Bacteria|p__Proteobacteria|c__Betaproteobacteria|o__Burkholderiales|f__Alcaligenaceae
508458	exact	Synergistetes	r__root|i__cellular_organisms|k__Bacteria|p__Synergistetes
511434	exact	Candidatus Azobacteroides	r__root|i__cellular_organisms|k__Bacteria|p__Bacteroidetes|c__Bacteroidia|o__Bacteroidales|g__Candidatus_Azobacteroides
511435	exact	Candidatus Azobacteroides pseudotrichonymphae	r__root|i__cellular_organisms|k__Bacteria|p__Bacteroidetes|c__Bacteroidia|o__Bacteroidales|g__Candidatus_Azobacteroides|s__Candidatus_Azobacteroides_pseudotrichonymphae
511678	exact	Aliivibrio	r__root|i__cellular_organisms|k__Bacteria|p__Proteobacteria|c__Gammaproteobacteria|o__Vibrionales|f__Vibrionaceae|g__Aliivibrio
511745	exact	Methylacidiphilum	r__root|i__cellular_organisms|k__Bacteria|p__Verrucomicrobia|o__Methylacidiphilales|f__Methylacidiphilaceae|g__Methylacidiphilum
511746	exact	Methylacidiphilum infernorum	r__root|i__cellular_organisms|k__Bacteria|p__Verrucomicrobia|o__Methylacidiphilales|f__Methylacidiphilaceae|g__Methylacidiphilum|s__Methylacidiphilum_infernorum
51196	exact	Syntrophobotulus	r__root|i__cellular_organisms|k__Bacteria|p__Firmicutes|c__Clostridia|o__Clostridiales|f__Peptococcaceae|g__Syntrophobotulus
51197	exact	Syntrophobotulus glycolicus	r__root|i__cellular_organisms|k__Bacteria|p__Firmicutes|c__Clostridia|o__Clostridiales|f__Peptococcaceae|g__Syntrophobotulus|s__Syntrophobotulus_glycolicus
51291	exact	Chlamydiales	r__root|i__cellular_organisms|k__Bacteria|p__Chlamydiae|c__Chlamydiia|o__Chlamydiales
5139	exact	Sordariales	r__root|i__cellular_organisms|k__Eukaryota|i__Fungi|p__Ascomycota|c__Sordariomycetes|o__Sordariales
5149	exact	Chaetomium	r__root|i__cellular_organisms|k__Eukaryota|i__Fungi|p__Ascomycota|c__Sordariomycetes|o__Sordariales|f__Chaetomiaceae|g__Chaetomium
51668	exact	Tetragenococcus	r__root|i__cellular_organisms|k__Bacteria|p__Firmicutes|c__Bacilli|o__Lactobacillales|f__Enterococcaceae|g__Tetragenococcus
51669	exact	Tetragenococcus halophilus	r__root|i__cellular_organisms|k__Bacteria|p__Firmicutes|c__Bacilli|o__Lactobacillales|f__Enterococcaceae|g__Tetragenococcus|s__Tetragenococcus_halophilus
517	exact	Bordetella	r__root|i__cellular_organisms|k__Bacteria|p__Proteobacteria|c__Betaproteobacteria|o__Burkholderiales|f__Alcaligenaceae|g__Bordetella
518	exact	Bordetella bronchiseptica	r__root|i__cellular_organisms|k__Bacteria|p__Proteobacteria|c__Betaproteobacteria|o__Burkholderiales|f__Alcaligenaceae|g__Bordetella|s__Bordetella_bronchiseptica
519	exact	Bordetella parapertussis	r__root|i__cellular_organisms|k__Bacteria|p__Proteobacteria|c__Betaproteobacteria|o__Burkholderiales|f__Alcaligenaceae|g__Bordetella|s__Bordetella_parapertussis
520	exact	Bordetella pertussis	r__root|i__cellular_organisms|k__Bacteria|p__Proteobacteria|c__Betaproteobacteria|o__Burkholderiales|f__Alcaligenaceae|g__Bordetella|s__Bordetella_pertussis
5204	exact	Basidiomycota	r__root|i__cellular_organisms|k__Eukaryota|i__Fungi|p__Basidiomycota
5206	exact	Filobasidiella	r__root|i__cellular_organisms|k__Eukaryota|i__Fungi|p__Basidiomycota|c__Tremellomycetes|o__Tremellales|f__Tremellaceae|g__Filobasidiella
5207	exact	Cryptococcus neoformans	r__root|i__cellular_organisms|k__Eukaryota|i__Fungi|p__Basidiomycota|c__Tremellomycetes|o__Tremellales|f__Tremellaceae|g__Filobasidiella|s__Cryptococcus_neoformans
521	exact	Bordetella avium	r__root|i__cellular_organisms|k__Bacteria|p__Proteobacteria|c__Betaproteobacteria|o__Burkholderiales|f__Alcaligenaceae|g__Bordetella|s__Bordetella_avium
5215	exact	Tremellaceae	r__root|i__cellular_organisms|k__Eukaryota|i__Fungi|p__Basidiomycota|c__Tremellomycetes|o__Tremellales|f__Tremellaceae
522	exact	Acidiphilium	r__root|i__cellular_organisms|k__Bacteria|p__Proteobacteria|c__Alphaproteobacteria|o__Rhodospirillales|f__Acetobacteraceae|g__Acidiphilium
5234	exact	Tremellales	r__root|i__cellular_organisms|k__Eukaryota|i__Fungi|p__Basidiomycota|c__Tremellomycetes|o__Tremellales
52584	exact	Brachyspira pilosicoli	r__root|i__cellular_organisms|k__Bacteria|p__Spirochaetes|c__Spirochaetia|o__Spirochaetales|f__Brachyspiraceae|g__Brachyspira|s__Brachyspira_pilosicoli
52766	exact	Caldicellulosiruptor lactoaceticus	r__root|i__cellular_organisms|k__Bacteria|p__Firmicutes|c__Clostridia|o__Thermoanaerobacterales|f__Thermoanaerobacterales_Family_III._Incertae_Sedis|g__Caldicellulosiruptor|s__Caldicellulosiruptor_lactoaceticus
52959	exact	Polaribacter	r__root|i__cellular_organisms|k__Bacteria|p__Bacteroidetes|c__Flavobacteriia|o__Flavobacteriales|f__Flavobacteriaceae|g__Polaribacter
52972	exact	Polaromonas	r__root|i__cellular_organisms|k__Bacteria|p__Proteobacteria|c__Betaproteobacteria|o__Burkholderiales|f__Comamonadaceae|g__Polaromonas
531813	exact	Pelagibacterium halotolerans	r__root|i__cellular_organisms|k__Bacteria|p__Proteobacteria|c__Alphaproteobacteria|o__Rhizobiales|f__Hyphomicrobiaceae|g__Pelagibacterium|s__Pelagibacterium_halotolerans
532	exact	Beijerinckia	r__root|i__cellular_organisms|k__Bacteria|p__Proteobacteria|c__Alphaproteobacteria|o__Rhizobiales|f__Beijerinckiaceae|g__Beijerinckia
53246	exact	Pseudoalteromonas	r__root|i__cellular_organisms|k__Bacteria|p__Proteobacteria|c__Gammaproteobacteria|o__Alteromonadales|f__Pseudoalteromonadaceae|g__Pseudoalteromonas
533	exact	Beijerinckia indica	r__root|i__cellular_organisms|k__Bacteria|p__Proteobacteria|c__Alphaproteobacteria|o__Rhizobiales|f__Beijerinckiaceae|g__Beijerinckia|s__Beijerinckia_indica
53335	exact	Pantoea	r__root|i__cellular_organisms|k__Bacteria|p__Proteobacteria|c__Gammaproteobacteria|o__Enterobacteriales|f__Enterobacteriaceae|g__Pantoea
53357	exact	Intrasporangium	r__root|i__cellular_organisms|k__Bacteria|p__Actinobacteria|c__Actinobacteria|o__Actinomycetales|f__Intrasporangiaceae|g__Intrasporangium
53358	exact	Intrasporangium calvum	r__root|i__cellular_organisms|k__Bacteria|p__Actinobacteria|c__Actinobacteria|o__Actinomycetales|f__Intrasporangiaceae|g__Intrasporangium|s__Intrasporangium_calvum
53413	exact	Xanthomonas axonopodis	r__root|i__cellular_organisms|k__Bacteria|p__Proteobacteria|c__Gammaproteobacteria|o__Xanthomonadales|f__Xanthomonadaceae|g__Xanthomonas|s__Xanthomonas_axonopodis
53433	exact	Halanaerobiales	r__root|i__cellular_organisms|k__Bacteria|p__Firmicutes|c__Clostridia|o__Halanaerobiales
53460	exact	Nakamurella	r__root|i__cellular_organisms|k__Bacteria|p__Actinobacteria|c__Actinobacteria|o__Actinomycetales|f__Nakamurellaceae|g__Nakamurella
53461	exact	Nakamurella multipartita	r__root|i__cellular_organisms|k__Bacteria|p__Actinobacteria|c__Actinobacteria|o__Actinomycetales|f__Nakamurellaceae|g__Nakamurella|s__Nakamurella_multipartita
53572	exact	Deferribacter	r__root|i__cellular_organisms|k__Bacteria|p__Deferribacteres|c__Deferribacteres|o__Deferribacterales|f__Deferribacteraceae|g__Deferribacter
536018	exact	Mesorhizobium australicum	r__root|i__cellular_organisms|k__Bacteria|p__Proteobacteria|c__Alphaproteobacteria|o__Rhizobiales|f__Phyllobacteriaceae|g__Mesorhizobium|s__Mesorhizobium_australicum
53945	exact	Octadecabacter	r__root|i__cellular_organisms|k__Bacteria|p__Proteobacteria|c__Alphaproteobacteria|o__Rhodobacterales|f__Rhodobacteraceae|g__Octadecabacter
53946	exact	Octadecabacter arcticus	r__root|i__cellular_organisms|k__Bacteria|p__Proteobacteria|c__Alphaproteobacteria|o__Rhodobacterales|f__Rhodobacteraceae|g__Octadecabacter|s__Octadecabacter_arcticus
541	exact	Zymomonas	r__root|i__cellular_organisms|k__Bacteria|p__Proteobacteria|c__Alphaproteobacteria|o__Sphingomonadales|f__Sphingomonadaceae|g__Zymomonas
541000	exact	Ruminococcaceae	r__root|i__cellular_organisms|k__Bacteria|p__Firmicutes|c__Clostridia|o__Clostridiales|f__Ruminococcaceae
54120	exact	Methanolacinia petrolearia	r__root|i__cellular_organisms|k__Archaea|p__Euryarchaeota|c__Methanomicrobia|o__Methanomicrobiales|f__Methanomicrobiaceae|g__Methanolacinia|s__Methanolacinia_petrolearia
542	exact	Zymomonas mobilis	r__root|i__cellular_organisms|k__Bacteria|p__Proteobacteria|c__Alphaproteobacteria|o__Sphingomonadales|f__Sphingomonadaceae|g__Zymomonas|s__Zymomonas_mobilis
54253	exact	Thermosphaera	r__root|i__cellular_organisms|k__Archaea|p__Crenarchaeota|c__Thermoprotei|o__Desulfurococcales|f__Desulfurococcaceae|g__Thermosphaera
54254	exact	Thermosphaera aggregans	r__root|i__cellular_organisms|k__Archaea|p__Crenarchaeota|c__Thermoprotei|o__Desulfurococcales|f__Desulfurococcaceae|g__Thermosphaera|s__Thermosphaera_aggregans
54258	exact	Ignicoccus	r__root|i__cellular_organisms|k__Archaea|p__Crenarchaeota|c__Thermoprotei|o__Desulfurococcales|f__Desulfurococcaceae|g__Ignicoccus
54291	exact	Raoultella ornithinolytica	r__root|i__cellular_organisms|k__Bacteria|p__Proteobacteria|c__Gammaproteobacteria|o__Enterobacteriales|f__Enterobacteriaceae|g__Raoultella|s__Raoultella_ornithinolytica
543	exact	Enterobacteriaceae	r__root|i__cellular_organisms|k__Bacteria|p__Proteobacteria|c__Gammaproteobacteria|o__Enterobacteriales|f__Enterobacteriaceae
543371	exact	Thermoanaerobacterales Family III. Incertae Sedis	r__root|i__cellular_organisms|k__Bacteria|p__Firmicutes|c__Clostridia|o__Thermoanaerobacterales|f__Thermoanaerobacterales_Family_III._Incertae_Sedis
543372	exact	Thermoanaerobacterales Family IV. Incertae Sedis	r__root|i__cellular_organisms|k__Bacteria|p__Firmicutes|c__Clostridia|o__Thermoanaerobacterales|f__Thermoanaerobacterales_Family_IV._Incertae_Sedis
544	exact	Citrobacter	r__root|i__cellular_organisms|k__Bacteria|p__Proteobacteria|c__Gammaproteobacteria|o__Enterobacteriales|f__Enterobacteriaceae|g__Citrobacter
544448	exact	Tenericutes	r__root|i__cellular_organisms|k__Bacteria|p__Tenericutes
545	exact	Citrobacter koseri	r__root|i__cellular_organisms|k__Bacteria|p__Proteobacteria|c__Gammaproteobacteria|o__Enterobacteriales|f__Enterobacteriaceae|g__Citrobacter|s__Citrobacter_koseri
546	exact	Citrobacter freundii	r__root|i__cellular_organisms|k__Bacteria|p__Proteobacteria|c__Gammaproteobacteria|o__Enterobacteriales|f__Enterobacteriaceae|g__Citrobacter|s__Citrobacter_freundii
547	exact	Enterobacter	r__root|i__cellular_organisms|k__Bacteria|p__Proteobacteria|c__Gammaproteobacteria|o__Enterobacteriales|f__Enterobacteriaceae|g__Enterobacter
54736	exact	Salmonella bongori	r__root|i__cellular_organisms|k__Bacteria|p__Proteobacteria|c__Gammaproteobacteria|o__Enterobacteriales|f__Enterobacteriaceae|g__Salmonella|s__Salmonella_bongori
548	exact	Enterobacter aerogenes	r__root|i__cellular_organisms|k__Bacteria|p__Proteobacteria|c__Gammaproteobacteria|o__Enterobacteriales|f__Enterobacteriaceae|g__Enterobacter|s__Enterobacter_aerogenes
548681	exact	Herpesvirales	r__root|i__Viruses|o__Herpesvirales
550	exact	Enterobacter cloacae	r__root|i__cellular_organisms|k__Bacteria|p__Proteobacteria|c__Gammaproteobacteria|o__Enterobacteriales|f__Enterobacteriaceae|g__Enterobacter|s__Enterobacter_cloacae
55080	exact	Brevibacillus	r__root|i__cellular_organisms|k__Bacteria|p__Firmicutes|c__Bacilli|o__Bacillales|f__Paenibacillaceae|g__Brevibacillus
551	exact	Erwinia	r__root|i__cellular_organisms|k__Bacteria|p__Proteobacteria|c__Gammaproteobacteria|o__Enterobacteriales|f__Enterobacteriaceae|g__Erwinia
55148	exact	Deinococcus proteolyticus	r__root|i__cellular_organisms|k__Bacteria|p__Deinococcus-Thermus|c__Deinococci|o__Deinococcales|f__Deinococcaceae|g__Deinococcus|s__Deinococcus_proteolyticus
551759	exact	Aromatoleum	r__root|i__cellular_organisms|k__Bacteria|p__Proteobacteria|c__Betaproteobacteria|o__Rhodocyclales|f__Rhodocyclaceae|g__Aromatoleum
551760	exact	Aromatoleum aromaticum	r__root|i__cellular_organisms|k__Bacteria|p__Proteobacteria|c__Betaproteobacteria|o__Rhodocyclales|f__Rhodocyclaceae|g__Aromatoleum|s__Aromatoleum_aromaticum
55193	exact	Malassezia	r__root|i__cellular_organisms|k__Eukaryota|i__Fungi|p__Basidiomycota|c__Malasseziomycetes|o__Malasseziales|f__Malasseziaceae|g__Malassezia
552	exact	Erwinia amylovora	r__root|i__cellular_organisms|k__Bacteria|p__Proteobacteria|c__Gammaproteobacteria|o__Enterobacteriales|f__Enterobacteriaceae|g__Erwinia|s__Erwinia_amylovora
55206	exact	Spirochaeta smaragdinae	r__root|i__cellular_organisms|k__Bacteria|p__Spirochaetes|c__Spirochaetia|o__Spirochaetales|f__Spirochaetaceae|g__Spirochaeta|s__Spirochaeta_smaragdinae
55208	exact	Pectobacterium wasabiae	r__root|i__cellular_organisms|k__Bacteria|p__Proteobacteria|c__Gammaproteobacteria|o__Enterobacteriales|f__Enterobacteriaceae|g__Pectobacterium|s__Pectobacterium_wasabiae
552810	exact	Dehalogenimonas lykanthroporepellens	r__root|i__cellular_organisms|k__Bacteria|p__Chloroflexi|c__Dehalococcoidia|g__Dehalogenimonas|s__Dehalogenimonas_lykanthroporepellens
553	exact	Pantoea ananatis	r__root|i__cellular_organisms|k__Bacteria|p__Proteobacteria|c__Gammaproteobacteria|o__Enterobacteriales|f__Enterobacteriaceae|g__Pantoea|s__Pantoea_ananatis
554	exact	Pectobacterium carotovorum	r__root|i__cellular_organisms|k__Bacteria|p__Proteobacteria|c__Gammaproteobacteria|o__Enterobacteriales|f__Enterobacteriaceae|g__Pectobacterium|s__Pectobacterium_carotovorum
55601	exact	Vibrio anguillarum	r__root|i__cellular_organisms|k__Bacteria|p__Proteobacteria|c__Gammaproteobacteria|o__Vibrionales|f__Vibrionaceae|g__Vibrio|s__Vibrio_anguillarum
55802	exact	Thermococcus barophilus	r__root|i__cellular_organisms|k__Archaea|p__Euryarchaeota|c__Thermococci|o__Thermococcales|f__Thermococcaceae|g__Thermococcus|s__Thermococcus_barophilus
558314	exact	Desulfurobacteriaceae	r__root|i__cellular_organisms|k__Bacteria|p__Aquificae|c__Aquificae|o__Desulfurobacteriales|f__Desulfurobacteriaceae
56	exact	Sorangium cellulosum	r__root|i__cellular_organisms|k__Bacteria|p__Proteobacteria|c__Deltaproteobacteria|o__Myxococcales|f__Polyangiaceae|g__Sorangium|s__Sorangium_cellulosum
561	exact	Escherichia	r__root|i__cellular_organisms|k__Bacteria|p__Proteobacteria|c__Gammaproteobacteria|o__Enterobacteriales|f__Enterobacteriaceae|g__Escherichia
562	exact	Escherichia coli	r__root|i__cellular_organisms|k__Bacteria|p__Proteobacteria|c__Gammaproteobacteria|o__Enterobacteriales|f__Enterobacteriaceae|g__Escherichia|s__Escherichia_coli
563	exact	Shimwellia blattae	r__root|i__cellular_organisms|k__Bacteria|p__Proteobacteria|c__Gammaproteobacteria|o__Enterobacteriales|f__Enterobacteriaceae|g__Shimwellia|s__Shimwellia_blattae
563177	exact	Acidianus hospitalis	r__root|i__cellular_organisms|k__Archaea|p__Crenarchaeota|c__Thermoprotei|o__Sulfolobales|f__Sulfolobaceae|g__Acidianus|s__Acidianus_hospitalis
563798	exact	Cyclobacteriaceae	r__root|i__cellular_organisms|k__Bacteria|p__Bacteroidetes|c__Cytophagia|o__Cytophagales|f__Cyclobacteriaceae
563835	exact	Chitinophagaceae	r__root|i__cellular_organisms|k__Bacteria|p__Bacteroidetes|c__Sphingobacteriia|o__Sphingobacteriales|f__Chitinophagaceae
563843	exact	Rhodothermaceae	r__root|i__cellular_organisms|k__Bacteria|p__Bacteroidetes|o__Bacteroidetes_Order_II._Incertae_sedis|f__Rhodothermaceae
564	exact	Escherichia fergusonii	r__root|i__cellular_organisms|k__Bacteria|p__Proteobacteria|c__Gammaproteobacteria|o__Enterobacteriales|f__Enterobacteriaceae|g__Escherichia|s__Escherichia_fergusonii
565	exact	Escherichia hermannii	r__root|i__cellular_organisms|k__Bacteria|p__Proteobacteria|c__Gammaproteobacteria|o__Enterobacteriales|f__Enterobacteriaceae|g__Escherichia|s__Escherichia_hermannii
56635	exact	Aeropyrum	r__root|i__cellular_organisms|k__Archaea|p__Crenarchaeota|c__Thermoprotei|o__Desulfurococcales|f__Desulfurococcaceae|g__Aeropyrum
56636	exact	Aeropyrum pernix	r__root|i__cellular_organisms|k__Archaea|p__Crenarchaeota|c__Thermoprotei|o__Desulfurococcales|f__Desulfurococcaceae|g__Aeropyrum|s__Aeropyrum_pernix
56812	exact	Shewanella frigidimarina	r__root|i__cellular_organisms|k__Bacteria|p__Proteobacteria|c__Gammaproteobacteria|o__Alteromonadales|f__Shewanellaceae|g__Shewanella|s__Shewanella_frigidimarina
568394	exact	Pseudogulbenkiania	r__root|i__cellular_organisms|k__Bacteria|p__Proteobacteria|c__Betaproteobacteria|o__Neisseriales|f__Chromobacteriaceae|g__Pseudogulbenkiania
568987	exact	Candidatus Hamiltonella	r__root|i__cellular_organisms|k__Bacteria|p__Proteobacteria|c__Gammaproteobacteria|o__Enterobacteriales|f__Enterobacteriaceae|g__Candidatus_Hamiltonella
570	exact	Klebsiella	r__root|i__cellular_organisms|k__Bacteria|p__Proteobacteria|c__Gammaproteobacteria|o__Enterobacteriales|f__Enterobacteriaceae|g__Klebsiella
571	exact	Klebsiella oxytoca	r__root|i__cellular_organisms|k__Bacteria|p__Proteobacteria|c__Gammaproteobacteria|o__Enterobacteriales|f__Enterobacteriaceae|g__Klebsiella|s__Klebsiella_oxytoca
572511	exact	Blautia	r__root|i__cellular_organisms|k__Bacteria|p__Firmicutes|c__Clostridia|o__Clostridiales|f__Lachnospiraceae|g__Blautia
573	exact	Klebsiella pneumoniae	r__root|i__cellular_organisms|k__Bacteria|p__Proteobacteria|c__Gammaproteobacteria|o__Enterobacteriales|f__Enterobacteriaceae|g__Klebsiella|s__Klebsiella_pneumoniae
573591	exact	Stenotrophomonas phage S1	r__root|i__Viruses|o__Caudovirales|f__Siphoviridae|s__Stenotrophomonas_phage_S1
57493	exact	Kocuria	r__root|i__cellular_organisms|k__Bacteria|p__Actinobacteria|c__Actinobacteria|o__Actinomycetales|f__Micrococcaceae|g__Kocuria
57499	exact	Kytococcus	r__root|i__cellular_organisms|k__Bacteria|p__Actinobacteria|c__Actinobacteria|o__Actinomycetales|f__Dermacoccaceae|g__Kytococcus
575200	exact	Corynebacterium maris	r__root|i__cellular_organisms|k__Bacteria|p__Actinobacteria|c__Actinobacteria|o__Actinomycetales|f__Corynebacteriaceae|g__Corynebacterium|s__Corynebacterium_maris
576610	exact	Polynucleobacter necessarius	r__root|i__cellular_organisms|k__Bacteria|p__Proteobacteria|c__Betaproteobacteria|o__Burkholderiales|f__Burkholderiaceae|g__Polynucleobacter|s__Polynucleobacter_necessarius
577	exact	Raoultella terrigena	r__root|i__cellular_organisms|k__Bacteria|p__Proteobacteria|c__Gammaproteobacteria|o__Enterobacteriales|f__Enterobacteriaceae|g__Raoultella|s__Raoultella_terrigena
57723	exact	Acidobacteria	r__root|i__cellular_organisms|k__Bacteria|p__Acidobacteria
57975	exact	Burkholderia thailandensis	r__root|i__cellular_organisms|k__Bacteria|p__Proteobacteria|c__Betaproteobacteria|o__Burkholderiales|f__Burkholderiaceae|g__Burkholderia|s__Burkholderia_thailandensis
580165	exact	Bacillus cytotoxicus	r__root|i__cellular_organisms|k__Bacteria|p__Firmicutes|c__Bacilli|o__Bacillales|f__Bacillaceae|g__Bacillus|s__Bacillus_cytotoxicus
581103	exact	Geobacillus sp. Y4.1MC1	r__root|i__cellular_organisms|k__Bacteria|p__Firmicutes|c__Bacilli|o__Bacillales|f__Bacillaceae|g__Geobacillus|s__Geobacillus_sp._Y4.1MC1
58138	exact	Desulfotomaculum acetoxidans	r__root|i__cellular_organisms|k__Bacteria|p__Firmicutes|c__Clostridia|o__Clostridiales|f__Peptococcaceae|g__Desulfotomaculum|s__Desulfotomaculum_acetoxidans
58180	exact	Desulfovibrio alaskensis	r__root|i__cellular_organisms|k__Bacteria|p__Proteobacteria|c__Deltaproteobacteria|o__Desulfovibrionales|f__Desulfovibrionaceae|g__Desulfovibrio|s__Desulfovibrio_alaskensis
583	exact	Proteus	r__root|i__cellular_organisms|k__Bacteria|p__Proteobacteria|c__Gammaproteobacteria|o__Enterobacteriales|f__Enterobacteriaceae|g__Proteus
583357	exact	Thermoanaerobacter mathranii	r__root|i__cellular_organisms|k__Bacteria|p__Firmicutes|c__Clostridia|o__Thermoanaerobacterales|f__Thermoanaerobacteraceae|g__Thermoanaerobacter|s__Thermoanaerobacter_mathranii
584	exact	Proteus mirabilis	r__root|i__cellular_organisms|k__Bacteria|p__Proteobacteria|c__Gammaproteobacteria|o__Enterobacteriales|f__Enterobacteriaceae|g__Proteus|s__Proteus_mirabilis
586	exact	Providencia	r__root|i__cellular_organisms|k__Bacteria|p__Proteobacteria|c__Gammaproteobacteria|o__Enterobacteriales|f__Enterobacteriaceae|g__Providencia
588	exact	Providencia stuartii	r__root|i__cellular_organisms|k__Bacteria|p__Proteobacteria|c__Gammaproteobacteria|o__Enterobacteriales|f__Enterobacteriaceae|g__Providencia|s__Providencia_stuartii
588673	exact	Solirubrobacterales	r__root|i__cellular_organisms|k__Bacteria|p__Actinobacteria|c__Actinobacteria|o__Solirubrobacterales
590	exact	Salmonella	r__root|i__cellular_organisms|k__Bacteria|p__Proteobacteria|c__Gammaproteobacteria|o__Enterobacteriales|f__Enterobacteriaceae|g__Salmonella
592316	exact	Pantoea sp. At-9b	r__root|i__cellular_organisms|k__Bacteria|p__Proteobacteria|c__Gammaproteobacteria|o__Enterobacteriales|f__Enterobacteriaceae|g__Pantoea|s__Pantoea_sp._At-9b
59600	exact	Cellulophaga algicola	r__root|i__cellular_organisms|k__Bacteria|p__Bacteroidetes|c__Flavobacteriia|o__Flavobacteriales|f__Flavobacteriaceae|g__Cellulophaga|s__Cellulophaga_algicola
59753	exact	Alcanivorax	r__root|i__cellular_organisms|k__Bacteria|p__Proteobacteria|c__Gammaproteobacteria|o__Oceanospirillales|f__Alcanivoracaceae|g__Alcanivorax
59754	exact	Alcanivorax borkumensis	r__root|i__cellular_organisms|k__Bacteria|p__Proteobacteria|c__Gammaproteobacteria|o__Oceanospirillales|f__Alcanivoracaceae|g__Alcanivorax|s__Alcanivorax_borkumensis
6	exact	Azorhizobium	r__root|i__cellular_organisms|k__Bacteria|p__Proteobacteria|c__Alphaproteobacteria|o__Rhizobiales|f__Xanthobacteraceae|g__Azorhizobium
60217	exact	Shewanella violacea	r__root|i__cellular_organisms|k__Bacteria|p__Proteobacteria|c__Gammaproteobacteria|o__Alteromonadales|f__Shewanellaceae|g__Shewanella|s__Shewanella_violacea
6029	exact	Microsporidia	r__root|i__cellular_organisms|k__Eukaryota|i__Fungi|p__Microsporidia
60478	exact	Shewanella amazonensis	r__root|i__cellular_organisms|k__Bacteria|p__Proteobacteria|c__Gammaproteobacteria|o__Alteromonadales|f__Shewanellaceae|g__Shewanella|s__Shewanella_amazonensis
60480	exact	Shewanella sp. MR-4	r__root|i__cellular_organisms|k__Bacteria|p__Proteobacteria|c__Gammaproteobacteria|o__Alteromonadales|f__Shewanellaceae|g__Shewanella|s__Shewanella_sp._MR-4
60481	exact	Shewanella sp. MR-7	r__root|i__cellular_organisms|k__Bacteria|p__Proteobacteria|c__Gammaproteobacteria|o__Alteromonadales|f__Shewanellaceae|g__Shewanella|s__Shewanella_sp._MR-7
60552	exact	Burkholderia vietnamiensis	r__root|i__cellular_organisms|k__Bacteria|p__Proteobacteria|c__Betaproteobacteria|o__Burkholderiales|f__Burkholderiaceae|g__Burkholderia|s__Burkholderia_vietnamiensis
60890	exact	Phaeobacter gallaeciensis	r__root|i__cellular_organisms|k__Bacteria|p__Proteobacteria|c__Alphaproteobacteria|o__Rhodobacterales|f__Rhodobacteraceae|g__Phaeobacter|s__Phaeobacter_gallaeciensis
60892	exact	Desulfobacca	r__root|i__cellular_organisms|k__Bacteria|p__Proteobacteria|c__Deltaproteobacteria|o__Syntrophobacterales|f__Syntrophaceae|g__Desulfobacca
60893	exact	Desulfobacca acetoxidans	r__root|i__cellular_organisms|k__Bacteria|p__Proteobacteria|c__Deltaproteobacteria|o__Syntrophobacterales|f__Syntrophaceae|g__Desulfobacca|s__Desulfobacca_acetoxidans
60919	exact	Sanguibacter	r__root|i__cellular_organisms|k__Bacteria|p__Actinobacteria|c__Actinobacteria|o__Actinomycetales|f__Sanguibacteraceae|g__Sanguibacter
60920	exact	Sanguibacter keddieii	r__root|i__cellular_organisms|k__Bacteria|p__Actinobacteria|c__Actinobacteria|o__Actinomycetales|f__Sanguibacteraceae|g__Sanguibacter|s__Sanguibacter_keddieii
60961	exact	Shewanella woodyi	r__root|i__cellular_organisms|k__Bacteria|p__Proteobacteria|c__Gammaproteobacteria|o__Alteromonadales|f__Shewanellaceae|g__Shewanella|s__Shewanella_woodyi
613	exact	Serratia	r__root|i__cellular_organisms|k__Bacteria|p__Proteobacteria|c__Gammaproteobacteria|o__Enterobacteriales|f__Enterobacteriaceae|g__Serratia
614	exact	Serratia liquefaciens	r__root|i__cellular_organisms|k__Bacteria|p__Proteobacteria|c__Gammaproteobacteria|o__Enterobacteriales|f__Enterobacteriaceae|g__Serratia|s__Serratia_liquefaciens
61434	exact	Dehalococcoides	r__root|i__cellular_organisms|k__Bacteria|p__Chloroflexi|c__Dehalococcoidia|o__Dehalococcoidales|f__Dehalococcoidaceae|g__Dehalococcoides
61435	exact	Dehalococcoides mccartyi	r__root|i__cellular_organisms|k__Bacteria|p__Chloroflexi|c__Dehalococcoidia|o__Dehalococcoidales|f__Dehalococcoidaceae|g__Dehalococcoides|s__Dehalococcoides_mccartyi
615	exact	Serratia marcescens	r__root|i__cellular_organisms|k__Bacteria|p__Proteobacteria|c__Gammaproteobacteria|o__Enterobacteriales|f__Enterobacteriaceae|g__Serratia|s__Serratia_marcescens
61645	exact	Enterobacter asburiae	r__root|i__cellular_organisms|k__Bacteria|p__Proteobacteria|c__Gammaproteobacteria|o__Enterobacteriales|f__Enterobacteriaceae|g__Enterobacter|s__Enterobacter_asburiae
620	exact	Shigella	r__root|i__cellular_organisms|k__Bacteria|p__Proteobacteria|c__Gammaproteobacteria|o__Enterobacteriales|f__Enterobacteriaceae|g__Shigella
621	exact	Shigella boydii	r__root|i__cellular_organisms|k__Bacteria|p__Proteobacteria|c__Gammaproteobacteria|o__Enterobacteriales|f__Enterobacteriaceae|g__Shigella|s__Shigella_boydii
62140	exact	Acidiphilium multivorum	r__root|i__cellular_organisms|k__Bacteria|p__Proteobacteria|c__Alphaproteobacteria|o__Rhodospirillales|f__Acetobacteraceae|g__Acidiphilium|s__Acidiphilium_multivorum
622	exact	Shigella dysenteriae	r__root|i__cellular_organisms|k__Bacteria|p__Proteobacteria|c__Gammaproteobacteria|o__Enterobacteriales|f__Enterobacteriaceae|g__Shigella|s__Shigella_dysenteriae
623	exact	Shigella flexneri	r__root|i__cellular_organisms|k__Bacteria|p__Proteobacteria|c__Gammaproteobacteria|o__Enterobacteriales|f__Enterobacteriaceae|g__Shigella|s__Shigella_flexneri
6231	exact	Nematoda	r__root|i__cellular_organisms|k__Eukaryota|i__Metazoa|p__Nematoda
62320	exact	Haloterrigena turkmenica	r__root|i__cellular_organisms|k__Archaea|p__Euryarchaeota|c__Halobacteria|o__Halobacteriales|f__Halobacteriaceae|g__Haloterrigena|s__Haloterrigena_turkmenica
62322	exact	Shewanella baltica	r__root|i__cellular_organisms|k__Bacteria|p__Proteobacteria|c__Gammaproteobacteria|o__Alteromonadales|f__Shewanellaceae|g__Shewanella|s__Shewanella_baltica
6236	exact	Rhabditida	r__root|i__cellular_organisms|k__Eukaryota|i__Metazoa|p__Nematoda|c__Chromadorea|o__Rhabditida
6237	exact	Caenorhabditis	r__root|i__cellular_organisms|k__Eukaryota|i__Metazoa|p__Nematoda|c__Chromadorea|o__Rhabditida|f__Rhabditidae|g__Caenorhabditis
624	exact	Shigella sonnei	r__root|i__cellular_organisms|k__Bacteria|p__Proteobacteria|c__Gammaproteobacteria|o__Enterobacteriales|f__Enterobacteriaceae|g__Shigella|s__Shigella_sonnei
6243	exact	Rhabditidae	r__root|i__cellular_organisms|k__Eukaryota|i__Metazoa|p__Nematoda|c__Chromadorea|o__Rhabditida|f__Rhabditidae
626	exact	Xenorhabdus	r__root|i__cellular_organisms|k__Bacteria|p__Proteobacteria|c__Gammaproteobacteria|o__Enterobacteriales|f__Enterobacteriaceae|g__Xenorhabdus
629	exact	Yersinia	r__root|i__cellular_organisms|k__Bacteria|p__Proteobacteria|c__Gammaproteobacteria|o__Enterobacteriales|f__Enterobacteriaceae|g__Yersinia
62977	exact	Acinetobacter sp. ADP1	r__root|i__cellular_organisms|k__Bacteria|p__Proteobacteria|c__Gammaproteobacteria|o__Pseudomonadales|f__Moraxellaceae|g__Acinetobacter|s__Acinetobacter_sp._ADP1
630	exact	Yersinia enterocolitica	r__root|i__cellular_organisms|k__Bacteria|p__Proteobacteria|c__Gammaproteobacteria|o__Enterobacteriales|f__Enterobacteriaceae|g__Yersinia|s__Yersinia_enterocolitica
63186	exact	Zobellia galactanivorans	r__root|i__cellular_organisms|k__Bacteria|p__Bacteroidetes|c__Flavobacteriia|o__Flavobacteriales|f__Flavobacteriaceae|g__Zobellia|s__Zobellia_galactanivorans
632	exact	Yersinia pestis	r__root|i__cellular_organisms|k__Bacteria|p__Proteobacteria|c__Gammaproteobacteria|o__Enterobacteriales|f__Enterobacteriaceae|g__Yersinia|s__Yersinia_pestis
633	exact	Yersinia pseudotuberculosis	r__root|i__cellular_organisms|k__Bacteria|p__Proteobacteria|c__Gammaproteobacteria|o__Enterobacteriales|f__Enterobacteriaceae|g__Yersinia|s__Yersinia_pseudotuberculosis
635	exact	Edwardsiella	r__root|i__cellular_organisms|k__Bacteria|p__Proteobacteria|c__Gammaproteobacteria|o__Enterobacteriales|f__Enterobacteriaceae|g__Edwardsiella
636	exact	Edwardsiella tarda	r__root|i__cellular_organisms|k__Bacteria|p__Proteobacteria|c__Gammaproteobacteria|o__Enterobacteriales|f__Enterobacteriaceae|g__Edwardsiella|s__Edwardsiella_tarda
63612	exact	Sodalis glossinidius	r__root|i__cellular_organisms|k__Bacteria|p__Proteobacteria|c__Gammaproteobacteria|o__Enterobacteriales|f__Enterobacteriaceae|g__Sodalis|s__Sodalis_glossinidius
63742	exact	Natrialba	r__root|i__cellular_organisms|k__Archaea|p__Euryarchaeota|c__Halobacteria|o__Halobacteriales|f__Halobacteriaceae|g__Natrialba
640511	exact	Burkholderia sp. CCGE1002	r__root|i__cellular_organisms|k__Bacteria|p__Proteobacteria|c__Betaproteobacteria|o__Burkholderiales|f__Burkholderiaceae|g__Burkholderia|s__Burkholderia_sp._CCGE1002
640512	exact	Burkholderia sp. CCGE1003	r__root|i__cellular_organisms|k__Bacteria|p__Proteobacteria|c__Betaproteobacteria|o__Burkholderiales|f__Burkholderiaceae|g__Burkholderia|s__Burkholderia_sp._CCGE1003
641	exact	Vibrionaceae	r__root|i__cellular_organisms|k__Bacteria|p__Proteobacteria|c__Gammaproteobacteria|o__Vibrionales|f__Vibrionaceae
64159	exact	Desulfurobacterium	r__root|i__cellular_organisms|k__Bacteria|p__Aquificae|c__Aquificae|o__Desulfurobacteriales|f__Desulfurobacteriaceae|g__Desulfurobacterium
64160	exact	Desulfurobacterium thermolithotrophum	r__root|i__cellular_organisms|k__Bacteria|p__Aquificae|c__Aquificae|o__Desulfurobacteriales|f__Desulfurobacteriaceae|g__Desulfurobacterium|s__Desulfurobacterium_thermolithotrophum
642	exact	Aeromonas	r__root|i__cellular_organisms|k__Bacteria|p__Proteobacteria|c__Gammaproteobacteria|o__Aeromonadales|f__Aeromonadaceae|g__Aeromonas
644281	exact	Methanocaldococcus sp. FS406-22	r__root|i__cellular_organisms|k__Archaea|p__Euryarchaeota|c__Methanococci|o__Methanococcales|f__Methanocaldococcaceae|g__Methanocaldococcus|s__Methanocaldococcus_sp._FS406-22
6447	exact	Mollusca	r__root|i__cellular_organisms|k__Eukaryota|i__Metazoa|p__Mollusca
64471	exact	Synechococcus sp. CC9311	r__root|i__cellular_organisms|k__Bacteria|p__Cyanobacteria|o__Chroococcales|g__Synechococcus|s__Synechococcus_sp._CC9311
6448	exact	Gastropoda	r__root|i__cellular_organisms|k__Eukaryota|i__Metazoa|p__Mollusca|c__Gastropoda
645	exact	Aeromonas salmonicida	r__root|i__cellular_organisms|k__Bacteria|p__Proteobacteria|c__Gammaproteobacteria|o__Aeromonadales|f__Aeromonadaceae|g__Aeromonas|s__Aeromonas_salmonicida
648	exact	Aeromonas caviae	r__root|i__cellular_organisms|k__Bacteria|p__Proteobacteria|c__Gammaproteobacteria|o__Aeromonadales|f__Aeromonadaceae|g__Aeromonas|s__Aeromonas_caviae
648800	exact	Solibacillus	r__root|i__cellular_organisms|k__Bacteria|p__Firmicutes|c__Bacilli|o__Bacillales|f__Planococcaceae|g__Solibacillus
64898	exact	Aquificaceae	r__root|i__cellular_organisms|k__Bacteria|p__Aquificae|c__Aquificae|o__Aquificales|f__Aquificaceae
649775	exact	Synergistia	r__root|i__cellular_organisms|k__Bacteria|p__Synergistetes|c__Synergistia
649776	exact	Synergistales	r__root|i__cellular_organisms|k__Bacteria|p__Synergistetes|c__Synergistia|o__Synergistales
649777	exact	Synergistaceae	r__root|i__cellular_organisms|k__Bacteria|p__Synergistetes|c__Synergistia|o__Synergistales|f__Synergistaceae
6498	exact	Aplysiidae	r__root|i__cellular_organisms|k__Eukaryota|i__Metazoa|p__Mollusca|c__Gastropoda|f__Aplysiidae
6499	exact	Aplysia	r__root|i__cellular_organisms|k__Eukaryota|i__Metazoa|p__Mollusca|c__Gastropoda|f__Aplysiidae|g__Aplysia
6500	exact	Aplysia californica	r__root|i__cellular_organisms|k__Eukaryota|i__Metazoa|p__Mollusca|c__Gastropoda|f__Aplysiidae|g__Aplysia|s__Aplysia_californica
65058	exact	Corynebacterium ulcerans	r__root|i__cellular_organisms|k__Bacteria|p__Actinobacteria|c__Actinobacteria|o__Actinomycetales|f__Corynebacteriaceae|g__Corynebacterium|s__Corynebacterium_ulcerans
651143	exact	Fibrella aestuarina	r__root|i__cellular_organisms|k__Bacteria|p__Bacteroidetes|c__Cytophagia|o__Cytophagales|f__Cytophagaceae|g__Fibrella|s__Fibrella_aestuarina
651456	exact	Kosmotoga	r__root|i__cellular_organisms|k__Bacteria|p__Thermotogae|c__Thermotogae|o__Thermotogales|f__Thermotogaceae|g__Kosmotoga
651457	exact	Kosmotoga olearia	r__root|i__cellular_organisms|k__Bacteria|p__Thermotogae|c__Thermotogae|o__Thermotogales|f__Thermotogaceae|g__Kosmotoga|s__Kosmotoga_olearia
65355	exact	Albuginaceae	r__root|i__cellular_organisms|k__Eukaryota|o__Albuginales|f__Albuginaceae
65356	exact	Albugo	r__root|i__cellular_organisms|k__Eukaryota|o__Albuginales|f__Albuginaceae|g__Albugo
65393	exact	Cyanothece sp. PCC 7424	r__root|i__cellular_organisms|k__Bacteria|p__Cyanobacteria|o__Chroococcales|g__Cyanothece|s__Cyanothece_sp._PCC_7424
653948	exact	Albugo laibachii	r__root|i__cellular_organisms|k__Eukaryota|o__Albuginales|f__Albuginaceae|g__Albugo|s__Albugo_laibachii
654	exact	Aeromonas veronii	r__root|i__cellular_organisms|k__Bacteria|p__Proteobacteria|c__Gammaproteobacteria|o__Aeromonadales|f__Aeromonadaceae|g__Aeromonas|s__Aeromonas_veronii
65551	exact	Meiothermus	r__root|i__cellular_organisms|k__Bacteria|p__Deinococcus-Thermus|c__Deinococci|o__Thermales|f__Thermaceae|g__Meiothermus
657	exact	Photobacterium	r__root|i__cellular_organisms|k__Bacteria|p__Proteobacteria|c__Gammaproteobacteria|o__Vibrionales|f__Vibrionaceae|g__Photobacterium
657310	exact	Enterococcus sp. 7L76	r__root|i__cellular_organisms|k__Bacteria|p__Firmicutes|c__Bacilli|o__Lactobacillales|f__Enterococcaceae|g__Enterococcus|s__Enterococcus_sp._7L76
658061	exact	Candidatus Koribacter	r__root|i__cellular_organisms|k__Bacteria|p__Acidobacteria|c__Acidobacteriia|o__Acidobacteriales|f__Acidobacteriaceae|g__Candidatus_Koribacter
658062	exact	Candidatus Koribacter versatilis	r__root|i__cellular_organisms|k__Bacteria|p__Acidobacteria|c__Acidobacteriia|o__Acidobacteriales|f__Acidobacteriaceae|g__Candidatus_Koribacter|s__Candidatus_Koribacter_versatilis
65842	exact	Fibrobacteres	r__root|i__cellular_organisms|k__Bacteria|p__Fibrobacteres
66084	exact	Wolbachia sp. wRi	r__root|i__cellular_organisms|k__Bacteria|p__Proteobacteria|c__Alphaproteobacteria|o__Rickettsiales|f__Anaplasmataceae|g__Wolbachia|s__Wolbachia_sp._wRi
662	exact	Vibrio	r__root|i__cellular_organisms|k__Bacteria|p__Proteobacteria|c__Gammaproteobacteria|o__Vibrionales|f__Vibrionaceae|g__Vibrio
66219	exact	Lachnoclostridium phytofermentans	r__root|i__cellular_organisms|k__Bacteria|p__Firmicutes|c__Clostridia|o__Clostridiales|f__Lachnospiraceae|g__Lachnoclostridium|s__Lachnoclostridium_phytofermentans
663	exact	Vibrio alginolyticus	r__root|i__cellular_organisms|k__Bacteria|p__Proteobacteria|c__Gammaproteobacteria|o__Vibrionales|f__Vibrionaceae|g__Vibrio|s__Vibrio_alginolyticus
6656	exact	Arthropoda	r__root|i__cellular_organisms|k__Eukaryota|i__Metazoa|p__Arthropoda
666	exact	Vibrio cholerae	r__root|i__cellular_organisms|k__Bacteria|p__Proteobacteria|c__Gammaproteobacteria|o__Vibrionales|f__Vibrionaceae|g__Vibrio|s__Vibrio_cholerae
670	exact	Vibrio parahaemolyticus	r__root|i__cellular_organisms|k__Bacteria|p__Proteobacteria|c__Gammaproteobacteria|o__Vibrionales|f__Vibrionaceae|g__Vibrio|s__Vibrio_parahaemolyticus
670486	exact	Dehalogenimonas	r__root|i__cellular_organisms|k__Bacteria|p__Chloroflexi|c__Dehalococcoidia|g__Dehalogenimonas
672	exact	Vibrio vulnificus	r__root|i__cellular_organisms|k__Bacteria|p__Proteobacteria|c__Gammaproteobacteria|o__Vibrionales|f__Vibrionaceae|g__Vibrio|s__Vibrio_vulnificus
67572	exact	Psychromonas	r__root|i__cellular_organisms|k__Bacteria|p__Proteobacteria|c__Gammaproteobacteria|o__Alteromonadales|f__Psychromonadaceae|g__Psychromonas
67780	exact	Edwardsiella ictaluri	r__root|i__cellular_organisms|k__Bacteria|p__Proteobacteria|c__Gammaproteobacteria|o__Enterobacteriales|f__Enterobacteriaceae|g__Edwardsiella|s__Edwardsiella_ictaluri
67799	exact	Thermodesulfobacteria	r__root|i__cellular_organisms|k__Bacteria|p__Thermodesulfobacteria
67825	exact	Citrobacter rodentium	r__root|i__cellular_organisms|k__Bacteria|p__Proteobacteria|c__Gammaproteobacteria|o__Enterobacteriales|f__Enterobacteriaceae|g__Citrobacter|s__Citrobacter_rodentium
67854	exact	Actinobacillus succinogenes	r__root|i__cellular_organisms|k__Bacteria|p__Proteobacteria|c__Gammaproteobacteria|o__Pasteurellales|f__Pasteurellaceae|g__Actinobacillus|s__Actinobacillus_succinogenes
678944	exact	Staphylococcus sp. 693-7	r__root|i__cellular_organisms|k__Bacteria|p__Firmicutes|c__Bacilli|o__Bacillales|f__Staphylococcaceae|g__Staphylococcus|s__Staphylococcus_sp._693-7
680	exact	Vibrio campbellii	r__root|i__cellular_organisms|k__Bacteria|p__Proteobacteria|c__Gammaproteobacteria|o__Vibrionales|f__Vibrionaceae|g__Vibrio|s__Vibrio_campbellii
68280	exact	Streptomyces violaceusniger	r__root|i__cellular_organisms|k__Bacteria|p__Actinobacteria|c__Actinobacteria|o__Actinomycetales|f__Streptomycetaceae|g__Streptomyces|s__Streptomyces_violaceusniger
68287	exact	Mesorhizobium	r__root|i__cellular_organisms|k__Bacteria|p__Proteobacteria|c__Alphaproteobacteria|o__Rhizobiales|f__Phyllobacteriaceae|g__Mesorhizobium
68288	exact	Cyclobacterium	r__root|i__cellular_organisms|k__Bacteria|p__Bacteroidetes|c__Cytophagia|o__Cytophagales|f__Cyclobacteriaceae|g__Cyclobacterium
68295	exact	Thermoanaerobacterales	r__root|i__cellular_organisms|k__Bacteria|p__Firmicutes|c__Clostridia|o__Thermoanaerobacterales
68297	exact	Dictyoglomi	r__root|i__cellular_organisms|k__Bacteria|p__Dictyoglomi
68298	exact	Syntrophomonadaceae	r__root|i__cellular_organisms|k__Bacteria|p__Firmicutes|c__Clostridia|o__Clostridiales|f__Syntrophomonadaceae
68335	exact	Coprothermobacter	r__root|i__cellular_organisms|k__Bacteria|p__Firmicutes|c__Clostridia|o__Thermoanaerobacterales|f__Thermodesulfobiaceae|g__Coprothermobacter
68337	exact	Deferribacteres	r__root|i__cellular_organisms|k__Bacteria|p__Deferribacteres|c__Deferribacteres
68909	exact	Deinococcus geothermalis	r__root|i__cellular_organisms|k__Bacteria|p__Deinococcus-Thermus|c__Deinococci|o__Deinococcales|f__Deinococcaceae|g__Deinococcus|s__Deinococcus_geothermalis
68933	exact	Thermales	r__root|i__cellular_organisms|k__Bacteria|p__Deinococcus-Thermus|c__Deinococci|o__Thermales
69277	exact	Phyllobacteriaceae	r__root|i__cellular_organisms|k__Bacteria|p__Proteobacteria|c__Alphaproteobacteria|o__Rhizobiales|f__Phyllobacteriaceae
693444	exact	Enterobacteriaceae bacterium strain FGI 57	r__root|i__cellular_organisms|k__Bacteria|p__Proteobacteria|c__Gammaproteobacteria|o__Enterobacteriales|f__Enterobacteriaceae|s__Enterobacteriaceae_bacterium_strain_FGI_57
69474	exact	Orientia	r__root|i__cellular_organisms|k__Bacteria|p__Proteobacteria|c__Alphaproteobacteria|o__Rickettsiales|f__Rickettsiaceae|g__Orientia
69499	exact	Petrotoga mobilis	r__root|i__cellular_organisms|k__Bacteria|p__Thermotogae|c__Thermotogae|o__Thermotogales|f__Thermotogaceae|g__Petrotoga|s__Petrotoga_mobilis
69525	exact	Natrinema pellirubrum	r__root|i__cellular_organisms|k__Archaea|p__Euryarchaeota|c__Halobacteria|o__Halobacteriales|f__Halobacteriaceae|g__Natrinema|s__Natrinema_pellirubrum
69541	exact	Desulfuromonadales	r__root|i__cellular_organisms|k__Bacteria|p__Proteobacteria|c__Deltaproteobacteria|o__Desulfuromonadales
69657	exact	Hyphomonadaceae	r__root|i__cellular_organisms|k__Bacteria|p__Proteobacteria|c__Alphaproteobacteria|o__Rhodobacterales|f__Hyphomonadaceae
69823	exact	Selenomonas sputigena	r__root|i__cellular_organisms|k__Bacteria|p__Firmicutes|c__Negativicutes|o__Selenomonadales|f__Veillonellaceae|g__Selenomonas|s__Selenomonas_sputigena
69965	exact	Macrococcus	r__root|i__cellular_organisms|k__Bacteria|p__Firmicutes|c__Bacilli|o__Bacillales|f__Staphylococcaceae|g__Macrococcus
69966	exact	Macrococcus caseolyticus	r__root|i__cellular_organisms|k__Bacteria|p__Firmicutes|c__Bacilli|o__Bacillales|f__Staphylococcaceae|g__Macrococcus|s__Macrococcus_caseolyticus
7	exact	Azorhizobium caulinodans	r__root|i__cellular_organisms|k__Bacteria|p__Proteobacteria|c__Alphaproteobacteria|o__Rhizobiales|f__Xanthobacteraceae|g__Azorhizobium|s__Azorhizobium_caulinodans
702113	exact	Novosphingobium sp. PP1Y	r__root|i__cellular_organisms|k__Bacteria|p__Proteobacteria|c__Alphaproteobacteria|o__Sphingomonadales|f__Sphingomonadaceae|g__Novosphingobium|s__Novosphingobium_sp._PP1Y
7041	exact	Coleoptera	r__root|i__cellular_organisms|k__Eukaryota|i__Metazoa|p__Arthropoda|c__Insecta|o__Coleoptera
7042	exact	Curculionidae	r__root|i__cellular_organisms|k__Eukaryota|i__Metazoa|p__Arthropoda|c__Insecta|o__Coleoptera|f__Curculionidae
70864	exact	Shewanella pealeana	r__root|i__cellular_organisms|k__Bacteria|p__Proteobacteria|c__Gammaproteobacteria|o__Alteromonadales|f__Shewanellaceae|g__Shewanella|s__Shewanella_pealeana
712	exact	Pasteurellaceae	r__root|i__cellular_organisms|k__Bacteria|p__Proteobacteria|c__Gammaproteobacteria|o__Pasteurellales|f__Pasteurellaceae
71239	exact	Cucurbitales	r__root|i__cellular_organisms|k__Eukaryota|i__Viridiplantae|p__Streptophyta|o__Cucurbitales
713	exact	Actinobacillus	r__root|i__cellular_organisms|k__Bacteria|p__Proteobacteria|c__Gammaproteobacteria|o__Pasteurellales|f__Pasteurellaceae|g__Actinobacillus
71366	exact	Staphylococcus phage PVL	r__root|i__Viruses|o__Caudovirales|f__Siphoviridae|s__Staphylococcus_phage_PVL
714	exact	Aggregatibacter actinomycetemcomitans	r__root|i__cellular_organisms|k__Bacteria|p__Proteobacteria|c__Gammaproteobacteria|o__Pasteurellales|f__Pasteurellaceae|g__Aggregatibacter|s__Aggregatibacter_actinomycetemcomitans
7147	exact	Diptera	r__root|i__cellular_organisms|k__Eukaryota|i__Metazoa|p__Arthropoda|c__Insecta|o__Diptera
715451	exact	Alteromonas sp. SN2	r__root|i__cellular_organisms|k__Bacteria|p__Proteobacteria|c__Gammaproteobacteria|o__Alteromonadales|f__Alteromonadaceae|g__Alteromonas|s__Alteromonas_sp._SN2
7157	exact	Culicidae	r__root|i__cellular_organisms|k__Eukaryota|i__Metazoa|p__Arthropoda|c__Insecta|o__Diptera|f__Culicidae
71666	exact	Waddlia	r__root|i__cellular_organisms|k__Bacteria|p__Chlamydiae|c__Chlamydiia|o__Chlamydiales|f__Waddliaceae|g__Waddlia
71667	exact	Waddlia chondrophila	r__root|i__cellular_organisms|k__Bacteria|p__Chlamydiae|c__Chlamydiia|o__Chlamydiales|f__Waddliaceae|g__Waddlia|s__Waddlia_chondrophila
7176	exact	Culex quinquefasciatus	r__root|i__cellular_organisms|k__Eukaryota|i__Metazoa|p__Arthropoda|c__Insecta|o__Diptera|f__Culicidae|g__Culex|s__Culex_quinquefasciatus
717609	exact	Caldicellulosiruptor obsidiansis	r__root|i__cellular_organisms|k__Bacteria|p__Firmicutes|c__Clostridia|o__Thermoanaerobacterales|f__Thermoanaerobacterales_Family_III._Incertae_Sedis|g__Caldicellulosiruptor|s__Caldicellulosiruptor_obsidiansis
717963	exact	Methylacidiphilales	r__root|i__cellular_organisms|k__Bacteria|p__Verrucomicrobia|o__Methylacidiphilales
717964	exact	Methylacidiphilaceae	r__root|i__cellular_organisms|k__Bacteria|p__Verrucomicrobia|o__Methylacidiphilales|f__Methylacidiphilaceae
72000	exact	Kocuria rhizophila	r__root|i__cellular_organisms|k__Bacteria|p__Actinobacteria|c__Actinobacteria|o__Actinomycetales|f__Micrococcaceae|g__Kocuria|s__Kocuria_rhizophila
72025	exact	Fabales	r__root|i__cellular_organisms|k__Eukaryota|i__Viridiplantae|p__Streptophyta|o__Fabales
7211	exact	Tephritidae	r__root|i__cellular_organisms|k__Eukaryota|i__Metazoa|p__Arthropoda|c__Insecta|o__Diptera|f__Tephritidae
7213	exact	Ceratitis capitata	r__root|i__cellular_organisms|k__Eukaryota|i__Metazoa|p__Arthropoda|c__Insecta|o__Diptera|f__Tephritidae|g__Ceratitis|s__Ceratitis_capitata
721785	exact	Acidovorax ebreus	r__root|i__cellular_organisms|k__Bacteria|p__Proteobacteria|c__Betaproteobacteria|o__Burkholderiales|f__Comamonadaceae|g__Acidovorax|s__Acidovorax_ebreus
72273	exact	Thiotrichales	r__root|i__cellular_organisms|k__Bacteria|p__Proteobacteria|c__Gammaproteobacteria|o__Thiotrichales
72274	exact	Pseudomonadales	r__root|i__cellular_organisms|k__Bacteria|p__Proteobacteria|c__Gammaproteobacteria|o__Pseudomonadales
72275	exact	Alteromonadaceae	r__root|i__cellular_organisms|k__Bacteria|p__Proteobacteria|c__Gammaproteobacteria|o__Alteromonadales|f__Alteromonadaceae
72276	exact	Ectothiorhodospiraceae	r__root|i__cellular_organisms|k__Bacteria|p__Proteobacteria|c__Gammaproteobacteria|o__Chromatiales|f__Ectothiorhodospiraceae
72293	exact	Helicobacteraceae	r__root|i__cellular_organisms|k__Bacteria|p__Proteobacteria|c__Epsilonproteobacteria|o__Campylobacterales|f__Helicobacteraceae
72294	exact	Campylobacteraceae	r__root|i__cellular_organisms|k__Bacteria|p__Proteobacteria|c__Epsilonproteobacteria|o__Campylobacterales|f__Campylobacteraceae
724	exact	Haemophilus	r__root|i__cellular_organisms|k__Bacteria|p__Proteobacteria|c__Gammaproteobacteria|o__Pasteurellales|f__Pasteurellaceae|g__Haemophilus
727	exact	Haemophilus influenzae	r__root|i__cellular_organisms|k__Bacteria|p__Proteobacteria|c__Gammaproteobacteria|o__Pasteurellales|f__Pasteurellaceae|g__Haemophilus|s__Haemophilus_influenzae
729	exact	Haemophilus parainfluenzae	r__root|i__cellular_organisms|k__Bacteria|p__Proteobacteria|c__Gammaproteobacteria|o__Pasteurellales|f__Pasteurellaceae|g__Haemophilus|s__Haemophilus_parainfluenzae
73029	exact	Dechloromonas	r__root|i__cellular_organisms|k__Bacteria|p__Proteobacteria|c__Betaproteobacteria|o__Rhodocyclales|f__Rhodocyclaceae|g__Dechloromonas
731	exact	Histophilus somni	r__root|i__cellular_organisms|k__Bacteria|p__Proteobacteria|c__Gammaproteobacteria|o__Pasteurellales|f__Pasteurellaceae|g__Histophilus|s__Histophilus_somni
732	exact	Aggregatibacter aphrophilus	r__root|i__cellular_organisms|k__Bacteria|p__Proteobacteria|c__Gammaproteobacteria|o__Pasteurellales|f__Pasteurellaceae|g__Aggregatibacter|s__Aggregatibacter_aphrophilus
73913	exact	Methanocaldococcus vulcanius	r__root|i__cellular_organisms|k__Archaea|p__Euryarchaeota|c__Methanococci|o__Methanococcales|f__Methanocaldococcaceae|g__Methanocaldococcus|s__Methanocaldococcus_vulcanius
74109	exact	Photobacterium profundum	r__root|i__cellular_organisms|k__Bacteria|p__Proteobacteria|c__Gammaproteobacteria|o__Vibrionales|f__Vibrionaceae|g__Photobacterium|s__Photobacterium_profundum
74201	exact	Verrucomicrobia	r__root|i__cellular_organisms|k__Bacteria|p__Verrucomicrobia
742013	exact	Delftia sp. Cs1-4	r__root|i__cellular_organisms|k__Bacteria|p__Proteobacteria|c__Betaproteobacteria|o__Burkholderiales|f__Comamonadaceae|g__Delftia|s__Delftia_sp._Cs1-4
742845	exact	Malasseziaceae	r__root|i__cellular_organisms|k__Eukaryota|i__Fungi|p__Basidiomycota|c__Malasseziomycetes|o__Malasseziales|f__Malasseziaceae
74313	exact	Brevundimonas subvibrioides	r__root|i__cellular_organisms|k__Bacteria|p__Proteobacteria|c__Alphaproteobacteria|o__Caulobacterales|f__Caulobacteraceae|g__Brevundimonas|s__Brevundimonas_subvibrioides
74317	exact	Maricaulis	r__root|i__cellular_organisms|k__Bacteria|p__Proteobacteria|c__Alphaproteobacteria|o__Rhodobacterales|f__Hyphomonadaceae|g__Maricaulis
74318	exact	Maricaulis maris	r__root|i__cellular_organisms|k__Bacteria|p__Proteobacteria|c__Alphaproteobacteria|o__Rhodobacterales|f__Hyphomonadaceae|g__Maricaulis|s__Maricaulis_maris
745	exact	Pasteurella	r__root|i__cellular_organisms|k__Bacteria|p__Proteobacteria|c__Gammaproteobacteria|o__Pasteurellales|f__Pasteurellaceae|g__Pasteurella
747	exact	Pasteurella multocida	r__root|i__cellular_organisms|k__Bacteria|p__Proteobacteria|c__Gammaproteobacteria|o__Pasteurellales|f__Pasteurellaceae|g__Pasteurella|s__Pasteurella_multocida
74712	exact	Frankiaceae	r__root|i__cellular_organisms|k__Bacteria|p__Actinobacteria|c__Actinobacteria|o__Actinomycetales|f__Frankiaceae
748280	exact	Pseudogulbenkiania sp. NH8B	r__root|i__cellular_organisms|k__Bacteria|p__Proteobacteria|c__Betaproteobacteria|o__Neisseriales|f__Chromobacteriaceae|g__Pseudogulbenkiania|s__Pseudogulbenkiania_sp._NH8B
74968	exact	Ferroplasma	r__root|i__cellular_organisms|k__Archaea|p__Euryarchaeota|c__Thermoplasmata|o__Thermoplasmatales|f__Ferroplasmaceae|g__Ferroplasma
75	exact	Caulobacter	r__root|i__cellular_organisms|k__Bacteria|p__Proteobacteria|c__Alphaproteobacteria|o__Caulobacterales|f__Caulobacteraceae|g__Caulobacter
750	exact	Gallibacterium anatis	r__root|i__cellular_organisms|k__Bacteria|p__Proteobacteria|c__Gammaproteobacteria|o__Pasteurellales|f__Pasteurellaceae|g__Gallibacterium|s__Gallibacterium_anatis
755731	exact	Clostridium sp. BNL1100	r__root|i__cellular_organisms|k__Bacteria|p__Firmicutes|c__Clostridia|o__Clostridiales|f__Clostridiaceae|g__Clostridium|s__Clostridium_sp._BNL1100
75682	exact	Oxalobacteraceae	r__root|i__cellular_organisms|k__Bacteria|p__Proteobacteria|c__Betaproteobacteria|o__Burkholderiales|f__Oxalobacteraceae
756883	exact	halophilic archaeon DL31	r__root|i__cellular_organisms|k__Archaea|s__halophilic_archaeon_DL31
75787	exact	Rhodocyclaceae	r__root|i__cellular_organisms|k__Bacteria|p__Proteobacteria|c__Betaproteobacteria|o__Rhodocyclales|f__Rhodocyclaceae
7586	exact	Echinodermata	r__root|i__cellular_organisms|k__Eukaryota|i__Metazoa|p__Echinodermata
7625	exact	Echinoidea	r__root|i__cellular_organisms|k__Eukaryota|i__Metazoa|p__Echinodermata|c__Echinoidea
7652	exact	Lytechinus	r__root|i__cellular_organisms|k__Eukaryota|i__Metazoa|p__Echinodermata|c__Echinoidea|o__Temnopleuroida|f__Toxopneustidae|g__Lytechinus
7654	exact	Lytechinus variegatus	r__root|i__cellular_organisms|k__Eukaryota|i__Metazoa|p__Echinodermata|c__Echinoidea|o__Temnopleuroida|f__Toxopneustidae|g__Lytechinus|s__Lytechinus_variegatus
766	exact	Rickettsiales	r__root|i__cellular_organisms|k__Bacteria|p__Proteobacteria|c__Alphaproteobacteria|o__Rickettsiales
766764	exact	Debaryomycetaceae	r__root|i__cellular_organisms|k__Eukaryota|i__Fungi|p__Ascomycota|c__Saccharomycetes|o__Saccharomycetales|f__Debaryomycetaceae
76773	exact	Malassezia globosa	r__root|i__cellular_organisms|k__Eukaryota|i__Fungi|p__Basidiomycota|c__Malasseziomycetes|o__Malasseziales|f__Malasseziaceae|g__Malassezia|s__Malassezia_globosa
767891	exact	Candidatus Puniceispirillum	r__root|i__cellular_organisms|k__Bacteria|p__Proteobacteria|c__Alphaproteobacteria|g__Candidatus_Puniceispirillum
767892	exact	Candidatus Puniceispirillum marinum	r__root|i__cellular_organisms|k__Bacteria|p__Proteobacteria|c__Alphaproteobacteria|g__Candidatus_Puniceispirillum|s__Candidatus_Puniceispirillum_marinum
768	exact	Anaplasma	r__root|i__cellular_organisms|k__Bacteria|p__Proteobacteria|c__Alphaproteobacteria|o__Rickettsiales|f__Anaplasmataceae|g__Anaplasma
768503	exact	Cytophagia	r__root|i__cellular_organisms|k__Bacteria|p__Bacteroidetes|c__Cytophagia
768507	exact	Cytophagales	r__root|i__cellular_organisms|k__Bacteria|p__Bacteroidetes|c__Cytophagia|o__Cytophagales
76853	exact	Solibacillus silvestris	r__root|i__cellular_organisms|k__Bacteria|p__Firmicutes|c__Bacilli|o__Bacillales|f__Planococcaceae|g__Solibacillus|s__Solibacillus_silvestris
76890	exact	Asticcacaulis	r__root|i__cellular_organisms|k__Bacteria|p__Proteobacteria|c__Alphaproteobacteria|o__Caulobacterales|f__Caulobacteraceae|g__Asticcacaulis
76892	exact	Caulobacteraceae	r__root|i__cellular_organisms|k__Bacteria|p__Proteobacteria|c__Alphaproteobacteria|o__Caulobacterales|f__Caulobacteraceae
769	exact	Anaplasma centrale	r__root|i__cellular_organisms|k__Bacteria|p__Proteobacteria|c__Alphaproteobacteria|o__Rickettsiales|f__Anaplasmataceae|g__Anaplasma|s__Anaplasma_centrale
770	exact	Anaplasma marginale	r__root|i__cellular_organisms|k__Bacteria|p__Proteobacteria|c__Alphaproteobacteria|o__Rickettsiales|f__Anaplasmataceae|g__Anaplasma|s__Anaplasma_marginale
7711	exact	Chordata	r__root|i__cellular_organisms|k__Eukaryota|i__Metazoa|p__Chordata
77133	exact	uncultured bacterium	r__root|i__cellular_organisms|k__Bacteria|s__uncultured_bacterium
77156	exact	Dendroctonus	r__root|i__cellular_organisms|k__Eukaryota|i__Metazoa|p__Arthropoda|c__Insecta|o__Coleoptera|f__Curculionidae|g__Dendroctonus
77166	exact	Dendroctonus ponderosae	r__root|i__cellular_organisms|k__Eukaryota|i__Metazoa|p__Arthropoda|c__Insecta|o__Coleoptera|f__Curculionidae|g__Dendroctonus|s__Dendroctonus_ponderosae
772	exact	Bartonellaceae	r__root|i__cellular_organisms|k__Bacteria|p__Proteobacteria|c__Alphaproteobacteria|o__Rhizobiales|f__Bartonellaceae
773	exact	Bartonella	r__root|i__cellular_organisms|k__Bacteria|p__Proteobacteria|c__Alphaproteobacteria|o__Rhizobiales|f__Bartonellaceae|g__Bartonella
775	exact	Rickettsiaceae	r__root|i__cellular_organisms|k__Bacteria|p__Proteobacteria|c__Alphaproteobacteria|o__Rickettsiales|f__Rickettsiaceae
776	exact	Coxiella	r__root|i__cellular_organisms|k__Bacteria|p__Proteobacteria|c__Gammaproteobacteria|o__Legionellales|f__Coxiellaceae|g__Coxiella
777	exact	Coxiella burnetii	r__root|i__cellular_organisms|k__Bacteria|p__Proteobacteria|c__Gammaproteobacteria|o__Legionellales|f__Coxiellaceae|g__Coxiella|s__Coxiella_burnetii
779	exact	Ehrlichia ruminantium	r__root|i__cellular_organisms|k__Bacteria|p__Proteobacteria|c__Alphaproteobacteria|o__Rickettsiales|f__Anaplasmataceae|g__Ehrlichia|s__Ehrlichia_ruminantium
780	exact	Rickettsia	r__root|i__cellular_organisms|k__Bacteria|p__Proteobacteria|c__Alphaproteobacteria|o__Rickettsiales|f__Rickettsiaceae|g__Rickettsia
781	exact	Rickettsia conorii	r__root|i__cellular_organisms|k__Bacteria|p__Proteobacteria|c__Alphaproteobacteria|o__Rickettsiales|f__Rickettsiaceae|g__Rickettsia|s__Rickettsia_conorii
782	exact	Rickettsia prowazekii	r__root|i__cellular_organisms|k__Bacteria|p__Proteobacteria|c__Alphaproteobacteria|o__Rickettsiales|f__Rickettsiaceae|g__Rickettsia|s__Rickettsia_prowazekii
783	exact	Rickettsia rickettsii	r__root|i__cellular_organisms|k__Bacteria|p__Proteobacteria|c__Alphaproteobacteria|o__Rickettsiales|f__Rickettsiaceae|g__Rickettsia|s__Rickettsia_rickettsii
784	exact	Orientia tsutsugamushi	r__root|i__cellular_organisms|k__Bacteria|p__Proteobacteria|c__Alphaproteobacteria|o__Rickettsiales|f__Rickettsiaceae|g__Orientia|s__Orientia_tsutsugamushi
785	exact	Rickettsia typhi	r__root|i__cellular_organisms|k__Bacteria|p__Proteobacteria|c__Alphaproteobacteria|o__Rickettsiales|f__Rickettsiaceae|g__Rickettsia|s__Rickettsia_typhi
78579	exact	Myceliophthora thermophila	r__root|i__cellular_organisms|k__Eukaryota|i__Fungi|p__Ascomycota|c__Sordariomycetes|o__Sordariales|f__Chaetomiaceae|g__Myceliophthora|s__Myceliophthora_thermophila
78587	exact	Asticcacaulis excentricus	r__root|i__cellular_organisms|k__Bacteria|p__Proteobacteria|c__Alphaproteobacteria|o__Caulobacterales|f__Caulobacteraceae|g__Asticcacaulis|s__Asticcacaulis_excentricus
786	exact	Rickettsia akari	r__root|i__cellular_organisms|k__Bacteria|p__Proteobacteria|c__Alphaproteobacteria|o__Rickettsiales|f__Rickettsiaceae|g__Rickettsia|s__Rickettsia_akari
79206	exact	Desulfosporosinus	r__root|i__cellular_organisms|k__Bacteria|p__Firmicutes|c__Clostridia|o__Clostridiales|f__Peptococcaceae|g__Desulfosporosinus
79209	exact	Desulfosporosinus meridiei	r__root|i__cellular_organisms|k__Bacteria|p__Firmicutes|c__Clostridia|o__Clostridiales|f__Peptococcaceae|g__Desulfosporosinus|s__Desulfosporosinus_meridiei
79328	exact	Chitinophaga	r__root|i__cellular_organisms|k__Bacteria|p__Bacteroidetes|c__Sphingobacteriia|o__Sphingobacteriales|f__Chitinophagaceae|g__Chitinophaga
79329	exact	Chitinophaga pinensis	r__root|i__cellular_organisms|k__Bacteria|p__Bacteroidetes|c__Sphingobacteriia|o__Sphingobacteriales|f__Chitinophagaceae|g__Chitinophaga|s__Chitinophaga_pinensis
79885	exact	Bacillus pseudofirmus	r__root|i__cellular_organisms|k__Bacteria|p__Firmicutes|c__Bacilli|o__Bacillales|f__Bacillaceae|g__Bacillus|s__Bacillus_pseudofirmus
79967	exact	Erwinia pyrifoliae	r__root|i__cellular_organisms|k__Bacteria|p__Proteobacteria|c__Gammaproteobacteria|o__Enterobacteriales|f__Enterobacteriaceae|g__Erwinia|s__Erwinia_pyrifoliae
803	exact	Bartonella quintana	r__root|i__cellular_organisms|k__Bacteria|p__Proteobacteria|c__Alphaproteobacteria|o__Rhizobiales|f__Bartonellaceae|g__Bartonella|s__Bartonella_quintana
80816	exact	Haliangium ochraceum	r__root|i__cellular_organisms|k__Bacteria|p__Proteobacteria|c__Deltaproteobacteria|o__Myxococcales|f__Kofleriaceae|g__Haliangium|s__Haliangium_ochraceum
80840	exact	Burkholderiales	r__root|i__cellular_organisms|k__Bacteria|p__Proteobacteria|c__Betaproteobacteria|o__Burkholderiales
80849	exact	Wolbachia endosymbiont of Brugia malayi	r__root|i__cellular_organisms|k__Bacteria|p__Proteobacteria|c__Alphaproteobacteria|o__Rickettsiales|f__Anaplasmataceae|g__Wolbachia|s__Wolbachia_endosymbiont_of_Brugia_malayi
80864	exact	Comamonadaceae	r__root|i__cellular_organisms|k__Bacteria|p__Proteobacteria|c__Betaproteobacteria|o__Burkholderiales|f__Comamonadaceae
80865	exact	Delftia	r__root|i__cellular_organisms|k__Bacteria|p__Proteobacteria|c__Betaproteobacteria|o__Burkholderiales|f__Comamonadaceae|g__Delftia
80866	exact	Delftia acidovorans	r__root|i__cellular_organisms|k__Bacteria|p__Proteobacteria|c__Betaproteobacteria|o__Burkholderiales|f__Comamonadaceae|g__Delftia|s__Delftia_acidovorans
80867	exact	Acidovorax avenae	r__root|i__cellular_organisms|k__Bacteria|p__Proteobacteria|c__Betaproteobacteria|o__Burkholderiales|f__Comamonadaceae|g__Acidovorax|s__Acidovorax_avenae
80869	exact	Acidovorax citrulli	r__root|i__cellular_organisms|k__Bacteria|p__Proteobacteria|c__Betaproteobacteria|o__Burkholderiales|f__Comamonadaceae|g__Acidovorax|s__Acidovorax_citrulli
809	exact	Chlamydiaceae	r__root|i__cellular_organisms|k__Bacteria|p__Chlamydiae|c__Chlamydiia|o__Chlamydiales|f__Chlamydiaceae
810	exact	Chlamydia	r__root|i__cellular_organisms|k__Bacteria|p__Chlamydiae|c__Chlamydiia|o__Chlamydiales|f__Chlamydiaceae|g__Chlamydia
81028	exact	Treponema brennaborense	r__root|i__cellular_organisms|k__Bacteria|p__Spirochaetes|c__Spirochaetia|o__Spirochaetales|f__Spirochaetaceae|g__Treponema|s__Treponema_brennaborense
813	exact	Chlamydia trachomatis	r__root|i__cellular_organisms|k__Bacteria|p__Chlamydiae|c__Chlamydiia|o__Chlamydiales|f__Chlamydiaceae|g__Chlamydia|s__Chlamydia_trachomatis
81461	exact	Thermanaerovibrio	r__root|i__cellular_organisms|k__Bacteria|p__Synergistetes|c__Synergistia|o__Synergistales|f__Synergistaceae|g__Thermanaerovibrio
81462	exact	Thermanaerovibrio acidaminovorans	r__root|i__cellular_organisms|k__Bacteria|p__Synergistetes|c__Synergistia|o__Synergistales|f__Synergistaceae|g__Thermanaerovibrio|s__Thermanaerovibrio_acidaminovorans
81466	exact	Aminobacterium	r__root|i__cellular_organisms|k__Bacteria|p__Synergistetes|c__Synergistia|o__Synergistales|f__Synergistaceae|g__Aminobacterium
81468	exact	Aminobacterium colombiense	r__root|i__cellular_organisms|k__Bacteria|p__Synergistetes|c__Synergistia|o__Synergistales|f__Synergistaceae|g__Aminobacterium|s__Aminobacterium_colombiense
815	exact	Bacteroidaceae	r__root|i__cellular_organisms|k__Bacteria|p__Bacteroidetes|c__Bacteroidia|o__Bacteroidales|f__Bacteroidaceae
816	exact	Bacteroides	r__root|i__cellular_organisms|k__Bacteria|p__Bacteroidetes|c__Bacteroidia|o__Bacteroidales|f__Bacteroidaceae|g__Bacteroides
81682	exact	Methylovorus	r__root|i__cellular_organisms|k__Bacteria|p__Proteobacteria|c__Betaproteobacteria|o__Methylophilales|f__Methylophilaceae|g__Methylovorus
817	exact	Bacteroides fragilis	r__root|i__cellular_organisms|k__Bacteria|p__Bacteroidetes|c__Bacteroidia|o__Bacteroidales|f__Bacteroidaceae|g__Bacteroides|s__Bacteroides_fragilis
81850	exact	Leuconostocaceae	r__root|i__cellular_organisms|k__Bacteria|p__Firmicutes|c__Bacilli|o__Lactobacillales|f__Leuconostocaceae
81852	exact	Enterococcaceae	r__root|i__cellular_organisms|k__Bacteria|p__Firmicutes|c__Bacilli|o__Lactobacillales|f__Enterococcaceae
821	exact	Bacteroides vulgatus	r__root|i__cellular_organisms|k__Bacteria|p__Bacteroidetes|c__Bacteroidia|o__Bacteroidales|f__Bacteroidaceae|g__Bacteroides|s__Bacteroides_vulgatus
82115	exact	Rhizobiaceae	r__root|i__cellular_organisms|k__Bacteria|p__Proteobacteria|c__Alphaproteobacteria|o__Rhizobiales|f__Rhizobiaceae
823	exact	Parabacteroides distasonis	r__root|i__cellular_organisms|k__Bacteria|p__Bacteroidetes|c__Bacteroidia|o__Bacteroidales|f__Porphyromonadaceae|g__Parabacteroides|s__Parabacteroides_distasonis
826	exact	Sebaldella termitidis	r__root|i__cellular_organisms|k__Bacteria|p__Fusobacteria|c__Fusobacteriia|o__Fusobacteriales|f__Leptotrichiaceae|g__Sebaldella|s__Sebaldella_termitidis
82996	exact	Serratia plymuthica	r__root|i__cellular_organisms|k__Bacteria|p__Proteobacteria|c__Gammaproteobacteria|o__Enterobacteriales|f__Enterobacteriaceae|g__Serratia|s__Serratia_plymuthica
830	exact	Butyrivibrio	r__root|i__cellular_organisms|k__Bacteria|p__Firmicutes|c__Clostridia|o__Clostridiales|f__Lachnospiraceae|g__Butyrivibrio
83171	exact	Methanocaldococcus fervens	r__root|i__cellular_organisms|k__Archaea|p__Euryarchaeota|c__Methanococci|o__Methanococcales|f__Methanocaldococcaceae|g__Methanocaldococcus|s__Methanocaldococcus_fervens
832	exact	Fibrobacter	r__root|i__cellular_organisms|k__Bacteria|p__Fibrobacteres|c__Fibrobacteria|o__Fibrobacterales|f__Fibrobacteraceae|g__Fibrobacter
833	exact	Fibrobacter succinogenes	r__root|i__cellular_organisms|k__Bacteria|p__Fibrobacteres|c__Fibrobacteria|o__Fibrobacterales|f__Fibrobacteraceae|g__Fibrobacter|s__Fibrobacter_succinogenes
83455	exact	Myxococcus stipitatus	r__root|i__cellular_organisms|k__Bacteria|p__Proteobacteria|c__Deltaproteobacteria|o__Myxococcales|f__Myxococcaceae|g__Myxococcus|s__Myxococcus_stipitatus
83558	exact	Chlamydia pneumoniae	r__root|i__cellular_organisms|k__Bacteria|p__Chlamydiae|c__Chlamydiia|o__Chlamydiales|f__Chlamydiaceae|g__Chlamydia|s__Chlamydia_pneumoniae
83560	exact	Chlamydia muridarum	r__root|i__cellular_organisms|k__Bacteria|p__Chlamydiae|c__Chlamydiia|o__Chlamydiales|f__Chlamydiaceae|g__Chlamydia|s__Chlamydia_muridarum
836	exact	Porphyromonas	r__root|i__cellular_organisms|k__Bacteria|p__Bacteroidetes|c__Bacteroidia|o__Bacteroidales|f__Porphyromonadaceae|g__Porphyromonas
83618	exact	Pseudoxanthomonas	r__root|i__cellular_organisms|k__Bacteria|p__Proteobacteria|c__Gammaproteobacteria|o__Xanthomonadales|f__Xanthomonadaceae|g__Pseudoxanthomonas
83654	exact	Leclercia	r__root|i__cellular_organisms|k__Bacteria|p__Proteobacteria|c__Gammaproteobacteria|o__Enterobacteriales|f__Enterobacteriaceae|g__Leclercia
83655	exact	Leclercia adecarboxylata	r__root|i__cellular_organisms|k__Bacteria|p__Proteobacteria|c__Gammaproteobacteria|o__Enterobacteriales|f__Enterobacteriaceae|g__Leclercia|s__Leclercia_adecarboxylata
83676	exact	Nocardiopsaceae	r__root|i__cellular_organisms|k__Bacteria|p__Actinobacteria|c__Actinobacteria|o__Actinomycetales|f__Nocardiopsaceae
83677	exact	Thermobifida	r__root|i__cellular_organisms|k__Bacteria|p__Actinobacteria|c__Actinobacteria|o__Actinomycetales|f__Nocardiopsaceae|g__Thermobifida
837	exact	Porphyromonas gingivalis	r__root|i__cellular_organisms|k__Bacteria|p__Bacteroidetes|c__Bacteroidia|o__Bacteroidales|f__Porphyromonadaceae|g__Porphyromonas|s__Porphyromonas_gingivalis
83778	exact	Kineosporiaceae	r__root|i__cellular_organisms|k__Bacteria|p__Actinobacteria|c__Actinobacteria|o__Actinomycetales|f__Kineosporiaceae
838	exact	Prevotella	r__root|i__cellular_organisms|k__Bacteria|p__Bacteroidetes|c__Bacteroidia|o__Bacteroidales|f__Prevotellaceae|g__Prevotella
839	exact	Prevotella ruminicola	r__root|i__cellular_organisms|k__Bacteria|p__Bacteroidetes|c__Bacteroidia|o__Bacteroidales|f__Prevotellaceae|g__Prevotella|s__Prevotella_ruminicola
83984	exact	Methanocorpusculum labreanum	r__root|i__cellular_organisms|k__Archaea|p__Euryarchaeota|c__Methanomicrobia|o__Methanomicrobiales|f__Methanocorpusculaceae|g__Methanocorpusculum|s__Methanocorpusculum_labreanum
84107	exact	Coriobacteriaceae	r__root|i__cellular_organisms|k__Bacteria|p__Actinobacteria|c__Actinobacteria|o__Coriobacteriales|f__Coriobacteriaceae
84108	exact	Slackia	r__root|i__cellular_organisms|k__Bacteria|p__Actinobacteria|c__Actinobacteria|o__Coriobacteriales|f__Coriobacteriaceae|g__Slackia
84110	exact	Slackia heliotrinireducens	r__root|i__cellular_organisms|k__Bacteria|p__Actinobacteria|c__Actinobacteria|o__Coriobacteriales|f__Coriobacteriaceae|g__Slackia|s__Slackia_heliotrinireducens
84111	exact	Eggerthella	r__root|i__cellular_organisms|k__Bacteria|p__Actinobacteria|c__Actinobacteria|o__Coriobacteriales|f__Coriobacteriaceae|g__Eggerthella
84112	exact	Eggerthella lenta	r__root|i__cellular_organisms|k__Bacteria|p__Actinobacteria|c__Actinobacteria|o__Coriobacteriales|f__Coriobacteriaceae|g__Eggerthella|s__Eggerthella_lenta
84156	exact	Archaeoglobus profundus	r__root|i__cellular_organisms|k__Archaea|p__Euryarchaeota|c__Archaeoglobi|o__Archaeoglobales|f__Archaeoglobaceae|g__Archaeoglobus|s__Archaeoglobus_profundus
843	exact	Wolinella	r__root|i__cellular_organisms|k__Bacteria|p__Proteobacteria|c__Epsilonproteobacteria|o__Campylobacterales|f__Helicobacteraceae|g__Wolinella
84377	exact	Brachyspira intermedia	r__root|i__cellular_organisms|k__Bacteria|p__Spirochaetes|c__Spirochaetia|o__Spirochaetales|f__Brachyspiraceae|g__Brachyspira|s__Brachyspira_intermedia
84378	exact	Brachyspira murdochii	r__root|i__cellular_organisms|k__Bacteria|p__Spirochaetes|c__Spirochaetia|o__Spirochaetales|f__Brachyspiraceae|g__Brachyspira|s__Brachyspira_murdochii
844	exact	Wolinella succinogenes	r__root|i__cellular_organisms|k__Bacteria|p__Proteobacteria|c__Epsilonproteobacteria|o__Campylobacterales|f__Helicobacteraceae|g__Wolinella|s__Wolinella_succinogenes
84404	exact	Hippea	r__root|i__cellular_organisms|k__Bacteria|p__Proteobacteria|c__Deltaproteobacteria|o__Desulfurellales|f__Desulfurellaceae|g__Hippea
84405	exact	Hippea maritima	r__root|i__cellular_organisms|k__Bacteria|p__Proteobacteria|c__Deltaproteobacteria|o__Desulfurellales|f__Desulfurellaceae|g__Hippea|s__Hippea_maritima
84565	exact	Sodalis	r__root|i__cellular_organisms|k__Bacteria|p__Proteobacteria|c__Gammaproteobacteria|o__Enterobacteriales|f__Enterobacteriaceae|g__Sodalis
84566	exact	Sphingobacteriaceae	r__root|i__cellular_organisms|k__Bacteria|p__Bacteroidetes|c__Sphingobacteriia|o__Sphingobacteriales|f__Sphingobacteriaceae
84567	exact	Pedobacter	r__root|i__cellular_organisms|k__Bacteria|p__Bacteroidetes|c__Sphingobacteriia|o__Sphingobacteriales|f__Sphingobacteriaceae|g__Pedobacter
84588	exact	Synechococcus sp. WH 8102	r__root|i__cellular_organisms|k__Bacteria|p__Cyanobacteria|o__Chroococcales|g__Synechococcus|s__Synechococcus_sp._WH_8102
84590	exact	Taylorella asinigenitalis	r__root|i__cellular_organisms|k__Bacteria|p__Proteobacteria|c__Betaproteobacteria|o__Burkholderiales|f__Alcaligenaceae|g__Taylorella|s__Taylorella_asinigenitalis
84593	exact	Verrucosispora	r__root|i__cellular_organisms|k__Bacteria|p__Actinobacteria|c__Actinobacteria|o__Actinomycetales|f__Micromonosporaceae|g__Verrucosispora
84595	exact	Gordonia polyisoprenivorans	r__root|i__cellular_organisms|k__Bacteria|p__Actinobacteria|c__Actinobacteria|o__Actinomycetales|f__Gordoniaceae|g__Gordonia|s__Gordonia_polyisoprenivorans
84599	exact	Staphylothermus hellenicus	r__root|i__cellular_organisms|k__Archaea|p__Crenarchaeota|c__Thermoprotei|o__Desulfurococcales|f__Desulfurococcaceae|g__Staphylothermus|s__Staphylothermus_hellenicus
84642	exact	Aeromonadaceae	r__root|i__cellular_organisms|k__Bacteria|p__Proteobacteria|c__Gammaproteobacteria|o__Aeromonadales|f__Aeromonadaceae
84756	exact	Beutenbergia	r__root|i__cellular_organisms|k__Bacteria|p__Actinobacteria|c__Actinobacteria|o__Actinomycetales|f__Beutenbergiaceae|g__Beutenbergia
84757	exact	Beutenbergia cavernae	r__root|i__cellular_organisms|k__Bacteria|p__Actinobacteria|c__Actinobacteria|o__Actinomycetales|f__Beutenbergiaceae|g__Beutenbergia|s__Beutenbergia_cavernae
848	exact	Fusobacterium	r__root|i__cellular_organisms|k__Bacteria|p__Fusobacteria|c__Fusobacteriia|o__Fusobacteriales|f__Fusobacteriaceae|g__Fusobacterium
84980	exact	Desulfotalea psychrophila	r__root|i__cellular_organisms|k__Bacteria|p__Proteobacteria|c__Deltaproteobacteria|o__Desulfobacterales|f__Desulfobulbaceae|g__Desulfotalea|s__Desulfotalea_psychrophila
84996	exact	Rubrobacterales	r__root|i__cellular_organisms|k__Bacteria|p__Actinobacteria|c__Actinobacteria|o__Rubrobacterales
84997	exact	Rubrobacteraceae	r__root|i__cellular_organisms|k__Bacteria|p__Actinobacteria|c__Actinobacteria|o__Rubrobacterales|f__Rubrobacteraceae
84999	exact	Coriobacteriales	r__root|i__cellular_organisms|k__Bacteria|p__Actinobacteria|c__Actinobacteria|o__Coriobacteriales
85001	exact	Sphaerobacterales	r__root|i__cellular_organisms|k__Bacteria|p__Chloroflexi|c__Thermomicrobia|o__Sphaerobacterales
85002	exact	Sphaerobacteraceae	r__root|i__cellular_organisms|k__Bacteria|p__Chloroflexi|c__Thermomicrobia|o__Sphaerobacterales|f__Sphaerobacteraceae
85004	exact	Bifidobacteriales	r__root|i__cellular_organisms|k__Bacteria|p__Actinobacteria|c__Actinobacteria|o__Bifidobacteriales
85015	exact	Nocardioidaceae	r__root|i__cellular_organisms|k__Bacteria|p__Actinobacteria|c__Actinobacteria|o__Actinomycetales|f__Nocardioidaceae
85016	exact	Cellulomonadaceae	r__root|i__cellular_organisms|k__Bacteria|p__Actinobacteria|c__Actinobacteria|o__Actinomycetales|f__Cellulomonadaceae
85017	exact	Promicromonosporaceae	r__root|i__cellular_organisms|k__Bacteria|p__Actinobacteria|c__Actinobacteria|o__Actinomycetales|f__Promicromonosporaceae
85019	exact	Brevibacteriaceae	r__root|i__cellular_organisms|k__Bacteria|p__Actinobacteria|c__Actinobacteria|o__Actinomycetales|f__Brevibacteriaceae
85020	exact	Dermabacteraceae	r__root|i__cellular_organisms|k__Bacteria|p__Actinobacteria|c__Actinobacteria|o__Actinomycetales|f__Dermabacteraceae
85021	exact	Intrasporangiaceae	r__root|i__cellular_organisms|k__Bacteria|p__Actinobacteria|c__Actinobacteria|o__Actinomycetales|f__Intrasporangiaceae
85022	exact	Jonesiaceae	r__root|i__cellular_organisms|k__Bacteria|p__Actinobacteria|c__Actinobacteria|o__Actinomycetales|f__Jonesiaceae
85023	exact	Microbacteriaceae	r__root|i__cellular_organisms|k__Bacteria|p__Actinobacteria|c__Actinobacteria|o__Actinomycetales|f__Microbacteriaceae
85025	exact	Nocardiaceae	r__root|i__cellular_organisms|k__Bacteria|p__Actinobacteria|c__Actinobacteria|o__Actinomycetales|f__Nocardiaceae
85026	exact	Gordoniaceae	r__root|i__cellular_organisms|k__Bacteria|p__Actinobacteria|c__Actinobacteria|o__Actinomycetales|f__Gordoniaceae
85028	exact	Tsukamurellaceae	r__root|i__cellular_organisms|k__Bacteria|p__Actinobacteria|c__Actinobacteria|o__Actinomycetales|f__Tsukamurellaceae
85030	exact	Geodermatophilaceae	r__root|i__cellular_organisms|k__Bacteria|p__Actinobacteria|c__Actinobacteria|o__Actinomycetales|f__Geodermatophilaceae
85031	exact	Nakamurellaceae	r__root|i__cellular_organisms|k__Bacteria|p__Actinobacteria|c__Actinobacteria|o__Actinomycetales|f__Nakamurellaceae
85032	exact	Acidothermaceae	r__root|i__cellular_organisms|k__Bacteria|p__Actinobacteria|c__Actinobacteria|o__Actinomycetales|f__Acidothermaceae
851	exact	Fusobacterium nucleatum	r__root|i__cellular_organisms|k__Bacteria|p__Fusobacteria|c__Fusobacteriia|o__Fusobacteriales|f__Fusobacteriaceae|g__Fusobacterium|s__Fusobacterium_nucleatum
85643	exact	Thauera sp. MZ1T	r__root|i__cellular_organisms|k__Bacteria|p__Proteobacteria|c__Betaproteobacteria|o__Rhodocyclales|f__Rhodocyclaceae|g__Thauera|s__Thauera_sp._MZ1T
85701	exact	Bartonella tribocorum	r__root|i__cellular_organisms|k__Bacteria|p__Proteobacteria|c__Alphaproteobacteria|o__Rhizobiales|f__Bartonellaceae|g__Bartonella|s__Bartonella_tribocorum
86170	exact	Syntrophothermus lipocalidus	r__root|i__cellular_organisms|k__Bacteria|p__Firmicutes|c__Clostridia|o__Clostridiales|f__Syntrophomonadaceae|g__Syntrophothermus|s__Syntrophothermus_lipocalidus
861914	exact	Fibrella	r__root|i__cellular_organisms|k__Bacteria|p__Bacteroidetes|c__Cytophagia|o__Cytophagales|f__Cytophagaceae|g__Fibrella
862	exact	Syntrophomonas	r__root|i__cellular_organisms|k__Bacteria|p__Firmicutes|c__Clostridia|o__Clostridiales|f__Syntrophomonadaceae|g__Syntrophomonas
863	exact	Syntrophomonas wolfei	r__root|i__cellular_organisms|k__Bacteria|p__Firmicutes|c__Clostridia|o__Clostridiales|f__Syntrophomonadaceae|g__Syntrophomonas|s__Syntrophomonas_wolfei
86304	exact	Saccharophagus degradans	r__root|i__cellular_organisms|k__Bacteria|p__Proteobacteria|c__Gammaproteobacteria|o__Alteromonadales|f__Alteromonadaceae|g__Saccharophagus|s__Saccharophagus_degradans
863643	exact	Thermincola potens	r__root|i__cellular_organisms|k__Bacteria|p__Firmicutes|c__Clostridia|o__Clostridiales|f__Peptococcaceae|g__Thermincola|s__Thermincola_potens
86662	exact	Bacillus weihenstephanensis	r__root|i__cellular_organisms|k__Bacteria|p__Firmicutes|c__Bacilli|o__Bacillales|f__Bacillaceae|g__Bacillus|s__Bacillus_weihenstephanensis
86665	exact	Bacillus halodurans	r__root|i__cellular_organisms|k__Bacteria|p__Firmicutes|c__Bacilli|o__Bacillales|f__Bacillaceae|g__Bacillus|s__Bacillus_halodurans
868	exact	Cardiobacteriaceae	r__root|i__cellular_organisms|k__Bacteria|p__Proteobacteria|c__Gammaproteobacteria|o__Cardiobacteriales|f__Cardiobacteriaceae
869	exact	Dichelobacter	r__root|i__cellular_organisms|k__Bacteria|p__Proteobacteria|c__Gammaproteobacteria|o__Cardiobacteriales|f__Cardiobacteriaceae|g__Dichelobacter
870	exact	Dichelobacter nodosus	r__root|i__cellular_organisms|k__Bacteria|p__Proteobacteria|c__Gammaproteobacteria|o__Cardiobacteriales|f__Cardiobacteriaceae|g__Dichelobacter|s__Dichelobacter_nodosus
870903	exact	Terriglobus saanensis	r__root|i__cellular_organisms|k__Bacteria|p__Acidobacteria|c__Acidobacteriia|o__Acidobacteriales|f__Acidobacteriaceae|g__Terriglobus|s__Terriglobus_saanensis
871006	exact	Acidilobales	r__root|i__cellular_organisms|k__Archaea|p__Crenarchaeota|c__Thermoprotei|o__Acidilobales
871007	exact	Acidilobaceae	r__root|i__cellular_organisms|k__Archaea|p__Crenarchaeota|c__Thermoprotei|o__Acidilobales|f__Acidilobaceae
872	exact	Desulfovibrio	r__root|i__cellular_organisms|k__Bacteria|p__Proteobacteria|c__Deltaproteobacteria|o__Desulfovibrionales|f__Desulfovibrionaceae|g__Desulfovibrio
873	exact	Desulfovibrio africanus	r__root|i__cellular_organisms|k__Bacteria|p__Proteobacteria|c__Deltaproteobacteria|o__Desulfovibrionales|f__Desulfovibrionaceae|g__Desulfovibrio|s__Desulfovibrio_africanus
876	exact	Desulfovibrio desulfuricans	r__root|i__cellular_organisms|k__Bacteria|p__Proteobacteria|c__Deltaproteobacteria|o__Desulfovibrionales|f__Desulfovibrionaceae|g__Desulfovibrio|s__Desulfovibrio_desulfuricans
87883	exact	Burkholderia multivorans	r__root|i__cellular_organisms|k__Bacteria|p__Proteobacteria|c__Betaproteobacteria|o__Burkholderiales|f__Burkholderiaceae|g__Burkholderia|s__Burkholderia_multivorans
88	exact	Leptothrix	r__root|i__cellular_organisms|k__Bacteria|p__Proteobacteria|c__Betaproteobacteria|o__Burkholderiales|g__Leptothrix
880	exact	Desulfovibrio salexigens	r__root|i__cellular_organisms|k__Bacteria|p__Proteobacteria|c__Deltaproteobacteria|o__Desulfovibrionales|f__Desulfovibrionaceae|g__Desulfovibrio|s__Desulfovibrio_salexigens
88058	exact	Treponema primitia	r__root|i__cellular_organisms|k__Bacteria|p__Spirochaetes|c__Spirochaetia|o__Spirochaetales|f__Spirochaetaceae|g__Treponema|s__Treponema_primitia
881	exact	Desulfovibrio vulgaris	r__root|i__cellular_organisms|k__Bacteria|p__Proteobacteria|c__Deltaproteobacteria|o__Desulfovibrionales|f__Desulfovibrionaceae|g__Desulfovibrio|s__Desulfovibrio_vulgaris
88404	exact	Methanocorpusculaceae	r__root|i__cellular_organisms|k__Archaea|p__Euryarchaeota|c__Methanomicrobia|o__Methanomicrobiales|f__Methanocorpusculaceae
88688	exact	Caulobacter segnis	r__root|i__cellular_organisms|k__Bacteria|p__Proteobacteria|c__Alphaproteobacteria|o__Caulobacterales|f__Caulobacteraceae|g__Caulobacter|s__Caulobacter_segnis
887061	exact	Methylovorus sp. MP688	r__root|i__cellular_organisms|k__Bacteria|p__Proteobacteria|c__Betaproteobacteria|o__Methylophilales|f__Methylophilaceae|g__Methylovorus|s__Methylovorus_sp._MP688
88723	exact	Natrinema	r__root|i__cellular_organisms|k__Archaea|p__Euryarchaeota|c__Halobacteria|o__Halobacteriales|f__Halobacteriaceae|g__Natrinema
89154	exact	Corynebacterium terpenotabidum	r__root|i__cellular_organisms|k__Bacteria|p__Actinobacteria|c__Actinobacteria|o__Actinomycetales|f__Corynebacteriaceae|g__Corynebacterium|s__Corynebacterium_terpenotabidum
89184	exact	Ruegeria pomeroyi	r__root|i__cellular_organisms|k__Bacteria|p__Proteobacteria|c__Alphaproteobacteria|o__Rhodobacterales|f__Rhodobacteraceae|g__Ruegeria|s__Ruegeria_pomeroyi
891974	exact	Plautia stali symbiont	r__root|i__cellular_organisms|k__Bacteria|p__Proteobacteria|c__Gammaproteobacteria|o__Enterobacteriales|f__Enterobacteriaceae|s__Plautia_stali_symbiont
893	exact	Desulfobulbus	r__root|i__cellular_organisms|k__Bacteria|p__Proteobacteria|c__Deltaproteobacteria|o__Desulfobacterales|f__Desulfobulbaceae|g__Desulfobulbus
89373	exact	Cytophagaceae	r__root|i__cellular_organisms|k__Bacteria|p__Bacteroidetes|c__Cytophagia|o__Cytophagales|f__Cytophagaceae
89374	exact	Saprospiraceae	r__root|i__cellular_organisms|k__Bacteria|p__Bacteroidetes|c__Sphingobacteriia|o__Sphingobacteriales|f__Saprospiraceae
894	exact	Desulfobulbus propionicus	r__root|i__cellular_organisms|k__Bacteria|p__Proteobacteria|c__Deltaproteobacteria|o__Desulfobacterales|f__Desulfobulbaceae|g__Desulfobulbus|s__Desulfobulbus_propionicus
89404	exact	Glaciecola	r__root|i__cellular_organisms|k__Bacteria|p__Proteobacteria|c__Gammaproteobacteria|o__Alteromonadales|f__Alteromonadaceae|g__Glaciecola
89583	exact	Gluconacetobacter	r__root|i__cellular_organisms|k__Bacteria|p__Proteobacteria|c__Alphaproteobacteria|o__Rhodospirillales|f__Acetobacteraceae|g__Gluconacetobacter
9	exact	Buchnera aphidicola	r__root|i__cellular_organisms|k__Bacteria|p__Proteobacteria|c__Gammaproteobacteria|o__Enterobacteriales|f__Enterobacteriaceae|g__Buchnera|s__Buchnera_aphidicola
90142	exact	Ferroplasmaceae	r__root|i__cellular_organisms|k__Archaea|p__Euryarchaeota|c__Thermoplasmata|o__Thermoplasmatales|f__Ferroplasmaceae
904	exact	Acidaminococcus	r__root|i__cellular_organisms|k__Bacteria|p__Firmicutes|c__Negativicutes|o__Selenomonadales|f__Acidaminococcaceae|g__Acidaminococcus
905	exact	Acidaminococcus fermentans	r__root|i__cellular_organisms|k__Bacteria|p__Firmicutes|c__Negativicutes|o__Selenomonadales|f__Acidaminococcaceae|g__Acidaminococcus|s__Acidaminococcus_fermentans
906	exact	Megasphaera	r__root|i__cellular_organisms|k__Bacteria|p__Firmicutes|c__Negativicutes|o__Selenomonadales|f__Veillonellaceae|g__Megasphaera
906669	exact	Escherichia phage HK639	r__root|i__Viruses|o__Caudovirales|f__Siphoviridae|g__Lambdalikevirus|s__Escherichia_phage_HK639
907	exact	Megasphaera elsdenii	r__root|i__cellular_organisms|k__Bacteria|p__Firmicutes|c__Negativicutes|o__Selenomonadales|f__Veillonellaceae|g__Megasphaera|s__Megasphaera_elsdenii
90964	exact	Staphylococcaceae	r__root|i__cellular_organisms|k__Bacteria|p__Firmicutes|c__Bacilli|o__Bacillales|f__Staphylococcaceae
909929	exact	Selenomonadales	r__root|i__cellular_organisms|k__Bacteria|p__Firmicutes|c__Negativicutes|o__Selenomonadales
909930	exact	Acidaminococcaceae	r__root|i__cellular_organisms|k__Bacteria|p__Firmicutes|c__Negativicutes|o__Selenomonadales|f__Acidaminococcaceae
909932	exact	Negativicutes	r__root|i__cellular_organisms|k__Bacteria|p__Firmicutes|c__Negativicutes
91061	exact	Bacilli	r__root|i__cellular_organisms|k__Bacteria|p__Firmicutes|c__Bacilli
911	exact	Nitrobacter	r__root|i__cellular_organisms|k__Bacteria|p__Proteobacteria|c__Alphaproteobacteria|o__Rhizobiales|f__Bradyrhizobiaceae|g__Nitrobacter
911045	exact	Pseudovibrio sp. FO-BEG1	r__root|i__cellular_organisms|k__Bacteria|p__Proteobacteria|c__Alphaproteobacteria|o__Rhodobacterales|f__Rhodobacteraceae|g__Pseudovibrio|s__Pseudovibrio_sp._FO-BEG1
911092	exact	Caldanaerobacter subterraneus	r__root|i__cellular_organisms|k__Bacteria|p__Firmicutes|c__Clostridia|o__Thermoanaerobacterales|f__Thermoanaerobacteraceae|g__Caldanaerobacter|s__Caldanaerobacter_subterraneus
912	exact	Nitrobacter hamburgensis	r__root|i__cellular_organisms|k__Bacteria|p__Proteobacteria|c__Alphaproteobacteria|o__Rhizobiales|f__Bradyrhizobiaceae|g__Nitrobacter|s__Nitrobacter_hamburgensis
913	exact	Nitrobacter winogradskyi	r__root|i__cellular_organisms|k__Bacteria|p__Proteobacteria|c__Alphaproteobacteria|o__Rhizobiales|f__Bradyrhizobiaceae|g__Nitrobacter|s__Nitrobacter_winogradskyi
91347	exact	Enterobacteriales	r__root|i__cellular_organisms|k__Bacteria|p__Proteobacteria|c__Gammaproteobacteria|o__Enterobacteriales
914	exact	Nitrosomonas	r__root|i__cellular_organisms|k__Bacteria|p__Proteobacteria|c__Betaproteobacteria|o__Nitrosomonadales|f__Nitrosomonadaceae|g__Nitrosomonas
915	exact	Nitrosomonas europaea	r__root|i__cellular_organisms|k__Bacteria|p__Proteobacteria|c__Betaproteobacteria|o__Nitrosomonadales|f__Nitrosomonadaceae|g__Nitrosomonas|s__Nitrosomonas_europaea
916	exact	Nitrosomonas eutropha	r__root|i__cellular_organisms|k__Bacteria|p__Proteobacteria|c__Betaproteobacteria|o__Nitrosomonadales|f__Nitrosomonadaceae|g__Nitrosomonas|s__Nitrosomonas_eutropha
919	exact	Thiobacillus	r__root|i__cellular_organisms|k__Bacteria|p__Proteobacteria|c__Betaproteobacteria|o__Hydrogenophilales|f__Hydrogenophilaceae|g__Thiobacillus
921	exact	Starkeya novella	r__root|i__cellular_organisms|k__Bacteria|p__Proteobacteria|c__Alphaproteobacteria|o__Rhizobiales|f__Xanthobacteraceae|g__Starkeya|s__Starkeya_novella
9265	exact	Didelphidae	r__root|i__cellular_organisms|k__Eukaryota|i__Metazoa|p__Chordata|c__Mammalia|o__Didelphimorphia|f__Didelphidae
92714	exact	Waddliaceae	r__root|i__cellular_organisms|k__Bacteria|p__Chlamydiae|c__Chlamydiia|o__Chlamydiales|f__Waddliaceae
929509	exact	Solitalea	r__root|i__cellular_organisms|k__Bacteria|p__Bacteroidetes|c__Sphingobacteriia|o__Sphingobacteriales|f__Sphingobacteriaceae|g__Solitalea
930166	exact	Pseudomonas brassicacearum	r__root|i__cellular_organisms|k__Bacteria|p__Proteobacteria|c__Gammaproteobacteria|o__Pseudomonadales|f__Pseudomonadaceae|g__Pseudomonas|s__Pseudomonas_brassicacearum
9307	exact	Macropodidae	r__root|i__cellular_organisms|k__Eukaryota|i__Metazoa|p__Chordata|c__Mammalia|o__Diprotodontia|f__Macropodidae
9312	exact	Macropus	r__root|i__cellular_organisms|k__Eukaryota|i__Metazoa|p__Chordata|c__Mammalia|o__Diprotodontia|f__Macropodidae|g__Macropus
9315	exact	Macropus eugenii	r__root|i__cellular_organisms|k__Eukaryota|i__Metazoa|p__Chordata|c__Mammalia|o__Diprotodontia|f__Macropodidae|g__Macropus|s__Macropus_eugenii
933	exact	Thiomicrospira	r__root|i__cellular_organisms|k__Bacteria|p__Proteobacteria|c__Gammaproteobacteria|o__Thiotrichales|f__Piscirickettsiaceae|g__Thiomicrospira
93466	exact	Fervidobacterium pennivorans	r__root|i__cellular_organisms|k__Bacteria|p__Thermotogae|c__Thermotogae|o__Thermotogales|f__Thermotogaceae|g__Fervidobacterium|s__Fervidobacterium_pennivorans
936456	exact	Desulfurispirillum indicum	r__root|i__cellular_organisms|k__Bacteria|p__Chrysiogenetes|c__Chrysiogenetes|o__Chrysiogenales|f__Chrysiogenaceae|g__Desulfurispirillum|s__Desulfurispirillum_indicum
936476	exact	Marinomonas posidonica	r__root|i__cellular_organisms|k__Bacteria|p__Proteobacteria|c__Gammaproteobacteria|o__Oceanospirillales|f__Oceanospirillaceae|g__Marinomonas|s__Marinomonas_posidonica
939	exact	Hydrogenobacter	r__root|i__cellular_organisms|k__Bacteria|p__Aquificae|c__Aquificae|o__Aquificales|f__Aquificaceae|g__Hydrogenobacter
93929	exact	Thermotoga petrophila	r__root|i__cellular_organisms|k__Bacteria|p__Thermotogae|c__Thermotogae|o__Thermotogales|f__Thermotogaceae|g__Thermotoga|s__Thermotoga_petrophila
93930	exact	Thermotoga naphthophila	r__root|i__cellular_organisms|k__Bacteria|p__Thermotogae|c__Thermotogae|o__Thermotogales|f__Thermotogaceae|g__Thermotoga|s__Thermotoga_naphthophila
940	exact	Hydrogenobacter thermophilus	r__root|i__cellular_organisms|k__Bacteria|p__Aquificae|c__Aquificae|o__Aquificales|f__Aquificaceae|g__Hydrogenobacter|s__Hydrogenobacter_thermophilus
940557	exact	Granulicella	r__root|i__cellular_organisms|k__Bacteria|p__Acidobacteria|c__Acidobacteriia|o__Acidobacteriales|f__Acidobacteriaceae|g__Granulicella
940614	exact	Granulicella mallensis	r__root|i__cellular_organisms|k__Bacteria|p__Acidobacteria|c__Acidobacteriia|o__Acidobacteriales|f__Acidobacteriaceae|g__Granulicella|s__Granulicella_mallensis
940615	exact	Granulicella tundricola	r__root|i__cellular_organisms|k__Bacteria|p__Acidobacteria|c__Acidobacteriia|o__Acidobacteriales|f__Acidobacteriaceae|g__Granulicella|s__Granulicella_tundricola
94122	exact	Shewanella sp. ANA-3	r__root|i__cellular_organisms|k__Bacteria|p__Proteobacteria|c__Gammaproteobacteria|o__Alteromonadales|f__Shewanellaceae|g__Shewanella|s__Shewanella_sp._ANA-3
942	exact	Anaplasmataceae	r__root|i__cellular_organisms|k__Bacteria|p__Proteobacteria|c__Alphaproteobacteria|o__Rickettsiales|f__Anaplasmataceae
94254	exact	Dyadobacter fermentans	r__root|i__cellular_organisms|k__Bacteria|p__Bacteroidetes|c__Cytophagia|o__Cytophagales|f__Cytophagaceae|g__Dyadobacter|s__Dyadobacter_fermentans
943	exact	Ehrlichia	r__root|i__cellular_organisms|k__Bacteria|p__Proteobacteria|c__Alphaproteobacteria|o__Rickettsiales|f__Anaplasmataceae|g__Ehrlichia
944	exact	Ehrlichia canis	r__root|i__cellular_organisms|k__Bacteria|p__Proteobacteria|c__Alphaproteobacteria|o__Rickettsiales|f__Anaplasmataceae|g__Ehrlichia|s__Ehrlichia_canis
9443	exact	Primates	r__root|i__cellular_organisms|k__Eukaryota|i__Metazoa|p__Chordata|c__Mammalia|o__Primates
944547	exact	Arcobacter sp. L	r__root|i__cellular_organisms|k__Bacteria|p__Proteobacteria|c__Epsilonproteobacteria|o__Campylobacterales|f__Campylobacteraceae|g__Arcobacter|s__Arcobacter_sp._L
945	exact	Ehrlichia chaffeensis	r__root|i__cellular_organisms|k__Bacteria|p__Proteobacteria|c__Alphaproteobacteria|o__Rickettsiales|f__Anaplasmataceae|g__Ehrlichia|s__Ehrlichia_chaffeensis
94695	exact	Methanosarcinales	r__root|i__cellular_organisms|k__Archaea|p__Euryarchaeota|c__Methanomicrobia|o__Methanosarcinales
948	exact	Anaplasma phagocytophilum	r__root|i__cellular_organisms|k__Bacteria|p__Proteobacteria|c__Alphaproteobacteria|o__Rickettsiales|f__Anaplasmataceae|g__Anaplasma|s__Anaplasma_phagocytophilum
950	exact	Neorickettsia risticii	r__root|i__cellular_organisms|k__Bacteria|p__Proteobacteria|c__Alphaproteobacteria|o__Rickettsiales|f__Anaplasmataceae|g__Neorickettsia|s__Neorickettsia_risticii
9527	exact	Cercopithecidae	r__root|i__cellular_organisms|k__Eukaryota|i__Metazoa|p__Chordata|c__Mammalia|o__Primates|f__Cercopithecidae
953	exact	Wolbachia	r__root|i__cellular_organisms|k__Bacteria|p__Proteobacteria|c__Alphaproteobacteria|o__Rickettsiales|f__Anaplasmataceae|g__Wolbachia
9539	exact	Macaca	r__root|i__cellular_organisms|k__Eukaryota|i__Metazoa|p__Chordata|c__Mammalia|o__Primates|f__Cercopithecidae|g__Macaca
9541	exact	Macaca fascicularis	r__root|i__cellular_organisms|k__Eukaryota|i__Metazoa|p__Chordata|c__Mammalia|o__Primates|f__Cercopithecidae|g__Macaca|s__Macaca_fascicularis
9544	exact	Macaca mulatta	r__root|i__cellular_organisms|k__Eukaryota|i__Metazoa|p__Chordata|c__Mammalia|o__Primates|f__Cercopithecidae|g__Macaca|s__Macaca_mulatta
95486	exact	Burkholderia cenocepacia	r__root|i__cellular_organisms|k__Bacteria|p__Proteobacteria|c__Betaproteobacteria|o__Burkholderiales|f__Burkholderiaceae|g__Burkholderia|s__Burkholderia_cenocepacia
958	exact	Bdellovibrio	r__root|i__cellular_organisms|k__Bacteria|p__Proteobacteria|c__Deltaproteobacteria|o__Bdellovibrionales|f__Bdellovibrionaceae|g__Bdellovibrio
959	exact	Bdellovibrio bacteriovorus	r__root|i__cellular_organisms|k__Bacteria|p__Proteobacteria|c__Deltaproteobacteria|o__Bdellovibrionales|f__Bdellovibrionaceae|g__Bdellovibrio|s__Bdellovibrio_bacteriovorus
9596	exact	Pan	r__root|i__cellular_organisms|k__Eukaryota|i__Metazoa|p__Chordata|c__Mammalia|o__Primates|f__Hominidae|g__Pan
9598	exact	Pan troglodytes	r__root|i__cellular_organisms|k__Eukaryota|i__Metazoa|p__Chordata|c__Mammalia|o__Primates|f__Hominidae|g__Pan|s__Pan_troglodytes
9599	exact	Pongo	r__root|i__cellular_organisms|k__Eukaryota|i__Metazoa|p__Chordata|c__Mammalia|o__Primates|f__Hominidae|g__Pongo
9601	exact	Pongo abelii	r__root|i__cellular_organisms|k__Eukaryota|i__Metazoa|p__Chordata|c__Mammalia|o__Primates|f__Hominidae|g__Pongo|s__Pongo_abelii
9604	exact	Hominidae	r__root|i__cellular_organisms|k__Eukaryota|i__Metazoa|p__Chordata|c__Mammalia|o__Primates|f__Hominidae
9605	exact	Homo	r__root|i__cellular_organisms|k__Eukaryota|i__Metazoa|p__Chordata|c__Mammalia|o__Primates|f__Hominidae|g__Homo
9606	exact	Homo sapiens	r__root|i__cellular_organisms|k__Eukaryota|i__Metazoa|p__Chordata|c__Mammalia|o__Primates|f__Hominidae|g__Homo|s__Homo_sapiens
963	exact	Herbaspirillum	r__root|i__cellular_organisms|k__Bacteria|p__Proteobacteria|c__Betaproteobacteria|o__Burkholderiales|f__Oxalobacteraceae|g__Herbaspirillum
96345	exact	Flavobacterium psychrophilum	r__root|i__cellular_organisms|k__Bacteria|p__Bacteroidetes|c__Flavobacteriia|o__Flavobacteriales|f__Flavobacteriaceae|g__Flavobacterium|s__Flavobacterium_psychrophilum
964	exact	Herbaspirillum seropedicae	r__root|i__cellular_organisms|k__Bacteria|p__Proteobacteria|c__Betaproteobacteria|o__Burkholderiales|f__Oxalobacteraceae|g__Herbaspirillum|s__Herbaspirillum_seropedicae
9681	exact	Felidae	r__root|i__cellular_organisms|k__Eukaryota|i__Metazoa|p__Chordata|c__Mammalia|o__Carnivora|f__Felidae
9682	exact	Felis	r__root|i__cellular_organisms|k__Eukaryota|i__Metazoa|p__Chordata|c__Mammalia|o__Carnivora|f__Felidae|g__Felis
9685	exact	Felis catus	r__root|i__cellular_organisms|k__Eukaryota|i__Metazoa|p__Chordata|c__Mammalia|o__Carnivora|f__Felidae|g__Felis|s__Felis_catus
970	exact	Selenomonas	r__root|i__cellular_organisms|k__Bacteria|p__Firmicutes|c__Negativicutes|o__Selenomonadales|f__Veillonellaceae|g__Selenomonas
97050	exact	Ruegeria	r__root|i__cellular_organisms|k__Bacteria|p__Proteobacteria|c__Alphaproteobacteria|o__Rhodobacterales|f__Rhodobacteraceae|g__Ruegeria
972	exact	Halanaerobiaceae	r__root|i__cellular_organisms|k__Bacteria|p__Firmicutes|c__Clostridia|o__Halanaerobiales|f__Halanaerobiaceae
97393	exact	Ferroplasma acidarmanus	r__root|i__cellular_organisms|k__Archaea|p__Euryarchaeota|c__Thermoplasmata|o__Thermoplasmatales|f__Ferroplasmaceae|g__Ferroplasma|s__Ferroplasma_acidarmanus
976	exact	Bacteroidetes	r__root|i__cellular_organisms|k__Bacteria|p__Bacteroidetes
978	exact	Cytophaga	r__root|i__cellular_organisms|k__Bacteria|p__Bacteroidetes|c__Cytophagia|o__Cytophagales|f__Cytophagaceae|g__Cytophaga
9787	exact	Perissodactyla	r__root|i__cellular_organisms|k__Eukaryota|i__Metazoa|p__Chordata|c__Mammalia|o__Perissodactyla
9788	exact	Equidae	r__root|i__cellular_organisms|k__Eukaryota|i__Metazoa|p__Chordata|c__Mammalia|o__Perissodactyla|f__Equidae
979	exact	Cellulophaga lytica	r__root|i__cellular_organisms|k__Bacteria|p__Bacteroidetes|c__Flavobacteriia|o__Flavobacteriales|f__Flavobacteriaceae|g__Cellulophaga|s__Cellulophaga_lytica
9796	exact	Equus caballus	r__root|i__cellular_organisms|k__Eukaryota|i__Metazoa|p__Chordata|c__Mammalia|o__Perissodactyla|f__Equidae|g__Equus|s__Equus_caballus
9821	exact	Suidae	r__root|i__cellular_organisms|k__Eukaryota|i__Metazoa|p__Chordata|c__Mammalia|f__Suidae
9822	exact	Sus	r__root|i__cellular_organisms|k__Eukaryota|i__Metazoa|p__Chordata|c__Mammalia|f__Suidae|g__Sus
9823	exact	Sus scrofa	r__root|i__cellular_organisms|k__Eukaryota|i__Metazoa|p__Chordata|c__Mammalia|f__Suidae|g__Sus|s__Sus_scrofa
983548	exact	Dokdonia sp. 4H-3-7-5	r__root|i__cellular_organisms|k__Bacteria|p__Bacteroidetes|c__Flavobacteriia|o__Flavobacteriales|f__Flavobacteriaceae|g__Dokdonia|s__Dokdonia_sp._4H-3-7-5
984	exact	Pedobacter heparinus	r__root|i__cellular_organisms|k__Bacteria|p__Bacteroidetes|c__Sphingobacteriia|o__Sphingobacteriales|f__Sphingobacteriaceae|g__Pedobacter|s__Pedobacter_heparinus
985	exact	Cytophaga hutchinsonii	r__root|i__cellular_organisms|k__Bacteria|p__Bacteroidetes|c__Cytophagia|o__Cytophagales|f__Cytophagaceae|g__Cytophaga|s__Cytophaga_hutchinsonii
986	exact	Flavobacterium johnsoniae	r__root|i__cellular_organisms|k__Bacteria|p__Bacteroidetes|c__Flavobacteriia|o__Flavobacteriales|f__Flavobacteriaceae|g__Flavobacterium|s__Flavobacterium_johnsoniae
991903	exact	Polymorphum	r__root|i__cellular_organisms|k__Bacteria|p__Proteobacteria|c__Alphaproteobacteria|g__Polymorphum
991904	exact	Polymorphum gilvum	r__root|i__cellular_organisms|k__Bacteria|p__Proteobacteria|c__Alphaproteobacteria|g__Polymorphum|s__Polymorphum_gilvum
995	exact	Solitalea canadensis	r__root|i__cellular_organisms|k__Bacteria|p__Bacteroidetes|c__Sphingobacteriia|o__Sphingobacteriales|f__Sphingobacteriaceae|g__Solitalea|s__Solitalea_canadensis
9975	exact	Lagomorpha	r__root|i__cellular_organisms|k__Eukaryota|i__Metazoa|p__Chordata|c__Mammalia|o__Lagomorpha
9979	exact	Leporidae	r__root|i__cellular_organisms|k__Eukaryota|i__Metazoa|p__Chordata|c__Mammalia|o__Lagomorpha|f__Leporidae
9984	exact	Oryctolagus	r__root|i__cellular_organisms|k__Eukaryota|i__Metazoa|p__Chordata|c__Mammalia|o__Lagomorpha|f__Leporidae|g__Oryctolagus
9986	exact	Oryctolagus cuniculus	r__root|i__cellular_organisms|k__Eukaryota|i__Metazoa|p__Chordata|c__Mammalia|o__Lagomorpha|f__Leporidae|g__Oryctolagus|s__Oryctolagus_cuniculus
9989	exact	Rodentia	r__root|i__cellular_organisms|k__Eukaryota|i__Metazoa|p__Chordata|c__Mammalia|o__Rodentia
0	best	Not assigned	r__Not_assigned
1001585	best	Pseudomonas mendocina NK-01	r__root|i__cellular_organisms|k__Bacteria|p__Proteobacteria|c__Gammaproteobacteria|o__Pseudomonadales|f__Pseudomonadaceae|g__Pseudomonas|s__Pseudomonas_mendocina|ss__Pseudomonas_mendocina_NK-01
100226	best	Streptomyces coelicolor A3(2)	r__root|i__cellular_organisms|k__Bacteria|p__Actinobacteria|c__Actinobacteria|o__Actinomycetales|f__Streptomycetaceae|g__Streptomyces|s__Streptomyces_coelicolor|ss__Streptomyces_coelicolor_A3(2)
1002809	best	Solibacillus silvestris StLB046	r__root|i__cellular_organisms|k__Bacteria|p__Firmicutes|c__Bacilli|o__Bacillales|f__Planococcaceae|g__Solibacillus|s__Solibacillus_silvestris|ss__Solibacillus_silvestris_StLB046
1003195	best	Streptomyces cattleya NRRL 8057 = DSM 46488	r__root|i__cellular_organisms|k__Bacteria|p__Actinobacteria|c__Actinobacteria|o__Actinomycetales|f__Streptomycetaceae|g__Streptomyces|s__Streptomyces_cattleya|ss__Streptomyces_cattleya_NRRL_8057_=_DSM_46488
1005042	best	Streptococcus suis D9	r__root|i__cellular_organisms|k__Bacteria|p__Firmicutes|c__Bacilli|o__Lactobacillales|f__Streptococcaceae|g__Streptococcus|s__Streptococcus_suis|ss__Streptococcus_suis_D9
1005048	best	Collimonas fungivorans Ter331	r__root|i__cellular_organisms|k__Bacteria|p__Proteobacteria|c__Betaproteobacteria|o__Burkholderiales|f__Oxalobacteraceae|g__Collimonas|s__Collimonas_fungivorans|ss__Collimonas_fungivorans_Ter331
1005058	best	Gallibacterium anatis UMN179	r__root|i__cellular_organisms|k__Bacteria|p__Proteobacteria|c__Gammaproteobacteria|o__Pasteurellales|f__Pasteurellaceae|g__Gallibacterium|s__Gallibacterium_anatis|ss__Gallibacterium_anatis_UMN179
1006006	best	Metallosphaera cuprina Ar-4	r__root|i__cellular_organisms|k__Archaea|p__Crenarchaeota|c__Thermoprotei|o__Sulfolobales|f__Sulfolobaceae|g__Metallosphaera|s__Metallosphaera_cuprina|ss__Metallosphaera_cuprina_Ar-4
1006007	best	Bacillus megaterium WSH-002	r__root|i__cellular_organisms|k__Bacteria|p__Firmicutes|c__Bacilli|o__Bacillales|f__Bacillaceae|g__Bacillus|s__Bacillus_megaterium|ss__Bacillus_megaterium_WSH-002
1006551	best	Klebsiella oxytoca KCTC 1686	r__root|i__cellular_organisms|k__Bacteria|p__Proteobacteria|c__Gammaproteobacteria|o__Enterobacteriales|f__Enterobacteriaceae|g__Klebsiella|s__Klebsiella_oxytoca|ss__Klebsiella_oxytoca_KCTC_1686
1008459	best	Taylorella asinigenitalis MCE3	r__root|i__cellular_organisms|k__Bacteria|p__Proteobacteria|c__Betaproteobacteria|o__Burkholderiales|f__Alcaligenaceae|g__Taylorella|s__Taylorella_asinigenitalis|ss__Taylorella_asinigenitalis_MCE3
10088	best	Mus	r__root|i__cellular_organisms|k__Eukaryota|i__Metazoa|p__Chordata|c__Mammalia|o__Rodentia|f__Muridae|g__Mus
101510	best	Rhodococcus jostii RHA1	r__root|i__cellular_organisms|k__Bacteria|p__Actinobacteria|c__Actinobacteria|o__Actinomycetales|f__Nocardiaceae|g__Rhodococcus|s__Rhodococcus_jostii|ss__Rhodococcus_jostii_RHA1
1028307	best	Enterobacter aerogenes KCTC 2190	r__root|i__cellular_organisms|k__Bacteria|p__Proteobacteria|c__Gammaproteobacteria|o__Enterobacteriales|f__Enterobacteriaceae|g__Enterobacter|s__Enterobacter_aerogenes|ss__Enterobacter_aerogenes_KCTC_2190
1032480	best	Microlunatus phosphovorus NM-1	r__root|i__cellular_organisms|k__Bacteria|p__Actinobacteria|c__Actinobacteria|o__Actinomycetales|f__Propionibacteriaceae|g__Microlunatus|s__Microlunatus_phosphovorus|ss__Microlunatus_phosphovorus_NM-1
1033837	best	Lactobacillus kefiranofaciens ZW3	r__root|i__cellular_organisms|k__Bacteria|p__Firmicutes|c__Bacilli|o__Lactobacillales|f__Lactobacillaceae|g__Lactobacillus|s__Lactobacillus_kefiranofaciens|ss__Lactobacillus_kefiranofaciens_ZW3
1037409	best	Bradyrhizobium japonicum USDA 6	r__root|i__cellular_organisms|k__Bacteria|p__Proteobacteria|c__Alphaproteobacteria|o__Rhizobiales|f__Bradyrhizobiaceae|g__Bradyrhizobium|s__Bradyrhizobium_japonicum|ss__Bradyrhizobium_japonicum_USDA_6
1037911	best	Pseudomonas fluorescens A506	r__root|i__cellular_organisms|k__Bacteria|p__Proteobacteria|c__Gammaproteobacteria|o__Pseudomonadales|f__Pseudomonadaceae|g__Pseudomonas|s__Pseudomonas_fluorescens|ss__Pseudomonas_fluorescens_A506
103796	best	Pseudomonas syringae pv. actinidiae	r__root|i__cellular_organisms|k__Bacteria|p__Proteobacteria|c__Gammaproteobacteria|o__Pseudomonadales|f__Pseudomonadaceae|g__Pseudomonas|s__Pseudomonas_syringae|ss__Pseudomonas_syringae_group_pathovars_incertae_sedis|ss__Pseudomonas_syringae_pv._actinidiae
1042876	best	Pseudomonas putida S16	r__root|i__cellular_organisms|k__Bacteria|p__Proteobacteria|c__Gammaproteobacteria|o__Pseudomonadales|f__Pseudomonadaceae|g__Pseudomonas|s__Pseudomonas_putida|ss__Pseudomonas_putida_S16
1045855	best	Pseudoxanthomonas spadix BD-a59	r__root|i__cellular_organisms|k__Bacteria|p__Proteobacteria|c__Gammaproteobacteria|o__Xanthomonadales|f__Xanthomonadaceae|g__Pseudoxanthomonas|s__Pseudoxanthomonas_spadix|ss__Pseudoxanthomonas_spadix_BD-a59
1045856	best	Enterobacter cloacae EcWSU1	r__root|i__cellular_organisms|k__Bacteria|p__Proteobacteria|c__Gammaproteobacteria|o__Enterobacteriales|f__Enterobacteriaceae|g__Enterobacter|s__Enterobacter_cloacae|ss__Enterobacter_cloacae_EcWSU1
1045858	best	Brachyspira intermedia PWS/A	r__root|i__cellular_organisms|k__Bacteria|p__Spirochaetes|c__Spirochaetia|o__Spirochaetales|f__Brachyspiraceae|g__Brachyspira|s__Brachyspira_intermedia|ss__Brachyspira_intermedia_PWS/A
1046629	best	Streptococcus salivarius 57.I	r__root|i__cellular_organisms|k__Bacteria|p__Firmicutes|c__Bacilli|o__Lactobacillales|f__Streptococcaceae|g__Streptococcus|s__Streptococcus_salivarius|ss__Streptococcus_salivarius_57.I
1048332	best	Streptococcus salivarius CCHSS3	r__root|i__cellular_organisms|k__Bacteria|p__Firmicutes|c__Bacilli|o__Lactobacillales|f__Streptococcaceae|g__Streptococcus|s__Streptococcus_salivarius|ss__Streptococcus_salivarius_CCHSS3
1051074	best	Streptococcus thermophilus JIM 8232	r__root|i__cellular_organisms|k__Bacteria|p__Firmicutes|c__Bacilli|o__Lactobacillales|f__Streptococcaceae|g__Streptococcus|s__Streptococcus_thermophilus|ss__Streptococcus_thermophilus_JIM_8232
1064535	best	Megasphaera elsdenii DSM 20460	r__root|i__cellular_organisms|k__Bacteria|p__Firmicutes|c__Negativicutes|o__Selenomonadales|f__Veillonellaceae|g__Megasphaera|s__Megasphaera_elsdenii|ss__Megasphaera_elsdenii_DSM_20460
1069534	best	Lactobacillus ruminis ATCC 27782	r__root|i__cellular_organisms|k__Bacteria|p__Firmicutes|c__Bacilli|o__Lactobacillales|f__Lactobacillaceae|g__Lactobacillus|s__Lactobacillus_ruminis|ss__Lactobacillus_ruminis_ATCC_27782
1075399	best	Blattabacterium sp. (Cryptocercus punctulatus) str. Cpu	r__root|i__cellular_organisms|k__Bacteria|p__Bacteroidetes|c__Flavobacteriia|o__Flavobacteriales|f__Blattabacteriaceae|g__Blattabacterium|s__Blattabacterium_punctulatus|ss__Blattabacterium_sp._(Cryptocercus_punctulatus)_str._Cpu
1082931	best	Pelagibacterium halotolerans B2	r__root|i__cellular_organisms|k__Bacteria|p__Proteobacteria|c__Alphaproteobacteria|o__Rhizobiales|f__Hyphomicrobiaceae|g__Pelagibacterium|s__Pelagibacterium_halotolerans|ss__Pelagibacterium_halotolerans_B2
10847	best	Enterobacteria phage phiX174	r__root|i__Viruses|f__Microviridae|g__Microvirus|s__Enterobacteria_phage_phiX174_sensu_lato|ss__Enterobacteria_phage_phiX174
1085623	best	Glaciecola nitratireducens FR1064	r__root|i__cellular_organisms|k__Bacteria|p__Proteobacteria|c__Gammaproteobacteria|o__Alteromonadales|f__Alteromonadaceae|g__Glaciecola|s__Glaciecola_nitratireducens|ss__Glaciecola_nitratireducens_FR1064
1087448	best	Exiguobacterium antarcticum B7	r__root|i__cellular_organisms|k__Bacteria|p__Firmicutes|c__Bacilli|o__Bacillales|g__Exiguobacterium|s__Exiguobacterium_antarcticum|ss__Exiguobacterium_antarcticum_B7
1089456	best	Pseudomonas aeruginosa NCGM2.S1	r__root|i__cellular_organisms|k__Bacteria|p__Proteobacteria|c__Gammaproteobacteria|o__Pseudomonadales|f__Pseudomonadaceae|g__Pseudomonas|s__Pseudomonas_aeruginosa|ss__Pseudomonas_aeruginosa_NCGM2.S1
1091045	best	Propionibacterium acnes ATCC 11828	r__root|i__cellular_organisms|k__Bacteria|p__Actinobacteria|c__Actinobacteria|o__Actinomycetales|f__Propionibacteriaceae|g__Propionibacterium|s__Propionibacterium_acnes|ss__Propionibacterium_acnes_ATCC_11828
1091494	best	Methylomicrobium alcaliphilum 20Z	r__root|i__cellular_organisms|k__Bacteria|p__Proteobacteria|c__Gammaproteobacteria|o__Methylococcales|f__Methylococcaceae|g__Methylomicrobium|s__Methylomicrobium_alcaliphilum|ss__Methylomicrobium_alcaliphilum_20Z
1096996	best	Acinetobacter baumannii BJAB0715	r__root|i__cellular_organisms|k__Bacteria|p__Proteobacteria|c__Gammaproteobacteria|o__Pseudomonadales|f__Moraxellaceae|g__Acinetobacter|s__Acinetobacter_baumannii|ss__Acinetobacter_baumannii_BJAB0715
1104325	best	Enterococcus faecium NRRL B-2354	r__root|i__cellular_organisms|k__Bacteria|p__Firmicutes|c__Bacilli|o__Lactobacillales|f__Enterococcaceae|g__Enterococcus|s__Enterococcus_faecium|ss__Enterococcus_faecium_NRRL_B-2354
1111069	best	Thermus sp. CCB_US3_UF1	r__root|i__cellular_organisms|k__Bacteria|p__Deinococcus-Thermus|c__Deinococci|o__Thermales|f__Thermaceae|g__Thermus|s__Thermus_sp._CCB_US3_UF1
1112204	best	Gordonia polyisoprenivorans VH2	r__root|i__cellular_organisms|k__Bacteria|p__Actinobacteria|c__Actinobacteria|o__Actinomycetales|f__Gordoniaceae|g__Gordonia|s__Gordonia_polyisoprenivorans|ss__Gordonia_polyisoprenivorans_VH2
1114965	best	Streptococcus parasanguinis FW213	r__root|i__cellular_organisms|k__Bacteria|p__Firmicutes|c__Bacilli|o__Lactobacillales|f__Streptococcaceae|g__Streptococcus|s__Streptococcus_parasanguinis|ss__Streptococcus_parasanguinis_FW213
1114966	best	Propionibacterium acnes TypeIA2 P.acn33	r__root|i__cellular_organisms|k__Bacteria|p__Actinobacteria|c__Actinobacteria|o__Actinomycetales|f__Propionibacteriaceae|g__Propionibacterium|s__Propionibacterium_acnes|ss__Propionibacterium_acnes_TypeIA2_P.acn33
1114970	best	Pseudomonas fluorescens F113	r__root|i__cellular_organisms|k__Bacteria|p__Proteobacteria|c__Gammaproteobacteria|o__Pseudomonadales|f__Pseudomonadaceae|g__Pseudomonas|s__Pseudomonas_fluorescens|ss__Pseudomonas_fluorescens_F113
1121362	best	Corynebacterium halotolerans YIM 70093 = DSM 44683	r__root|i__cellular_organisms|k__Bacteria|p__Actinobacteria|c__Actinobacteria|o__Actinomycetales|f__Corynebacteriaceae|g__Corynebacterium|s__Corynebacterium_halotolerans|ss__Corynebacterium_halotolerans_YIM_70093_=_DSM_44683
1123519	best	Pseudomonas stutzeri DSM 10701	r__root|i__cellular_organisms|k__Bacteria|p__Proteobacteria|c__Gammaproteobacteria|o__Pseudomonadales|f__Pseudomonadaceae|g__Pseudomonas|s__Pseudomonas_stutzeri|ss__Pseudomonas_stutzeri_DSM_10701
1124983	best	Pseudomonas protegens CHA0	r__root|i__cellular_organisms|k__Bacteria|p__Proteobacteria|c__Gammaproteobacteria|o__Pseudomonadales|f__Pseudomonadaceae|g__Pseudomonas|s__Pseudomonas_protegens|ss__Pseudomonas_protegens_CHA0
1127134	best	Nocardia cyriacigeorgica GUH-2	r__root|i__cellular_organisms|k__Bacteria|p__Actinobacteria|c__Actinobacteria|o__Actinomycetales|f__Nocardiaceae|g__Nocardia|s__Nocardia_cyriacigeorgica|ss__Nocardia_cyriacigeorgica_GUH-2
1133849	best	Nocardia brasiliensis ATCC 700358	r__root|i__cellular_organisms|k__Bacteria|p__Actinobacteria|c__Actinobacteria|o__Actinomycetales|f__Nocardiaceae|g__Nocardia|s__Nocardia_brasiliensis|ss__Nocardia_brasiliensis_ATCC_700358
1138308	best	Cronobacter sakazakii ES15	r__root|i__cellular_organisms|k__Bacteria|p__Proteobacteria|c__Gammaproteobacteria|o__Enterobacteriales|f__Enterobacteriaceae|g__Cronobacter|s__Cronobacter_sakazakii|ss__Cronobacter_sakazakii_ES15
1138382	best	Mycobacterium intracellulare MOTT-02	r__root|i__cellular_organisms|k__Bacteria|p__Actinobacteria|c__Actinobacteria|o__Actinomycetales|f__Mycobacteriaceae|g__Mycobacterium|s__Mycobacterium_intracellulare|ss__Mycobacterium_intracellulare_MOTT-02
1138383	best	Mycobacterium intracellulare MOTT-64	r__root|i__cellular_organisms|k__Bacteria|p__Actinobacteria|c__Actinobacteria|o__Actinomycetales|f__Mycobacteriaceae|g__Mycobacterium|s__Mycobacterium_intracellulare|ss__Mycobacterium_intracellulare_MOTT-64
1140	best	Synechococcus elongatus PCC 7942	r__root|i__cellular_organisms|k__Bacteria|p__Cyanobacteria|o__Chroococcales|g__Synechococcus|s__Synechococcus_elongatus|ss__Synechococcus_elongatus_PCC_7942
1151116	best	Rahnella aquatilis HX2	r__root|i__cellular_organisms|k__Bacteria|p__Proteobacteria|c__Gammaproteobacteria|o__Enterobacteriales|f__Enterobacteriaceae|g__Rahnella|s__Rahnella_aquatilis|ss__Rahnella_aquatilis_HX2
1155071	best	Streptococcus mutans LJ23	r__root|i__cellular_organisms|k__Bacteria|p__Firmicutes|c__Bacilli|o__Lactobacillales|f__Streptococcaceae|g__Streptococcus|s__Streptococcus_mutans|ss__Streptococcus_mutans_LJ23
1157951	best	Providencia stuartii MRSN 2154	r__root|i__cellular_organisms|k__Bacteria|p__Proteobacteria|c__Gammaproteobacteria|o__Enterobacteriales|f__Enterobacteriaceae|g__Providencia|s__Providencia_stuartii|ss__Providencia_stuartii_MRSN_2154
1163399	best	Stenotrophomonas maltophilia D457	r__root|i__cellular_organisms|k__Bacteria|p__Proteobacteria|c__Gammaproteobacteria|o__Xanthomonadales|f__Xanthomonadaceae|g__Stenotrophomonas|s__Stenotrophomonas_maltophilia|ss__Stenotrophomonas_maltophilia_D457
1166018	best	Fibrella aestuarina BUZ 2	r__root|i__cellular_organisms|k__Bacteria|p__Bacteroidetes|c__Cytophagia|o__Cytophagales|f__Cytophagaceae|g__Fibrella|s__Fibrella_aestuarina|ss__Fibrella_aestuarina_BUZ_2
1168549	best	Salmonella phage vB_SosS_Oslo	r__root|i__Viruses|o__Caudovirales|f__Siphoviridae|s__Salmonella_phage_vB_SosS_Oslo
1171373	best	Propionibacterium acidipropionici ATCC 4875	r__root|i__cellular_organisms|k__Bacteria|p__Actinobacteria|c__Actinobacteria|o__Actinomycetales|f__Propionibacteriaceae|g__Propionibacterium|s__Propionibacterium_acidipropionici|ss__Propionibacterium_acidipropionici_ATCC_4875
1179100	best	Bacillus cereus biovar anthracis	r__root|i__cellular_organisms|k__Bacteria|p__Firmicutes|c__Bacilli|o__Bacillales|f__Bacillaceae|g__Bacillus|s__Bacillus_cereus|ss__Bacillus_cereus_biovar_anthracis
1187956	best	Streptococcus thermophilus MN-ZLW-002	r__root|i__cellular_organisms|k__Bacteria|p__Firmicutes|c__Bacilli|o__Lactobacillales|f__Streptococcaceae|g__Streptococcus|s__Streptococcus_thermophilus|ss__Streptococcus_thermophilus_MN-ZLW-002
119	best	Rubinisphaera brasiliensis	r__root|i__cellular_organisms|k__Bacteria|p__Planctomycetes|c__Planctomycetia|o__Planctomycetales|f__Planctomycetaceae|g__Planctomyces|s__Planctomyces_brasiliensis
1191061	best	Klebsiella oxytoca E718	r__root|i__cellular_organisms|k__Bacteria|p__Proteobacteria|c__Gammaproteobacteria|o__Enterobacteriales|f__Enterobacteriaceae|g__Klebsiella|s__Klebsiella_oxytoca|ss__Klebsiella_oxytoca_E718
[truncated: 906 more rows]
