# Supplementary material for: Comprehensive benchmarking and ensemble approaches for metagenomic classifiers
Source: Genome Biol. 2017 Sep 21;18:182. doi: 10.1186/s13059-017-1299-7 (PMC5609029; doi:10.1186/s13059-017-1299-7)
Supplement: Supplementary file 10 — Name to taxonomy ID conversion tables for tools that do not report taxonomy IDs. (ZIP 220 kb) [file 13059_2017_1299_MOESM10_ESM.zip › taxid_lookup_diamond_megan.txt]

taxid	confidence	match	query
1	exact	root	r__root
10028	exact	Cricetulus	r__root|i__cellular_organisms|k__Eukaryota|i__Metazoa|p__Chordata|c__Mammalia|o__Rodentia|f__Cricetidae|g__Cricetulus
10029	exact	Cricetulus griseus	r__root|i__cellular_organisms|k__Eukaryota|i__Metazoa|p__Chordata|c__Mammalia|o__Rodentia|f__Cricetidae|g__Cricetulus|s__Cricetulus_griseus
1003110	exact	Verrucosispora maris	r__root|i__cellular_organisms|k__Bacteria|p__Actinobacteria|c__Actinobacteria|o__Actinomycetales|f__Micromonosporaceae|g__Verrucosispora|s__Verrucosispora_maris
10066	exact	Muridae	r__root|i__cellular_organisms|k__Eukaryota|i__Metazoa|p__Chordata|c__Mammalia|o__Rodentia|f__Muridae
1007105	exact	Pusillimonas sp. T7-7	r__root|i__cellular_organisms|k__Bacteria|p__Proteobacteria|c__Betaproteobacteria|o__Burkholderiales|f__Alcaligenaceae|g__Pusillimonas|s__Pusillimonas_sp._T7-7
100715	exact	Chloroherpeton	r__root|i__cellular_organisms|k__Bacteria|p__Chlorobi|c__Chlorobia|o__Chlorobiales|f__Chlorobiaceae|g__Chloroherpeton
100716	exact	Chloroherpeton thalassium	r__root|i__cellular_organisms|k__Bacteria|p__Chlorobi|c__Chlorobia|o__Chlorobiales|f__Chlorobiaceae|g__Chloroherpeton|s__Chloroherpeton_thalassium
1016	exact	Capnocytophaga	r__root|i__cellular_organisms|k__Bacteria|p__Bacteroidetes|c__Flavobacteriia|o__Flavobacteriales|f__Flavobacteriaceae|g__Capnocytophaga
10239	exact	Viruses	r__root|i__Viruses
102862	exact	Proteus penneri	r__root|i__cellular_organisms|k__Bacteria|p__Proteobacteria|c__Gammaproteobacteria|o__Enterobacteriales|f__Enterobacteriaceae|g__Proteus|s__Proteus_penneri
10292	exact	Herpesviridae	r__root|i__Viruses|o__Herpesvirales|f__Herpesviridae
10319	exact	Varicellovirus	r__root|i__Viruses|o__Herpesvirales|f__Herpesviridae|g__Varicellovirus
10335	exact	Human herpesvirus 3	r__root|i__Viruses|o__Herpesvirales|f__Herpesviridae|g__Varicellovirus|s__Human_herpesvirus_3
103690	exact	Nostoc sp. PCC 7120	r__root|i__cellular_organisms|k__Bacteria|p__Cyanobacteria|o__Nostocales|f__Nostocaceae|g__Nostoc|s__Nostoc_sp._PCC_7120
10375	exact	Lymphocryptovirus	r__root|i__Viruses|o__Herpesvirales|f__Herpesviridae|g__Lymphocryptovirus
10376	exact	Human herpesvirus 4	r__root|i__Viruses|o__Herpesvirales|f__Herpesviridae|g__Lymphocryptovirus|s__Human_herpesvirus_4
104	exact	Cyclobacterium marinum	r__root|i__cellular_organisms|k__Bacteria|p__Bacteroidetes|c__Cytophagia|o__Cytophagales|f__Cyclobacteriaceae|g__Cyclobacterium|s__Cyclobacterium_marinum
104264	exact	Cellulophaga	r__root|i__cellular_organisms|k__Bacteria|p__Bacteroidetes|c__Flavobacteriia|o__Flavobacteriales|f__Flavobacteriaceae|g__Cellulophaga
104355	exact	Gloeophyllum trabeum	r__root|i__cellular_organisms|k__Eukaryota|i__Fungi|p__Basidiomycota|c__Agaricomycetes|o__Gloeophyllales|f__Gloeophyllaceae|g__Gloeophyllum|s__Gloeophyllum_trabeum
1046	exact	Chromatiaceae	r__root|i__cellular_organisms|k__Bacteria|p__Proteobacteria|c__Gammaproteobacteria|o__Chromatiales|f__Chromatiaceae
105	exact	Runella	r__root|i__cellular_organisms|k__Bacteria|p__Bacteroidetes|c__Cytophagia|o__Cytophagales|f__Cytophagaceae|g__Runella
105560	exact	Methylibium petroleiphilum	r__root|i__cellular_organisms|k__Bacteria|p__Proteobacteria|c__Betaproteobacteria|o__Burkholderiales|g__Methylibium|s__Methylibium_petroleiphilum
105850	exact	Acidilobus	r__root|i__cellular_organisms|k__Archaea|p__Crenarchaeota|c__Thermoprotei|o__Acidilobales|f__Acidilobaceae|g__Acidilobus
106	exact	Runella slithyformis	r__root|i__cellular_organisms|k__Bacteria|p__Bacteroidetes|c__Cytophagia|o__Cytophagales|f__Cytophagaceae|g__Runella|s__Runella_slithyformis
1060	exact	Rhodobacter	r__root|i__cellular_organisms|k__Bacteria|p__Proteobacteria|c__Alphaproteobacteria|o__Rhodobacterales|f__Rhodobacteraceae|g__Rhodobacter
1061	exact	Rhodobacter capsulatus	r__root|i__cellular_organisms|k__Bacteria|p__Proteobacteria|c__Alphaproteobacteria|o__Rhodobacterales|f__Rhodobacteraceae|g__Rhodobacter|s__Rhodobacter_capsulatus
1063	exact	Rhodobacter sphaeroides	r__root|i__cellular_organisms|k__Bacteria|p__Proteobacteria|c__Alphaproteobacteria|o__Rhodobacterales|f__Rhodobacteraceae|g__Rhodobacter|s__Rhodobacter_sphaeroides
106589	exact	Cupriavidus	r__root|i__cellular_organisms|k__Bacteria|p__Proteobacteria|c__Betaproteobacteria|o__Burkholderiales|f__Burkholderiaceae|g__Cupriavidus
10699	exact	Siphoviridae	r__root|i__Viruses|o__Caudovirales|f__Siphoviridae
1073	exact	Rhodopseudomonas	r__root|i__cellular_organisms|k__Bacteria|p__Proteobacteria|c__Alphaproteobacteria|o__Rhizobiales|f__Bradyrhizobiaceae|g__Rhodopseudomonas
10744	exact	Podoviridae	r__root|i__Viruses|o__Caudovirales|f__Podoviridae
1076	exact	Rhodopseudomonas palustris	r__root|i__cellular_organisms|k__Bacteria|p__Proteobacteria|c__Alphaproteobacteria|o__Rhizobiales|f__Bradyrhizobiaceae|g__Rhodopseudomonas|s__Rhodopseudomonas_palustris
107709	exact	Opitutus terrae	r__root|i__cellular_organisms|k__Bacteria|p__Verrucomicrobia|c__Opitutae|o__Opitutales|f__Opitutaceae|g__Opitutus|s__Opitutus_terrae
1081	exact	Rhodospirillum	r__root|i__cellular_organisms|k__Bacteria|p__Proteobacteria|c__Alphaproteobacteria|o__Rhodospirillales|f__Rhodospirillaceae|g__Rhodospirillum
1082930	exact	Pelagibacterium	r__root|i__cellular_organisms|k__Bacteria|p__Proteobacteria|c__Alphaproteobacteria|o__Rhizobiales|f__Hyphomicrobiaceae|g__Pelagibacterium
1085	exact	Rhodospirillum rubrum	r__root|i__cellular_organisms|k__Bacteria|p__Proteobacteria|c__Alphaproteobacteria|o__Rhodospirillales|f__Rhodospirillaceae|g__Rhodospirillum|s__Rhodospirillum_rubrum
1090	exact	Chlorobi	r__root|i__cellular_organisms|k__Bacteria|p__Chlorobi
1091	exact	Chlorobium	r__root|i__cellular_organisms|k__Bacteria|p__Chlorobi|c__Chlorobia|o__Chlorobiales|f__Chlorobiaceae|g__Chlorobium
109168	exact	Desulfotalea	r__root|i__cellular_organisms|k__Bacteria|p__Proteobacteria|c__Deltaproteobacteria|o__Desulfobacterales|f__Desulfobulbaceae|g__Desulfotalea
1092	exact	Chlorobium limicola	r__root|i__cellular_organisms|k__Bacteria|p__Chlorobi|c__Chlorobia|o__Chlorobiales|f__Chlorobiaceae|g__Chlorobium|s__Chlorobium_limicola
1094	exact	Chlorobium phaeovibrioides	r__root|i__cellular_organisms|k__Bacteria|p__Chlorobi|c__Chlorobia|o__Chlorobiales|f__Chlorobiaceae|g__Chlorobium|s__Chlorobium_phaeovibrioides
1096	exact	Chlorobium phaeobacteroides	r__root|i__cellular_organisms|k__Bacteria|p__Chlorobi|c__Chlorobia|o__Chlorobiales|f__Chlorobiaceae|g__Chlorobium|s__Chlorobium_phaeobacteroides
1096756	exact	Arthrobacter sp. PAO19	r__root|i__cellular_organisms|k__Bacteria|p__Actinobacteria|c__Actinobacteria|o__Actinomycetales|f__Micrococcaceae|g__Arthrobacter|s__Arthrobacter_sp._PAO19
1097668	exact	Burkholderia sp. YI23	r__root|i__cellular_organisms|k__Bacteria|p__Proteobacteria|c__Betaproteobacteria|o__Burkholderiales|f__Burkholderiaceae|g__Burkholderia|s__Burkholderia_sp._YI23
1099	exact	Pelodictyon	r__root|i__cellular_organisms|k__Bacteria|p__Chlorobi|c__Chlorobia|o__Chlorobiales|f__Chlorobiaceae|g__Pelodictyon
1100	exact	Pelodictyon luteolum	r__root|i__cellular_organisms|k__Bacteria|p__Chlorobi|c__Chlorobia|o__Chlorobiales|f__Chlorobiaceae|g__Pelodictyon|s__Pelodictyon_luteolum
1100069	exact	Bacteroidetes Order II. Incertae sedis	r__root|i__cellular_organisms|k__Bacteria|p__Bacteroidetes|o__Bacteroidetes_Order_II._Incertae_sedis
1101	exact	Prosthecochloris	r__root|i__cellular_organisms|k__Bacteria|p__Chlorobi|c__Chlorobia|o__Chlorobiales|f__Chlorobiaceae|g__Prosthecochloris
1102	exact	Prosthecochloris aestuarii	r__root|i__cellular_organisms|k__Bacteria|p__Chlorobi|c__Chlorobia|o__Chlorobiales|f__Chlorobiaceae|g__Prosthecochloris|s__Prosthecochloris_aestuarii
110500	exact	Pelotomaculum thermopropionicum	r__root|i__cellular_organisms|k__Bacteria|p__Firmicutes|c__Clostridia|o__Clostridiales|f__Peptococcaceae|g__Pelotomaculum|s__Pelotomaculum_thermopropionicum
1106	exact	Chloroflexaceae	r__root|i__cellular_organisms|k__Bacteria|p__Chloroflexi|c__Chloroflexia|o__Chloroflexales|f__Chloroflexaceae
110662	exact	Synechococcus sp. CC9605	r__root|i__cellular_organisms|k__Bacteria|p__Cyanobacteria|o__Chroococcales|g__Synechococcus|s__Synechococcus_sp._CC9605
1107	exact	Chloroflexus	r__root|i__cellular_organisms|k__Bacteria|p__Chloroflexi|c__Chloroflexia|o__Chloroflexales|f__Chloroflexaceae|g__Chloroflexus
11157	exact	Mononegavirales	r__root|i__Viruses|o__Mononegavirales
11158	exact	Paramyxoviridae	r__root|i__Viruses|o__Mononegavirales|f__Paramyxoviridae
1117	exact	Cyanobacteria	r__root|i__cellular_organisms|k__Bacteria|p__Cyanobacteria
1118	exact	Chroococcales	r__root|i__cellular_organisms|k__Bacteria|p__Cyanobacteria|o__Chroococcales
11191	exact	Sendai virus	r__root|i__Viruses|o__Mononegavirales|f__Paramyxoviridae|g__Respirovirus|s__Sendai_virus
112	exact	Planctomycetales	r__root|i__cellular_organisms|k__Bacteria|p__Planctomycetes|c__Planctomycetia|o__Planctomycetales
11207	exact	Parainfluenza virus 5	r__root|i__Viruses|o__Mononegavirales|f__Paramyxoviridae|g__Rubulavirus|s__Parainfluenza_virus_5
1124597	exact	Magnetococcus marinus	r__root|i__cellular_organisms|k__Bacteria|p__Proteobacteria|c__Alphaproteobacteria|o__Magnetococcales|f__Magnetococcaceae|g__Magnetococcus|s__Magnetococcus_marinus
1129	exact	Synechococcus	r__root|i__cellular_organisms|k__Bacteria|p__Cyanobacteria|o__Chroococcales|g__Synechococcus
1129771	exact	Leptotrichiaceae	r__root|i__cellular_organisms|k__Bacteria|p__Fusobacteria|c__Fusobacteriia|o__Fusobacteriales|f__Leptotrichiaceae
1131492	exact	Aspergillaceae	r__root|i__cellular_organisms|k__Eukaryota|i__Fungi|p__Ascomycota|c__Eurotiomycetes|o__Eurotiales|f__Aspergillaceae
1131552	exact	Methylomonas sp. MK1	r__root|i__cellular_organisms|k__Bacteria|p__Proteobacteria|c__Gammaproteobacteria|o__Methylococcales|f__Methylococcaceae|g__Methylomonas|s__Methylomonas_sp._MK1
114380	exact	Desulfurococcales	r__root|i__cellular_organisms|k__Archaea|p__Crenarchaeota|c__Thermoprotei|o__Desulfurococcales
1144328	exact	Pseudomonas sp. GM30	r__root|i__cellular_organisms|k__Bacteria|p__Proteobacteria|c__Gammaproteobacteria|o__Pseudomonadales|f__Pseudomonadaceae|g__Pseudomonas|s__Pseudomonas_sp._GM30
1144708	exact	Pseudomonas sp. GM41(2012)	r__root|i__cellular_organisms|k__Bacteria|p__Proteobacteria|c__Gammaproteobacteria|o__Pseudomonadales|f__Pseudomonadaceae|g__Pseudomonas|s__Pseudomonas_sp._GM41(2012)
114616	exact	Methylobacterium nodulans	r__root|i__cellular_organisms|k__Bacteria|p__Proteobacteria|c__Alphaproteobacteria|o__Rhizobiales|f__Methylobacteriaceae|g__Methylobacterium|s__Methylobacterium_nodulans
114627	exact	Alkaliphilus	r__root|i__cellular_organisms|k__Bacteria|p__Firmicutes|c__Clostridia|o__Clostridiales|f__Clostridiaceae|g__Alkaliphilus
1148157	exact	Acinetobacter oleivorans	r__root|i__cellular_organisms|k__Bacteria|p__Proteobacteria|c__Gammaproteobacteria|o__Pseudomonadales|f__Moraxellaceae|g__Acinetobacter|s__Acinetobacter_oleivorans
1150	exact	Oscillatoriales	r__root|i__cellular_organisms|k__Bacteria|p__Cyanobacteria|o__Oscillatoriales
1161	exact	Nostocales	r__root|i__cellular_organisms|k__Bacteria|p__Cyanobacteria|o__Nostocales
1162	exact	Nostocaceae	r__root|i__cellular_organisms|k__Bacteria|p__Cyanobacteria|o__Nostocales|f__Nostocaceae
1163	exact	Anabaena	r__root|i__cellular_organisms|k__Bacteria|p__Cyanobacteria|o__Nostocales|f__Nostocaceae|g__Anabaena
1163065	exact	Pseudomonas sp. CBZ-4	r__root|i__cellular_organisms|k__Bacteria|p__Proteobacteria|c__Gammaproteobacteria|o__Pseudomonadales|f__Pseudomonadaceae|g__Pseudomonas|s__Pseudomonas_sp._CBZ-4
11632	exact	Retroviridae	r__root|i__Viruses|f__Retroviridae
1172	exact	Anabaena variabilis	r__root|i__cellular_organisms|k__Bacteria|p__Cyanobacteria|o__Nostocales|f__Nostocaceae|g__Anabaena|s__Anabaena_variabilis
117207	exact	Sphingopyxis alaskensis	r__root|i__cellular_organisms|k__Bacteria|p__Proteobacteria|c__Alphaproteobacteria|o__Sphingomonadales|f__Sphingomonadaceae|g__Sphingopyxis|s__Sphingopyxis_alaskensis
1177	exact	Nostoc	r__root|i__cellular_organisms|k__Bacteria|p__Cyanobacteria|o__Nostocales|f__Nostocaceae|g__Nostoc
117743	exact	Flavobacteriia	r__root|i__cellular_organisms|k__Bacteria|p__Bacteroidetes|c__Flavobacteriia
117747	exact	Sphingobacteriia	r__root|i__cellular_organisms|k__Bacteria|p__Bacteroidetes|c__Sphingobacteriia
1177712	exact	Komagataeibacter medellinensis	r__root|i__cellular_organisms|k__Bacteria|p__Proteobacteria|c__Alphaproteobacteria|o__Rhodospirillales|f__Acetobacteraceae|g__Komagataeibacter|s__Komagataeibacter_medellinensis
117999	exact	Denitrovibrio	r__root|i__cellular_organisms|k__Bacteria|p__Deferribacteres|c__Deferribacteres|o__Deferribacterales|f__Deferribacteraceae|g__Denitrovibrio
118	exact	Planctomyces	r__root|i__cellular_organisms|k__Bacteria|p__Planctomycetes|c__Planctomycetia|o__Planctomycetales|f__Planctomycetaceae|g__Planctomyces
118000	exact	Denitrovibrio acetiphilus	r__root|i__cellular_organisms|k__Bacteria|p__Deferribacteres|c__Deferribacteres|o__Deferribacterales|f__Deferribacteraceae|g__Denitrovibrio|s__Denitrovibrio_acetiphilus
118001	exact	Chrysiogenetes	r__root|i__cellular_organisms|k__Bacteria|p__Chrysiogenetes|c__Chrysiogenetes
118200	exact	Picoides pubescens	r__root|i__cellular_organisms|k__Eukaryota|i__Metazoa|p__Chordata|c__Aves|o__Piciformes|f__Picidae|g__Picoides|s__Picoides_pubescens
1184387	exact	Mesotoga prima	r__root|i__cellular_organisms|k__Bacteria|p__Thermotogae|c__Thermotogae|o__Thermotogales|f__Thermotogaceae|g__Mesotoga|s__Mesotoga_prima
1184396	exact	Mesotoga	r__root|i__cellular_organisms|k__Bacteria|p__Thermotogae|c__Thermotogae|o__Thermotogales|f__Thermotogaceae|g__Mesotoga
118562	exact	Arthrospira platensis	r__root|i__cellular_organisms|k__Bacteria|p__Cyanobacteria|o__Oscillatoriales|g__Arthrospira|s__Arthrospira_platensis
118796	exact	Lipotes	r__root|i__cellular_organisms|k__Eukaryota|i__Metazoa|p__Chordata|c__Mammalia|o__Cetacea|f__Lipotidae|g__Lipotes
118797	exact	Lipotes vexillifer	r__root|i__cellular_organisms|k__Eukaryota|i__Metazoa|p__Chordata|c__Mammalia|o__Cetacea|f__Lipotidae|g__Lipotes|s__Lipotes_vexillifer
118882	exact	Brucellaceae	r__root|i__cellular_organisms|k__Bacteria|p__Proteobacteria|c__Alphaproteobacteria|o__Rhizobiales|f__Brucellaceae
118883	exact	Sulfolobaceae	r__root|i__cellular_organisms|k__Archaea|p__Crenarchaeota|c__Thermoprotei|o__Sulfolobales|f__Sulfolobaceae
118964	exact	Deinococcales	r__root|i__cellular_organisms|k__Bacteria|p__Deinococcus-Thermus|c__Deinococci|o__Deinococcales
118968	exact	Coxiellaceae	r__root|i__cellular_organisms|k__Bacteria|p__Proteobacteria|c__Gammaproteobacteria|o__Legionellales|f__Coxiellaceae
118969	exact	Legionellales	r__root|i__cellular_organisms|k__Bacteria|p__Proteobacteria|c__Gammaproteobacteria|o__Legionellales
119045	exact	Methylobacteriaceae	r__root|i__cellular_organisms|k__Bacteria|p__Proteobacteria|c__Alphaproteobacteria|o__Rhizobiales|f__Methylobacteriaceae
119060	exact	Burkholderiaceae	r__root|i__cellular_organisms|k__Bacteria|p__Proteobacteria|c__Betaproteobacteria|o__Burkholderiales|f__Burkholderiaceae
119069	exact	Hydrogenophilales	r__root|i__cellular_organisms|k__Bacteria|p__Proteobacteria|c__Betaproteobacteria|o__Hydrogenophilales
119088	exact	Enoplea	r__root|i__cellular_organisms|k__Eukaryota|i__Metazoa|p__Nematoda|c__Enoplea
119089	exact	Chromadorea	r__root|i__cellular_organisms|k__Eukaryota|i__Metazoa|p__Nematoda|c__Chromadorea
119093	exact	Trichuridae	r__root|i__cellular_organisms|k__Eukaryota|i__Metazoa|p__Nematoda|c__Enoplea|o__Trichocephalida|f__Trichuridae
1191478	exact	Magnetococcales	r__root|i__cellular_organisms|k__Bacteria|p__Proteobacteria|c__Alphaproteobacteria|o__Magnetococcales
1191479	exact	Magnetococcaceae	r__root|i__cellular_organisms|k__Bacteria|p__Proteobacteria|c__Alphaproteobacteria|o__Magnetococcales|f__Magnetococcaceae
119219	exact	Cupriavidus metallidurans	r__root|i__cellular_organisms|k__Bacteria|p__Proteobacteria|c__Betaproteobacteria|o__Burkholderiales|f__Burkholderiaceae|g__Cupriavidus|s__Cupriavidus_metallidurans
119484	exact	Syntrophobacter fumaroxidans	r__root|i__cellular_organisms|k__Bacteria|p__Proteobacteria|c__Deltaproteobacteria|o__Syntrophobacterales|f__Syntrophobacteraceae|g__Syntrophobacter|s__Syntrophobacter_fumaroxidans
119500	exact	Lipotidae	r__root|i__cellular_organisms|k__Eukaryota|i__Metazoa|p__Chordata|c__Mammalia|o__Cetacea|f__Lipotidae
119977	exact	Acidithiobacillus	r__root|i__cellular_organisms|k__Bacteria|p__Proteobacteria|c__Gammaproteobacteria|o__Acidithiobacillales|f__Acidithiobacillaceae|g__Acidithiobacillus
1202464	exact	Dehalococcoidaceae	r__root|i__cellular_organisms|k__Bacteria|p__Chloroflexi|c__Dehalococcoidia|o__Dehalococcoidales|f__Dehalococcoidaceae
1202465	exact	Dehalococcoidales	r__root|i__cellular_organisms|k__Bacteria|p__Chloroflexi|c__Dehalococcoidia|o__Dehalococcoidales
1203471	exact	Geobacter daltonii	r__root|i__cellular_organisms|k__Bacteria|p__Proteobacteria|c__Deltaproteobacteria|o__Desulfuromonadales|f__Geobacteraceae|g__Geobacter|s__Geobacter_daltonii
120499	exact	Salem virus	r__root|i__Viruses|o__Mononegavirales|f__Paramyxoviridae|s__Salem_virus
1205	exact	Trichodesmium	r__root|i__cellular_organisms|k__Bacteria|p__Cyanobacteria|o__Oscillatoriales|g__Trichodesmium
1206	exact	Trichodesmium erythraeum	r__root|i__cellular_organisms|k__Bacteria|p__Cyanobacteria|o__Oscillatoriales|g__Trichodesmium|s__Trichodesmium_erythraeum
120831	exact	Dyadobacter	r__root|i__cellular_organisms|k__Bacteria|p__Bacteroidetes|c__Cytophagia|o__Cytophagales|f__Cytophagaceae|g__Dyadobacter
120961	exact	Roseiflexus	r__root|i__cellular_organisms|k__Bacteria|p__Chloroflexi|c__Chloroflexia|o__Chloroflexales|f__Roseiflexaceae|g__Roseiflexus
120962	exact	Roseiflexus castenholzii	r__root|i__cellular_organisms|k__Bacteria|p__Chloroflexi|c__Chloroflexia|o__Chloroflexales|f__Roseiflexaceae|g__Roseiflexus|s__Roseiflexus_castenholzii
1212	exact	Prochlorales	r__root|i__cellular_organisms|k__Bacteria|p__Cyanobacteria|o__Prochlorales
1217	exact	Prochlorococcaceae	r__root|i__cellular_organisms|k__Bacteria|p__Cyanobacteria|o__Prochlorales|f__Prochlorococcaceae
1217908	exact	Octadecabacter antarcticus	r__root|i__cellular_organisms|k__Bacteria|p__Proteobacteria|c__Alphaproteobacteria|o__Rhodobacterales|f__Rhodobacteraceae|g__Octadecabacter|s__Octadecabacter_antarcticus
1218	exact	Prochlorococcus	r__root|i__cellular_organisms|k__Bacteria|p__Cyanobacteria|o__Prochlorales|f__Prochlorococcaceae|g__Prochlorococcus
121871	exact	Haloterrigena	r__root|i__cellular_organisms|k__Archaea|p__Euryarchaeota|c__Halobacteria|o__Halobacteriales|f__Halobacteriaceae|g__Haloterrigena
1219	exact	Prochlorococcus marinus	r__root|i__cellular_organisms|k__Bacteria|p__Cyanobacteria|o__Prochlorales|f__Prochlorococcaceae|g__Prochlorococcus|s__Prochlorococcus_marinus
122277	exact	Pectobacterium	r__root|i__cellular_organisms|k__Bacteria|p__Proteobacteria|c__Gammaproteobacteria|o__Enterobacteriales|f__Enterobacteriaceae|g__Pectobacterium
1224	exact	Proteobacteria	r__root|i__cellular_organisms|k__Bacteria|p__Proteobacteria
1227	exact	Nitrosococcus	r__root|i__cellular_organisms|k__Bacteria|p__Proteobacteria|c__Gammaproteobacteria|o__Chromatiales|f__Chromatiaceae|g__Nitrosococcus
1229	exact	Nitrosococcus oceani	r__root|i__cellular_organisms|k__Bacteria|p__Proteobacteria|c__Gammaproteobacteria|o__Chromatiales|f__Chromatiaceae|g__Nitrosococcus|s__Nitrosococcus_oceani
1230476	exact	Bradyrhizobium sp. DFCI-1	r__root|i__cellular_organisms|k__Bacteria|p__Proteobacteria|c__Alphaproteobacteria|o__Rhizobiales|f__Bradyrhizobiaceae|g__Bradyrhizobium|s__Bradyrhizobium_sp._DFCI-1
1231	exact	Nitrosospira multiformis	r__root|i__cellular_organisms|k__Bacteria|p__Proteobacteria|c__Betaproteobacteria|o__Nitrosomonadales|f__Nitrosomonadaceae|g__Nitrosospira|s__Nitrosospira_multiformis
1234	exact	Nitrospira	r__root|i__cellular_organisms|k__Bacteria|p__Nitrospirae|c__Nitrospira
1236	exact	Gammaproteobacteria	r__root|i__cellular_organisms|k__Bacteria|p__Proteobacteria|c__Gammaproteobacteria
1239	exact	Firmicutes	r__root|i__cellular_organisms|k__Bacteria|p__Firmicutes
1243	exact	Leuconostoc	r__root|i__cellular_organisms|k__Bacteria|p__Firmicutes|c__Bacilli|o__Lactobacillales|f__Leuconostocaceae|g__Leuconostoc
1244	exact	Leuconostoc gelidum	r__root|i__cellular_organisms|k__Bacteria|p__Firmicutes|c__Bacilli|o__Lactobacillales|f__Leuconostocaceae|g__Leuconostoc|s__Leuconostoc_gelidum
1245	exact	Leuconostoc mesenteroides	r__root|i__cellular_organisms|k__Bacteria|p__Firmicutes|c__Bacilli|o__Lactobacillales|f__Leuconostocaceae|g__Leuconostoc|s__Leuconostoc_mesenteroides
12455	exact	Borna disease virus	r__root|i__Viruses|o__Mononegavirales|f__Bornaviridae|g__Bornavirus|s__Borna_disease_virus
1246	exact	Leuconostoc lactis	r__root|i__cellular_organisms|k__Bacteria|p__Firmicutes|c__Bacilli|o__Lactobacillales|f__Leuconostocaceae|g__Leuconostoc|s__Leuconostoc_lactis
1247	exact	Oenococcus oeni	r__root|i__cellular_organisms|k__Bacteria|p__Firmicutes|c__Bacilli|o__Lactobacillales|f__Leuconostocaceae|g__Oenococcus|s__Oenococcus_oeni
1253	exact	Pediococcus	r__root|i__cellular_organisms|k__Bacteria|p__Firmicutes|c__Bacilli|o__Lactobacillales|f__Lactobacillaceae|g__Pediococcus
125316	exact	Beutenbergiaceae	r__root|i__cellular_organisms|k__Bacteria|p__Actinobacteria|c__Actinobacteria|o__Actinomycetales|f__Beutenbergiaceae
1254	exact	Pediococcus acidilactici	r__root|i__cellular_organisms|k__Bacteria|p__Firmicutes|c__Bacilli|o__Lactobacillales|f__Lactobacillaceae|g__Pediococcus|s__Pediococcus_acidilactici
1255	exact	Pediococcus pentosaceus	r__root|i__cellular_organisms|k__Bacteria|p__Firmicutes|c__Bacilli|o__Lactobacillales|f__Lactobacillaceae|g__Pediococcus|s__Pediococcus_pentosaceus
1257	exact	Peptostreptococcus	r__root|i__cellular_organisms|k__Bacteria|p__Firmicutes|c__Clostridia|o__Clostridiales|f__Peptostreptococcaceae|g__Peptostreptococcus
1257080	exact	Paenibacillus sp. PAMC 26794	r__root|i__cellular_organisms|k__Bacteria|p__Firmicutes|c__Bacilli|o__Bacillales|f__Paenibacillaceae|g__Paenibacillus|s__Paenibacillus_sp._PAMC_26794
126	exact	Planctomycetaceae	r__root|i__cellular_organisms|k__Bacteria|p__Planctomycetes|c__Planctomycetia|o__Planctomycetales|f__Planctomycetaceae
1260	exact	Finegoldia magna	r__root|i__cellular_organisms|k__Bacteria|p__Firmicutes|c__Clostridia|o__Clostridiales|f__Peptoniphilaceae|g__Finegoldia|s__Finegoldia_magna
1261	exact	Peptostreptococcus anaerobius	r__root|i__cellular_organisms|k__Bacteria|p__Firmicutes|c__Clostridia|o__Clostridiales|f__Peptostreptococcaceae|g__Peptostreptococcus|s__Peptostreptococcus_anaerobius
1263	exact	Ruminococcus	r__root|i__cellular_organisms|k__Bacteria|p__Firmicutes|c__Clostridia|o__Clostridiales|f__Ruminococcaceae|g__Ruminococcus
1264	exact	Ruminococcus albus	r__root|i__cellular_organisms|k__Bacteria|p__Firmicutes|c__Clostridia|o__Clostridiales|f__Ruminococcaceae|g__Ruminococcus|s__Ruminococcus_albus
1268	exact	Micrococcaceae	r__root|i__cellular_organisms|k__Bacteria|p__Actinobacteria|c__Actinobacteria|o__Actinomycetales|f__Micrococcaceae
1269	exact	Micrococcus	r__root|i__cellular_organisms|k__Bacteria|p__Actinobacteria|c__Actinobacteria|o__Actinomycetales|f__Micrococcaceae|g__Micrococcus
127	exact	Isosphaera	r__root|i__cellular_organisms|k__Bacteria|p__Planctomycetes|c__Planctomycetia|o__Planctomycetales|f__Planctomycetaceae|g__Isosphaera
1270	exact	Micrococcus luteus	r__root|i__cellular_organisms|k__Bacteria|p__Actinobacteria|c__Actinobacteria|o__Actinomycetales|f__Micrococcaceae|g__Micrococcus|s__Micrococcus_luteus
1279	exact	Staphylococcus	r__root|i__cellular_organisms|k__Bacteria|p__Firmicutes|c__Bacilli|o__Bacillales|f__Staphylococcaceae|g__Staphylococcus
128	exact	Isosphaera pallida	r__root|i__cellular_organisms|k__Bacteria|p__Planctomycetes|c__Planctomycetia|o__Planctomycetales|f__Planctomycetaceae|g__Isosphaera|s__Isosphaera_pallida
1280	exact	Staphylococcus aureus	r__root|i__cellular_organisms|k__Bacteria|p__Firmicutes|c__Bacilli|o__Bacillales|f__Staphylococcaceae|g__Staphylococcus|s__Staphylococcus_aureus
1282	exact	Staphylococcus epidermidis	r__root|i__cellular_organisms|k__Bacteria|p__Firmicutes|c__Bacilli|o__Bacillales|f__Staphylococcaceae|g__Staphylococcus|s__Staphylococcus_epidermidis
1288	exact	Staphylococcus xylosus	r__root|i__cellular_organisms|k__Bacteria|p__Firmicutes|c__Bacilli|o__Bacillales|f__Staphylococcaceae|g__Staphylococcus|s__Staphylococcus_xylosus
12916	exact	Acidovorax	r__root|i__cellular_organisms|k__Bacteria|p__Proteobacteria|c__Betaproteobacteria|o__Burkholderiales|f__Comamonadaceae|g__Acidovorax
1293	exact	Staphylococcus gallinarum	r__root|i__cellular_organisms|k__Bacteria|p__Firmicutes|c__Bacilli|o__Bacillales|f__Staphylococcaceae|g__Staphylococcus|s__Staphylococcus_gallinarum
129337	exact	Geobacillus	r__root|i__cellular_organisms|k__Bacteria|p__Firmicutes|c__Bacilli|o__Bacillales|f__Bacillaceae|g__Geobacillus
1297	exact	Deinococcus-Thermus	r__root|i__cellular_organisms|k__Bacteria|p__Deinococcus-Thermus
1298	exact	Deinococcus	r__root|i__cellular_organisms|k__Bacteria|p__Deinococcus-Thermus|c__Deinococci|o__Deinococcales|f__Deinococcaceae|g__Deinococcus
1299	exact	Deinococcus radiodurans	r__root|i__cellular_organisms|k__Bacteria|p__Deinococcus-Thermus|c__Deinococci|o__Deinococcales|f__Deinococcaceae|g__Deinococcus|s__Deinococcus_radiodurans
129957	exact	Carboxydothermus	r__root|i__cellular_organisms|k__Bacteria|p__Firmicutes|c__Clostridia|o__Thermoanaerobacterales|f__Thermoanaerobacteraceae|g__Carboxydothermus
129958	exact	Carboxydothermus hydrogenoformans	r__root|i__cellular_organisms|k__Bacteria|p__Firmicutes|c__Clostridia|o__Thermoanaerobacterales|f__Thermoanaerobacteraceae|g__Carboxydothermus|s__Carboxydothermus_hydrogenoformans
1300	exact	Streptococcaceae	r__root|i__cellular_organisms|k__Bacteria|p__Firmicutes|c__Bacilli|o__Lactobacillales|f__Streptococcaceae
1301	exact	Streptococcus	r__root|i__cellular_organisms|k__Bacteria|p__Firmicutes|c__Bacilli|o__Lactobacillales|f__Streptococcaceae|g__Streptococcus
1303	exact	Streptococcus oralis	r__root|i__cellular_organisms|k__Bacteria|p__Firmicutes|c__Bacilli|o__Lactobacillales|f__Streptococcaceae|g__Streptococcus|s__Streptococcus_oralis
1304	exact	Streptococcus salivarius	r__root|i__cellular_organisms|k__Bacteria|p__Firmicutes|c__Bacilli|o__Lactobacillales|f__Streptococcaceae|g__Streptococcus|s__Streptococcus_salivarius
1305	exact	Streptococcus sanguinis	r__root|i__cellular_organisms|k__Bacteria|p__Firmicutes|c__Bacilli|o__Lactobacillales|f__Streptococcaceae|g__Streptococcus|s__Streptococcus_sanguinis
1307	exact	Streptococcus suis	r__root|i__cellular_organisms|k__Bacteria|p__Firmicutes|c__Bacilli|o__Lactobacillales|f__Streptococcaceae|g__Streptococcus|s__Streptococcus_suis
1308	exact	Streptococcus thermophilus	r__root|i__cellular_organisms|k__Bacteria|p__Firmicutes|c__Bacilli|o__Lactobacillales|f__Streptococcaceae|g__Streptococcus|s__Streptococcus_thermophilus
1309	exact	Streptococcus mutans	r__root|i__cellular_organisms|k__Bacteria|p__Firmicutes|c__Bacilli|o__Lactobacillales|f__Streptococcaceae|g__Streptococcus|s__Streptococcus_mutans
1311	exact	Streptococcus agalactiae	r__root|i__cellular_organisms|k__Bacteria|p__Firmicutes|c__Bacilli|o__Lactobacillales|f__Streptococcaceae|g__Streptococcus|s__Streptococcus_agalactiae
1313	exact	Streptococcus pneumoniae	r__root|i__cellular_organisms|k__Bacteria|p__Firmicutes|c__Bacilli|o__Lactobacillales|f__Streptococcaceae|g__Streptococcus|s__Streptococcus_pneumoniae
1314	exact	Streptococcus pyogenes	r__root|i__cellular_organisms|k__Bacteria|p__Firmicutes|c__Bacilli|o__Lactobacillales|f__Streptococcaceae|g__Streptococcus|s__Streptococcus_pyogenes
131567	exact	cellular organisms	r__root|i__cellular_organisms
131568	exact	Kineococcus radiotolerans	r__root|i__cellular_organisms|k__Bacteria|p__Actinobacteria|c__Actinobacteria|o__Actinomycetales|f__Kineosporiaceae|g__Kineococcus|s__Kineococcus_radiotolerans
1318	exact	Streptococcus parasanguinis	r__root|i__cellular_organisms|k__Bacteria|p__Firmicutes|c__Bacilli|o__Lactobacillales|f__Streptococcaceae|g__Streptococcus|s__Streptococcus_parasanguinis
1328	exact	Streptococcus anginosus	r__root|i__cellular_organisms|k__Bacteria|p__Firmicutes|c__Bacilli|o__Lactobacillales|f__Streptococcaceae|g__Streptococcus|s__Streptococcus_anginosus
133193	exact	Alkalilimnicola	r__root|i__cellular_organisms|k__Bacteria|p__Proteobacteria|c__Gammaproteobacteria|o__Chromatiales|f__Ectothiorhodospiraceae|g__Alkalilimnicola
1334	exact	Streptococcus dysgalactiae	r__root|i__cellular_organisms|k__Bacteria|p__Firmicutes|c__Bacilli|o__Lactobacillales|f__Streptococcaceae|g__Streptococcus|s__Streptococcus_dysgalactiae
133539	exact	Nitrosococcus halophilus	r__root|i__cellular_organisms|k__Bacteria|p__Proteobacteria|c__Gammaproteobacteria|o__Chromatiales|f__Chromatiaceae|g__Nitrosococcus|s__Nitrosococcus_halophilus
1336	exact	Streptococcus equi	r__root|i__cellular_organisms|k__Bacteria|p__Firmicutes|c__Bacilli|o__Lactobacillales|f__Streptococcaceae|g__Streptococcus|s__Streptococcus_equi
13373	exact	Burkholderia mallei	r__root|i__cellular_organisms|k__Bacteria|p__Proteobacteria|c__Betaproteobacteria|o__Burkholderiales|f__Burkholderiaceae|g__Burkholderia|s__Burkholderia_mallei
134623	exact	Opitutaceae	r__root|i__cellular_organisms|k__Bacteria|p__Verrucomicrobia|c__Opitutae|o__Opitutales|f__Opitutaceae
1350	exact	Enterococcus	r__root|i__cellular_organisms|k__Bacteria|p__Firmicutes|c__Bacilli|o__Lactobacillales|f__Enterococcaceae|g__Enterococcus
1351	exact	Enterococcus faecalis	r__root|i__cellular_organisms|k__Bacteria|p__Firmicutes|c__Bacilli|o__Lactobacillales|f__Enterococcaceae|g__Enterococcus|s__Enterococcus_faecalis
1352	exact	Enterococcus faecium	r__root|i__cellular_organisms|k__Bacteria|p__Firmicutes|c__Bacilli|o__Lactobacillales|f__Enterococcaceae|g__Enterococcus|s__Enterococcus_faecium
1355477	exact	Bradyrhizobium diazoefficiens	r__root|i__cellular_organisms|k__Bacteria|p__Proteobacteria|c__Alphaproteobacteria|o__Rhizobiales|f__Bradyrhizobiaceae|g__Bradyrhizobium|s__Bradyrhizobium_diazoefficiens
135613	exact	Chromatiales	r__root|i__cellular_organisms|k__Bacteria|p__Proteobacteria|c__Gammaproteobacteria|o__Chromatiales
135614	exact	Xanthomonadales	r__root|i__cellular_organisms|k__Bacteria|p__Proteobacteria|c__Gammaproteobacteria|o__Xanthomonadales
135615	exact	Cardiobacteriales	r__root|i__cellular_organisms|k__Bacteria|p__Proteobacteria|c__Gammaproteobacteria|o__Cardiobacteriales
135616	exact	Piscirickettsiaceae	r__root|i__cellular_organisms|k__Bacteria|p__Proteobacteria|c__Gammaproteobacteria|o__Thiotrichales|f__Piscirickettsiaceae
135618	exact	Methylococcales	r__root|i__cellular_organisms|k__Bacteria|p__Proteobacteria|c__Gammaproteobacteria|o__Methylococcales
135619	exact	Oceanospirillales	r__root|i__cellular_organisms|k__Bacteria|p__Proteobacteria|c__Gammaproteobacteria|o__Oceanospirillales
135620	exact	Oceanospirillaceae	r__root|i__cellular_organisms|k__Bacteria|p__Proteobacteria|c__Gammaproteobacteria|o__Oceanospirillales|f__Oceanospirillaceae
135621	exact	Pseudomonadaceae	r__root|i__cellular_organisms|k__Bacteria|p__Proteobacteria|c__Gammaproteobacteria|o__Pseudomonadales|f__Pseudomonadaceae
135622	exact	Alteromonadales	r__root|i__cellular_organisms|k__Bacteria|p__Proteobacteria|c__Gammaproteobacteria|o__Alteromonadales
135623	exact	Vibrionales	r__root|i__cellular_organisms|k__Bacteria|p__Proteobacteria|c__Gammaproteobacteria|o__Vibrionales
135624	exact	Aeromonadales	r__root|i__cellular_organisms|k__Bacteria|p__Proteobacteria|c__Gammaproteobacteria|o__Aeromonadales
135625	exact	Pasteurellales	r__root|i__cellular_organisms|k__Bacteria|p__Proteobacteria|c__Gammaproteobacteria|o__Pasteurellales
1357	exact	Lactococcus	r__root|i__cellular_organisms|k__Bacteria|p__Firmicutes|c__Bacilli|o__Lactobacillales|f__Streptococcaceae|g__Lactococcus
1358	exact	Lactococcus lactis	r__root|i__cellular_organisms|k__Bacteria|p__Firmicutes|c__Bacilli|o__Lactobacillales|f__Streptococcaceae|g__Lactococcus|s__Lactococcus_lactis
136	exact	Spirochaetales	r__root|i__cellular_organisms|k__Bacteria|p__Spirochaetes|c__Spirochaetia|o__Spirochaetales
13687	exact	Sphingomonas	r__root|i__cellular_organisms|k__Bacteria|p__Proteobacteria|c__Alphaproteobacteria|o__Sphingomonadales|f__Sphingomonadaceae|g__Sphingomonas
13689	exact	Sphingomonas paucimobilis	r__root|i__cellular_organisms|k__Bacteria|p__Proteobacteria|c__Alphaproteobacteria|o__Sphingomonadales|f__Sphingomonadaceae|g__Sphingomonas|s__Sphingomonas_paucimobilis
137	exact	Spirochaetaceae	r__root|i__cellular_organisms|k__Bacteria|p__Spirochaetes|c__Spirochaetia|o__Spirochaetales|f__Spirochaetaceae
13769	exact	Natrialba magadii	r__root|i__cellular_organisms|k__Archaea|p__Euryarchaeota|c__Halobacteria|o__Halobacteriales|f__Halobacteriaceae|g__Natrialba|s__Natrialba_magadii
138	exact	Borrelia	r__root|i__cellular_organisms|k__Bacteria|p__Spirochaetes|c__Spirochaetia|o__Spirochaetales|f__Spirochaetaceae|g__Borrelia
138072	exact	Candidatus Hamiltonella defensa	r__root|i__cellular_organisms|k__Bacteria|p__Proteobacteria|c__Gammaproteobacteria|o__Enterobacteriales|f__Enterobacteriaceae|g__Candidatus_Hamiltonella|s__Candidatus_Hamiltonella_defensa
1385	exact	Bacillales	r__root|i__cellular_organisms|k__Bacteria|p__Firmicutes|c__Bacilli|o__Bacillales
1386	exact	Bacillus	r__root|i__cellular_organisms|k__Bacteria|p__Firmicutes|c__Bacilli|o__Bacillales|f__Bacillaceae|g__Bacillus
1392	exact	Bacillus anthracis	r__root|i__cellular_organisms|k__Bacteria|p__Firmicutes|c__Bacilli|o__Bacillales|f__Bacillaceae|g__Bacillus|s__Bacillus_anthracis
1393	exact	Brevibacillus brevis	r__root|i__cellular_organisms|k__Bacteria|p__Firmicutes|c__Bacilli|o__Bacillales|f__Paenibacillaceae|g__Brevibacillus|s__Brevibacillus_brevis
1396	exact	Bacillus cereus	r__root|i__cellular_organisms|k__Bacteria|p__Firmicutes|c__Bacilli|o__Bacillales|f__Bacillaceae|g__Bacillus|s__Bacillus_cereus
140	exact	Borrelia hermsii	r__root|i__cellular_organisms|k__Bacteria|p__Spirochaetes|c__Spirochaetia|o__Spirochaetales|f__Spirochaetaceae|g__Borrelia|s__Borrelia_hermsii
1404	exact	Bacillus megaterium	r__root|i__cellular_organisms|k__Bacteria|p__Firmicutes|c__Bacilli|o__Bacillales|f__Bacillaceae|g__Bacillus|s__Bacillus_megaterium
1413	exact	Bacillus cellulosilyticus	r__root|i__cellular_organisms|k__Bacteria|p__Firmicutes|c__Bacilli|o__Bacillales|f__Bacillaceae|g__Bacillus|s__Bacillus_cellulosilyticus
1423	exact	Bacillus subtilis	r__root|i__cellular_organisms|k__Bacteria|p__Firmicutes|c__Bacilli|o__Bacillales|f__Bacillaceae|g__Bacillus|s__Bacillus_subtilis
1428	exact	Bacillus thuringiensis	r__root|i__cellular_organisms|k__Bacteria|p__Firmicutes|c__Bacilli|o__Bacillales|f__Bacillaceae|g__Bacillus|s__Bacillus_thuringiensis
143067	exact	Methanosaetaceae	r__root|i__cellular_organisms|k__Archaea|p__Euryarchaeota|c__Methanomicrobia|o__Methanosarcinales|f__Methanosaetaceae
1434011	exact	Komagataeibacter	r__root|i__cellular_organisms|k__Bacteria|p__Proteobacteria|c__Alphaproteobacteria|o__Rhodospirillales|f__Acetobacteraceae|g__Komagataeibacter
143786	exact	Brachyspiraceae	r__root|i__cellular_organisms|k__Bacteria|p__Spirochaetes|c__Spirochaetia|o__Spirochaetales|f__Brachyspiraceae
145357	exact	Dermacoccaceae	r__root|i__cellular_organisms|k__Bacteria|p__Actinobacteria|c__Actinobacteria|o__Actinomycetales|f__Dermacoccaceae
1454	exact	Bacillus azotoformans	r__root|i__cellular_organisms|k__Bacteria|p__Firmicutes|c__Bacilli|o__Bacillales|f__Bacillaceae|g__Bacillus|s__Bacillus_azotoformans
146	exact	Spirochaeta	r__root|i__cellular_organisms|k__Bacteria|p__Spirochaetes|c__Spirochaetia|o__Spirochaetales|f__Spirochaetaceae|g__Spirochaeta
1463851	exact	Streptomyces sp. NRRL F-4474	r__root|i__cellular_organisms|k__Bacteria|p__Actinobacteria|c__Actinobacteria|o__Actinomycetales|f__Streptomycetaceae|g__Streptomyces|s__Streptomyces_sp._NRRL_F-4474
1464	exact	Paenibacillus larvae	r__root|i__cellular_organisms|k__Bacteria|p__Firmicutes|c__Bacilli|o__Bacillales|f__Paenibacillaceae|g__Paenibacillus|s__Paenibacillus_larvae
146784	exact	Bacteriovorax	r__root|i__cellular_organisms|k__Bacteria|p__Proteobacteria|c__Deltaproteobacteria|o__Bdellovibrionales|f__Bacteriovoracaceae|g__Bacteriovorax
146918	exact	Salinibacter	r__root|i__cellular_organisms|k__Bacteria|p__Bacteroidetes|o__Bacteroidetes_Order_II._Incertae_sedis|f__Rhodothermaceae|g__Salinibacter
146919	exact	Salinibacter ruber	r__root|i__cellular_organisms|k__Bacteria|p__Bacteroidetes|o__Bacteroidetes_Order_II._Incertae_sedis|f__Rhodothermaceae|g__Salinibacter|s__Salinibacter_ruber
147541	exact	Dothideomycetes	r__root|i__cellular_organisms|k__Eukaryota|i__Fungi|p__Ascomycota|c__Dothideomycetes
147545	exact	Eurotiomycetes	r__root|i__cellular_organisms|k__Eukaryota|i__Fungi|p__Ascomycota|c__Eurotiomycetes
147548	exact	Leotiomycetes	r__root|i__cellular_organisms|k__Eukaryota|i__Fungi|p__Ascomycota|c__Leotiomycetes
147550	exact	Sordariomycetes	r__root|i__cellular_organisms|k__Eukaryota|i__Fungi|p__Ascomycota|c__Sordariomycetes
1481960	exact	Peptoclostridium	r__root|i__cellular_organisms|k__Bacteria|p__Firmicutes|c__Clostridia|o__Clostridiales|f__Peptostreptococcaceae|g__Peptoclostridium
1483724	exact	Sclerotinia sclerotiorum negative-stranded RNA virus 1	r__root|i__Viruses|s__Sclerotinia_sclerotiorum_negative-stranded_RNA_virus_1
1485	exact	Clostridium	r__root|i__cellular_organisms|k__Bacteria|p__Firmicutes|c__Clostridia|o__Clostridiales|f__Clostridiaceae|g__Clostridium
1485951	exact	Desulfurobacteriales	r__root|i__cellular_organisms|k__Bacteria|p__Aquificae|c__Aquificae|o__Desulfurobacteriales
1488	exact	Clostridium acetobutylicum	r__root|i__cellular_organisms|k__Bacteria|p__Firmicutes|c__Clostridia|o__Clostridiales|f__Clostridiaceae|g__Clostridium|s__Clostridium_acetobutylicum
1491	exact	Clostridium botulinum	r__root|i__cellular_organisms|k__Bacteria|p__Firmicutes|c__Clostridia|o__Clostridiales|f__Clostridiaceae|g__Clostridium|s__Clostridium_botulinum
1493	exact	Clostridium cellulovorans	r__root|i__cellular_organisms|k__Bacteria|p__Firmicutes|c__Clostridia|o__Clostridiales|f__Clostridiaceae|g__Clostridium|s__Clostridium_cellulovorans
1496	exact	Peptoclostridium difficile	r__root|i__cellular_organisms|k__Bacteria|p__Firmicutes|c__Clostridia|o__Clostridiales|f__Peptostreptococcaceae|g__Peptoclostridium|s__Peptoclostridium_difficile
149698	exact	Massilia	r__root|i__cellular_organisms|k__Bacteria|p__Proteobacteria|c__Betaproteobacteria|o__Burkholderiales|f__Oxalobacteraceae|g__Massilia
149715	exact	Marinitoga piezophila	r__root|i__cellular_organisms|k__Bacteria|p__Thermotogae|c__Thermotogae|o__Thermotogales|f__Thermotogaceae|g__Marinitoga|s__Marinitoga_piezophila
1499392	exact	Chromobacteriaceae	r__root|i__cellular_organisms|k__Bacteria|p__Proteobacteria|c__Betaproteobacteria|o__Neisseriales|f__Chromobacteriaceae
150022	exact	Finegoldia	r__root|i__cellular_organisms|k__Bacteria|p__Firmicutes|c__Clostridia|o__Clostridiales|f__Peptoniphilaceae|g__Finegoldia
1502	exact	Clostridium perfringens	r__root|i__cellular_organisms|k__Bacteria|p__Firmicutes|c__Clostridia|o__Clostridiales|f__Clostridiaceae|g__Clostridium|s__Clostridium_perfringens
1505652	exact	Terrisporobacter	r__root|i__cellular_organisms|k__Bacteria|p__Firmicutes|c__Clostridia|o__Clostridiales|f__Peptostreptococcaceae|g__Terrisporobacter
1506553	exact	Lachnoclostridium	r__root|i__cellular_organisms|k__Bacteria|p__Firmicutes|c__Clostridia|o__Clostridiales|f__Lachnospiraceae|g__Lachnoclostridium
1508635	exact	Roseiflexaceae	r__root|i__cellular_organisms|k__Bacteria|p__Chloroflexi|c__Chloroflexia|o__Chloroflexales|f__Roseiflexaceae
1508657	exact	Ruminiclostridium	r__root|i__cellular_organisms|k__Bacteria|p__Firmicutes|c__Clostridia|o__Clostridiales|f__Ruminococcaceae|g__Ruminiclostridium
1515	exact	Ruminiclostridium thermocellum	r__root|i__cellular_organisms|k__Bacteria|p__Firmicutes|c__Clostridia|o__Clostridiales|f__Ruminococcaceae|g__Ruminiclostridium|s__Ruminiclostridium_thermocellum
1517	exact	Thermoanaerobacterium thermosaccharolyticum	r__root|i__cellular_organisms|k__Bacteria|p__Firmicutes|c__Clostridia|o__Thermoanaerobacterales|f__Thermoanaerobacterales_Family_III._Incertae_Sedis|g__Thermoanaerobacterium|s__Thermoanaerobacterium_thermosaccharolyticum
1520	exact	Clostridium beijerinckii	r__root|i__cellular_organisms|k__Bacteria|p__Firmicutes|c__Clostridia|o__Clostridiales|f__Clostridiaceae|g__Clostridium|s__Clostridium_beijerinckii
152053	exact	Starkeya	r__root|i__cellular_organisms|k__Bacteria|p__Proteobacteria|c__Alphaproteobacteria|o__Rhizobiales|f__Xanthobacteraceae|g__Starkeya
152260	exact	Chloroflexus aggregans	r__root|i__cellular_organisms|k__Bacteria|p__Chloroflexi|c__Chloroflexia|o__Chloroflexales|f__Chloroflexaceae|g__Chloroflexus|s__Chloroflexus_aggregans
1524215	exact	Anaeromyxobacteraceae	r__root|i__cellular_organisms|k__Bacteria|p__Proteobacteria|c__Deltaproteobacteria|o__Myxococcales|f__Anaeromyxobacteraceae
152480	exact	Burkholderia ambifaria	r__root|i__cellular_organisms|k__Bacteria|p__Proteobacteria|c__Betaproteobacteria|o__Burkholderiales|f__Burkholderiaceae|g__Burkholderia|s__Burkholderia_ambifaria
1525	exact	Moorella thermoacetica	r__root|i__cellular_organisms|k__Bacteria|p__Firmicutes|c__Clostridia|o__Thermoanaerobacterales|f__Thermoanaerobacteraceae|g__Moorella|s__Moorella_thermoacetica
1538	exact	Clostridium ljungdahlii	r__root|i__cellular_organisms|k__Bacteria|p__Firmicutes|c__Clostridia|o__Clostridiales|f__Clostridiaceae|g__Clostridium|s__Clostridium_ljungdahlii
1538075	exact	Malasseziomycetes	r__root|i__cellular_organisms|k__Eukaryota|i__Fungi|p__Basidiomycota|c__Malasseziomycetes
154	exact	Spirochaeta thermophila	r__root|i__cellular_organisms|k__Bacteria|p__Spirochaetes|c__Spirochaetia|o__Spirochaetales|f__Spirochaetaceae|g__Spirochaeta|s__Spirochaeta_thermophila
1543706	exact	Halobacillus sp. BBL2006	r__root|i__cellular_organisms|k__Bacteria|p__Firmicutes|c__Bacilli|o__Bacillales|f__Bacillaceae|g__Halobacillus|s__Halobacillus_sp._BBL2006
155493	exact	Gallibacterium	r__root|i__cellular_organisms|k__Bacteria|p__Proteobacteria|c__Gammaproteobacteria|o__Pasteurellales|f__Pasteurellaceae|g__Gallibacterium
155616	exact	Tremellomycetes	r__root|i__cellular_organisms|k__Eukaryota|i__Fungi|p__Basidiomycota|c__Tremellomycetes
155619	exact	Agaricomycetes	r__root|i__cellular_organisms|k__Eukaryota|i__Fungi|p__Basidiomycota|c__Agaricomycetes
155862	exact	Methanothermococcus	r__root|i__cellular_organisms|k__Archaea|p__Euryarchaeota|c__Methanococci|o__Methanococcales|f__Methanococcaceae|g__Methanothermococcus
155863	exact	Methanothermococcus okinawensis	r__root|i__cellular_organisms|k__Archaea|p__Euryarchaeota|c__Methanococci|o__Methanococcales|f__Methanococcaceae|g__Methanothermococcus|s__Methanothermococcus_okinawensis
155977	exact	Acaryochloris	r__root|i__cellular_organisms|k__Bacteria|p__Cyanobacteria|o__Chroococcales|g__Acaryochloris
155978	exact	Acaryochloris marina	r__root|i__cellular_organisms|k__Bacteria|p__Cyanobacteria|o__Chroococcales|g__Acaryochloris|s__Acaryochloris_marina
1562	exact	Desulfotomaculum	r__root|i__cellular_organisms|k__Bacteria|p__Firmicutes|c__Clostridia|o__Clostridiales|f__Peptococcaceae|g__Desulfotomaculum
1569	exact	Sporosarcina	r__root|i__cellular_organisms|k__Bacteria|p__Firmicutes|c__Bacilli|o__Bacillales|f__Planococcaceae|g__Sporosarcina
157	exact	Treponema	r__root|i__cellular_organisms|k__Bacteria|p__Spirochaetes|c__Spirochaetia|o__Spirochaetales|f__Spirochaetaceae|g__Treponema
1570	exact	Halobacillus halophilus	r__root|i__cellular_organisms|k__Bacteria|p__Firmicutes|c__Bacilli|o__Bacillales|f__Bacillaceae|g__Halobacillus|s__Halobacillus_halophilus
1570301	exact	Aureobasidiaceae	r__root|i__cellular_organisms|k__Eukaryota|i__Fungi|p__Ascomycota|c__Dothideomycetes|o__Dothideales|f__Aureobasidiaceae
1570339	exact	Peptoniphilaceae	r__root|i__cellular_organisms|k__Bacteria|p__Firmicutes|c__Clostridia|o__Clostridiales|f__Peptoniphilaceae
1571	exact	Sporosarcina ureae	r__root|i__cellular_organisms|k__Bacteria|p__Firmicutes|c__Bacilli|o__Bacillales|f__Planococcaceae|g__Sporosarcina|s__Sporosarcina_ureae
1573	exact	Clavibacter	r__root|i__cellular_organisms|k__Bacteria|p__Actinobacteria|c__Actinobacteria|o__Actinomycetales|f__Microbacteriaceae|g__Clavibacter
1578	exact	Lactobacillus	r__root|i__cellular_organisms|k__Bacteria|p__Firmicutes|c__Bacilli|o__Lactobacillales|f__Lactobacillaceae|g__Lactobacillus
1579	exact	Lactobacillus acidophilus	r__root|i__cellular_organisms|k__Bacteria|p__Firmicutes|c__Bacilli|o__Lactobacillales|f__Lactobacillaceae|g__Lactobacillus|s__Lactobacillus_acidophilus
158	exact	Treponema denticola	r__root|i__cellular_organisms|k__Bacteria|p__Spirochaetes|c__Spirochaetia|o__Spirochaetales|f__Spirochaetaceae|g__Treponema|s__Treponema_denticola
1580	exact	Lactobacillus brevis	r__root|i__cellular_organisms|k__Bacteria|p__Firmicutes|c__Bacilli|o__Lactobacillales|f__Lactobacillaceae|g__Lactobacillus|s__Lactobacillus_brevis
158080	exact	Chromohalobacter salexigens	r__root|i__cellular_organisms|k__Bacteria|p__Proteobacteria|c__Gammaproteobacteria|o__Oceanospirillales|f__Halomonadaceae|g__Chromohalobacter|s__Chromohalobacter_salexigens
1581	exact	Lactobacillus buchneri	r__root|i__cellular_organisms|k__Bacteria|p__Firmicutes|c__Bacilli|o__Lactobacillales|f__Lactobacillaceae|g__Lactobacillus|s__Lactobacillus_buchneri
1582	exact	Lactobacillus casei	r__root|i__cellular_organisms|k__Bacteria|p__Firmicutes|c__Bacilli|o__Lactobacillales|f__Lactobacillaceae|g__Lactobacillus|s__Lactobacillus_casei
1584	exact	Lactobacillus delbrueckii	r__root|i__cellular_organisms|k__Bacteria|p__Firmicutes|c__Bacilli|o__Lactobacillales|f__Lactobacillaceae|g__Lactobacillus|s__Lactobacillus_delbrueckii
1587	exact	Lactobacillus helveticus	r__root|i__cellular_organisms|k__Bacteria|p__Firmicutes|c__Bacilli|o__Lactobacillales|f__Lactobacillaceae|g__Lactobacillus|s__Lactobacillus_helveticus
158836	exact	Enterobacter hormaechei	r__root|i__cellular_organisms|k__Bacteria|p__Proteobacteria|c__Gammaproteobacteria|o__Enterobacteriales|f__Enterobacteriaceae|g__Enterobacter|s__Enterobacter_hormaechei
158876	exact	Yokenella	r__root|i__cellular_organisms|k__Bacteria|p__Proteobacteria|c__Gammaproteobacteria|o__Enterobacteriales|f__Enterobacteriaceae|g__Yokenella
158877	exact	Yokenella regensburgei	r__root|i__cellular_organisms|k__Bacteria|p__Proteobacteria|c__Gammaproteobacteria|o__Enterobacteriales|f__Enterobacteriaceae|g__Yokenella|s__Yokenella_regensburgei
1590	exact	Lactobacillus plantarum	r__root|i__cellular_organisms|k__Bacteria|p__Firmicutes|c__Bacilli|o__Lactobacillales|f__Lactobacillaceae|g__Lactobacillus|s__Lactobacillus_plantarum
1596	exact	Lactobacillus gasseri	r__root|i__cellular_organisms|k__Bacteria|p__Firmicutes|c__Bacilli|o__Lactobacillales|f__Lactobacillaceae|g__Lactobacillus|s__Lactobacillus_gasseri
1597	exact	Lactobacillus paracasei	r__root|i__cellular_organisms|k__Bacteria|p__Firmicutes|c__Bacilli|o__Lactobacillales|f__Lactobacillaceae|g__Lactobacillus|s__Lactobacillus_paracasei
159749	exact	Thalassiosira oceanica	r__root|i__cellular_organisms|k__Eukaryota|p__Bacillariophyta|c__Coscinodiscophyceae|o__Thalassiosirales|f__Thalassiosiraceae|g__Thalassiosira|s__Thalassiosira_oceanica
1598	exact	Lactobacillus reuteri	r__root|i__cellular_organisms|k__Bacteria|p__Firmicutes|c__Bacilli|o__Lactobacillales|f__Lactobacillaceae|g__Lactobacillus|s__Lactobacillus_reuteri
160232	exact	Nanoarchaeum equitans	r__root|i__cellular_organisms|k__Archaea|p__Nanoarchaeota|g__Nanoarchaeum|s__Nanoarchaeum_equitans
160233	exact	Ignicoccus hospitalis	r__root|i__cellular_organisms|k__Archaea|p__Crenarchaeota|c__Thermoprotei|o__Desulfurococcales|f__Desulfurococcaceae|g__Ignicoccus|s__Ignicoccus_hospitalis
160674	exact	Raoultella	r__root|i__cellular_organisms|k__Bacteria|p__Proteobacteria|c__Gammaproteobacteria|o__Enterobacteriales|f__Enterobacteriaceae|g__Raoultella
160791	exact	Sphingomonas wittichii	r__root|i__cellular_organisms|k__Bacteria|p__Proteobacteria|c__Alphaproteobacteria|o__Sphingomonadales|f__Sphingomonadaceae|g__Sphingomonas|s__Sphingomonas_wittichii
160798	exact	Marinitoga	r__root|i__cellular_organisms|k__Bacteria|p__Thermotogae|c__Thermotogae|o__Thermotogales|f__Thermotogaceae|g__Marinitoga
1613	exact	Lactobacillus fermentum	r__root|i__cellular_organisms|k__Bacteria|p__Firmicutes|c__Bacilli|o__Lactobacillales|f__Lactobacillaceae|g__Lactobacillus|s__Lactobacillus_fermentum
161492	exact	Anaeromyxobacter	r__root|i__cellular_organisms|k__Bacteria|p__Proteobacteria|c__Deltaproteobacteria|o__Myxococcales|f__Anaeromyxobacteraceae|g__Anaeromyxobacter
161493	exact	Anaeromyxobacter dehalogenans	r__root|i__cellular_organisms|k__Bacteria|p__Proteobacteria|c__Deltaproteobacteria|o__Myxococcales|f__Anaeromyxobacteraceae|g__Anaeromyxobacter|s__Anaeromyxobacter_dehalogenans
161879	exact	Corynebacterium kroppenstedtii	r__root|i__cellular_organisms|k__Bacteria|p__Actinobacteria|c__Actinobacteria|o__Actinomycetales|f__Corynebacteriaceae|g__Corynebacterium|s__Corynebacterium_kroppenstedtii
162171	exact	Magnetococcus	r__root|i__cellular_organisms|k__Bacteria|p__Proteobacteria|c__Alphaproteobacteria|o__Magnetococcales|f__Magnetococcaceae|g__Magnetococcus
1623	exact	Lactobacillus ruminis	r__root|i__cellular_organisms|k__Bacteria|p__Firmicutes|c__Bacilli|o__Lactobacillales|f__Lactobacillaceae|g__Lactobacillus|s__Lactobacillus_ruminis
1624	exact	Lactobacillus salivarius	r__root|i__cellular_organisms|k__Bacteria|p__Firmicutes|c__Bacilli|o__Lactobacillales|f__Lactobacillaceae|g__Lactobacillus|s__Lactobacillus_salivarius
162474	exact	Malasseziales	r__root|i__cellular_organisms|k__Eukaryota|i__Fungi|p__Basidiomycota|c__Malasseziomycetes|o__Malasseziales
1637	exact	Listeria	r__root|i__cellular_organisms|k__Bacteria|p__Firmicutes|c__Bacilli|o__Bacillales|f__Listeriaceae|g__Listeria
1639	exact	Listeria monocytogenes	r__root|i__cellular_organisms|k__Bacteria|p__Firmicutes|c__Bacilli|o__Bacillales|f__Listeriaceae|g__Listeria|s__Listeria_monocytogenes
1643	exact	Listeria welshimeri	r__root|i__cellular_organisms|k__Bacteria|p__Firmicutes|c__Bacilli|o__Bacillales|f__Listeriaceae|g__Listeria|s__Listeria_welshimeri
164450	exact	Vulcanisaeta	r__root|i__cellular_organisms|k__Archaea|p__Crenarchaeota|c__Thermoprotei|o__Thermoproteales|f__Thermoproteaceae|g__Vulcanisaeta
1653	exact	Corynebacteriaceae	r__root|i__cellular_organisms|k__Bacteria|p__Actinobacteria|c__Actinobacteria|o__Actinomycetales|f__Corynebacteriaceae
1654	exact	Actinomyces	r__root|i__cellular_organisms|k__Bacteria|p__Actinobacteria|c__Actinobacteria|o__Actinomycetales|f__Actinomycetaceae|g__Actinomyces
165695	exact	Sphingobium	r__root|i__cellular_organisms|k__Bacteria|p__Proteobacteria|c__Alphaproteobacteria|o__Sphingomonadales|f__Sphingomonadaceae|g__Sphingobium
165696	exact	Novosphingobium	r__root|i__cellular_organisms|k__Bacteria|p__Proteobacteria|c__Alphaproteobacteria|o__Sphingomonadales|f__Sphingomonadaceae|g__Novosphingobium
165697	exact	Sphingopyxis	r__root|i__cellular_organisms|k__Bacteria|p__Proteobacteria|c__Alphaproteobacteria|o__Sphingomonadales|f__Sphingomonadaceae|g__Sphingopyxis
1660	exact	Actinomyces odontolyticus	r__root|i__cellular_organisms|k__Bacteria|p__Actinobacteria|c__Actinobacteria|o__Actinomycetales|f__Actinomycetaceae|g__Actinomyces|s__Actinomyces_odontolyticus
1663	exact	Arthrobacter	r__root|i__cellular_organisms|k__Bacteria|p__Actinobacteria|c__Actinobacteria|o__Actinomycetales|f__Micrococcaceae|g__Arthrobacter
1678	exact	Bifidobacterium	r__root|i__cellular_organisms|k__Bacteria|p__Actinobacteria|c__Actinobacteria|o__Bifidobacteriales|f__Bifidobacteriaceae|g__Bifidobacterium
1680	exact	Bifidobacterium adolescentis	r__root|i__cellular_organisms|k__Bacteria|p__Actinobacteria|c__Actinobacteria|o__Bifidobacteriales|f__Bifidobacteriaceae|g__Bifidobacterium|s__Bifidobacterium_adolescentis
1681	exact	Bifidobacterium bifidum	r__root|i__cellular_organisms|k__Bacteria|p__Actinobacteria|c__Actinobacteria|o__Bifidobacteriales|f__Bifidobacteriaceae|g__Bifidobacterium|s__Bifidobacterium_bifidum
1685	exact	Bifidobacterium breve	r__root|i__cellular_organisms|k__Bacteria|p__Actinobacteria|c__Actinobacteria|o__Bifidobacteriales|f__Bifidobacteriaceae|g__Bifidobacterium|s__Bifidobacterium_breve
1696	exact	Brevibacterium	r__root|i__cellular_organisms|k__Bacteria|p__Actinobacteria|c__Actinobacteria|o__Actinomycetales|f__Brevibacteriaceae|g__Brevibacterium
170	exact	Leptospiraceae	r__root|i__cellular_organisms|k__Bacteria|p__Spirochaetes|c__Spirochaetia|o__Spirochaetales|f__Leptospiraceae
1703	exact	Brevibacterium linens	r__root|i__cellular_organisms|k__Bacteria|p__Actinobacteria|c__Actinobacteria|o__Actinomycetales|f__Brevibacteriaceae|g__Brevibacterium|s__Brevibacterium_linens
1707	exact	Cellulomonas	r__root|i__cellular_organisms|k__Bacteria|p__Actinobacteria|c__Actinobacteria|o__Actinomycetales|f__Cellulomonadaceae|g__Cellulomonas
171	exact	Leptospira	r__root|i__cellular_organisms|k__Bacteria|p__Spirochaetes|c__Spirochaetia|o__Spirochaetales|f__Leptospiraceae|g__Leptospira
171549	exact	Bacteroidales	r__root|i__cellular_organisms|k__Bacteria|p__Bacteroidetes|c__Bacteroidia|o__Bacteroidales
171551	exact	Porphyromonadaceae	r__root|i__cellular_organisms|k__Bacteria|p__Bacteroidetes|c__Bacteroidia|o__Bacteroidales|f__Porphyromonadaceae
171552	exact	Prevotellaceae	r__root|i__cellular_organisms|k__Bacteria|p__Bacteroidetes|c__Bacteroidia|o__Bacteroidales|f__Prevotellaceae
1716	exact	Corynebacterium	r__root|i__cellular_organisms|k__Bacteria|p__Actinobacteria|c__Actinobacteria|o__Actinomycetales|f__Corynebacteriaceae|g__Corynebacterium
1717	exact	Corynebacterium diphtheriae	r__root|i__cellular_organisms|k__Bacteria|p__Actinobacteria|c__Actinobacteria|o__Actinomycetales|f__Corynebacteriaceae|g__Corynebacterium|s__Corynebacterium_diphtheriae
1718	exact	Corynebacterium glutamicum	r__root|i__cellular_organisms|k__Bacteria|p__Actinobacteria|c__Actinobacteria|o__Actinomycetales|f__Corynebacteriaceae|g__Corynebacterium|s__Corynebacterium_glutamicum
1719	exact	Corynebacterium pseudotuberculosis	r__root|i__cellular_organisms|k__Bacteria|p__Actinobacteria|c__Actinobacteria|o__Actinomycetales|f__Corynebacteriaceae|g__Corynebacterium|s__Corynebacterium_pseudotuberculosis
172	exact	Leptospira biflexa	r__root|i__cellular_organisms|k__Bacteria|p__Spirochaetes|c__Spirochaetia|o__Spirochaetales|f__Leptospiraceae|g__Leptospira|s__Leptospira_biflexa
172049	exact	Thermococcus sibiricus	r__root|i__cellular_organisms|k__Archaea|p__Euryarchaeota|c__Thermococci|o__Thermococcales|f__Thermococcaceae|g__Thermococcus|s__Thermococcus_sibiricus
1727	exact	Corynebacterium variabile	r__root|i__cellular_organisms|k__Bacteria|p__Actinobacteria|c__Actinobacteria|o__Actinomycetales|f__Corynebacteriaceae|g__Corynebacterium|s__Corynebacterium_variabile
1730	exact	Eubacterium	r__root|i__cellular_organisms|k__Bacteria|p__Firmicutes|c__Clostridia|o__Clostridiales|f__Eubacteriaceae|g__Eubacterium
1736	exact	Eubacterium limosum	r__root|i__cellular_organisms|k__Bacteria|p__Firmicutes|c__Clostridia|o__Clostridiales|f__Eubacteriaceae|g__Eubacterium|s__Eubacterium_limosum
174	exact	Leptospira borgpetersenii	r__root|i__cellular_organisms|k__Bacteria|p__Spirochaetes|c__Spirochaetia|o__Spirochaetales|f__Leptospiraceae|g__Leptospira|s__Leptospira_borgpetersenii
1743	exact	Propionibacterium	r__root|i__cellular_organisms|k__Bacteria|p__Actinobacteria|c__Actinobacteria|o__Actinomycetales|f__Propionibacteriaceae|g__Propionibacterium
1747	exact	Propionibacterium acnes	r__root|i__cellular_organisms|k__Bacteria|p__Actinobacteria|c__Actinobacteria|o__Actinomycetales|f__Propionibacteriaceae|g__Propionibacterium|s__Propionibacterium_acnes
1754	exact	Thermoanaerobacter	r__root|i__cellular_organisms|k__Bacteria|p__Firmicutes|c__Clostridia|o__Thermoanaerobacterales|f__Thermoanaerobacteraceae|g__Thermoanaerobacter
1760	exact	Actinobacteria	r__root|i__cellular_organisms|k__Bacteria|p__Actinobacteria|c__Actinobacteria
176102	exact	Pseudoalteromonas agarivorans	r__root|i__cellular_organisms|k__Bacteria|p__Proteobacteria|c__Gammaproteobacteria|o__Alteromonadales|f__Pseudoalteromonadaceae|g__Pseudoalteromonas|s__Pseudoalteromonas_agarivorans
1762	exact	Mycobacteriaceae	r__root|i__cellular_organisms|k__Bacteria|p__Actinobacteria|c__Actinobacteria|o__Actinomycetales|f__Mycobacteriaceae
1763	exact	Mycobacterium	r__root|i__cellular_organisms|k__Bacteria|p__Actinobacteria|c__Actinobacteria|o__Actinomycetales|f__Mycobacteriaceae|g__Mycobacterium
1764	exact	Mycobacterium avium	r__root|i__cellular_organisms|k__Bacteria|p__Actinobacteria|c__Actinobacteria|o__Actinomycetales|f__Mycobacteriaceae|g__Mycobacterium|s__Mycobacterium_avium
1767	exact	Mycobacterium intracellulare	r__root|i__cellular_organisms|k__Bacteria|p__Actinobacteria|c__Actinobacteria|o__Actinomycetales|f__Mycobacteriaceae|g__Mycobacterium|s__Mycobacterium_intracellulare
1769	exact	Mycobacterium leprae	r__root|i__cellular_organisms|k__Bacteria|p__Actinobacteria|c__Actinobacteria|o__Actinomycetales|f__Mycobacteriaceae|g__Mycobacterium|s__Mycobacterium_leprae
1772	exact	Mycobacterium smegmatis	r__root|i__cellular_organisms|k__Bacteria|p__Actinobacteria|c__Actinobacteria|o__Actinomycetales|f__Mycobacteriaceae|g__Mycobacterium|s__Mycobacterium_smegmatis
1773	exact	Mycobacterium tuberculosis	r__root|i__cellular_organisms|k__Bacteria|p__Actinobacteria|c__Actinobacteria|o__Actinomycetales|f__Mycobacteriaceae|g__Mycobacterium|s__Mycobacterium_tuberculosis
1777	exact	Mycobacterium gastri	r__root|i__cellular_organisms|k__Bacteria|p__Actinobacteria|c__Actinobacteria|o__Actinomycetales|f__Mycobacteriaceae|g__Mycobacterium|s__Mycobacterium_gastri
178440	exact	Opitutus	r__root|i__cellular_organisms|k__Bacteria|p__Verrucomicrobia|c__Opitutae|o__Opitutales|f__Opitutaceae|g__Opitutus
178830	exact	Bornaviridae	r__root|i__Viruses|o__Mononegavirales|f__Bornaviridae
179636	exact	Alicycliphilus denitrificans	r__root|i__cellular_organisms|k__Bacteria|p__Proteobacteria|c__Betaproteobacteria|o__Burkholderiales|f__Comamonadaceae|g__Alicycliphilus|s__Alicycliphilus_denitrificans
18	exact	Pelobacter	r__root|i__cellular_organisms|k__Bacteria|p__Proteobacteria|c__Deltaproteobacteria|o__Desulfuromonadales|f__Pelobacteraceae|g__Pelobacter
1817	exact	Nocardia	r__root|i__cellular_organisms|k__Bacteria|p__Actinobacteria|c__Actinobacteria|o__Actinomycetales|f__Nocardiaceae|g__Nocardia
182337	exact	Erwinia billingiae	r__root|i__cellular_organisms|k__Bacteria|p__Proteobacteria|c__Gammaproteobacteria|o__Enterobacteriales|f__Enterobacteriaceae|g__Erwinia|s__Erwinia_billingiae
182639	exact	Kribbella	r__root|i__cellular_organisms|k__Bacteria|p__Actinobacteria|c__Actinobacteria|o__Actinomycetales|f__Nocardioidaceae|g__Kribbella
182640	exact	Kribbella flavida	r__root|i__cellular_organisms|k__Bacteria|p__Actinobacteria|c__Actinobacteria|o__Actinomycetales|f__Nocardioidaceae|g__Kribbella|s__Kribbella_flavida
1827	exact	Rhodococcus	r__root|i__cellular_organisms|k__Bacteria|p__Actinobacteria|c__Actinobacteria|o__Actinomycetales|f__Nocardiaceae|g__Rhodococcus
182709	exact	Oceanobacillus	r__root|i__cellular_organisms|k__Bacteria|p__Firmicutes|c__Bacilli|o__Bacillales|f__Bacillaceae|g__Oceanobacillus
182710	exact	Oceanobacillus iheyensis	r__root|i__cellular_organisms|k__Bacteria|p__Firmicutes|c__Bacilli|o__Bacillales|f__Bacillaceae|g__Oceanobacillus|s__Oceanobacillus_iheyensis
182899	exact	Persephonella	r__root|i__cellular_organisms|k__Bacteria|p__Aquificae|c__Aquificae|o__Aquificales|f__Hydrogenothermaceae|g__Persephonella
1830	exact	Rhodococcus ruber	r__root|i__cellular_organisms|k__Bacteria|p__Actinobacteria|c__Actinobacteria|o__Actinomycetales|f__Nocardiaceae|g__Rhodococcus|s__Rhodococcus_ruber
1835	exact	Saccharopolyspora	r__root|i__cellular_organisms|k__Bacteria|p__Actinobacteria|c__Actinobacteria|o__Actinomycetales|f__Pseudonocardiaceae|g__Saccharopolyspora
1836	exact	Saccharopolyspora erythraea	r__root|i__cellular_organisms|k__Bacteria|p__Actinobacteria|c__Actinobacteria|o__Actinomycetales|f__Pseudonocardiaceae|g__Saccharopolyspora|s__Saccharopolyspora_erythraea
183710	exact	Deinococcaceae	r__root|i__cellular_organisms|k__Bacteria|p__Deinococcus-Thermus|c__Deinococci|o__Deinococcales|f__Deinococcaceae
1839	exact	Nocardioides	r__root|i__cellular_organisms|k__Bacteria|p__Actinobacteria|c__Actinobacteria|o__Actinomycetales|f__Nocardioidaceae|g__Nocardioides
183924	exact	Thermoprotei	r__root|i__cellular_organisms|k__Archaea|p__Crenarchaeota|c__Thermoprotei
183925	exact	Methanobacteria	r__root|i__cellular_organisms|k__Archaea|p__Euryarchaeota|c__Methanobacteria
183939	exact	Methanococci	r__root|i__cellular_organisms|k__Archaea|p__Euryarchaeota|c__Methanococci
183963	exact	Halobacteria	r__root|i__cellular_organisms|k__Archaea|p__Euryarchaeota|c__Halobacteria
183967	exact	Thermoplasmata	r__root|i__cellular_organisms|k__Archaea|p__Euryarchaeota|c__Thermoplasmata
183968	exact	Thermococci	r__root|i__cellular_organisms|k__Archaea|p__Euryarchaeota|c__Thermococci
183980	exact	Archaeoglobi	r__root|i__cellular_organisms|k__Archaea|p__Euryarchaeota|c__Archaeoglobi
1854	exact	Frankia	r__root|i__cellular_organisms|k__Bacteria|p__Actinobacteria|c__Actinobacteria|o__Actinomycetales|f__Frankiaceae|g__Frankia
1859	exact	Frankia alni	r__root|i__cellular_organisms|k__Bacteria|p__Actinobacteria|c__Actinobacteria|o__Actinomycetales|f__Frankiaceae|g__Frankia|s__Frankia_alni
186329	exact	Acholeplasmatales	r__root|i__cellular_organisms|k__Bacteria|p__Tenericutes|c__Mollicutes|o__Acholeplasmatales
186458	exact	Bornavirus	r__root|i__Viruses|o__Mononegavirales|f__Bornaviridae|g__Bornavirus
186490	exact	Candidatus Baumannia cicadellinicola	r__root|i__cellular_organisms|k__Bacteria|p__Proteobacteria|c__Gammaproteobacteria|s__Candidatus_Baumannia_cicadellinicola
186765	exact	Lambdalikevirus	r__root|i__Viruses|o__Caudovirales|f__Siphoviridae|g__Lambdalikevirus
186801	exact	Clostridia	r__root|i__cellular_organisms|k__Bacteria|p__Firmicutes|c__Clostridia
186802	exact	Clostridiales	r__root|i__cellular_organisms|k__Bacteria|p__Firmicutes|c__Clostridia|o__Clostridiales
186803	exact	Lachnospiraceae	r__root|i__cellular_organisms|k__Bacteria|p__Firmicutes|c__Clostridia|o__Clostridiales|f__Lachnospiraceae
186804	exact	Peptostreptococcaceae	r__root|i__cellular_organisms|k__Bacteria|p__Firmicutes|c__Clostridia|o__Clostridiales|f__Peptostreptococcaceae
186806	exact	Eubacteriaceae	r__root|i__cellular_organisms|k__Bacteria|p__Firmicutes|c__Clostridia|o__Clostridiales|f__Eubacteriaceae
186807	exact	Peptococcaceae	r__root|i__cellular_organisms|k__Bacteria|p__Firmicutes|c__Clostridia|o__Clostridiales|f__Peptococcaceae
186814	exact	Thermoanaerobacteraceae	r__root|i__cellular_organisms|k__Bacteria|p__Firmicutes|c__Clostridia|o__Thermoanaerobacterales|f__Thermoanaerobacteraceae
186817	exact	Bacillaceae	r__root|i__cellular_organisms|k__Bacteria|p__Firmicutes|c__Bacilli|o__Bacillales|f__Bacillaceae
186818	exact	Planococcaceae	r__root|i__cellular_organisms|k__Bacteria|p__Firmicutes|c__Bacilli|o__Bacillales|f__Planococcaceae
186820	exact	Listeriaceae	r__root|i__cellular_organisms|k__Bacteria|p__Firmicutes|c__Bacilli|o__Bacillales|f__Listeriaceae
186822	exact	Paenibacillaceae	r__root|i__cellular_organisms|k__Bacteria|p__Firmicutes|c__Bacilli|o__Bacillales|f__Paenibacillaceae
186823	exact	Alicyclobacillaceae	r__root|i__cellular_organisms|k__Bacteria|p__Firmicutes|c__Bacilli|o__Bacillales|f__Alicyclobacillaceae
186826	exact	Lactobacillales	r__root|i__cellular_organisms|k__Bacteria|p__Firmicutes|c__Bacilli|o__Lactobacillales
186828	exact	Carnobacteriaceae	r__root|i__cellular_organisms|k__Bacteria|p__Firmicutes|c__Bacilli|o__Lactobacillales|f__Carnobacteriaceae
186938	exact	Respirovirus	r__root|i__Viruses|o__Mononegavirales|f__Paramyxoviridae|g__Respirovirus
187137	exact	Oceanithermus profundus	r__root|i__cellular_organisms|k__Bacteria|p__Deinococcus-Thermus|c__Deinococci|o__Thermales|f__Thermaceae|g__Oceanithermus|s__Oceanithermus_profundus
187857	exact	Aquificae	r__root|i__cellular_organisms|k__Bacteria|p__Aquificae|c__Aquificae
187878	exact	Thermococcus gammatolerans	r__root|i__cellular_organisms|k__Archaea|p__Euryarchaeota|c__Thermococci|o__Thermococcales|f__Thermococcaceae|g__Thermococcus|s__Thermococcus_gammatolerans
1883	exact	Streptomyces	r__root|i__cellular_organisms|k__Bacteria|p__Actinobacteria|c__Actinobacteria|o__Actinomycetales|f__Streptomycetaceae|g__Streptomyces
188626	exact	Dermacoccus sp. Ellin185	r__root|i__cellular_organisms|k__Bacteria|p__Actinobacteria|c__Actinobacteria|o__Actinomycetales|f__Dermacoccaceae|g__Dermacoccus|s__Dermacoccus_sp._Ellin185
188708	exact	Thermotogae	r__root|i__cellular_organisms|k__Bacteria|p__Thermotogae|c__Thermotogae
188709	exact	Thermotogaceae	r__root|i__cellular_organisms|k__Bacteria|p__Thermotogae|c__Thermotogae|o__Thermotogales|f__Thermotogaceae
188710	exact	Thermodesulfobacteriales	r__root|i__cellular_organisms|k__Bacteria|p__Thermodesulfobacteria|c__Thermodesulfobacteria|o__Thermodesulfobacteriales
188711	exact	Thermodesulfobacteriaceae	r__root|i__cellular_organisms|k__Bacteria|p__Thermodesulfobacteria|c__Thermodesulfobacteria|o__Thermodesulfobacteriales|f__Thermodesulfobacteriaceae
188786	exact	Thermaceae	r__root|i__cellular_organisms|k__Bacteria|p__Deinococcus-Thermus|c__Deinococci|o__Thermales|f__Thermaceae
188787	exact	Deinococci	r__root|i__cellular_organisms|k__Bacteria|p__Deinococcus-Thermus|c__Deinococci
188905	exact	Jannaschia	r__root|i__cellular_organisms|k__Bacteria|p__Proteobacteria|c__Alphaproteobacteria|o__Rhodobacterales|f__Rhodobacteraceae|g__Jannaschia
189769	exact	Chrysiogenales	r__root|i__cellular_organisms|k__Bacteria|p__Chrysiogenetes|c__Chrysiogenetes|o__Chrysiogenales
189770	exact	Chrysiogenaceae	r__root|i__cellular_organisms|k__Bacteria|p__Chrysiogenetes|c__Chrysiogenetes|o__Chrysiogenales|f__Chrysiogenaceae
189775	exact	Thermomicrobia	r__root|i__cellular_organisms|k__Bacteria|p__Chloroflexi|c__Thermomicrobia
189776	exact	Thermomicrobiales	r__root|i__cellular_organisms|k__Bacteria|p__Chloroflexi|c__Thermomicrobia|o__Thermomicrobiales
189777	exact	Thermomicrobiaceae	r__root|i__cellular_organisms|k__Bacteria|p__Chloroflexi|c__Thermomicrobia|o__Thermomicrobiales|f__Thermomicrobiaceae
189778	exact	Nitrospirales	r__root|i__cellular_organisms|k__Bacteria|p__Nitrospirae|c__Nitrospira|o__Nitrospirales
189779	exact	Nitrospiraceae	r__root|i__cellular_organisms|k__Bacteria|p__Nitrospirae|c__Nitrospira|o__Nitrospirales|f__Nitrospiraceae
19	exact	Pelobacter carbinolicus	r__root|i__cellular_organisms|k__Bacteria|p__Proteobacteria|c__Deltaproteobacteria|o__Desulfuromonadales|f__Pelobacteraceae|g__Pelobacter|s__Pelobacter_carbinolicus
1902	exact	Streptomyces coelicolor	r__root|i__cellular_organisms|k__Bacteria|p__Actinobacteria|c__Actinobacteria|o__Actinomycetales|f__Streptomycetaceae|g__Streptomyces|s__Streptomyces_coelicolor
191	exact	Azospirillum	r__root|i__cellular_organisms|k__Bacteria|p__Proteobacteria|c__Alphaproteobacteria|o__Rhodospirillales|f__Rhodospirillaceae|g__Azospirillum
1911	exact	Streptomyces griseus	r__root|i__cellular_organisms|k__Bacteria|p__Actinobacteria|c__Actinobacteria|o__Actinomycetales|f__Streptomycetaceae|g__Streptomyces|s__Streptomyces_griseus
191291	exact	Nautilia	r__root|i__cellular_organisms|k__Bacteria|p__Proteobacteria|c__Epsilonproteobacteria|o__Nautiliales|f__Nautiliaceae|g__Nautilia
191373	exact	Pelotomaculum	r__root|i__cellular_organisms|k__Bacteria|p__Firmicutes|c__Clostridia|o__Clostridiales|f__Peptococcaceae|g__Pelotomaculum
191393	exact	Deferribacterales	r__root|i__cellular_organisms|k__Bacteria|p__Deferribacteres|c__Deferribacteres|o__Deferribacterales
191394	exact	Deferribacteraceae	r__root|i__cellular_organisms|k__Bacteria|p__Deferribacteres|c__Deferribacteres|o__Deferribacterales|f__Deferribacteraceae
191410	exact	Chlorobia	r__root|i__cellular_organisms|k__Bacteria|p__Chlorobi|c__Chlorobia
191411	exact	Chlorobiales	r__root|i__cellular_organisms|k__Bacteria|p__Chlorobi|c__Chlorobia|o__Chlorobiales
191412	exact	Chlorobiaceae	r__root|i__cellular_organisms|k__Bacteria|p__Chlorobi|c__Chlorobia|o__Chlorobiales|f__Chlorobiaceae
191494	exact	Conexibacter	r__root|i__cellular_organisms|k__Bacteria|p__Actinobacteria|c__Actinobacteria|o__Solirubrobacterales|f__Conexibacteraceae|g__Conexibacter
191495	exact	Conexibacter woesei	r__root|i__cellular_organisms|k__Bacteria|p__Actinobacteria|c__Actinobacteria|o__Solirubrobacterales|f__Conexibacteraceae|g__Conexibacter|s__Conexibacter_woesei
192073	exact	Shewanella denitrificans	r__root|i__cellular_organisms|k__Bacteria|p__Proteobacteria|c__Gammaproteobacteria|o__Alteromonadales|f__Shewanellaceae|g__Shewanella|s__Shewanella_denitrificans
192258	exact	Genlisea	r__root|i__cellular_organisms|k__Eukaryota|i__Viridiplantae|p__Streptophyta|o__Lamiales|f__Lentibulariaceae|g__Genlisea
192259	exact	Genlisea aurea	r__root|i__cellular_organisms|k__Eukaryota|i__Viridiplantae|p__Streptophyta|o__Lamiales|f__Lentibulariaceae|g__Genlisea|s__Genlisea_aurea
192843	exact	Rhodoferax ferrireducens	r__root|i__cellular_organisms|k__Bacteria|p__Proteobacteria|c__Betaproteobacteria|o__Burkholderiales|f__Comamonadaceae|g__Rhodoferax|s__Rhodoferax_ferrireducens
192989	exact	Nanoarchaeota	r__root|i__cellular_organisms|k__Archaea|p__Nanoarchaeota
193	exact	Azospirillum lipoferum	r__root|i__cellular_organisms|k__Bacteria|p__Proteobacteria|c__Alphaproteobacteria|o__Rhodospirillales|f__Rhodospirillaceae|g__Azospirillum|s__Azospirillum_lipoferum
1930	exact	Streptomyces scabiei	r__root|i__cellular_organisms|k__Bacteria|p__Actinobacteria|c__Actinobacteria|o__Actinomycetales|f__Streptomycetaceae|g__Streptomyces|s__Streptomyces_scabiei
193568	exact	Nanoarchaeum	r__root|i__cellular_organisms|k__Archaea|p__Nanoarchaeota|g__Nanoarchaeum
194	exact	Campylobacter	r__root|i__cellular_organisms|k__Bacteria|p__Proteobacteria|c__Epsilonproteobacteria|o__Campylobacterales|f__Campylobacteraceae|g__Campylobacter
194924	exact	Desulfovibrionaceae	r__root|i__cellular_organisms|k__Bacteria|p__Proteobacteria|c__Deltaproteobacteria|o__Desulfovibrionales|f__Desulfovibrionaceae
196	exact	Campylobacter fetus	r__root|i__cellular_organisms|k__Bacteria|p__Proteobacteria|c__Epsilonproteobacteria|o__Campylobacterales|f__Campylobacteraceae|g__Campylobacter|s__Campylobacter_fetus
196117	exact	Methanocaldococcaceae	r__root|i__cellular_organisms|k__Archaea|p__Euryarchaeota|c__Methanococci|o__Methanococcales|f__Methanocaldococcaceae
196118	exact	Methanocaldococcus	r__root|i__cellular_organisms|k__Archaea|p__Euryarchaeota|c__Methanococci|o__Methanococcales|f__Methanocaldococcaceae|g__Methanocaldococcus
196137	exact	Methanospirillaceae	r__root|i__cellular_organisms|k__Archaea|p__Euryarchaeota|c__Methanomicrobia|o__Methanomicrobiales|f__Methanospirillaceae
196162	exact	Nocardioides sp. JS614	r__root|i__cellular_organisms|k__Bacteria|p__Actinobacteria|c__Actinobacteria|o__Actinomycetales|f__Nocardioidaceae|g__Nocardioides|s__Nocardioides_sp._JS614
197162	exact	Deferribacter desulfuricans	r__root|i__cellular_organisms|k__Bacteria|p__Deferribacteres|c__Deferribacteres|o__Deferribacterales|f__Deferribacteraceae|g__Deferribacter|s__Deferribacter_desulfuricans
199	exact	Campylobacter concisus	r__root|i__cellular_organisms|k__Bacteria|p__Proteobacteria|c__Epsilonproteobacteria|o__Campylobacterales|f__Campylobacteraceae|g__Campylobacter|s__Campylobacter_concisus
2	exact	Bacteria	r__root|i__cellular_organisms|k__Bacteria
20	exact	Phenylobacterium	r__root|i__cellular_organisms|k__Bacteria|p__Proteobacteria|c__Alphaproteobacteria|o__Caulobacterales|f__Caulobacteraceae|g__Phenylobacterium
2000	exact	Streptosporangium	r__root|i__cellular_organisms|k__Bacteria|p__Actinobacteria|c__Actinobacteria|o__Actinomycetales|f__Streptosporangiaceae|g__Streptosporangium
2001	exact	Streptosporangium roseum	r__root|i__cellular_organisms|k__Bacteria|p__Actinobacteria|c__Actinobacteria|o__Actinomycetales|f__Streptosporangiaceae|g__Streptosporangium|s__Streptosporangium_roseum
2004	exact	Streptosporangiaceae	r__root|i__cellular_organisms|k__Bacteria|p__Actinobacteria|c__Actinobacteria|o__Actinomycetales|f__Streptosporangiaceae
200643	exact	Bacteroidia	r__root|i__cellular_organisms|k__Bacteria|p__Bacteroidetes|c__Bacteroidia
200644	exact	Flavobacteriales	r__root|i__cellular_organisms|k__Bacteria|p__Bacteroidetes|c__Flavobacteriia|o__Flavobacteriales
200666	exact	Sphingobacteriales	r__root|i__cellular_organisms|k__Bacteria|p__Bacteroidetes|c__Sphingobacteriia|o__Sphingobacteriales
200795	exact	Chloroflexi	r__root|i__cellular_organisms|k__Bacteria|p__Chloroflexi
201	exact	Campylobacter lari	r__root|i__cellular_organisms|k__Bacteria|p__Proteobacteria|c__Epsilonproteobacteria|o__Campylobacterales|f__Campylobacteraceae|g__Campylobacter|s__Campylobacter_lari
201096	exact	Alicycliphilus	r__root|i__cellular_organisms|k__Bacteria|p__Proteobacteria|c__Betaproteobacteria|o__Burkholderiales|f__Comamonadaceae|g__Alicycliphilus
2012	exact	Thermomonosporaceae	r__root|i__cellular_organisms|k__Bacteria|p__Actinobacteria|c__Actinobacteria|o__Actinomycetales|f__Thermomonosporaceae
2019	exact	Thermomonospora	r__root|i__cellular_organisms|k__Bacteria|p__Actinobacteria|c__Actinobacteria|o__Actinomycetales|f__Thermomonosporaceae|g__Thermomonospora
202	exact	Campylobacter mucosalis	r__root|i__cellular_organisms|k__Bacteria|p__Proteobacteria|c__Epsilonproteobacteria|o__Campylobacterales|f__Campylobacteraceae|g__Campylobacter|s__Campylobacter_mucosalis
2020	exact	Thermomonospora curvata	r__root|i__cellular_organisms|k__Bacteria|p__Actinobacteria|c__Actinobacteria|o__Actinomycetales|f__Thermomonosporaceae|g__Thermomonospora|s__Thermomonospora_curvata
2021	exact	Thermobifida fusca	r__root|i__cellular_organisms|k__Bacteria|p__Actinobacteria|c__Actinobacteria|o__Actinomycetales|f__Nocardiopsaceae|g__Thermobifida|s__Thermobifida_fusca
202746	exact	Sulfurimonas	r__root|i__cellular_organisms|k__Bacteria|p__Proteobacteria|c__Epsilonproteobacteria|o__Campylobacterales|f__Helicobacteraceae|g__Sulfurimonas
202747	exact	Sulfurimonas autotrophica	r__root|i__cellular_organisms|k__Bacteria|p__Proteobacteria|c__Epsilonproteobacteria|o__Campylobacterales|f__Helicobacteraceae|g__Sulfurimonas|s__Sulfurimonas_autotrophica
203490	exact	Fusobacteriia	r__root|i__cellular_organisms|k__Bacteria|p__Fusobacteria|c__Fusobacteriia
203491	exact	Fusobacteriales	r__root|i__cellular_organisms|k__Bacteria|p__Fusobacteria|c__Fusobacteriia|o__Fusobacteriales
203492	exact	Fusobacteriaceae	r__root|i__cellular_organisms|k__Bacteria|p__Fusobacteria|c__Fusobacteriia|o__Fusobacteriales|f__Fusobacteriaceae
203494	exact	Verrucomicrobiae	r__root|i__cellular_organisms|k__Bacteria|p__Verrucomicrobia|c__Verrucomicrobiae
203557	exact	Verrucomicrobiaceae	r__root|i__cellular_organisms|k__Bacteria|p__Verrucomicrobia|c__Verrucomicrobiae|o__Verrucomicrobiales|f__Verrucomicrobiaceae
203682	exact	Planctomycetes	r__root|i__cellular_organisms|k__Bacteria|p__Planctomycetes
203683	exact	Planctomycetia	r__root|i__cellular_organisms|k__Bacteria|p__Planctomycetes|c__Planctomycetia
203691	exact	Spirochaetes	r__root|i__cellular_organisms|k__Bacteria|p__Spirochaetes
203692	exact	Spirochaetia	r__root|i__cellular_organisms|k__Bacteria|p__Spirochaetes|c__Spirochaetia
2037	exact	Actinomycetales	r__root|i__cellular_organisms|k__Bacteria|p__Actinobacteria|c__Actinobacteria|o__Actinomycetales
204037	exact	Dickeya	r__root|i__cellular_organisms|k__Bacteria|p__Proteobacteria|c__Gammaproteobacteria|o__Enterobacteriales|f__Enterobacteriaceae|g__Dickeya
204038	exact	Dickeya dadantii	r__root|i__cellular_organisms|k__Bacteria|p__Proteobacteria|c__Gammaproteobacteria|o__Enterobacteriales|f__Enterobacteriaceae|g__Dickeya|s__Dickeya_dadantii
204428	exact	Chlamydiae	r__root|i__cellular_organisms|k__Bacteria|p__Chlamydiae
204429	exact	Chlamydiia	r__root|i__cellular_organisms|k__Bacteria|p__Chlamydiae|c__Chlamydiia
204430	exact	Fibrobacteria	r__root|i__cellular_organisms|k__Bacteria|p__Fibrobacteres|c__Fibrobacteria
204431	exact	Fibrobacteraceae	r__root|i__cellular_organisms|k__Bacteria|p__Fibrobacteres|c__Fibrobacteria|o__Fibrobacterales|f__Fibrobacteraceae
204432	exact	Acidobacteriia	r__root|i__cellular_organisms|k__Bacteria|p__Acidobacteria|c__Acidobacteriia
204433	exact	Acidobacteriales	r__root|i__cellular_organisms|k__Bacteria|p__Acidobacteria|c__Acidobacteriia|o__Acidobacteriales
204434	exact	Acidobacteriaceae	r__root|i__cellular_organisms|k__Bacteria|p__Acidobacteria|c__Acidobacteriia|o__Acidobacteriales|f__Acidobacteriaceae
204441	exact	Rhodospirillales	r__root|i__cellular_organisms|k__Bacteria|p__Proteobacteria|c__Alphaproteobacteria|o__Rhodospirillales
204455	exact	Rhodobacterales	r__root|i__cellular_organisms|k__Bacteria|p__Proteobacteria|c__Alphaproteobacteria|o__Rhodobacterales
204457	exact	Sphingomonadales	r__root|i__cellular_organisms|k__Bacteria|p__Proteobacteria|c__Alphaproteobacteria|o__Sphingomonadales
204458	exact	Caulobacterales	r__root|i__cellular_organisms|k__Bacteria|p__Proteobacteria|c__Alphaproteobacteria|o__Caulobacterales
2047	exact	Rothia dentocariosa	r__root|i__cellular_organisms|k__Bacteria|p__Actinobacteria|c__Actinobacteria|o__Actinomycetales|f__Micrococcaceae|g__Rothia|s__Rothia_dentocariosa
204773	exact	Herminiimonas arsenicoxydans	r__root|i__cellular_organisms|k__Bacteria|p__Proteobacteria|c__Betaproteobacteria|o__Burkholderiales|f__Oxalobacteraceae|g__Herminiimonas|s__Herminiimonas_arsenicoxydans
2049	exact	Actinomycetaceae	r__root|i__cellular_organisms|k__Bacteria|p__Actinobacteria|c__Actinobacteria|o__Actinomycetales|f__Actinomycetaceae
2053	exact	Gordonia	r__root|i__cellular_organisms|k__Bacteria|p__Actinobacteria|c__Actinobacteria|o__Actinomycetales|f__Gordoniaceae|g__Gordonia
2054	exact	Gordonia bronchialis	r__root|i__cellular_organisms|k__Bacteria|p__Actinobacteria|c__Actinobacteria|o__Actinomycetales|f__Gordoniaceae|g__Gordonia|s__Gordonia_bronchialis
2056	exact	Sphaerobacter	r__root|i__cellular_organisms|k__Bacteria|p__Chloroflexi|c__Thermomicrobia|o__Sphaerobacterales|f__Sphaerobacteraceae|g__Sphaerobacter
2057	exact	Sphaerobacter thermophilus	r__root|i__cellular_organisms|k__Bacteria|p__Chloroflexi|c__Thermomicrobia|o__Sphaerobacterales|f__Sphaerobacteraceae|g__Sphaerobacter|s__Sphaerobacter_thermophilus
2060	exact	Tsukamurella	r__root|i__cellular_organisms|k__Bacteria|p__Actinobacteria|c__Actinobacteria|o__Actinomycetales|f__Tsukamurellaceae|g__Tsukamurella
2061	exact	Tsukamurella paurometabola	r__root|i__cellular_organisms|k__Bacteria|p__Actinobacteria|c__Actinobacteria|o__Actinomycetales|f__Tsukamurellaceae|g__Tsukamurella|s__Tsukamurella_paurometabola
2062	exact	Streptomycetaceae	r__root|i__cellular_organisms|k__Bacteria|p__Actinobacteria|c__Actinobacteria|o__Actinomycetales|f__Streptomycetaceae
206349	exact	Hydrogenophilaceae	r__root|i__cellular_organisms|k__Bacteria|p__Proteobacteria|c__Betaproteobacteria|o__Hydrogenophilales|f__Hydrogenophilaceae
206350	exact	Methylophilales	r__root|i__cellular_organisms|k__Bacteria|p__Proteobacteria|c__Betaproteobacteria|o__Methylophilales
206351	exact	Neisseriales	r__root|i__cellular_organisms|k__Bacteria|p__Proteobacteria|c__Betaproteobacteria|o__Neisseriales
206379	exact	Nitrosomonadaceae	r__root|i__cellular_organisms|k__Bacteria|p__Proteobacteria|c__Betaproteobacteria|o__Nitrosomonadales|f__Nitrosomonadaceae
206389	exact	Rhodocyclales	r__root|i__cellular_organisms|k__Bacteria|p__Proteobacteria|c__Betaproteobacteria|o__Rhodocyclales
2070	exact	Pseudonocardiaceae	r__root|i__cellular_organisms|k__Bacteria|p__Actinobacteria|c__Actinobacteria|o__Actinomycetales|f__Pseudonocardiaceae
208226	exact	Alkaliphilus metalliredigens	r__root|i__cellular_organisms|k__Bacteria|p__Firmicutes|c__Clostridia|o__Clostridiales|f__Clostridiaceae|g__Alkaliphilus|s__Alkaliphilus_metalliredigens
208447	exact	Oceanithermus	r__root|i__cellular_organisms|k__Bacteria|p__Deinococcus-Thermus|c__Deinococci|o__Thermales|f__Thermaceae|g__Oceanithermus
2085	exact	Mycoplasmatales	r__root|i__cellular_organisms|k__Bacteria|p__Tenericutes|c__Mollicutes|o__Mycoplasmatales
209	exact	Helicobacter	r__root|i__cellular_organisms|k__Bacteria|p__Proteobacteria|c__Epsilonproteobacteria|o__Campylobacterales|f__Helicobacteraceae|g__Helicobacter
2092	exact	Mycoplasmataceae	r__root|i__cellular_organisms|k__Bacteria|p__Tenericutes|c__Mollicutes|o__Mycoplasmatales|f__Mycoplasmataceae
209285	exact	Chaetomium thermophilum	r__root|i__cellular_organisms|k__Eukaryota|i__Fungi|p__Ascomycota|c__Sordariomycetes|o__Sordariales|f__Chaetomiaceae|g__Chaetomium|s__Chaetomium_thermophilum
2093	exact	Mycoplasma	r__root|i__cellular_organisms|k__Bacteria|p__Tenericutes|c__Mollicutes|o__Mycoplasmatales|f__Mycoplasmataceae|g__Mycoplasma
2096	exact	Mycoplasma gallisepticum	r__root|i__cellular_organisms|k__Bacteria|p__Tenericutes|c__Mollicutes|o__Mycoplasmatales|f__Mycoplasmataceae|g__Mycoplasma|s__Mycoplasma_gallisepticum
2097	exact	Mycoplasma genitalium	r__root|i__cellular_organisms|k__Bacteria|p__Tenericutes|c__Mollicutes|o__Mycoplasmatales|f__Mycoplasmataceae|g__Mycoplasma|s__Mycoplasma_genitalium
2098	exact	Mycoplasma hominis	r__root|i__cellular_organisms|k__Bacteria|p__Tenericutes|c__Mollicutes|o__Mycoplasmatales|f__Mycoplasmataceae|g__Mycoplasma|s__Mycoplasma_hominis
210	exact	Helicobacter pylori	r__root|i__cellular_organisms|k__Bacteria|p__Proteobacteria|c__Epsilonproteobacteria|o__Campylobacterales|f__Helicobacteraceae|g__Helicobacter|s__Helicobacter_pylori
2100	exact	Mycoplasma hyorhinis	r__root|i__cellular_organisms|k__Bacteria|p__Tenericutes|c__Mollicutes|o__Mycoplasmatales|f__Mycoplasmataceae|g__Mycoplasma|s__Mycoplasma_hyorhinis
2104	exact	Mycoplasma pneumoniae	r__root|i__cellular_organisms|k__Bacteria|p__Tenericutes|c__Mollicutes|o__Mycoplasmatales|f__Mycoplasmataceae|g__Mycoplasma|s__Mycoplasma_pneumoniae
2107	exact	Mycoplasma pulmonis	r__root|i__cellular_organisms|k__Bacteria|p__Tenericutes|c__Mollicutes|o__Mycoplasmatales|f__Mycoplasmataceae|g__Mycoplasma|s__Mycoplasma_pulmonis
2111	exact	Mycoplasma arthritidis	r__root|i__cellular_organisms|k__Bacteria|p__Tenericutes|c__Mollicutes|o__Mycoplasmatales|f__Mycoplasmataceae|g__Mycoplasma|s__Mycoplasma_arthritidis
2118	exact	Mycoplasma mobile	r__root|i__cellular_organisms|k__Bacteria|p__Tenericutes|c__Mollicutes|o__Mycoplasmatales|f__Mycoplasmataceae|g__Mycoplasma|s__Mycoplasma_mobile
212	exact	Helicobacter acinonychis	r__root|i__cellular_organisms|k__Bacteria|p__Proteobacteria|c__Epsilonproteobacteria|o__Campylobacterales|f__Helicobacteraceae|g__Helicobacter|s__Helicobacter_acinonychis
2129	exact	Ureaplasma	r__root|i__cellular_organisms|k__Bacteria|p__Tenericutes|c__Mollicutes|o__Mycoplasmatales|f__Mycoplasmataceae|g__Ureaplasma
213	exact	Helicobacter cinaedi	r__root|i__cellular_organisms|k__Bacteria|p__Proteobacteria|c__Epsilonproteobacteria|o__Campylobacterales|f__Helicobacteraceae|g__Helicobacter|s__Helicobacter_cinaedi
2130	exact	Ureaplasma urealyticum	r__root|i__cellular_organisms|k__Bacteria|p__Tenericutes|c__Mollicutes|o__Mycoplasmatales|f__Mycoplasmataceae|g__Ureaplasma|s__Ureaplasma_urealyticum
213115	exact	Desulfovibrionales	r__root|i__cellular_organisms|k__Bacteria|p__Proteobacteria|c__Deltaproteobacteria|o__Desulfovibrionales
213117	exact	Desulfohalobiaceae	r__root|i__cellular_organisms|k__Bacteria|p__Proteobacteria|c__Deltaproteobacteria|o__Desulfovibrionales|f__Desulfohalobiaceae
213118	exact	Desulfobacterales	r__root|i__cellular_organisms|k__Bacteria|p__Proteobacteria|c__Deltaproteobacteria|o__Desulfobacterales
213119	exact	Desulfobacteraceae	r__root|i__cellular_organisms|k__Bacteria|p__Proteobacteria|c__Deltaproteobacteria|o__Desulfobacterales|f__Desulfobacteraceae
213121	exact	Desulfobulbaceae	r__root|i__cellular_organisms|k__Bacteria|p__Proteobacteria|c__Deltaproteobacteria|o__Desulfobacterales|f__Desulfobulbaceae
213422	exact	Geobacteraceae	r__root|i__cellular_organisms|k__Bacteria|p__Proteobacteria|c__Deltaproteobacteria|o__Desulfuromonadales|f__Geobacteraceae
213462	exact	Syntrophobacterales	r__root|i__cellular_organisms|k__Bacteria|p__Proteobacteria|c__Deltaproteobacteria|o__Syntrophobacterales
213465	exact	Syntrophobacteraceae	r__root|i__cellular_organisms|k__Bacteria|p__Proteobacteria|c__Deltaproteobacteria|o__Syntrophobacterales|f__Syntrophobacteraceae
213468	exact	Syntrophaceae	r__root|i__cellular_organisms|k__Bacteria|p__Proteobacteria|c__Deltaproteobacteria|o__Syntrophobacterales|f__Syntrophaceae
213481	exact	Bdellovibrionales	r__root|i__cellular_organisms|k__Bacteria|p__Proteobacteria|c__Deltaproteobacteria|o__Bdellovibrionales
213483	exact	Bdellovibrionaceae	r__root|i__cellular_organisms|k__Bacteria|p__Proteobacteria|c__Deltaproteobacteria|o__Bdellovibrionales|f__Bdellovibrionaceae
213485	exact	Micavibrio	r__root|i__cellular_organisms|k__Bacteria|p__Proteobacteria|c__Alphaproteobacteria|g__Micavibrio
213849	exact	Campylobacterales	r__root|i__cellular_organisms|k__Bacteria|p__Proteobacteria|c__Epsilonproteobacteria|o__Campylobacterales
214	exact	Helicobacter felis	r__root|i__cellular_organisms|k__Bacteria|p__Proteobacteria|c__Epsilonproteobacteria|o__Campylobacterales|f__Helicobacteraceae|g__Helicobacter|s__Helicobacter_felis
2146	exact	Acholeplasmataceae	r__root|i__cellular_organisms|k__Bacteria|p__Tenericutes|c__Mollicutes|o__Acholeplasmatales|f__Acholeplasmataceae
214906	exact	Histophilus	r__root|i__cellular_organisms|k__Bacteria|p__Proteobacteria|c__Gammaproteobacteria|o__Pasteurellales|f__Pasteurellaceae|g__Histophilus
2157	exact	Archaea	r__root|i__cellular_organisms|k__Archaea
2158	exact	Methanobacteriales	r__root|i__cellular_organisms|k__Archaea|p__Euryarchaeota|c__Methanobacteria|o__Methanobacteriales
215813	exact	Dinoroseobacter shibae	r__root|i__cellular_organisms|k__Bacteria|p__Proteobacteria|c__Alphaproteobacteria|o__Rhodobacterales|f__Rhodobacteraceae|g__Dinoroseobacter|s__Dinoroseobacter_shibae
2159	exact	Methanobacteriaceae	r__root|i__cellular_organisms|k__Archaea|p__Euryarchaeota|c__Methanobacteria|o__Methanobacteriales|f__Methanobacteriaceae
216465	exact	Polaromonas naphthalenivorans	r__root|i__cellular_organisms|k__Bacteria|p__Proteobacteria|c__Betaproteobacteria|o__Burkholderiales|f__Comamonadaceae|g__Polaromonas|s__Polaromonas_naphthalenivorans
216778	exact	Stenotrophomonas rhizophila	r__root|i__cellular_organisms|k__Bacteria|p__Proteobacteria|c__Gammaproteobacteria|o__Xanthomonadales|f__Xanthomonadaceae|g__Stenotrophomonas|s__Stenotrophomonas_rhizophila
216816	exact	Bifidobacterium longum	r__root|i__cellular_organisms|k__Bacteria|p__Actinobacteria|c__Actinobacteria|o__Bifidobacteriales|f__Bifidobacteriaceae|g__Bifidobacterium|s__Bifidobacterium_longum
217	exact	Helicobacter mustelae	r__root|i__cellular_organisms|k__Bacteria|p__Proteobacteria|c__Epsilonproteobacteria|o__Campylobacterales|f__Helicobacteraceae|g__Helicobacter|s__Helicobacter_mustelae
2172	exact	Methanobrevibacter	r__root|i__cellular_organisms|k__Archaea|p__Euryarchaeota|c__Methanobacteria|o__Methanobacteriales|f__Methanobacteriaceae|g__Methanobrevibacter
2173	exact	Methanobrevibacter smithii	r__root|i__cellular_organisms|k__Archaea|p__Euryarchaeota|c__Methanobacteria|o__Methanobacteriales|f__Methanobacteriaceae|g__Methanobrevibacter|s__Methanobrevibacter_smithii
2175	exact	Methanohalophilus	r__root|i__cellular_organisms|k__Archaea|p__Euryarchaeota|c__Methanomicrobia|o__Methanosarcinales|f__Methanosarcinaceae|g__Methanohalophilus
2176	exact	Methanohalophilus mahii	r__root|i__cellular_organisms|k__Archaea|p__Euryarchaeota|c__Methanomicrobia|o__Methanosarcinales|f__Methanosarcinaceae|g__Methanohalophilus|s__Methanohalophilus_mahii
2178	exact	Methanothermaceae	r__root|i__cellular_organisms|k__Archaea|p__Euryarchaeota|c__Methanobacteria|o__Methanobacteriales|f__Methanothermaceae
2179	exact	Methanothermus	r__root|i__cellular_organisms|k__Archaea|p__Euryarchaeota|c__Methanobacteria|o__Methanobacteriales|f__Methanothermaceae|g__Methanothermus
2180	exact	Methanothermus fervidus	r__root|i__cellular_organisms|k__Archaea|p__Euryarchaeota|c__Methanobacteria|o__Methanobacteriales|f__Methanothermaceae|g__Methanothermus|s__Methanothermus_fervidus
2182	exact	Methanococcales	r__root|i__cellular_organisms|k__Archaea|p__Euryarchaeota|c__Methanococci|o__Methanococcales
2183	exact	Methanococcaceae	r__root|i__cellular_organisms|k__Archaea|p__Euryarchaeota|c__Methanococci|o__Methanococcales|f__Methanococcaceae
2184	exact	Methanococcus	r__root|i__cellular_organisms|k__Archaea|p__Euryarchaeota|c__Methanococci|o__Methanococcales|f__Methanococcaceae|g__Methanococcus
218872	exact	Fibrobacterales	r__root|i__cellular_organisms|k__Bacteria|p__Fibrobacteres|c__Fibrobacteria|o__Fibrobacterales
2191	exact	Methanomicrobiales	r__root|i__cellular_organisms|k__Archaea|p__Euryarchaeota|c__Methanomicrobia|o__Methanomicrobiales
2192	exact	Methanocorpusculum	r__root|i__cellular_organisms|k__Archaea|p__Euryarchaeota|c__Methanomicrobia|o__Methanomicrobiales|f__Methanocorpusculaceae|g__Methanocorpusculum
2194	exact	Methanomicrobiaceae	r__root|i__cellular_organisms|k__Archaea|p__Euryarchaeota|c__Methanomicrobia|o__Methanomicrobiales|f__Methanomicrobiaceae
22	exact	Shewanella	r__root|i__cellular_organisms|k__Bacteria|p__Proteobacteria|c__Gammaproteobacteria|o__Alteromonadales|f__Shewanellaceae|g__Shewanella
2202	exact	Methanospirillum	r__root|i__cellular_organisms|k__Archaea|p__Euryarchaeota|c__Methanomicrobia|o__Methanomicrobiales|f__Methanospirillaceae|g__Methanospirillum
2203	exact	Methanospirillum hungatei	r__root|i__cellular_organisms|k__Archaea|p__Euryarchaeota|c__Methanomicrobia|o__Methanomicrobiales|f__Methanospirillaceae|g__Methanospirillum|s__Methanospirillum_hungatei
2206	exact	Methanosarcinaceae	r__root|i__cellular_organisms|k__Archaea|p__Euryarchaeota|c__Methanomicrobia|o__Methanosarcinales|f__Methanosarcinaceae
2207	exact	Methanosarcina	r__root|i__cellular_organisms|k__Archaea|p__Euryarchaeota|c__Methanomicrobia|o__Methanosarcinales|f__Methanosarcinaceae|g__Methanosarcina
2208	exact	Methanosarcina barkeri	r__root|i__cellular_organisms|k__Archaea|p__Euryarchaeota|c__Methanomicrobia|o__Methanosarcinales|f__Methanosarcinaceae|g__Methanosarcina|s__Methanosarcina_barkeri
2209	exact	Methanosarcina mazei	r__root|i__cellular_organisms|k__Archaea|p__Euryarchaeota|c__Methanomicrobia|o__Methanosarcinales|f__Methanosarcinaceae|g__Methanosarcina|s__Methanosarcina_mazei
2214	exact	Methanosarcina acetivorans	r__root|i__cellular_organisms|k__Archaea|p__Euryarchaeota|c__Methanomicrobia|o__Methanosarcinales|f__Methanosarcinaceae|g__Methanosarcina|s__Methanosarcina_acetivorans
2222	exact	Methanosaeta	r__root|i__cellular_organisms|k__Archaea|p__Euryarchaeota|c__Methanomicrobia|o__Methanosarcinales|f__Methanosaetaceae|g__Methanosaeta
2223	exact	Methanosaeta concilii	r__root|i__cellular_organisms|k__Archaea|p__Euryarchaeota|c__Methanomicrobia|o__Methanosarcinales|f__Methanosaetaceae|g__Methanosaeta|s__Methanosaeta_concilii
2224	exact	Methanosaeta thermophila	r__root|i__cellular_organisms|k__Archaea|p__Euryarchaeota|c__Methanomicrobia|o__Methanosarcinales|f__Methanosaetaceae|g__Methanosaeta|s__Methanosaeta_thermophila
2225	exact	Methanococcoides	r__root|i__cellular_organisms|k__Archaea|p__Euryarchaeota|c__Methanomicrobia|o__Methanosarcinales|f__Methanosarcinaceae|g__Methanococcoides
2231	exact	Archaeoglobales	r__root|i__cellular_organisms|k__Archaea|p__Euryarchaeota|c__Archaeoglobi|o__Archaeoglobales
2232	exact	Archaeoglobaceae	r__root|i__cellular_organisms|k__Archaea|p__Euryarchaeota|c__Archaeoglobi|o__Archaeoglobales|f__Archaeoglobaceae
2233	exact	Archaeoglobus	r__root|i__cellular_organisms|k__Archaea|p__Euryarchaeota|c__Archaeoglobi|o__Archaeoglobales|f__Archaeoglobaceae|g__Archaeoglobus
2235	exact	Halobacteriales	r__root|i__cellular_organisms|k__Archaea|p__Euryarchaeota|c__Halobacteria|o__Halobacteriales
2236	exact	Halobacteriaceae	r__root|i__cellular_organisms|k__Archaea|p__Euryarchaeota|c__Halobacteria|o__Halobacteriales|f__Halobacteriaceae
2237	exact	Haloarcula	r__root|i__cellular_organisms|k__Archaea|p__Euryarchaeota|c__Halobacteria|o__Halobacteriales|f__Halobacteriaceae|g__Haloarcula
2238	exact	Haloarcula marismortui	r__root|i__cellular_organisms|k__Archaea|p__Euryarchaeota|c__Halobacteria|o__Halobacteriales|f__Halobacteriaceae|g__Haloarcula|s__Haloarcula_marismortui
2239	exact	Halobacterium	r__root|i__cellular_organisms|k__Archaea|p__Euryarchaeota|c__Halobacteria|o__Halobacteriales|f__Halobacteriaceae|g__Halobacterium
223967	exact	Methylobacterium populi	r__root|i__cellular_organisms|k__Bacteria|p__Proteobacteria|c__Alphaproteobacteria|o__Rhizobiales|f__Methylobacteriaceae|g__Methylobacterium|s__Methylobacterium_populi
224027	exact	Hydrogenothermaceae	r__root|i__cellular_organisms|k__Bacteria|p__Aquificae|c__Aquificae|o__Aquificales|f__Hydrogenothermaceae
2242	exact	Halobacterium salinarum	r__root|i__cellular_organisms|k__Archaea|p__Euryarchaeota|c__Halobacteria|o__Halobacteriales|f__Halobacteriaceae|g__Halobacterium|s__Halobacterium_salinarum
224372	exact	Alcanivoracaceae	r__root|i__cellular_organisms|k__Bacteria|p__Proteobacteria|c__Gammaproteobacteria|o__Oceanospirillales|f__Alcanivoracaceae
224467	exact	Nautiliaceae	r__root|i__cellular_organisms|k__Bacteria|p__Proteobacteria|c__Epsilonproteobacteria|o__Nautiliales|f__Nautiliaceae
224756	exact	Methanomicrobia	r__root|i__cellular_organisms|k__Archaea|p__Euryarchaeota|c__Methanomicrobia
225057	exact	Acidithiobacillales	r__root|i__cellular_organisms|k__Bacteria|p__Proteobacteria|c__Gammaproteobacteria|o__Acidithiobacillales
225058	exact	Acidithiobacillaceae	r__root|i__cellular_organisms|k__Bacteria|p__Proteobacteria|c__Gammaproteobacteria|o__Acidithiobacillales|f__Acidithiobacillaceae
2258	exact	Thermococcales	r__root|i__cellular_organisms|k__Archaea|p__Euryarchaeota|c__Thermococci|o__Thermococcales
2259	exact	Thermococcaceae	r__root|i__cellular_organisms|k__Archaea|p__Euryarchaeota|c__Thermococci|o__Thermococcales|f__Thermococcaceae
226	exact	Alteromonas	r__root|i__cellular_organisms|k__Bacteria|p__Proteobacteria|c__Gammaproteobacteria|o__Alteromonadales|f__Alteromonadaceae|g__Alteromonas
2260	exact	Pyrococcus	r__root|i__cellular_organisms|k__Archaea|p__Euryarchaeota|c__Thermococci|o__Thermococcales|f__Thermococcaceae|g__Pyrococcus
2263	exact	Thermococcus	r__root|i__cellular_organisms|k__Archaea|p__Euryarchaeota|c__Thermococci|o__Thermococcales|f__Thermococcaceae|g__Thermococcus
2266	exact	Thermoproteales	r__root|i__cellular_organisms|k__Archaea|p__Crenarchaeota|c__Thermoprotei|o__Thermoproteales
2267	exact	Thermoproteaceae	r__root|i__cellular_organisms|k__Archaea|p__Crenarchaeota|c__Thermoprotei|o__Thermoproteales|f__Thermoproteaceae
2272	exact	Desulfurococcaceae	r__root|i__cellular_organisms|k__Archaea|p__Crenarchaeota|c__Thermoprotei|o__Desulfurococcales|f__Desulfurococcaceae
2273	exact	Desulfurococcus	r__root|i__cellular_organisms|k__Archaea|p__Crenarchaeota|c__Thermoprotei|o__Desulfurococcales|f__Desulfurococcaceae|g__Desulfurococcus
227387	exact	Thermodesulfobiaceae	r__root|i__cellular_organisms|k__Bacteria|p__Firmicutes|c__Clostridia|o__Thermoanaerobacterales|f__Thermodesulfobiaceae
2276	exact	Pyrobaculum	r__root|i__cellular_organisms|k__Archaea|p__Crenarchaeota|c__Thermoprotei|o__Thermoproteales|f__Thermoproteaceae|g__Pyrobaculum
2277	exact	Pyrobaculum islandicum	r__root|i__cellular_organisms|k__Archaea|p__Crenarchaeota|c__Thermoprotei|o__Thermoproteales|f__Thermoproteaceae|g__Pyrobaculum|s__Pyrobaculum_islandicum
2279	exact	Staphylothermus	r__root|i__cellular_organisms|k__Archaea|p__Crenarchaeota|c__Thermoprotei|o__Desulfurococcales|f__Desulfurococcaceae|g__Staphylothermus
228	exact	Pseudoalteromonas haloplanktis	r__root|i__cellular_organisms|k__Bacteria|p__Proteobacteria|c__Gammaproteobacteria|o__Alteromonadales|f__Pseudoalteromonadaceae|g__Pseudoalteromonas|s__Pseudoalteromonas_haloplanktis
2280	exact	Staphylothermus marinus	r__root|i__cellular_organisms|k__Archaea|p__Crenarchaeota|c__Thermoprotei|o__Desulfurococcales|f__Desulfurococcaceae|g__Staphylothermus|s__Staphylothermus_marinus
2281	exact	Sulfolobales	r__root|i__cellular_organisms|k__Archaea|p__Crenarchaeota|c__Thermoprotei|o__Sulfolobales
2284	exact	Sulfolobus	r__root|i__cellular_organisms|k__Archaea|p__Crenarchaeota|c__Thermoprotei|o__Sulfolobales|f__Sulfolobaceae|g__Sulfolobus
2295	exact	Desulfobacterium	r__root|i__cellular_organisms|k__Bacteria|p__Proteobacteria|c__Deltaproteobacteria|o__Desulfobacterales|f__Desulfobacteraceae|g__Desulfobacterium
2296	exact	Desulfobacterium autotrophicum	r__root|i__cellular_organisms|k__Bacteria|p__Proteobacteria|c__Deltaproteobacteria|o__Desulfobacterales|f__Desulfobacteraceae|g__Desulfobacterium|s__Desulfobacterium_autotrophicum
2301	exact	Thermoplasmatales	r__root|i__cellular_organisms|k__Archaea|p__Euryarchaeota|c__Thermoplasmata|o__Thermoplasmatales
230355	exact	Methanolacinia	r__root|i__cellular_organisms|k__Archaea|p__Euryarchaeota|c__Methanomicrobia|o__Methanomicrobiales|f__Methanomicrobiaceae|g__Methanolacinia
2316	exact	Methanosphaera	r__root|i__cellular_organisms|k__Archaea|p__Euryarchaeota|c__Methanobacteria|o__Methanobacteriales|f__Methanobacteriaceae|g__Methanosphaera
2317	exact	Methanosphaera stadtmanae	r__root|i__cellular_organisms|k__Archaea|p__Euryarchaeota|c__Methanobacteria|o__Methanobacteriales|f__Methanobacteriaceae|g__Methanosphaera|s__Methanosphaera_stadtmanae
2321	exact	Methanohalobium	r__root|i__cellular_organisms|k__Archaea|p__Euryarchaeota|c__Methanomicrobia|o__Methanosarcinales|f__Methanosarcinaceae|g__Methanohalobium
2322	exact	Methanohalobium evestigatum	r__root|i__cellular_organisms|k__Archaea|p__Euryarchaeota|c__Methanomicrobia|o__Methanosarcinales|f__Methanosarcinaceae|g__Methanohalobium|s__Methanohalobium_evestigatum
2335	exact	Thermotoga	r__root|i__cellular_organisms|k__Bacteria|p__Thermotogae|c__Thermotogae|o__Thermotogales|f__Thermotogaceae|g__Thermotoga
2336	exact	Thermotoga maritima	r__root|i__cellular_organisms|k__Bacteria|p__Thermotogae|c__Thermotogae|o__Thermotogales|f__Thermotogaceae|g__Thermotoga|s__Thermotoga_maritima
234	exact	Brucella	r__root|i__cellular_organisms|k__Bacteria|p__Proteobacteria|c__Alphaproteobacteria|o__Rhizobiales|f__Brucellaceae|g__Brucella
2349	exact	Haliscomenobacter	r__root|i__cellular_organisms|k__Bacteria|p__Bacteroidetes|c__Sphingobacteriia|o__Sphingobacteriales|f__Saprospiraceae|g__Haliscomenobacter
2350	exact	Haliscomenobacter hydrossis	r__root|i__cellular_organisms|k__Bacteria|p__Bacteroidetes|c__Sphingobacteriia|o__Sphingobacteriales|f__Saprospiraceae|g__Haliscomenobacter|s__Haliscomenobacter_hydrossis
235899	exact	Nautiliales	r__root|i__cellular_organisms|k__Bacteria|p__Proteobacteria|c__Epsilonproteobacteria|o__Nautiliales
237	exact	Flavobacterium	r__root|i__cellular_organisms|k__Bacteria|p__Bacteroidetes|c__Flavobacteriia|o__Flavobacteriales|f__Flavobacteriaceae|g__Flavobacterium
2370	exact	Xylella	r__root|i__cellular_organisms|k__Bacteria|p__Proteobacteria|c__Gammaproteobacteria|o__Xanthomonadales|f__Xanthomonadaceae|g__Xylella
2371	exact	Xylella fastidiosa	r__root|i__cellular_organisms|k__Bacteria|p__Proteobacteria|c__Gammaproteobacteria|o__Xanthomonadales|f__Xanthomonadaceae|g__Xylella|s__Xylella_fastidiosa
2373	exact	Acetonema	r__root|i__cellular_organisms|k__Bacteria|p__Firmicutes|c__Negativicutes|o__Selenomonadales|f__Veillonellaceae|g__Acetonema
2374	exact	Acetonema longum	r__root|i__cellular_organisms|k__Bacteria|p__Firmicutes|c__Negativicutes|o__Selenomonadales|f__Veillonellaceae|g__Acetonema|s__Acetonema_longum
2375	exact	Sporomusa	r__root|i__cellular_organisms|k__Bacteria|p__Firmicutes|c__Negativicutes|o__Selenomonadales|f__Veillonellaceae|g__Sporomusa
2378	exact	Sporomusa ovata	r__root|i__cellular_organisms|k__Bacteria|p__Firmicutes|c__Negativicutes|o__Selenomonadales|f__Veillonellaceae|g__Sporomusa|s__Sporomusa_ovata
239934	exact	Akkermansia	r__root|i__cellular_organisms|k__Bacteria|p__Verrucomicrobia|c__Verrucomicrobiae|o__Verrucomicrobiales|f__Verrucomicrobiaceae|g__Akkermansia
24	exact	Shewanella putrefaciens	r__root|i__cellular_organisms|k__Bacteria|p__Proteobacteria|c__Gammaproteobacteria|o__Alteromonadales|f__Shewanellaceae|g__Shewanella|s__Shewanella_putrefaciens
241192	exact	Thermodesulfatator	r__root|i__cellular_organisms|k__Bacteria|p__Thermodesulfobacteria|c__Thermodesulfobacteria|o__Thermodesulfobacteriales|f__Thermodesulfobacteriaceae|g__Thermodesulfatator
2419	exact	Thermotogales	r__root|i__cellular_organisms|k__Bacteria|p__Thermotogae|c__Thermotogae|o__Thermotogales
2420	exact	Thermosipho	r__root|i__cellular_organisms|k__Bacteria|p__Thermotogae|c__Thermotogae|o__Thermotogales|f__Thermotogaceae|g__Thermosipho
2421	exact	Thermosipho africanus	r__root|i__cellular_organisms|k__Bacteria|p__Thermotogae|c__Thermotogae|o__Thermotogales|f__Thermotogaceae|g__Thermosipho|s__Thermosipho_africanus
2422	exact	Fervidobacterium	r__root|i__cellular_organisms|k__Bacteria|p__Thermotogae|c__Thermotogae|o__Thermotogales|f__Thermotogaceae|g__Fervidobacterium
2424	exact	Fervidobacterium nodosum	r__root|i__cellular_organisms|k__Bacteria|p__Thermotogae|c__Thermotogae|o__Thermotogales|f__Thermotogaceae|g__Fervidobacterium|s__Fervidobacterium_nodosum
2433	exact	Roseobacter	r__root|i__cellular_organisms|k__Bacteria|p__Proteobacteria|c__Alphaproteobacteria|o__Rhodobacterales|f__Rhodobacteraceae|g__Roseobacter
243924	exact	Pseudomonas lutea	r__root|i__cellular_organisms|k__Bacteria|p__Proteobacteria|c__Gammaproteobacteria|o__Pseudomonadales|f__Pseudomonadaceae|g__Pseudomonas|s__Pseudomonas_lutea
244787	exact	Nautilia profundicola	r__root|i__cellular_organisms|k__Bacteria|p__Proteobacteria|c__Epsilonproteobacteria|o__Nautiliales|f__Nautiliaceae|g__Nautilia|s__Nautilia_profundicola
251701	exact	Pseudomonas syringae group genomosp. 3	r__root|i__cellular_organisms|k__Bacteria|p__Proteobacteria|c__Gammaproteobacteria|o__Pseudomonadales|f__Pseudomonadaceae|g__Pseudomonas|s__Pseudomonas_syringae_group_genomosp._3
252306	exact	Robiginitalea	r__root|i__cellular_organisms|k__Bacteria|p__Bacteroidetes|c__Flavobacteriia|o__Flavobacteriales|f__Flavobacteriaceae|g__Robiginitalea
252307	exact	Robiginitalea biformata	r__root|i__cellular_organisms|k__Bacteria|p__Bacteroidetes|c__Flavobacteriia|o__Flavobacteriales|f__Flavobacteriaceae|g__Robiginitalea|s__Robiginitalea_biformata
252965	exact	Mahella	r__root|i__cellular_organisms|k__Bacteria|p__Firmicutes|c__Clostridia|o__Thermoanaerobacterales|f__Thermoanaerobacterales_Family_IV._Incertae_Sedis|g__Mahella
252966	exact	Mahella australiensis	r__root|i__cellular_organisms|k__Bacteria|p__Firmicutes|c__Clostridia|o__Thermoanaerobacterales|f__Thermoanaerobacterales_Family_IV._Incertae_Sedis|g__Mahella|s__Mahella_australiensis
256839	exact	Shewanella decolorationis	r__root|i__cellular_organisms|k__Bacteria|p__Proteobacteria|c__Gammaproteobacteria|o__Alteromonadales|f__Shewanellaceae|g__Shewanella|s__Shewanella_decolorationis
258224	exact	Corynebacterium resistens	r__root|i__cellular_organisms|k__Bacteria|p__Actinobacteria|c__Actinobacteria|o__Actinomycetales|f__Corynebacteriaceae|g__Corynebacterium|s__Corynebacterium_resistens
258255	exact	Pseudovibrio	r__root|i__cellular_organisms|k__Bacteria|p__Proteobacteria|c__Alphaproteobacteria|o__Rhodobacterales|f__Rhodobacteraceae|g__Pseudovibrio
259537	exact	Dechloromonas aromatica	r__root|i__cellular_organisms|k__Bacteria|p__Proteobacteria|c__Betaproteobacteria|o__Rhodocyclales|f__Rhodocyclaceae|g__Dechloromonas|s__Dechloromonas_aromatica
261684	exact	Thermosinus	r__root|i__cellular_organisms|k__Bacteria|p__Firmicutes|c__Negativicutes|o__Selenomonadales|f__Veillonellaceae|g__Thermosinus
261685	exact	Thermosinus carboxydivorans	r__root|i__cellular_organisms|k__Bacteria|p__Firmicutes|c__Negativicutes|o__Selenomonadales|f__Veillonellaceae|g__Thermosinus|s__Thermosinus_carboxydivorans
262	exact	Francisella	r__root|i__cellular_organisms|k__Bacteria|p__Proteobacteria|c__Gammaproteobacteria|o__Thiotrichales|f__Francisellaceae|g__Francisella
263	exact	Francisella tularensis	r__root|i__cellular_organisms|k__Bacteria|p__Proteobacteria|c__Gammaproteobacteria|o__Thiotrichales|f__Francisellaceae|g__Francisella|s__Francisella_tularensis
263369	exact	Bacteriovoracaceae	r__root|i__cellular_organisms|k__Bacteria|p__Proteobacteria|c__Deltaproteobacteria|o__Bdellovibrionales|f__Bacteriovoracaceae
263510	exact	Crocosphaera	r__root|i__cellular_organisms|k__Bacteria|p__Cyanobacteria|o__Chroococcales|g__Crocosphaera
263511	exact	Crocosphaera watsonii	r__root|i__cellular_organisms|k__Bacteria|p__Cyanobacteria|o__Chroococcales|g__Crocosphaera|s__Crocosphaera_watsonii
265	exact	Paracoccus	r__root|i__cellular_organisms|k__Bacteria|p__Proteobacteria|c__Alphaproteobacteria|o__Rhodobacterales|f__Rhodobacteraceae|g__Paracoccus
265488	exact	Rhodopirellula	r__root|i__cellular_organisms|k__Bacteria|p__Planctomycetes|c__Planctomycetia|o__Planctomycetales|f__Planctomycetaceae|g__Rhodopirellula
265570	exact	Sulfurovum	r__root|i__cellular_organisms|k__Bacteria|p__Proteobacteria|c__Epsilonproteobacteria|g__Sulfurovum
265606	exact	Rhodopirellula baltica	r__root|i__cellular_organisms|k__Bacteria|p__Planctomycetes|c__Planctomycetia|o__Planctomycetales|f__Planctomycetaceae|g__Rhodopirellula|s__Rhodopirellula_baltica
266	exact	Paracoccus denitrificans	r__root|i__cellular_organisms|k__Bacteria|p__Proteobacteria|c__Alphaproteobacteria|o__Rhodobacterales|f__Rhodobacteraceae|g__Paracoccus|s__Paracoccus_denitrificans
266009	exact	Methylovorus glucosotrophus	r__root|i__cellular_organisms|k__Bacteria|p__Proteobacteria|c__Betaproteobacteria|o__Methylophilales|f__Methylophilaceae|g__Methylovorus|s__Methylovorus_glucosotrophus
266779	exact	Chelativorans sp. BNC1	r__root|i__cellular_organisms|k__Bacteria|p__Proteobacteria|c__Alphaproteobacteria|o__Rhizobiales|f__Phyllobacteriaceae|g__Chelativorans|s__Chelativorans_sp._BNC1
267818	exact	Lactobacillus kefiranofaciens	r__root|i__cellular_organisms|k__Bacteria|p__Firmicutes|c__Bacilli|o__Lactobacillales|f__Lactobacillaceae|g__Lactobacillus|s__Lactobacillus_kefiranofaciens
267888	exact	Pseudoalteromonadaceae	r__root|i__cellular_organisms|k__Bacteria|p__Proteobacteria|c__Gammaproteobacteria|o__Alteromonadales|f__Pseudoalteromonadaceae
267889	exact	Colwelliaceae	r__root|i__cellular_organisms|k__Bacteria|p__Proteobacteria|c__Gammaproteobacteria|o__Alteromonadales|f__Colwelliaceae
267890	exact	Shewanellaceae	r__root|i__cellular_organisms|k__Bacteria|p__Proteobacteria|c__Gammaproteobacteria|o__Alteromonadales|f__Shewanellaceae
267894	exact	Psychromonadaceae	r__root|i__cellular_organisms|k__Bacteria|p__Proteobacteria|c__Gammaproteobacteria|o__Alteromonadales|f__Psychromonadaceae
269260	exact	Nitratifractor	r__root|i__cellular_organisms|k__Bacteria|p__Proteobacteria|c__Epsilonproteobacteria|o__Campylobacterales|g__Nitratifractor
269261	exact	Nitratifractor salsuginis	r__root|i__cellular_organisms|k__Bacteria|p__Proteobacteria|c__Epsilonproteobacteria|o__Campylobacterales|g__Nitratifractor|s__Nitratifractor_salsuginis
2697	exact	Heliobacterium	r__root|i__cellular_organisms|k__Bacteria|p__Firmicutes|c__Clostridia|o__Clostridiales|f__Heliobacteriaceae|g__Heliobacterium
270	exact	Thermus	r__root|i__cellular_organisms|k__Bacteria|p__Deinococcus-Thermus|c__Deinococci|o__Thermales|f__Thermaceae|g__Thermus
271097	exact	Shewanella sediminis	r__root|i__cellular_organisms|k__Bacteria|p__Proteobacteria|c__Gammaproteobacteria|o__Alteromonadales|f__Shewanellaceae|g__Shewanella|s__Shewanella_sediminis
271098	exact	Shewanella halifaxensis	r__root|i__cellular_organisms|k__Bacteria|p__Proteobacteria|c__Gammaproteobacteria|o__Alteromonadales|f__Shewanellaceae|g__Shewanella|s__Shewanella_halifaxensis
271420	exact	Pseudomonas xanthomarina	r__root|i__cellular_organisms|k__Bacteria|p__Proteobacteria|c__Gammaproteobacteria|o__Pseudomonadales|f__Pseudomonadaceae|g__Pseudomonas|s__Pseudomonas_xanthomarina
2723	exact	Hirschia	r__root|i__cellular_organisms|k__Bacteria|p__Proteobacteria|c__Alphaproteobacteria|o__Rhodobacterales|f__Hyphomonadaceae|g__Hirschia
2724	exact	Hirschia baltica	r__root|i__cellular_organisms|k__Bacteria|p__Proteobacteria|c__Alphaproteobacteria|o__Rhodobacterales|f__Hyphomonadaceae|g__Hirschia|s__Hirschia_baltica
274	exact	Thermus thermophilus	r__root|i__cellular_organisms|k__Bacteria|p__Deinococcus-Thermus|c__Deinococci|o__Thermales|f__Thermaceae|g__Thermus|s__Thermus_thermophilus
2742	exact	Marinobacter	r__root|i__cellular_organisms|k__Bacteria|p__Proteobacteria|c__Gammaproteobacteria|o__Alteromonadales|f__Alteromonadaceae|g__Marinobacter
2743	exact	Marinobacter hydrocarbonoclasticus	r__root|i__cellular_organisms|k__Bacteria|p__Proteobacteria|c__Gammaproteobacteria|o__Alteromonadales|f__Alteromonadaceae|g__Marinobacter|s__Marinobacter_hydrocarbonoclasticus
2745	exact	Halomonas	r__root|i__cellular_organisms|k__Bacteria|p__Proteobacteria|c__Gammaproteobacteria|o__Oceanospirillales|f__Halomonadaceae|g__Halomonas
2746	exact	Halomonas elongata	r__root|i__cellular_organisms|k__Bacteria|p__Proteobacteria|c__Gammaproteobacteria|o__Oceanospirillales|f__Halomonadaceae|g__Halomonas|s__Halomonas_elongata
2747	exact	Carnobacterium	r__root|i__cellular_organisms|k__Bacteria|p__Firmicutes|c__Bacilli|o__Lactobacillales|f__Carnobacteriaceae|g__Carnobacterium
2751	exact	Carnobacterium maltaromaticum	r__root|i__cellular_organisms|k__Bacteria|p__Firmicutes|c__Bacilli|o__Lactobacillales|f__Carnobacteriaceae|g__Carnobacterium|s__Carnobacterium_maltaromaticum
2759	exact	Eukaryota	r__root|i__cellular_organisms|k__Eukaryota
27679	exact	Saimiri boliviensis	r__root|i__cellular_organisms|k__Eukaryota|i__Metazoa|p__Chordata|c__Mammalia|o__Primates|f__Cebidae|g__Saimiri|s__Saimiri_boliviensis
28035	exact	Staphylococcus lugdunensis	r__root|i__cellular_organisms|k__Bacteria|p__Firmicutes|c__Bacilli|o__Bacillales|f__Staphylococcaceae|g__Staphylococcus|s__Staphylococcus_lugdunensis
28037	exact	Streptococcus mitis	r__root|i__cellular_organisms|k__Bacteria|p__Firmicutes|c__Bacilli|o__Lactobacillales|f__Streptococcaceae|g__Streptococcus|s__Streptococcus_mitis
28048	exact	Acidothermus	r__root|i__cellular_organisms|k__Bacteria|p__Actinobacteria|c__Actinobacteria|o__Actinomycetales|f__Acidothermaceae|g__Acidothermus
28049	exact	Acidothermus cellulolyticus	r__root|i__cellular_organisms|k__Bacteria|p__Actinobacteria|c__Actinobacteria|o__Actinomycetales|f__Acidothermaceae|g__Acidothermus|s__Acidothermus_cellulolyticus
28056	exact	Micromonosporaceae	r__root|i__cellular_organisms|k__Bacteria|p__Actinobacteria|c__Actinobacteria|o__Actinomycetales|f__Micromonosporaceae
28065	exact	Rhodoferax	r__root|i__cellular_organisms|k__Bacteria|p__Proteobacteria|c__Betaproteobacteria|o__Burkholderiales|f__Comamonadaceae|g__Rhodoferax
28105	exact	Sinorhizobium	r__root|i__cellular_organisms|k__Bacteria|p__Proteobacteria|c__Alphaproteobacteria|o__Rhizobiales|f__Rhizobiaceae|g__Sinorhizobium
28108	exact	Alteromonas macleodii	r__root|i__cellular_organisms|k__Bacteria|p__Proteobacteria|c__Gammaproteobacteria|o__Alteromonadales|f__Alteromonadaceae|g__Alteromonas|s__Alteromonas_macleodii
28123	exact	Porphyromonas asaccharolytica	r__root|i__cellular_organisms|k__Bacteria|p__Bacteroidetes|c__Bacteroidia|o__Bacteroidales|f__Porphyromonadaceae|g__Porphyromonas|s__Porphyromonas_asaccharolytica
28132	exact	Prevotella melaninogenica	r__root|i__cellular_organisms|k__Bacteria|p__Bacteroidetes|c__Bacteroidia|o__Bacteroidales|f__Prevotellaceae|g__Prevotella|s__Prevotella_melaninogenica
28151	exact	Serratia proteamaculans	r__root|i__cellular_organisms|k__Bacteria|p__Proteobacteria|c__Gammaproteobacteria|o__Enterobacteriales|f__Enterobacteriaceae|g__Serratia|s__Serratia_proteamaculans
28173	exact	Vibrio nigripulchritudo	r__root|i__cellular_organisms|k__Bacteria|p__Proteobacteria|c__Gammaproteobacteria|o__Vibrionales|f__Vibrionaceae|g__Vibrio|s__Vibrio_nigripulchritudo
28196	exact	Arcobacter	r__root|i__cellular_organisms|k__Bacteria|p__Proteobacteria|c__Epsilonproteobacteria|o__Campylobacterales|f__Campylobacteraceae|g__Arcobacter
28211	exact	Alphaproteobacteria	r__root|i__cellular_organisms|k__Bacteria|p__Proteobacteria|c__Alphaproteobacteria
28216	exact	Betaproteobacteria	r__root|i__cellular_organisms|k__Bacteria|p__Proteobacteria|c__Betaproteobacteria
28221	exact	Deltaproteobacteria	r__root|i__cellular_organisms|k__Bacteria|p__Proteobacteria|c__Deltaproteobacteria
28228	exact	Colwellia	r__root|i__cellular_organisms|k__Bacteria|p__Proteobacteria|c__Gammaproteobacteria|o__Alteromonadales|f__Colwelliaceae|g__Colwellia
28229	exact	Colwellia psychrerythraea	r__root|i__cellular_organisms|k__Bacteria|p__Proteobacteria|c__Gammaproteobacteria|o__Alteromonadales|f__Colwelliaceae|g__Colwellia|s__Colwellia_psychrerythraea
28231	exact	Geobacter	r__root|i__cellular_organisms|k__Bacteria|p__Proteobacteria|c__Deltaproteobacteria|o__Desulfuromonadales|f__Geobacteraceae|g__Geobacter
28232	exact	Geobacter metallireducens	r__root|i__cellular_organisms|k__Bacteria|p__Proteobacteria|c__Deltaproteobacteria|o__Desulfuromonadales|f__Geobacteraceae|g__Geobacter|s__Geobacter_metallireducens
28236	exact	Petrotoga	r__root|i__cellular_organisms|k__Bacteria|p__Thermotogae|c__Thermotogae|o__Thermotogales|f__Thermotogaceae|g__Petrotoga
28253	exact	Marinomonas	r__root|i__cellular_organisms|k__Bacteria|p__Proteobacteria|c__Gammaproteobacteria|o__Oceanospirillales|f__Oceanospirillaceae|g__Marinomonas
28256	exact	Halomonadaceae	r__root|i__cellular_organisms|k__Bacteria|p__Proteobacteria|c__Gammaproteobacteria|o__Oceanospirillales|f__Halomonadaceae
28263	exact	Arcanobacterium	r__root|i__cellular_organisms|k__Bacteria|p__Actinobacteria|c__Actinobacteria|o__Actinomycetales|f__Actinomycetaceae|g__Arcanobacterium
28264	exact	Arcanobacterium haemolyticum	r__root|i__cellular_organisms|k__Bacteria|p__Actinobacteria|c__Actinobacteria|o__Actinomycetales|f__Actinomycetaceae|g__Arcanobacterium|s__Arcanobacterium_haemolyticum
2836	exact	Bacillariophyta	r__root|i__cellular_organisms|k__Eukaryota|p__Bacillariophyta
283734	exact	Staphylococcus pseudintermedius	r__root|i__cellular_organisms|k__Bacteria|p__Firmicutes|c__Bacilli|o__Bacillales|f__Staphylococcaceae|g__Staphylococcus|s__Staphylococcus_pseudintermedius
28384	exact	other sequences	r__root|i__other_sequences
284016	exact	Phenylobacterium zucineum	r__root|i__cellular_organisms|k__Bacteria|p__Proteobacteria|c__Alphaproteobacteria|o__Caulobacterales|f__Caulobacteraceae|g__Phenylobacterium|s__Phenylobacterium_zucineum
28447	exact	Clavibacter michiganensis	r__root|i__cellular_organisms|k__Bacteria|p__Actinobacteria|c__Actinobacteria|o__Actinomycetales|f__Microbacteriaceae|g__Clavibacter|s__Clavibacter_michiganensis
28449	exact	Neisseria subflava	r__root|i__cellular_organisms|k__Bacteria|p__Proteobacteria|c__Betaproteobacteria|o__Neisseriales|f__Neisseriaceae|g__Neisseria|s__Neisseria_subflava
28450	exact	Burkholderia pseudomallei	r__root|i__cellular_organisms|k__Bacteria|p__Proteobacteria|c__Betaproteobacteria|o__Burkholderiales|f__Burkholderiaceae|g__Burkholderia|s__Burkholderia_pseudomallei
286	exact	Pseudomonas	r__root|i__cellular_organisms|k__Bacteria|p__Proteobacteria|c__Gammaproteobacteria|o__Pseudomonadales|f__Pseudomonadaceae|g__Pseudomonas
287	exact	Pseudomonas aeruginosa	r__root|i__cellular_organisms|k__Bacteria|p__Proteobacteria|c__Gammaproteobacteria|o__Pseudomonadales|f__Pseudomonadaceae|g__Pseudomonas|s__Pseudomonas_aeruginosa
288	exact	Pseudoalteromonas atlantica	r__root|i__cellular_organisms|k__Bacteria|p__Proteobacteria|c__Gammaproteobacteria|o__Alteromonadales|f__Pseudoalteromonadaceae|g__Pseudoalteromonas|s__Pseudoalteromonas_atlantica
288000	exact	Bradyrhizobium sp. BTAi1	r__root|i__cellular_organisms|k__Bacteria|p__Proteobacteria|c__Alphaproteobacteria|o__Rhizobiales|f__Bradyrhizobiaceae|g__Bradyrhizobium|s__Bradyrhizobium_sp._BTAi1
28883	exact	Caudovirales	r__root|i__Viruses|o__Caudovirales
28889	exact	Crenarchaeota	r__root|i__cellular_organisms|k__Archaea|p__Crenarchaeota
28890	exact	Euryarchaeota	r__root|i__cellular_organisms|k__Archaea|p__Euryarchaeota
28895	exact	Thermoanaerobacterium	r__root|i__cellular_organisms|k__Bacteria|p__Firmicutes|c__Clostridia|o__Thermoanaerobacterales|f__Thermoanaerobacterales_Family_III._Incertae_Sedis|g__Thermoanaerobacterium
28901	exact	Salmonella enterica	r__root|i__cellular_organisms|k__Bacteria|p__Proteobacteria|c__Gammaproteobacteria|o__Enterobacteriales|f__Enterobacteriaceae|g__Salmonella|s__Salmonella_enterica
29	exact	Myxococcales	r__root|i__cellular_organisms|k__Bacteria|p__Proteobacteria|c__Deltaproteobacteria|o__Myxococcales
290399	exact	Arthrobacter sp. FB24	r__root|i__cellular_organisms|k__Bacteria|p__Actinobacteria|c__Actinobacteria|o__Actinomycetales|f__Micrococcaceae|g__Arthrobacter|s__Arthrobacter_sp._FB24
290400	exact	Jannaschia sp. CCS1	r__root|i__cellular_organisms|k__Bacteria|p__Proteobacteria|c__Alphaproteobacteria|o__Rhodobacterales|f__Rhodobacteraceae|g__Jannaschia|s__Jannaschia_sp._CCS1
291112	exact	Photorhabdus asymbiotica	r__root|i__cellular_organisms|k__Bacteria|p__Proteobacteria|c__Gammaproteobacteria|o__Enterobacteriales|f__Enterobacteriaceae|g__Photorhabdus|s__Photorhabdus_asymbiotica
29202	exact	Thalassiosiraceae	r__root|i__cellular_organisms|k__Eukaryota|p__Bacillariophyta|c__Coscinodiscophyceae|o__Thalassiosirales|f__Thalassiosiraceae
292414	exact	Ruegeria sp. TM1040	r__root|i__cellular_organisms|k__Bacteria|p__Proteobacteria|c__Alphaproteobacteria|o__Rhodobacterales|f__Rhodobacteraceae|g__Ruegeria|s__Ruegeria_sp._TM1040
29291	exact	Methanococcoides burtonii	r__root|i__cellular_organisms|k__Archaea|p__Euryarchaeota|c__Methanomicrobia|o__Methanosarcinales|f__Methanosarcinaceae|g__Methanococcoides|s__Methanococcoides_burtonii
29292	exact	Pyrococcus abyssi	r__root|i__cellular_organisms|k__Archaea|p__Euryarchaeota|c__Thermococci|o__Thermococcales|f__Thermococcaceae|g__Pyrococcus|s__Pyrococcus_abyssi
29303	exact	Streptomyces cattleya	r__root|i__cellular_organisms|k__Bacteria|p__Actinobacteria|c__Actinobacteria|o__Actinomycetales|f__Streptomycetaceae|g__Streptomyces|s__Streptomyces_cattleya
29330	exact	Alicyclobacillus	r__root|i__cellular_organisms|k__Bacteria|p__Firmicutes|c__Bacilli|o__Bacillales|f__Alicyclobacillaceae|g__Alicyclobacillus
294	exact	Pseudomonas fluorescens	r__root|i__cellular_organisms|k__Bacteria|p__Proteobacteria|c__Gammaproteobacteria|o__Pseudomonadales|f__Pseudomonadaceae|g__Pseudomonas|s__Pseudomonas_fluorescens
29438	exact	Pseudomonas savastanoi	r__root|i__cellular_organisms|k__Bacteria|p__Proteobacteria|c__Gammaproteobacteria|o__Pseudomonadales|f__Pseudomonadaceae|g__Pseudomonas|s__Pseudomonas_savastanoi
29442	exact	Pseudomonas tolaasii	r__root|i__cellular_organisms|k__Bacteria|p__Proteobacteria|c__Gammaproteobacteria|o__Pseudomonadales|f__Pseudomonadaceae|g__Pseudomonas|s__Pseudomonas_tolaasii
29465	exact	Veillonella	r__root|i__cellular_organisms|k__Bacteria|p__Firmicutes|c__Negativicutes|o__Selenomonadales|f__Veillonellaceae|g__Veillonella
29466	exact	Veillonella parvula	r__root|i__cellular_organisms|k__Bacteria|p__Firmicutes|c__Negativicutes|o__Selenomonadales|f__Veillonellaceae|g__Veillonella|s__Veillonella_parvula
29487	exact	Photorhabdus	r__root|i__cellular_organisms|k__Bacteria|p__Proteobacteria|c__Gammaproteobacteria|o__Enterobacteriales|f__Enterobacteriaceae|g__Photorhabdus
29494	exact	Vibrio furnissii	r__root|i__cellular_organisms|k__Bacteria|p__Proteobacteria|c__Gammaproteobacteria|o__Vibrionales|f__Vibrionaceae|g__Vibrio|s__Vibrio_furnissii
29521	exact	Brachyspira	r__root|i__cellular_organisms|k__Bacteria|p__Spirochaetes|c__Spirochaetia|o__Spirochaetales|f__Brachyspiraceae|g__Brachyspira
29526	exact	Syntrophobacter	r__root|i__cellular_organisms|k__Bacteria|p__Proteobacteria|c__Deltaproteobacteria|o__Syntrophobacterales|f__Syntrophobacteraceae|g__Syntrophobacter
29530	exact	Cytophaga aurantiaca	r__root|i__cellular_organisms|k__Bacteria|p__Bacteroidetes|c__Cytophagia|o__Cytophagales|f__Cytophagaceae|g__Cytophaga|s__Cytophaga_aurantiaca
29543	exact	Pelobacter propionicus	r__root|i__cellular_organisms|k__Bacteria|p__Proteobacteria|c__Deltaproteobacteria|o__Desulfuromonadales|f__Pelobacteraceae|g__Pelobacter|s__Pelobacter_propionicus
29546	exact	Lawsonia intracellularis	r__root|i__cellular_organisms|k__Bacteria|p__Proteobacteria|c__Deltaproteobacteria|o__Desulfovibrionales|f__Desulfovibrionaceae|g__Lawsonia|s__Lawsonia_intracellularis
29547	exact	Epsilonproteobacteria	r__root|i__cellular_organisms|k__Bacteria|p__Proteobacteria|c__Epsilonproteobacteria
29548	exact	Rhodothermus	r__root|i__cellular_organisms|k__Bacteria|p__Bacteroidetes|o__Bacteroidetes_Order_II._Incertae_sedis|f__Rhodothermaceae|g__Rhodothermus
29549	exact	Rhodothermus marinus	r__root|i__cellular_organisms|k__Bacteria|p__Bacteroidetes|o__Bacteroidetes_Order_II._Incertae_sedis|f__Rhodothermaceae|g__Rhodothermus|s__Rhodothermus_marinus
296591	exact	Polaromonas sp. JS666	r__root|i__cellular_organisms|k__Bacteria|p__Proteobacteria|c__Betaproteobacteria|o__Burkholderiales|f__Comamonadaceae|g__Polaromonas|s__Polaromonas_sp._JS666
298653	exact	Frankia sp. EAN1pec	r__root|i__cellular_organisms|k__Bacteria|p__Actinobacteria|c__Actinobacteria|o__Actinomycetales|f__Frankiaceae|g__Frankia|s__Frankia_sp._EAN1pec
300	exact	Pseudomonas mendocina	r__root|i__cellular_organisms|k__Bacteria|p__Proteobacteria|c__Gammaproteobacteria|o__Pseudomonadales|f__Pseudomonadaceae|g__Pseudomonas|s__Pseudomonas_mendocina
301297	exact	Dehalococcoidia	r__root|i__cellular_organisms|k__Bacteria|p__Chloroflexi|c__Dehalococcoidia
302485	exact	Phaeobacter	r__root|i__cellular_organisms|k__Bacteria|p__Proteobacteria|c__Alphaproteobacteria|o__Rhodobacterales|f__Rhodobacteraceae|g__Phaeobacter
303	exact	Pseudomonas putida	r__root|i__cellular_organisms|k__Bacteria|p__Proteobacteria|c__Gammaproteobacteria|o__Pseudomonadales|f__Pseudomonadaceae|g__Pseudomonas|s__Pseudomonas_putida
303379	exact	Herminiimonas	r__root|i__cellular_organisms|k__Bacteria|p__Proteobacteria|c__Betaproteobacteria|o__Burkholderiales|f__Oxalobacteraceae|g__Herminiimonas
3041	exact	Chlorophyta	r__root|i__cellular_organisms|k__Eukaryota|i__Viridiplantae|p__Chlorophyta
3042	exact	Chlamydomonadales	r__root|i__cellular_organisms|k__Eukaryota|i__Viridiplantae|p__Chlorophyta|c__Chlorophyceae|o__Chlamydomonadales
304895	exact	Catenulispora acidiphila	r__root|i__cellular_organisms|k__Bacteria|p__Actinobacteria|c__Actinobacteria|o__Actinomycetales|f__Catenulisporaceae|g__Catenulispora|s__Catenulispora_acidiphila
305976	exact	Pusillimonas	r__root|i__cellular_organisms|k__Bacteria|p__Proteobacteria|c__Betaproteobacteria|o__Burkholderiales|f__Alcaligenaceae|g__Pusillimonas
307595	exact	Gloeobacterales	r__root|i__cellular_organisms|k__Bacteria|p__Cyanobacteria|c__Gloeobacteria|o__Gloeobacterales
307596	exact	Gloeobacteria	r__root|i__cellular_organisms|k__Bacteria|p__Cyanobacteria|c__Gloeobacteria
309512	exact	Dinoroseobacter	r__root|i__cellular_organisms|k__Bacteria|p__Proteobacteria|c__Alphaproteobacteria|o__Rhodobacterales|f__Rhodobacteraceae|g__Dinoroseobacter
309805	exact	Persephonella marina	r__root|i__cellular_organisms|k__Bacteria|p__Aquificae|c__Aquificae|o__Aquificales|f__Hydrogenothermaceae|g__Persephonella|s__Persephonella_marina
31	exact	Myxococcaceae	r__root|i__cellular_organisms|k__Bacteria|p__Proteobacteria|c__Deltaproteobacteria|o__Myxococcales|f__Myxococcaceae
310783	exact	Deinococcus deserti	r__root|i__cellular_organisms|k__Bacteria|p__Deinococcus-Thermus|c__Deinococci|o__Deinococcales|f__Deinococcaceae|g__Deinococcus|s__Deinococcus_deserti
311400	exact	Thermococcus kodakarensis	r__root|i__cellular_organisms|k__Archaea|p__Euryarchaeota|c__Thermococci|o__Thermococcales|f__Thermococcaceae|g__Thermococcus|s__Thermococcus_kodakarensis
312306	exact	Pseudomonas entomophila	r__root|i__cellular_organisms|k__Bacteria|p__Proteobacteria|c__Gammaproteobacteria|o__Pseudomonadales|f__Pseudomonadaceae|g__Pseudomonas|s__Pseudomonas_entomophila
314722	exact	Pseudoxanthomonas suwonensis	r__root|i__cellular_organisms|k__Bacteria|p__Proteobacteria|c__Gammaproteobacteria|o__Xanthomonadales|f__Xanthomonadaceae|g__Pseudoxanthomonas|s__Pseudoxanthomonas_suwonensis
316	exact	Pseudomonas stutzeri	r__root|i__cellular_organisms|k__Bacteria|p__Proteobacteria|c__Gammaproteobacteria|o__Pseudomonadales|f__Pseudomonadaceae|g__Pseudomonas|s__Pseudomonas_stutzeri
316068	exact	Leadbetterella byssophila	r__root|i__cellular_organisms|k__Bacteria|p__Bacteroidetes|c__Cytophagia|o__Cytophagales|f__Cytophagaceae|g__Leadbetterella|s__Leadbetterella_byssophila
316277	exact	Syntrophus aciditrophicus	r__root|i__cellular_organisms|k__Bacteria|p__Proteobacteria|c__Deltaproteobacteria|o__Syntrophobacterales|f__Syntrophaceae|g__Syntrophus|s__Syntrophus_aciditrophicus
3166	exact	Chlorophyceae	r__root|i__cellular_organisms|k__Eukaryota|i__Viridiplantae|p__Chlorophyta|c__Chlorophyceae
316612	exact	Methylibium	r__root|i__cellular_organisms|k__Bacteria|p__Proteobacteria|c__Betaproteobacteria|o__Burkholderiales|g__Methylibium
316625	exact	Saccharophagus	r__root|i__cellular_organisms|k__Bacteria|p__Proteobacteria|c__Gammaproteobacteria|o__Alteromonadales|f__Alteromonadaceae|g__Saccharophagus
317	exact	Pseudomonas syringae	r__root|i__cellular_organisms|k__Bacteria|p__Proteobacteria|c__Gammaproteobacteria|o__Pseudomonadales|f__Pseudomonadaceae|g__Pseudomonas|s__Pseudomonas_syringae
318464	exact	Clostridium sulfidigenes	r__root|i__cellular_organisms|k__Bacteria|p__Firmicutes|c__Clostridia|o__Clostridiales|f__Clostridiaceae|g__Clostridium|s__Clostridium_sulfidigenes
319458	exact	Leadbetterella	r__root|i__cellular_organisms|k__Bacteria|p__Bacteroidetes|c__Cytophagia|o__Cytophagales|f__Cytophagaceae|g__Leadbetterella
31953	exact	Bifidobacteriaceae	r__root|i__cellular_organisms|k__Bacteria|p__Actinobacteria|c__Actinobacteria|o__Bifidobacteriales|f__Bifidobacteriaceae
31957	exact	Propionibacteriaceae	r__root|i__cellular_organisms|k__Bacteria|p__Actinobacteria|c__Actinobacteria|o__Actinomycetales|f__Propionibacteriaceae
31969	exact	Mollicutes	r__root|i__cellular_organisms|k__Bacteria|p__Tenericutes|c__Mollicutes
31977	exact	Veillonellaceae	r__root|i__cellular_organisms|k__Bacteria|p__Firmicutes|c__Negativicutes|o__Selenomonadales|f__Veillonellaceae
31979	exact	Clostridiaceae	r__root|i__cellular_organisms|k__Bacteria|p__Firmicutes|c__Clostridia|o__Clostridiales|f__Clostridiaceae
31984	exact	Heliobacteriaceae	r__root|i__cellular_organisms|k__Bacteria|p__Firmicutes|c__Clostridia|o__Clostridiales|f__Heliobacteriaceae
31989	exact	Rhodobacteraceae	r__root|i__cellular_organisms|k__Bacteria|p__Proteobacteria|c__Alphaproteobacteria|o__Rhodobacterales|f__Rhodobacteraceae
31998	exact	Methylobacterium radiotolerans	r__root|i__cellular_organisms|k__Bacteria|p__Proteobacteria|c__Alphaproteobacteria|o__Rhizobiales|f__Methylobacteriaceae|g__Methylobacterium|s__Methylobacterium_radiotolerans
32	exact	Myxococcus	r__root|i__cellular_organisms|k__Bacteria|p__Proteobacteria|c__Deltaproteobacteria|o__Myxococcales|f__Myxococcaceae|g__Myxococcus
32003	exact	Nitrosomonadales	r__root|i__cellular_organisms|k__Bacteria|p__Proteobacteria|c__Betaproteobacteria|o__Nitrosomonadales
32008	exact	Burkholderia	r__root|i__cellular_organisms|k__Bacteria|p__Proteobacteria|c__Betaproteobacteria|o__Burkholderiales|f__Burkholderiaceae|g__Burkholderia
32011	exact	Methylophilaceae	r__root|i__cellular_organisms|k__Bacteria|p__Proteobacteria|c__Betaproteobacteria|o__Methylophilales|f__Methylophilaceae
32012	exact	Thiomonas	r__root|i__cellular_organisms|k__Bacteria|p__Proteobacteria|c__Betaproteobacteria|o__Burkholderiales|g__Thiomonas
32025	exact	Helicobacter hepaticus	r__root|i__cellular_organisms|k__Bacteria|p__Proteobacteria|c__Epsilonproteobacteria|o__Campylobacterales|f__Helicobacteraceae|g__Helicobacter|s__Helicobacter_hepaticus
32033	exact	Xanthomonadaceae	r__root|i__cellular_organisms|k__Bacteria|p__Proteobacteria|c__Gammaproteobacteria|o__Xanthomonadales|f__Xanthomonadaceae
32049	exact	Synechococcus sp. PCC 7002	r__root|i__cellular_organisms|k__Bacteria|p__Cyanobacteria|o__Chroococcales|g__Synechococcus|s__Synechococcus_sp._PCC_7002
320583	exact	Conexibacteraceae	r__root|i__cellular_organisms|k__Bacteria|p__Actinobacteria|c__Actinobacteria|o__Solirubrobacterales|f__Conexibacteraceae
32061	exact	Chloroflexia	r__root|i__cellular_organisms|k__Bacteria|p__Chloroflexi|c__Chloroflexia
32064	exact	Chloroflexales	r__root|i__cellular_organisms|k__Bacteria|p__Chloroflexi|c__Chloroflexia|o__Chloroflexales
32066	exact	Fusobacteria	r__root|i__cellular_organisms|k__Bacteria|p__Fusobacteria
32068	exact	Sebaldella	r__root|i__cellular_organisms|k__Bacteria|p__Fusobacteria|c__Fusobacteriia|o__Fusobacteriales|f__Leptotrichiaceae|g__Sebaldella
32069	exact	Aquificales	r__root|i__cellular_organisms|k__Bacteria|p__Aquificae|c__Aquificae|o__Aquificales
32207	exact	Rothia	r__root|i__cellular_organisms|k__Bacteria|p__Actinobacteria|c__Actinobacteria|o__Actinomycetales|f__Micrococcaceae|g__Rothia
32630	exact	synthetic construct	r__root|i__other_sequences|s__synthetic_construct
329	exact	Ralstonia pickettii	r__root|i__cellular_organisms|k__Bacteria|p__Proteobacteria|c__Betaproteobacteria|o__Burkholderiales|f__Burkholderiaceae|g__Ralstonia|s__Ralstonia_pickettii
33	exact	Myxococcus fulvus	r__root|i__cellular_organisms|k__Bacteria|p__Proteobacteria|c__Deltaproteobacteria|o__Myxococcales|f__Myxococcaceae|g__Myxococcus|s__Myxococcus_fulvus
33059	exact	Acidithiobacillus caldus	r__root|i__cellular_organisms|k__Bacteria|p__Proteobacteria|c__Gammaproteobacteria|o__Acidithiobacillales|f__Acidithiobacillaceae|g__Acidithiobacillus|s__Acidithiobacillus_caldus
33069	exact	Pseudomonas viridiflava	r__root|i__cellular_organisms|k__Bacteria|p__Proteobacteria|c__Gammaproteobacteria|o__Pseudomonadales|f__Pseudomonadaceae|g__Pseudomonas|s__Pseudomonas_viridiflava
33071	exact	Gloeobacter	r__root|i__cellular_organisms|k__Bacteria|p__Cyanobacteria|c__Gloeobacteria|o__Gloeobacterales|g__Gloeobacter
33072	exact	Gloeobacter violaceus	r__root|i__cellular_organisms|k__Bacteria|p__Cyanobacteria|c__Gloeobacteria|o__Gloeobacterales|g__Gloeobacter|s__Gloeobacter_violaceus
33075	exact	Acidobacterium capsulatum	r__root|i__cellular_organisms|k__Bacteria|p__Acidobacteria|c__Acidobacteriia|o__Acidobacteriales|f__Acidobacteriaceae|g__Acidobacterium|s__Acidobacterium_capsulatum
33090	exact	Viridiplantae	r__root|i__cellular_organisms|k__Eukaryota|i__Viridiplantae
330922	exact	Psychrobacter cryohalolentis	r__root|i__cellular_organisms|k__Bacteria|p__Proteobacteria|c__Gammaproteobacteria|o__Pseudomonadales|f__Moraxellaceae|g__Psychrobacter|s__Psychrobacter_cryohalolentis
33178	exact	Aspergillus terreus	r__root|i__cellular_organisms|k__Eukaryota|i__Fungi|p__Ascomycota|c__Eurotiomycetes|o__Eurotiales|f__Aspergillaceae|g__Aspergillus|s__Aspergillus_terreus
33208	exact	Metazoa	r__root|i__cellular_organisms|k__Eukaryota|i__Metazoa
332159	exact	Solibacteres	r__root|i__cellular_organisms|k__Bacteria|p__Acidobacteria|c__Solibacteres
332160	exact	Solibacterales	r__root|i__cellular_organisms|k__Bacteria|p__Acidobacteria|c__Solibacteres|o__Solibacterales
332161	exact	Solibacteraceae	r__root|i__cellular_organisms|k__Bacteria|p__Acidobacteria|c__Solibacteres|o__Solibacterales|f__Solibacteraceae
332162	exact	Candidatus Solibacter	r__root|i__cellular_organisms|k__Bacteria|p__Acidobacteria|c__Solibacteres|o__Solibacterales|f__Solibacteraceae|g__Candidatus_Solibacter
332163	exact	Candidatus Solibacter usitatus	r__root|i__cellular_organisms|k__Bacteria|p__Acidobacteria|c__Solibacteres|o__Solibacterales|f__Solibacteraceae|g__Candidatus_Solibacter|s__Candidatus_Solibacter_usitatus
332246	exact	Halalkalicoccus	r__root|i__cellular_organisms|k__Archaea|p__Euryarchaeota|c__Halobacteria|o__Halobacteriales|f__Halobacteriaceae|g__Halalkalicoccus
332410	exact	Exiguobacterium sibiricum	r__root|i__cellular_organisms|k__Bacteria|p__Firmicutes|c__Bacilli|o__Bacillales|g__Exiguobacterium|s__Exiguobacterium_sibiricum
334543	exact	Psychrobacter arcticus	r__root|i__cellular_organisms|k__Bacteria|p__Proteobacteria|c__Gammaproteobacteria|o__Pseudomonadales|f__Moraxellaceae|g__Psychrobacter|s__Psychrobacter_arcticus
334856	exact	Stenotrophomonas phage phiSMA9	r__root|i__Viruses|s__Stenotrophomonas_phage_phiSMA9
33554	exact	Carnivora	r__root|i__cellular_organisms|k__Eukaryota|i__Metazoa|p__Chordata|c__Mammalia|o__Carnivora
335928	exact	Xanthobacteraceae	r__root|i__cellular_organisms|k__Bacteria|p__Proteobacteria|c__Alphaproteobacteria|o__Rhizobiales|f__Xanthobacteraceae
337677	exact	Cricetidae	r__root|i__cellular_organisms|k__Eukaryota|i__Metazoa|p__Chordata|c__Mammalia|o__Rodentia|f__Cricetidae
338	exact	Xanthomonas	r__root|i__cellular_organisms|k__Bacteria|p__Proteobacteria|c__Gammaproteobacteria|o__Xanthomonadales|f__Xanthomonadaceae|g__Xanthomonas
33829	exact	Spirotrichea	r__root|i__cellular_organisms|k__Eukaryota|c__Spirotrichea
33836	exact	Coscinodiscophyceae	r__root|i__cellular_organisms|k__Eukaryota|p__Bacillariophyta|c__Coscinodiscophyceae
33847	exact	Thalassiosirales	r__root|i__cellular_organisms|k__Eukaryota|p__Bacillariophyta|c__Coscinodiscophyceae|o__Thalassiosirales
338565	exact	Erwinia tasmaniensis	r__root|i__cellular_organisms|k__Bacteria|p__Proteobacteria|c__Gammaproteobacteria|o__Enterobacteriales|f__Enterobacteriaceae|g__Erwinia|s__Erwinia_tasmaniensis
33882	exact	Microbacterium	r__root|i__cellular_organisms|k__Bacteria|p__Actinobacteria|c__Actinobacteria|o__Actinomycetales|f__Microbacteriaceae|g__Microbacterium
339	exact	Xanthomonas campestris	r__root|i__cellular_organisms|k__Bacteria|p__Proteobacteria|c__Gammaproteobacteria|o__Xanthomonadales|f__Xanthomonadaceae|g__Xanthomonas|s__Xanthomonas_campestris
33926	exact	Candidatus Phytoplasma	r__root|i__cellular_organisms|k__Bacteria|p__Tenericutes|c__Mollicutes|o__Acholeplasmatales|f__Acholeplasmataceae|g__Candidatus_Phytoplasma
33958	exact	Lactobacillaceae	r__root|i__cellular_organisms|k__Bacteria|p__Firmicutes|c__Bacilli|o__Lactobacillales|f__Lactobacillaceae
33959	exact	Lactobacillus johnsonii	r__root|i__cellular_organisms|k__Bacteria|p__Firmicutes|c__Bacilli|o__Lactobacillales|f__Lactobacillaceae|g__Lactobacillus|s__Lactobacillus_johnsonii
33973	exact	Acidobacterium	r__root|i__cellular_organisms|k__Bacteria|p__Acidobacteria|c__Acidobacteriia|o__Acidobacteriales|f__Acidobacteriaceae|g__Acidobacterium
33981	exact	Kineococcus	r__root|i__cellular_organisms|k__Bacteria|p__Actinobacteria|c__Actinobacteria|o__Actinomycetales|f__Kineosporiaceae|g__Kineococcus
33986	exact	Exiguobacterium	r__root|i__cellular_organisms|k__Bacteria|p__Firmicutes|c__Bacilli|o__Bacillales|g__Exiguobacterium
33996	exact	Gluconacetobacter diazotrophicus	r__root|i__cellular_organisms|k__Bacteria|p__Proteobacteria|c__Alphaproteobacteria|o__Rhodospirillales|f__Acetobacteraceae|g__Gluconacetobacter|s__Gluconacetobacter_diazotrophicus
34	exact	Myxococcus xanthus	r__root|i__cellular_organisms|k__Bacteria|p__Proteobacteria|c__Deltaproteobacteria|o__Myxococcales|f__Myxococcaceae|g__Myxococcus|s__Myxococcus_xanthus
34064	exact	Francisellaceae	r__root|i__cellular_organisms|k__Bacteria|p__Proteobacteria|c__Gammaproteobacteria|o__Thiotrichales|f__Francisellaceae
34072	exact	Variovorax	r__root|i__cellular_organisms|k__Bacteria|p__Proteobacteria|c__Betaproteobacteria|o__Burkholderiales|f__Comamonadaceae|g__Variovorax
34073	exact	Variovorax paradoxus	r__root|i__cellular_organisms|k__Bacteria|p__Proteobacteria|c__Betaproteobacteria|o__Burkholderiales|f__Comamonadaceae|g__Variovorax|s__Variovorax_paradoxus
34090	exact	Pelodictyon phaeoclathratiforme	r__root|i__cellular_organisms|k__Bacteria|p__Chlorobi|c__Chlorobia|o__Chlorobiales|f__Chlorobiaceae|g__Pelodictyon|s__Pelodictyon_phaeoclathratiforme
341694	exact	Peptostreptococcus stomatis	r__root|i__cellular_organisms|k__Bacteria|p__Firmicutes|c__Clostridia|o__Clostridiales|f__Peptostreptococcaceae|g__Peptostreptococcus|s__Peptostreptococcus_stomatis
342948	exact	Thermococcus onnurineus	r__root|i__cellular_organisms|k__Archaea|p__Euryarchaeota|c__Thermococci|o__Thermococcales|f__Thermococcaceae|g__Thermococcus|s__Thermococcus_onnurineus
34379	exact	Pseudeurotiaceae	r__root|i__cellular_organisms|k__Eukaryota|i__Fungi|p__Ascomycota|c__Leotiomycetes|f__Pseudeurotiaceae
34395	exact	Chaetothyriales	r__root|i__cellular_organisms|k__Eukaryota|i__Fungi|p__Ascomycota|c__Eurotiomycetes|o__Chaetothyriales
349221	exact	Micavibrio aeruginosavorus	r__root|i__cellular_organisms|k__Bacteria|p__Proteobacteria|c__Alphaproteobacteria|g__Micavibrio|s__Micavibrio_aeruginosavorus
351052	exact	Alkalilimnicola ehrlichii	r__root|i__cellular_organisms|k__Bacteria|p__Proteobacteria|c__Gammaproteobacteria|o__Chromatiales|f__Ectothiorhodospiraceae|g__Alkalilimnicola|s__Alkalilimnicola_ehrlichii
351195	exact	Salimicrobium	r__root|i__cellular_organisms|k__Bacteria|p__Firmicutes|c__Bacilli|o__Bacillales|f__Bacillaceae|g__Salimicrobium
35127	exact	Thalassiosira	r__root|i__cellular_organisms|k__Eukaryota|p__Bacillariophyta|c__Coscinodiscophyceae|o__Thalassiosirales|f__Thalassiosiraceae|g__Thalassiosira
352	exact	Azotobacter	r__root|i__cellular_organisms|k__Bacteria|p__Proteobacteria|c__Gammaproteobacteria|o__Pseudomonadales|f__Pseudomonadaceae|g__Azotobacter
354	exact	Azotobacter vinelandii	r__root|i__cellular_organisms|k__Bacteria|p__Proteobacteria|c__Gammaproteobacteria|o__Pseudomonadales|f__Pseudomonadaceae|g__Azotobacter|s__Azotobacter_vinelandii
35493	exact	Streptophyta	r__root|i__cellular_organisms|k__Eukaryota|i__Viridiplantae|p__Streptophyta
35554	exact	Geobacter sulfurreducens	r__root|i__cellular_organisms|k__Bacteria|p__Proteobacteria|c__Deltaproteobacteria|o__Desulfuromonadales|f__Geobacteraceae|g__Geobacter|s__Geobacter_sulfurreducens
356	exact	Rhizobiales	r__root|i__cellular_organisms|k__Bacteria|p__Proteobacteria|c__Alphaproteobacteria|o__Rhizobiales
357	exact	Agrobacterium	r__root|i__cellular_organisms|k__Bacteria|p__Proteobacteria|c__Alphaproteobacteria|o__Rhizobiales|f__Rhizobiaceae|g__Agrobacterium
35701	exact	Heliobacterium modesticaldum	r__root|i__cellular_organisms|k__Bacteria|p__Firmicutes|c__Clostridia|o__Clostridiales|f__Heliobacteriaceae|g__Heliobacterium|s__Heliobacterium_modesticaldum
35718	exact	Chaetomiaceae	r__root|i__cellular_organisms|k__Eukaryota|i__Fungi|p__Ascomycota|c__Sordariomycetes|o__Sordariales|f__Chaetomiaceae
35779	exact	Aster yellows phytoplasma	r__root|i__cellular_organisms|k__Bacteria|p__Tenericutes|c__Mollicutes|o__Acholeplasmatales|f__Acholeplasmataceae|g__Candidatus_Phytoplasma|s__Aster_yellows_phytoplasma
35798	exact	Nitrosospira	r__root|i__cellular_organisms|k__Bacteria|p__Proteobacteria|c__Betaproteobacteria|o__Nitrosomonadales|f__Nitrosomonadaceae|g__Nitrosospira
358	exact	Agrobacterium tumefaciens	r__root|i__cellular_organisms|k__Bacteria|p__Proteobacteria|c__Alphaproteobacteria|o__Rhizobiales|f__Rhizobiaceae|g__Agrobacterium|s__Agrobacterium_tumefaciens
35823	exact	Arthrospira	r__root|i__cellular_organisms|k__Bacteria|p__Cyanobacteria|o__Oscillatoriales|g__Arthrospira
359110	exact	Pseudomonas extremaustralis	r__root|i__cellular_organisms|k__Bacteria|p__Proteobacteria|c__Gammaproteobacteria|o__Pseudomonadales|f__Pseudomonadaceae|g__Pseudomonas|s__Pseudomonas_extremaustralis
359303	exact	Shewanella loihica	r__root|i__cellular_organisms|k__Bacteria|p__Proteobacteria|c__Gammaproteobacteria|o__Alteromonadales|f__Shewanellaceae|g__Shewanella|s__Shewanella_loihica
36086	exact	Trichuris	r__root|i__cellular_organisms|k__Eukaryota|i__Metazoa|p__Nematoda|c__Enoplea|o__Trichocephalida|f__Trichuridae|g__Trichuris
36087	exact	Trichuris trichiura	r__root|i__cellular_organisms|k__Eukaryota|i__Metazoa|p__Nematoda|c__Enoplea|o__Trichocephalida|f__Trichuridae|g__Trichuris|s__Trichuris_trichiura
36302	exact	Picoides	r__root|i__cellular_organisms|k__Eukaryota|i__Metazoa|p__Chordata|c__Aves|o__Piciformes|f__Picidae|g__Picoides
364316	exact	Verminephrobacter	r__root|i__cellular_organisms|k__Bacteria|p__Proteobacteria|c__Betaproteobacteria|o__Burkholderiales|f__Comamonadaceae|g__Verminephrobacter
364317	exact	Verminephrobacter eiseniae	r__root|i__cellular_organisms|k__Bacteria|p__Proteobacteria|c__Betaproteobacteria|o__Burkholderiales|f__Comamonadaceae|g__Verminephrobacter|s__Verminephrobacter_eiseniae
364409	exact	Granulibacter	r__root|i__cellular_organisms|k__Bacteria|p__Proteobacteria|c__Alphaproteobacteria|o__Rhodospirillales|f__Acetobacteraceae|g__Granulibacter
364410	exact	Granulibacter bethesdensis	r__root|i__cellular_organisms|k__Bacteria|p__Proteobacteria|c__Alphaproteobacteria|o__Rhodospirillales|f__Acetobacteraceae|g__Granulibacter|s__Granulibacter_bethesdensis
365348	exact	Pelosinus	r__root|i__cellular_organisms|k__Bacteria|p__Firmicutes|c__Negativicutes|o__Selenomonadales|f__Veillonellaceae|g__Pelosinus
366648	exact	Xanthomonas fuscans	r__root|i__cellular_organisms|k__Bacteria|p__Proteobacteria|c__Gammaproteobacteria|o__Xanthomonadales|f__Xanthomonadaceae|g__Xanthomonas|s__Xanthomonas_fuscans
36809	exact	Mycobacterium abscessus	r__root|i__cellular_organisms|k__Bacteria|p__Actinobacteria|c__Actinobacteria|o__Actinomycetales|f__Mycobacteriaceae|g__Mycobacterium|s__Mycobacterium_abscessus
36841	exact	Terrisporobacter glycolicus	r__root|i__cellular_organisms|k__Bacteria|p__Firmicutes|c__Clostridia|o__Clostridiales|f__Peptostreptococcaceae|g__Terrisporobacter|s__Terrisporobacter_glycolicus
36853	exact	Desulfitobacterium	r__root|i__cellular_organisms|k__Bacteria|p__Firmicutes|c__Clostridia|o__Clostridiales|f__Peptococcaceae|g__Desulfitobacterium
36861	exact	Thiobacillus denitrificans	r__root|i__cellular_organisms|k__Bacteria|p__Proteobacteria|c__Betaproteobacteria|o__Hydrogenophilales|f__Hydrogenophilaceae|g__Thiobacillus|s__Thiobacillus_denitrificans
36913	exact	Lodderomyces	r__root|i__cellular_organisms|k__Eukaryota|i__Fungi|p__Ascomycota|c__Saccharomycetes|o__Saccharomycetales|f__Debaryomycetaceae|g__Lodderomyces
36914	exact	Lodderomyces elongisporus	r__root|i__cellular_organisms|k__Eukaryota|i__Fungi|p__Ascomycota|c__Saccharomycetes|o__Saccharomycetales|f__Debaryomycetaceae|g__Lodderomyces|s__Lodderomyces_elongisporus
373	exact	Agrobacterium vitis	r__root|i__cellular_organisms|k__Bacteria|p__Proteobacteria|c__Alphaproteobacteria|o__Rhizobiales|f__Rhizobiaceae|g__Agrobacterium|s__Agrobacterium_vitis
37326	exact	Nocardia brasiliensis	r__root|i__cellular_organisms|k__Bacteria|p__Actinobacteria|c__Actinobacteria|o__Actinomycetales|f__Nocardiaceae|g__Nocardia|s__Nocardia_brasiliensis
374	exact	Bradyrhizobium	r__root|i__cellular_organisms|k__Bacteria|p__Proteobacteria|c__Alphaproteobacteria|o__Rhizobiales|f__Bradyrhizobiaceae|g__Bradyrhizobium
375	exact	Bradyrhizobium japonicum	r__root|i__cellular_organisms|k__Bacteria|p__Proteobacteria|c__Alphaproteobacteria|o__Rhizobiales|f__Bradyrhizobiaceae|g__Bradyrhizobium|s__Bradyrhizobium_japonicum
375288	exact	Parabacteroides	r__root|i__cellular_organisms|k__Bacteria|p__Bacteroidetes|c__Bacteroidia|o__Bacteroidales|f__Porphyromonadaceae|g__Parabacteroides
37554	exact	Enterobacteria phage HK97	r__root|i__Viruses|o__Caudovirales|f__Siphoviridae|g__Lambdalikevirus|s__Enterobacteria_phage_HK97
375928	exact	Natranaerobius	r__root|i__cellular_organisms|k__Bacteria|p__Firmicutes|c__Clostridia|o__Natranaerobiales|f__Natranaerobiaceae|g__Natranaerobius
375929	exact	Natranaerobius thermophilus	r__root|i__cellular_organisms|k__Bacteria|p__Firmicutes|c__Clostridia|o__Natranaerobiales|f__Natranaerobiaceae|g__Natranaerobius|s__Natranaerobius_thermophilus
376805	exact	Bacteroides salanitronis	r__root|i__cellular_organisms|k__Bacteria|p__Bacteroidetes|c__Bacteroidia|o__Bacteroidales|f__Bacteroidaceae|g__Bacteroides|s__Bacteroides_salanitronis
37734	exact	Enterococcus casseliflavus	r__root|i__cellular_organisms|k__Bacteria|p__Firmicutes|c__Bacilli|o__Lactobacillales|f__Enterococcaceae|g__Enterococcus|s__Enterococcus_casseliflavus
379	exact	Rhizobium	r__root|i__cellular_organisms|k__Bacteria|p__Proteobacteria|c__Alphaproteobacteria|o__Rhizobiales|f__Rhizobiaceae|g__Rhizobium
379067	exact	Streptomyces bingchenggensis	r__root|i__cellular_organisms|k__Bacteria|p__Actinobacteria|c__Actinobacteria|o__Actinomycetales|f__Streptomycetaceae|g__Streptomyces|s__Streptomyces_bingchenggensis
37919	exact	Rhodococcus opacus	r__root|i__cellular_organisms|k__Bacteria|p__Actinobacteria|c__Actinobacteria|o__Actinomycetales|f__Nocardiaceae|g__Rhodococcus|s__Rhodococcus_opacus
379546	exact	Aciduliprofundum	r__root|i__cellular_organisms|k__Archaea|p__Euryarchaeota|g__Aciduliprofundum
379547	exact	Aciduliprofundum boonei	r__root|i__cellular_organisms|k__Archaea|p__Euryarchaeota|g__Aciduliprofundum|s__Aciduliprofundum_boonei
380021	exact	Pseudomonas protegens	r__root|i__cellular_organisms|k__Bacteria|p__Proteobacteria|c__Gammaproteobacteria|o__Pseudomonadales|f__Pseudomonadaceae|g__Pseudomonas|s__Pseudomonas_protegens
3803	exact	Fabaceae	r__root|i__cellular_organisms|k__Eukaryota|i__Viridiplantae|p__Streptophyta|o__Fabales|f__Fabaceae
382	exact	Sinorhizobium meliloti	r__root|i__cellular_organisms|k__Bacteria|p__Proteobacteria|c__Alphaproteobacteria|o__Rhizobiales|f__Rhizobiaceae|g__Sinorhizobium|s__Sinorhizobium_meliloti
38289	exact	Corynebacterium jeikeium	r__root|i__cellular_organisms|k__Bacteria|p__Actinobacteria|c__Actinobacteria|o__Actinomycetales|f__Corynebacteriaceae|g__Corynebacterium|s__Corynebacterium_jeikeium
38303	exact	Corynebacterium pseudogenitalium	r__root|i__cellular_organisms|k__Bacteria|p__Actinobacteria|c__Actinobacteria|o__Actinomycetales|f__Corynebacteriaceae|g__Corynebacterium|s__Corynebacterium_pseudogenitalium
384	exact	Rhizobium leguminosarum	r__root|i__cellular_organisms|k__Bacteria|p__Proteobacteria|c__Alphaproteobacteria|o__Rhizobiales|f__Rhizobiaceae|g__Rhizobium|s__Rhizobium_leguminosarum
387093	exact	Sulfurovum sp. NBC37-1	r__root|i__cellular_organisms|k__Bacteria|p__Proteobacteria|c__Epsilonproteobacteria|g__Sulfurovum|s__Sulfurovum_sp._NBC37-1
387342	exact	Halopiger	r__root|i__cellular_organisms|k__Archaea|p__Euryarchaeota|c__Halobacteria|o__Halobacteriales|f__Halobacteriaceae|g__Halopiger
387343	exact	Halopiger xanaduensis	r__root|i__cellular_organisms|k__Archaea|p__Euryarchaeota|c__Halobacteria|o__Halobacteriales|f__Halobacteriaceae|g__Halopiger|s__Halopiger_xanaduensis
38820	exact	Poales	r__root|i__cellular_organisms|k__Eukaryota|i__Viridiplantae|p__Streptophyta|c__Liliopsida|o__Poales
3883	exact	Phaseolus	r__root|i__cellular_organisms|k__Eukaryota|i__Viridiplantae|p__Streptophyta|o__Fabales|f__Fabaceae|g__Phaseolus
3885	exact	Phaseolus vulgaris	r__root|i__cellular_organisms|k__Eukaryota|i__Viridiplantae|p__Streptophyta|o__Fabales|f__Fabaceae|g__Phaseolus|s__Phaseolus_vulgaris
39	exact	Cystobacteraceae	r__root|i__cellular_organisms|k__Bacteria|p__Proteobacteria|c__Deltaproteobacteria|o__Myxococcales|f__Cystobacteraceae
390846	exact	Echinicola	r__root|i__cellular_organisms|k__Bacteria|p__Bacteroidetes|c__Cytophagia|o__Cytophagales|f__Cyclobacteriaceae|g__Echinicola
390884	exact	Echinicola vietnamensis	r__root|i__cellular_organisms|k__Bacteria|p__Bacteroidetes|c__Cytophagia|o__Cytophagales|f__Cyclobacteriaceae|g__Echinicola|s__Echinicola_vietnamensis
39152	exact	Methanococcus maripaludis	r__root|i__cellular_organisms|k__Archaea|p__Euryarchaeota|c__Methanococci|o__Methanococcales|f__Methanococcaceae|g__Methanococcus|s__Methanococcus_maripaludis
391612	exact	Cyanothece sp. CCY0110	r__root|i__cellular_organisms|k__Bacteria|p__Cyanobacteria|o__Chroococcales|g__Cyanothece|s__Cyanothece_sp._CCY0110
392733	exact	Terriglobus	r__root|i__cellular_organisms|k__Bacteria|p__Acidobacteria|c__Acidobacteriia|o__Acidobacteriales|f__Acidobacteriaceae|g__Terriglobus
392734	exact	Terriglobus roseus	r__root|i__cellular_organisms|k__Bacteria|p__Acidobacteria|c__Acidobacteriia|o__Acidobacteriales|f__Acidobacteriaceae|g__Terriglobus|s__Terriglobus_roseus
392815	exact	Chlorocebus	r__root|i__cellular_organisms|k__Eukaryota|i__Metazoa|p__Chordata|c__Mammalia|o__Primates|f__Cercopithecidae|g__Chlorocebus
393029	exact	Desulfurispirillum	r__root|i__cellular_organisms|k__Bacteria|p__Chrysiogenetes|c__Chrysiogenetes|o__Chrysiogenales|f__Chrysiogenaceae|g__Desulfurispirillum
395922	exact	Coraliomargarita akajimensis	r__root|i__cellular_organisms|k__Bacteria|p__Verrucomicrobia|c__Opitutae|o__Puniceicoccales|f__Puniceicoccaceae|g__Coraliomargarita|s__Coraliomargarita_akajimensis
395961	exact	Cyanothece sp. PCC 7425	r__root|i__cellular_organisms|k__Bacteria|p__Cyanobacteria|o__Chroococcales|g__Cyanothece|s__Cyanothece_sp._PCC_7425
396024	exact	Aspergillus ruber	r__root|i__cellular_organisms|k__Eukaryota|i__Fungi|p__Ascomycota|c__Eurotiomycetes|o__Eurotiales|f__Aspergillaceae|g__Aspergillus|s__Aspergillus_ruber
39643	exact	Sorangium	r__root|i__cellular_organisms|k__Bacteria|p__Proteobacteria|c__Deltaproteobacteria|o__Myxococcales|f__Polyangiaceae|g__Sorangium
39744	exact	Rubulavirus	r__root|i__Viruses|o__Mononegavirales|f__Paramyxoviridae|g__Rubulavirus
39765	exact	Thiomicrospira crunogena	r__root|i__cellular_organisms|k__Bacteria|p__Proteobacteria|c__Gammaproteobacteria|o__Thiotrichales|f__Piscirickettsiaceae|g__Thiomicrospira|s__Thiomicrospira_crunogena
39766	exact	Sulfurimonas denitrificans	r__root|i__cellular_organisms|k__Bacteria|p__Proteobacteria|c__Epsilonproteobacteria|o__Campylobacterales|f__Helicobacteraceae|g__Sulfurimonas|s__Sulfurimonas_denitrificans
39773	exact	Methylomicrobium	r__root|i__cellular_organisms|k__Bacteria|p__Proteobacteria|c__Gammaproteobacteria|o__Methylococcales|f__Methylococcaceae|g__Methylomicrobium
39778	exact	Veillonella dispar	r__root|i__cellular_organisms|k__Bacteria|p__Firmicutes|c__Negativicutes|o__Selenomonadales|f__Veillonellaceae|g__Veillonella|s__Veillonella_dispar
398743	exact	Zunongwangia profunda	r__root|i__cellular_organisms|k__Bacteria|p__Bacteroidetes|c__Flavobacteriia|o__Flavobacteriales|f__Flavobacteriaceae|g__Zunongwangia|s__Zunongwangia_profunda
399320	exact	Sphaerochaeta	r__root|i__cellular_organisms|k__Bacteria|p__Spirochaetes|c__Spirochaetia|o__Spirochaetales|f__Spirochaetaceae|g__Sphaerochaeta
40	exact	Stigmatella	r__root|i__cellular_organisms|k__Bacteria|p__Proteobacteria|c__Deltaproteobacteria|o__Myxococcales|f__Cystobacteraceae|g__Stigmatella
400634	exact	Lysinibacillus	r__root|i__cellular_organisms|k__Bacteria|p__Firmicutes|c__Bacilli|o__Bacillales|f__Bacillaceae|g__Lysinibacillus
40117	exact	Nitrospirae	r__root|i__cellular_organisms|k__Bacteria|p__Nitrospirae
401618	exact	Candidatus Riesia	r__root|i__cellular_organisms|k__Bacteria|p__Proteobacteria|c__Gammaproteobacteria|o__Enterobacteriales|f__Enterobacteriaceae|g__Candidatus_Riesia
401619	exact	Candidatus Riesia pediculicola	r__root|i__cellular_organisms|k__Bacteria|p__Proteobacteria|c__Gammaproteobacteria|o__Enterobacteriales|f__Enterobacteriaceae|g__Candidatus_Riesia|s__Candidatus_Riesia_pediculicola
40214	exact	Acinetobacter johnsonii	r__root|i__cellular_organisms|k__Bacteria|p__Proteobacteria|c__Gammaproteobacteria|o__Pseudomonadales|f__Moraxellaceae|g__Acinetobacter|s__Acinetobacter_johnsonii
40216	exact	Acinetobacter radioresistens	r__root|i__cellular_organisms|k__Bacteria|p__Proteobacteria|c__Gammaproteobacteria|o__Pseudomonadales|f__Moraxellaceae|g__Acinetobacter|s__Acinetobacter_radioresistens
40269	exact	Aliivibrio salmonicida	r__root|i__cellular_organisms|k__Bacteria|p__Proteobacteria|c__Gammaproteobacteria|o__Vibrionales|f__Vibrionaceae|g__Aliivibrio|s__Aliivibrio_salmonicida
403	exact	Methylococcaceae	r__root|i__cellular_organisms|k__Bacteria|p__Proteobacteria|c__Gammaproteobacteria|o__Methylococcales|f__Methylococcaceae
40323	exact	Stenotrophomonas	r__root|i__cellular_organisms|k__Bacteria|p__Proteobacteria|c__Gammaproteobacteria|o__Xanthomonadales|f__Xanthomonadaceae|g__Stenotrophomonas
40324	exact	Stenotrophomonas maltophilia	r__root|i__cellular_organisms|k__Bacteria|p__Proteobacteria|c__Gammaproteobacteria|o__Xanthomonadales|f__Xanthomonadaceae|g__Stenotrophomonas|s__Stenotrophomonas_maltophilia
404	exact	Methylobacillus	r__root|i__cellular_organisms|k__Bacteria|p__Proteobacteria|c__Betaproteobacteria|o__Methylophilales|f__Methylophilaceae|g__Methylobacillus
404011	exact	Shewanella piezotolerans	r__root|i__cellular_organisms|k__Bacteria|p__Proteobacteria|c__Gammaproteobacteria|o__Alteromonadales|f__Shewanellaceae|g__Shewanella|s__Shewanella_piezotolerans
40443	exact	Gloeophyllum	r__root|i__cellular_organisms|k__Eukaryota|i__Fungi|p__Basidiomycota|c__Agaricomycetes|o__Gloeophyllales|f__Gloeophyllaceae|g__Gloeophyllum
404589	exact	Anaeromyxobacter sp. Fw109-5	r__root|i__cellular_organisms|k__Bacteria|p__Proteobacteria|c__Deltaproteobacteria|o__Myxococcales|f__Anaeromyxobacteraceae|g__Anaeromyxobacter|s__Anaeromyxobacter_sp._Fw109-5
405	exact	Methylobacillus flagellatus	r__root|i__cellular_organisms|k__Bacteria|p__Proteobacteria|c__Betaproteobacteria|o__Methylophilales|f__Methylophilaceae|g__Methylobacillus|s__Methylobacillus_flagellatus
405212	exact	Alicyclobacillus acidocaldarius	r__root|i__cellular_organisms|k__Bacteria|p__Firmicutes|c__Bacilli|o__Bacillales|f__Alicyclobacillaceae|g__Alicyclobacillus|s__Alicyclobacillus_acidocaldarius
40674	exact	Mammalia	r__root|i__cellular_organisms|k__Eukaryota|i__Metazoa|p__Chordata|c__Mammalia
4069	exact	Solanales	r__root|i__cellular_organisms|k__Eukaryota|i__Viridiplantae|p__Streptophyta|o__Solanales
407	exact	Methylobacterium	r__root|i__cellular_organisms|k__Bacteria|p__Proteobacteria|c__Alphaproteobacteria|o__Rhizobiales|f__Methylobacteriaceae|g__Methylobacterium
4070	exact	Solanaceae	r__root|i__cellular_organisms|k__Eukaryota|i__Viridiplantae|p__Streptophyta|o__Solanales|f__Solanaceae
408	exact	Methylobacterium extorquens	r__root|i__cellular_organisms|k__Bacteria|p__Proteobacteria|c__Alphaproteobacteria|o__Rhizobiales|f__Methylobacteriaceae|g__Methylobacterium|s__Methylobacterium_extorquens
4085	exact	Nicotiana	r__root|i__cellular_organisms|k__Eukaryota|i__Viridiplantae|p__Streptophyta|o__Solanales|f__Solanaceae|g__Nicotiana
4096	exact	Nicotiana sylvestris	r__root|i__cellular_organisms|k__Eukaryota|i__Viridiplantae|p__Streptophyta|o__Solanales|f__Solanaceae|g__Nicotiana|s__Nicotiana_sylvestris
41	exact	Stigmatella aurantiaca	r__root|i__cellular_organisms|k__Bacteria|p__Proteobacteria|c__Deltaproteobacteria|o__Myxococcales|f__Cystobacteraceae|g__Stigmatella|s__Stigmatella_aurantiaca
4107	exact	Solanum	r__root|i__cellular_organisms|k__Eukaryota|i__Viridiplantae|p__Streptophyta|o__Solanales|f__Solanaceae|g__Solanum
41294	exact	Bradyrhizobiaceae	r__root|i__cellular_organisms|k__Bacteria|p__Proteobacteria|c__Alphaproteobacteria|o__Rhizobiales|f__Bradyrhizobiaceae
41295	exact	Rhodospirillaceae	r__root|i__cellular_organisms|k__Bacteria|p__Proteobacteria|c__Alphaproteobacteria|o__Rhodospirillales|f__Rhodospirillaceae
41297	exact	Sphingomonadaceae	r__root|i__cellular_organisms|k__Bacteria|p__Proteobacteria|c__Alphaproteobacteria|o__Sphingomonadales|f__Sphingomonadaceae
413	exact	Methylococcus	r__root|i__cellular_organisms|k__Bacteria|p__Proteobacteria|c__Gammaproteobacteria|o__Methylococcales|f__Methylococcaceae|g__Methylococcus
413496	exact	Cronobacter	r__root|i__cellular_organisms|k__Bacteria|p__Proteobacteria|c__Gammaproteobacteria|o__Enterobacteriales|f__Enterobacteriaceae|g__Cronobacter
413810	exact	Halalkalicoccus jeotgali	r__root|i__cellular_organisms|k__Archaea|p__Euryarchaeota|c__Halobacteria|o__Halobacteriales|f__Halobacteriaceae|g__Halalkalicoccus|s__Halalkalicoccus_jeotgali
414	exact	Methylococcus capsulatus	r__root|i__cellular_organisms|k__Bacteria|p__Proteobacteria|c__Gammaproteobacteria|o__Methylococcales|f__Methylococcaceae|g__Methylococcus|s__Methylococcus_capsulatus
4143	exact	Lamiales	r__root|i__cellular_organisms|k__Eukaryota|i__Viridiplantae|p__Streptophyta|o__Lamiales
41431	exact	Cyanothece sp. PCC 8801	r__root|i__cellular_organisms|k__Bacteria|p__Cyanobacteria|o__Chroococcales|g__Cyanothece|s__Cyanothece_sp._PCC_8801
414877	exact	Catenulisporaceae	r__root|i__cellular_organisms|k__Bacteria|p__Actinobacteria|c__Actinobacteria|o__Actinomycetales|f__Catenulisporaceae
414878	exact	Catenulispora	r__root|i__cellular_organisms|k__Bacteria|p__Actinobacteria|c__Actinobacteria|o__Actinomycetales|f__Catenulisporaceae|g__Catenulispora
414999	exact	Opitutae	r__root|i__cellular_organisms|k__Bacteria|p__Verrucomicrobia|c__Opitutae
415000	exact	Opitutales	r__root|i__cellular_organisms|k__Bacteria|p__Verrucomicrobia|c__Opitutae|o__Opitutales
415001	exact	Puniceicoccales	r__root|i__cellular_organisms|k__Bacteria|p__Verrucomicrobia|c__Opitutae|o__Puniceicoccales
415002	exact	Puniceicoccaceae	r__root|i__cellular_organisms|k__Bacteria|p__Verrucomicrobia|c__Opitutae|o__Puniceicoccales|f__Puniceicoccaceae
416	exact	Methylomonas	r__root|i__cellular_organisms|k__Bacteria|p__Proteobacteria|c__Gammaproteobacteria|o__Methylococcales|f__Methylococcaceae|g__Methylomonas
416916	exact	Aggregatibacter	r__root|i__cellular_organisms|k__Bacteria|p__Proteobacteria|c__Gammaproteobacteria|o__Pasteurellales|f__Pasteurellaceae|g__Aggregatibacter
41707	exact	Lawsonia	r__root|i__cellular_organisms|k__Bacteria|p__Proteobacteria|c__Deltaproteobacteria|o__Desulfovibrionales|f__Desulfovibrionaceae|g__Lawsonia
417127	exact	Zunongwangia	r__root|i__cellular_organisms|k__Bacteria|p__Bacteroidetes|c__Flavobacteriia|o__Flavobacteriales|f__Flavobacteriaceae|g__Zunongwangia
4196	exact	Lentibulariaceae	r__root|i__cellular_organisms|k__Eukaryota|i__Viridiplantae|p__Streptophyta|o__Lamiales|f__Lentibulariaceae
41980	exact	Metallosphaera	r__root|i__cellular_organisms|k__Archaea|p__Crenarchaeota|c__Thermoprotei|o__Sulfolobales|f__Sulfolobaceae|g__Metallosphaera
42054	exact	Chromohalobacter	r__root|i__cellular_organisms|k__Bacteria|p__Proteobacteria|c__Gammaproteobacteria|o__Oceanospirillales|f__Halomonadaceae|g__Chromohalobacter
42255	exact	Rubrobacter	r__root|i__cellular_organisms|k__Bacteria|p__Actinobacteria|c__Actinobacteria|o__Rubrobacterales|f__Rubrobacteraceae|g__Rubrobacter
42443	exact	Roseobacter litoralis	r__root|i__cellular_organisms|k__Bacteria|p__Proteobacteria|c__Alphaproteobacteria|o__Rhodobacterales|f__Rhodobacteraceae|g__Roseobacter|s__Roseobacter_litoralis
426114	exact	Thiomonas arsenitoxydans	r__root|i__cellular_organisms|k__Bacteria|p__Proteobacteria|c__Betaproteobacteria|o__Burkholderiales|g__Thiomonas|s__Thiomonas_arsenitoxydans
42837	exact	Ammonifex	r__root|i__cellular_organisms|k__Bacteria|p__Firmicutes|c__Clostridia|o__Thermoanaerobacterales|f__Thermoanaerobacteraceae|g__Ammonifex
42838	exact	Ammonifex degensii	r__root|i__cellular_organisms|k__Bacteria|p__Firmicutes|c__Clostridia|o__Thermoanaerobacterales|f__Thermoanaerobacteraceae|g__Ammonifex|s__Ammonifex_degensii
42862	exact	Rickettsia felis	r__root|i__cellular_organisms|k__Bacteria|p__Proteobacteria|c__Alphaproteobacteria|o__Rickettsiales|f__Rickettsiaceae|g__Rickettsia|s__Rickettsia_felis
42879	exact	Methanococcus aeolicus	r__root|i__cellular_organisms|k__Archaea|p__Euryarchaeota|c__Methanococci|o__Methanococcales|f__Methanococcaceae|g__Methanococcus|s__Methanococcus_aeolicus
43080	exact	Sulfolobus islandicus	r__root|i__cellular_organisms|k__Archaea|p__Crenarchaeota|c__Thermoprotei|o__Sulfolobales|f__Sulfolobaceae|g__Sulfolobus|s__Sulfolobus_islandicus
43219	exact	Herpotrichiellaceae	r__root|i__cellular_organisms|k__Eukaryota|i__Fungi|p__Ascomycota|c__Eurotiomycetes|o__Chaetothyriales|f__Herpotrichiellaceae
433	exact	Acetobacteraceae	r__root|i__cellular_organisms|k__Bacteria|p__Proteobacteria|c__Alphaproteobacteria|o__Rhodospirillales|f__Acetobacteraceae
43305	exact	Butyrivibrio proteoclasticus	r__root|i__cellular_organisms|k__Bacteria|p__Firmicutes|c__Clostridia|o__Clostridiales|f__Lachnospiraceae|g__Butyrivibrio|s__Butyrivibrio_proteoclasticus
434	exact	Acetobacter	r__root|i__cellular_organisms|k__Bacteria|p__Proteobacteria|c__Alphaproteobacteria|o__Rhodospirillales|f__Acetobacteraceae|g__Acetobacter
43675	exact	Rothia mucilaginosa	r__root|i__cellular_organisms|k__Bacteria|p__Actinobacteria|c__Actinobacteria|o__Actinomycetales|f__Micrococcaceae|g__Rothia|s__Rothia_mucilaginosa
43767	exact	Rhodococcus equi	r__root|i__cellular_organisms|k__Bacteria|p__Actinobacteria|c__Actinobacteria|o__Actinomycetales|f__Nocardiaceae|g__Rhodococcus|s__Rhodococcus_equi
43771	exact	Corynebacterium urealyticum	r__root|i__cellular_organisms|k__Bacteria|p__Actinobacteria|c__Actinobacteria|o__Actinomycetales|f__Corynebacteriaceae|g__Corynebacterium|s__Corynebacterium_urealyticum
43773	exact	Syntrophus	r__root|i__cellular_organisms|k__Bacteria|p__Proteobacteria|c__Deltaproteobacteria|o__Syntrophobacterales|f__Syntrophaceae|g__Syntrophus
438	exact	Acetobacter pasteurianus	r__root|i__cellular_organisms|k__Bacteria|p__Proteobacteria|c__Alphaproteobacteria|o__Rhodospirillales|f__Acetobacteraceae|g__Acetobacter|s__Acetobacter_pasteurianus
43988	exact	Cyanothece	r__root|i__cellular_organisms|k__Bacteria|p__Cyanobacteria|o__Chroococcales|g__Cyanothece
43989	exact	Cyanothece sp. ATCC 51142	r__root|i__cellular_organisms|k__Bacteria|p__Cyanobacteria|o__Chroococcales|g__Cyanothece|s__Cyanothece_sp._ATCC_51142
44000	exact	Caldicellulosiruptor	r__root|i__cellular_organisms|k__Bacteria|p__Firmicutes|c__Clostridia|o__Thermoanaerobacterales|f__Thermoanaerobacterales_Family_III._Incertae_Sedis|g__Caldicellulosiruptor
44001	exact	Caldicellulosiruptor saccharolyticus	r__root|i__cellular_organisms|k__Bacteria|p__Firmicutes|c__Clostridia|o__Thermoanaerobacterales|f__Thermoanaerobacterales_Family_III._Incertae_Sedis|g__Caldicellulosiruptor|s__Caldicellulosiruptor_saccharolyticus
44013	exact	Polynucleobacter	r__root|i__cellular_organisms|k__Bacteria|p__Proteobacteria|c__Betaproteobacteria|o__Burkholderiales|f__Burkholderiaceae|g__Polynucleobacter
442430	exact	Coraliomargarita	r__root|i__cellular_organisms|k__Bacteria|p__Verrucomicrobia|c__Opitutae|o__Puniceicoccales|f__Puniceicoccaceae|g__Coraliomargarita
44249	exact	Paenibacillus	r__root|i__cellular_organisms|k__Bacteria|p__Firmicutes|c__Bacilli|o__Bacillales|f__Paenibacillaceae|g__Paenibacillus
44260	exact	Moorella	r__root|i__cellular_organisms|k__Bacteria|p__Firmicutes|c__Clostridia|o__Thermoanaerobacterales|f__Thermoanaerobacteraceae|g__Moorella
444	exact	Legionellaceae	r__root|i__cellular_organisms|k__Bacteria|p__Proteobacteria|c__Gammaproteobacteria|o__Legionellales|f__Legionellaceae
4447	exact	Liliopsida	r__root|i__cellular_organisms|k__Eukaryota|i__Viridiplantae|p__Streptophyta|c__Liliopsida
445	exact	Legionella	r__root|i__cellular_organisms|k__Bacteria|p__Proteobacteria|c__Gammaproteobacteria|o__Legionellales|f__Legionellaceae|g__Legionella
446	exact	Legionella pneumophila	r__root|i__cellular_organisms|k__Bacteria|p__Proteobacteria|c__Gammaproteobacteria|o__Legionellales|f__Legionellaceae|g__Legionella|s__Legionella_pneumophila
4479	exact	Poaceae	r__root|i__cellular_organisms|k__Eukaryota|i__Viridiplantae|p__Streptophyta|c__Liliopsida|o__Poales|f__Poaceae
449972	exact	Chelativorans	r__root|i__cellular_organisms|k__Bacteria|p__Proteobacteria|c__Alphaproteobacteria|o__Rhizobiales|f__Phyllobacteriaceae|g__Chelativorans
452339	exact	Gloeophyllales	r__root|i__cellular_organisms|k__Eukaryota|i__Fungi|p__Basidiomycota|c__Agaricomycetes|o__Gloeophyllales
452340	exact	Gloeophyllaceae	r__root|i__cellular_organisms|k__Eukaryota|i__Fungi|p__Basidiomycota|c__Agaricomycetes|o__Gloeophyllales|f__Gloeophyllaceae
4527	exact	Oryza	r__root|i__cellular_organisms|k__Eukaryota|i__Viridiplantae|p__Streptophyta|c__Liliopsida|o__Poales|f__Poaceae|g__Oryza
4530	exact	Oryza sativa	r__root|i__cellular_organisms|k__Eukaryota|i__Viridiplantae|p__Streptophyta|c__Liliopsida|o__Poales|f__Poaceae|g__Oryza|s__Oryza_sativa
45361	exact	Mycoplasma conjunctivae	r__root|i__cellular_organisms|k__Bacteria|p__Tenericutes|c__Mollicutes|o__Mycoplasmatales|f__Mycoplasmataceae|g__Mycoplasma|s__Mycoplasma_conjunctivae
45401	exact	Hyphomicrobiaceae	r__root|i__cellular_organisms|k__Bacteria|p__Proteobacteria|c__Alphaproteobacteria|o__Rhizobiales|f__Hyphomicrobiaceae
45404	exact	Beijerinckiaceae	r__root|i__cellular_organisms|k__Bacteria|p__Proteobacteria|c__Alphaproteobacteria|o__Rhizobiales|f__Beijerinckiaceae
4557	exact	Sorghum	r__root|i__cellular_organisms|k__Eukaryota|i__Viridiplantae|p__Streptophyta|c__Liliopsida|o__Poales|f__Poaceae|g__Sorghum
4558	exact	Sorghum bicolor	r__root|i__cellular_organisms|k__Eukaryota|i__Viridiplantae|p__Streptophyta|c__Liliopsida|o__Poales|f__Poaceae|g__Sorghum|s__Sorghum_bicolor
45662	exact	Desulfohalobium	r__root|i__cellular_organisms|k__Bacteria|p__Proteobacteria|c__Deltaproteobacteria|o__Desulfovibrionales|f__Desulfohalobiaceae|g__Desulfohalobium
45663	exact	Desulfohalobium retbaense	r__root|i__cellular_organisms|k__Bacteria|p__Proteobacteria|c__Deltaproteobacteria|o__Desulfovibrionales|f__Desulfohalobiaceae|g__Desulfohalobium|s__Desulfohalobium_retbaense
45667	exact	Halobacillus	r__root|i__cellular_organisms|k__Bacteria|p__Firmicutes|c__Bacilli|o__Bacillales|f__Bacillaceae|g__Halobacillus
46254	exact	Oenococcus	r__root|i__cellular_organisms|k__Bacteria|p__Firmicutes|c__Bacilli|o__Lactobacillales|f__Leuconostocaceae|g__Oenococcus
46352	exact	Agrococcus	r__root|i__cellular_organisms|k__Bacteria|p__Actinobacteria|c__Actinobacteria|o__Actinomycetales|f__Microbacteriaceae|g__Agrococcus
46355	exact	Spirochaeta africana	r__root|i__cellular_organisms|k__Bacteria|p__Spirochaetes|c__Spirochaetia|o__Spirochaetales|f__Spirochaetaceae|g__Spirochaeta|s__Spirochaeta_africana
46541	exact	Thermosipho melanesiensis	r__root|i__cellular_organisms|k__Bacteria|p__Thermotogae|c__Thermotogae|o__Thermotogales|f__Thermotogaceae|g__Thermosipho|s__Thermosipho_melanesiensis
466152	exact	Singulisphaera	r__root|i__cellular_organisms|k__Bacteria|p__Planctomycetes|c__Planctomycetia|o__Planctomycetales|f__Planctomycetaceae|g__Singulisphaera
466153	exact	Singulisphaera acidiphila	r__root|i__cellular_organisms|k__Bacteria|p__Planctomycetes|c__Planctomycetia|o__Planctomycetales|f__Planctomycetaceae|g__Singulisphaera|s__Singulisphaera_acidiphila
46634	exact	Aureobasidium melanogenum	r__root|i__cellular_organisms|k__Eukaryota|i__Fungi|p__Ascomycota|c__Dothideomycetes|o__Dothideales|f__Aureobasidiaceae|g__Aureobasidium|s__Aureobasidium_melanogenum
46677	exact	Pseudomonas agarici	r__root|i__cellular_organisms|k__Bacteria|p__Proteobacteria|c__Gammaproteobacteria|o__Pseudomonadales|f__Pseudomonadaceae|g__Pseudomonas|s__Pseudomonas_agarici
468	exact	Moraxellaceae	r__root|i__cellular_organisms|k__Bacteria|p__Proteobacteria|c__Gammaproteobacteria|o__Pseudomonadales|f__Moraxellaceae
469	exact	Acinetobacter	r__root|i__cellular_organisms|k__Bacteria|p__Proteobacteria|c__Gammaproteobacteria|o__Pseudomonadales|f__Moraxellaceae|g__Acinetobacter
470	exact	Acinetobacter baumannii	r__root|i__cellular_organisms|k__Bacteria|p__Proteobacteria|c__Gammaproteobacteria|o__Pseudomonadales|f__Moraxellaceae|g__Acinetobacter|s__Acinetobacter_baumannii
471223	exact	Geobacillus sp. WCH70	r__root|i__cellular_organisms|k__Bacteria|p__Firmicutes|c__Bacilli|o__Bacillales|f__Bacillaceae|g__Geobacillus|s__Geobacillus_sp._WCH70
47229	exact	Massilia timonae	r__root|i__cellular_organisms|k__Bacteria|p__Proteobacteria|c__Betaproteobacteria|o__Burkholderiales|f__Oxalobacteraceae|g__Massilia|s__Massilia_timonae
4751	exact	Fungi	r__root|i__cellular_organisms|k__Eukaryota|i__Fungi
47715	exact	Lactobacillus rhamnosus	r__root|i__cellular_organisms|k__Bacteria|p__Firmicutes|c__Bacilli|o__Lactobacillales|f__Lactobacillaceae|g__Lactobacillus|s__Lactobacillus_rhamnosus
4776	exact	Peronosporales	r__root|i__cellular_organisms|k__Eukaryota|o__Peronosporales
47770	exact	Lactobacillus crispatus	r__root|i__cellular_organisms|k__Bacteria|p__Firmicutes|c__Bacilli|o__Lactobacillales|f__Lactobacillaceae|g__Lactobacillus|s__Lactobacillus_crispatus
4783	exact	Phytophthora	r__root|i__cellular_organisms|k__Eukaryota|o__Peronosporales|g__Phytophthora
4787	exact	Phytophthora infestans	r__root|i__cellular_organisms|k__Eukaryota|o__Peronosporales|g__Phytophthora|s__Phytophthora_infestans
47877	exact	Pseudomonas amygdali	r__root|i__cellular_organisms|k__Bacteria|p__Proteobacteria|c__Gammaproteobacteria|o__Pseudomonadales|f__Pseudomonadaceae|g__Pseudomonas|s__Pseudomonas_amygdali
47883	exact	Pseudomonas synxantha	r__root|i__cellular_organisms|k__Bacteria|p__Proteobacteria|c__Gammaproteobacteria|o__Pseudomonadales|f__Pseudomonadaceae|g__Pseudomonas|s__Pseudomonas_synxantha
4792	exact	Phytophthora parasitica	r__root|i__cellular_organisms|k__Eukaryota|o__Peronosporales|g__Phytophthora|s__Phytophthora_parasitica
481	exact	Neisseriaceae	r__root|i__cellular_organisms|k__Bacteria|p__Proteobacteria|c__Betaproteobacteria|o__Neisseriales|f__Neisseriaceae
482	exact	Neisseria	r__root|i__cellular_organisms|k__Bacteria|p__Proteobacteria|c__Betaproteobacteria|o__Neisseriales|f__Neisseriaceae|g__Neisseria
482957	exact	Burkholderia lata	r__root|i__cellular_organisms|k__Bacteria|p__Proteobacteria|c__Betaproteobacteria|o__Burkholderiales|f__Burkholderiaceae|g__Burkholderia|s__Burkholderia_lata
48461	exact	Verrucomicrobiales	r__root|i__cellular_organisms|k__Bacteria|p__Verrucomicrobia|c__Verrucomicrobiae|o__Verrucomicrobiales
485	exact	Neisseria gonorrhoeae	r__root|i__cellular_organisms|k__Bacteria|p__Proteobacteria|c__Betaproteobacteria|o__Neisseriales|f__Neisseriaceae|g__Neisseria|s__Neisseria_gonorrhoeae
485255	exact	Natranaerobiaceae	r__root|i__cellular_organisms|k__Bacteria|p__Firmicutes|c__Clostridia|o__Natranaerobiales|f__Natranaerobiaceae
485256	exact	Natranaerobiales	r__root|i__cellular_organisms|k__Bacteria|p__Firmicutes|c__Clostridia|o__Natranaerobiales
486	exact	Neisseria lactamica	r__root|i__cellular_organisms|k__Bacteria|p__Proteobacteria|c__Betaproteobacteria|o__Neisseriales|f__Neisseriaceae|g__Neisseria|s__Neisseria_lactamica
487	exact	Neisseria meningitidis	r__root|i__cellular_organisms|k__Bacteria|p__Proteobacteria|c__Betaproteobacteria|o__Neisseriales|f__Neisseriaceae|g__Neisseria|s__Neisseria_meningitidis
48736	exact	Ralstonia	r__root|i__cellular_organisms|k__Bacteria|p__Proteobacteria|c__Betaproteobacteria|o__Burkholderiales|f__Burkholderiaceae|g__Ralstonia
4890	exact	Ascomycota	r__root|i__cellular_organisms|k__Eukaryota|i__Fungi|p__Ascomycota
4891	exact	Saccharomycetes	r__root|i__cellular_organisms|k__Eukaryota|i__Fungi|p__Ascomycota|c__Saccharomycetes
4892	exact	Saccharomycetales	r__root|i__cellular_organisms|k__Eukaryota|i__Fungi|p__Ascomycota|c__Saccharomycetes|o__Saccharomycetales
4893	exact	Saccharomycetaceae	r__root|i__cellular_organisms|k__Eukaryota|i__Fungi|p__Ascomycota|c__Saccharomycetes|o__Saccharomycetales|f__Saccharomycetaceae
48935	exact	Novosphingobium aromaticivorans	r__root|i__cellular_organisms|k__Bacteria|p__Proteobacteria|c__Alphaproteobacteria|o__Sphingomonadales|f__Sphingomonadaceae|g__Novosphingobium|s__Novosphingobium_aromaticivorans
489779	exact	Enterobacteria phage Min27	r__root|i__Viruses|o__Caudovirales|f__Podoviridae|s__Enterobacteria_phage_Min27
49	exact	Polyangiaceae	r__root|i__cellular_organisms|k__Bacteria|p__Proteobacteria|c__Deltaproteobacteria|o__Myxococcales|f__Polyangiaceae
490910	exact	Arthrobacter sp. W1	r__root|i__cellular_organisms|k__Bacteria|p__Actinobacteria|c__Actinobacteria|o__Actinomycetales|f__Micrococcaceae|g__Arthrobacter|s__Arthrobacter_sp._W1
4930	exact	Saccharomyces	r__root|i__cellular_organisms|k__Eukaryota|i__Fungi|p__Ascomycota|c__Saccharomycetes|o__Saccharomycetales|f__Saccharomycetaceae|g__Saccharomyces
49319	exact	Rubrobacter xylanophilus	r__root|i__cellular_organisms|k__Bacteria|p__Actinobacteria|c__Actinobacteria|o__Rubrobacterales|f__Rubrobacteraceae|g__Rubrobacter|s__Rubrobacter_xylanophilus
4932	exact	Saccharomyces cerevisiae	r__root|i__cellular_organisms|k__Eukaryota|i__Fungi|p__Ascomycota|c__Saccharomycetes|o__Saccharomycetales|f__Saccharomycetaceae|g__Saccharomyces|s__Saccharomyces_cerevisiae
49338	exact	Desulfitobacterium hafniense	r__root|i__cellular_organisms|k__Bacteria|p__Firmicutes|c__Clostridia|o__Clostridiales|f__Peptococcaceae|g__Desulfitobacterium|s__Desulfitobacterium_hafniense
49546	exact	Flavobacteriaceae	r__root|i__cellular_organisms|k__Bacteria|p__Bacteroidetes|c__Flavobacteriia|o__Flavobacteriales|f__Flavobacteriaceae
497	exact	Psychrobacter	r__root|i__cellular_organisms|k__Bacteria|p__Proteobacteria|c__Gammaproteobacteria|o__Pseudomonadales|f__Moraxellaceae|g__Psychrobacter
497965	exact	Cyanothece sp. PCC 7822	r__root|i__cellular_organisms|k__Bacteria|p__Cyanobacteria|o__Chroococcales|g__Cyanothece|s__Cyanothece_sp._PCC_7822
498845	exact	Candidatus Korarchaeum	r__root|i__cellular_organisms|k__Archaea|p__Korarchaeota|g__Candidatus_Korarchaeum
498846	exact	Candidatus Korarchaeum cryptofilum	r__root|i__cellular_organisms|k__Archaea|p__Korarchaeota|g__Candidatus_Korarchaeum|s__Candidatus_Korarchaeum_cryptofilum
499	exact	Thermomicrobium	r__root|i__cellular_organisms|k__Bacteria|p__Chloroflexi|c__Thermomicrobia|o__Thermomicrobiales|f__Thermomicrobiaceae|g__Thermomicrobium
500	exact	Thermomicrobium roseum	r__root|i__cellular_organisms|k__Bacteria|p__Chloroflexi|c__Thermomicrobia|o__Thermomicrobiales|f__Thermomicrobiaceae|g__Thermomicrobium|s__Thermomicrobium_roseum
50052	exact	Mycoplasma crocodyli	r__root|i__cellular_organisms|k__Bacteria|p__Tenericutes|c__Mollicutes|o__Mycoplasmatales|f__Mycoplasmataceae|g__Mycoplasma|s__Mycoplasma_crocodyli
5014	exact	Dothideales	r__root|i__cellular_organisms|k__Eukaryota|i__Fungi|p__Ascomycota|c__Dothideomycetes|o__Dothideales
5042	exact	Eurotiales	r__root|i__cellular_organisms|k__Eukaryota|i__Fungi|p__Ascomycota|c__Eurotiomycetes|o__Eurotiales
5052	exact	Aspergillus	r__root|i__cellular_organisms|k__Eukaryota|i__Fungi|p__Ascomycota|c__Eurotiomycetes|o__Eurotiales|f__Aspergillaceae|g__Aspergillus
50557	exact	Insecta	r__root|i__cellular_organisms|k__Eukaryota|i__Metazoa|p__Arthropoda|c__Insecta
506	exact	Alcaligenaceae	r__root|i__cellular_organisms|k__Bacteria|p__Proteobacteria|c__Betaproteobacteria|o__Burkholderiales|f__Alcaligenaceae
508458	exact	Synergistetes	r__root|i__cellular_organisms|k__Bacteria|p__Synergistetes
511434	exact	Candidatus Azobacteroides	r__root|i__cellular_organisms|k__Bacteria|p__Bacteroidetes|c__Bacteroidia|o__Bacteroidales|g__Candidatus_Azobacteroides
511435	exact	Candidatus Azobacteroides pseudotrichonymphae	r__root|i__cellular_organisms|k__Bacteria|p__Bacteroidetes|c__Bacteroidia|o__Bacteroidales|g__Candidatus_Azobacteroides|s__Candidatus_Azobacteroides_pseudotrichonymphae
511678	exact	Aliivibrio	r__root|i__cellular_organisms|k__Bacteria|p__Proteobacteria|c__Gammaproteobacteria|o__Vibrionales|f__Vibrionaceae|g__Aliivibrio
511745	exact	Methylacidiphilum	r__root|i__cellular_organisms|k__Bacteria|p__Verrucomicrobia|o__Methylacidiphilales|f__Methylacidiphilaceae|g__Methylacidiphilum
511746	exact	Methylacidiphilum infernorum	r__root|i__cellular_organisms|k__Bacteria|p__Verrucomicrobia|o__Methylacidiphilales|f__Methylacidiphilaceae|g__Methylacidiphilum|s__Methylacidiphilum_infernorum
51291	exact	Chlamydiales	r__root|i__cellular_organisms|k__Bacteria|p__Chlamydiae|c__Chlamydiia|o__Chlamydiales
5139	exact	Sordariales	r__root|i__cellular_organisms|k__Eukaryota|i__Fungi|p__Ascomycota|c__Sordariomycetes|o__Sordariales
5149	exact	Chaetomium	r__root|i__cellular_organisms|k__Eukaryota|i__Fungi|p__Ascomycota|c__Sordariomycetes|o__Sordariales|f__Chaetomiaceae|g__Chaetomium
517	exact	Bordetella	r__root|i__cellular_organisms|k__Bacteria|p__Proteobacteria|c__Betaproteobacteria|o__Burkholderiales|f__Alcaligenaceae|g__Bordetella
518	exact	Bordetella bronchiseptica	r__root|i__cellular_organisms|k__Bacteria|p__Proteobacteria|c__Betaproteobacteria|o__Burkholderiales|f__Alcaligenaceae|g__Bordetella|s__Bordetella_bronchiseptica
519	exact	Bordetella parapertussis	r__root|i__cellular_organisms|k__Bacteria|p__Proteobacteria|c__Betaproteobacteria|o__Burkholderiales|f__Alcaligenaceae|g__Bordetella|s__Bordetella_parapertussis
520	exact	Bordetella pertussis	r__root|i__cellular_organisms|k__Bacteria|p__Proteobacteria|c__Betaproteobacteria|o__Burkholderiales|f__Alcaligenaceae|g__Bordetella|s__Bordetella_pertussis
5204	exact	Basidiomycota	r__root|i__cellular_organisms|k__Eukaryota|i__Fungi|p__Basidiomycota
5206	exact	Filobasidiella	r__root|i__cellular_organisms|k__Eukaryota|i__Fungi|p__Basidiomycota|c__Tremellomycetes|o__Tremellales|f__Tremellaceae|g__Filobasidiella
5207	exact	Cryptococcus neoformans	r__root|i__cellular_organisms|k__Eukaryota|i__Fungi|p__Basidiomycota|c__Tremellomycetes|o__Tremellales|f__Tremellaceae|g__Filobasidiella|s__Cryptococcus_neoformans
5215	exact	Tremellaceae	r__root|i__cellular_organisms|k__Eukaryota|i__Fungi|p__Basidiomycota|c__Tremellomycetes|o__Tremellales|f__Tremellaceae
522	exact	Acidiphilium	r__root|i__cellular_organisms|k__Bacteria|p__Proteobacteria|c__Alphaproteobacteria|o__Rhodospirillales|f__Acetobacteraceae|g__Acidiphilium
5234	exact	Tremellales	r__root|i__cellular_organisms|k__Eukaryota|i__Fungi|p__Basidiomycota|c__Tremellomycetes|o__Tremellales
52584	exact	Brachyspira pilosicoli	r__root|i__cellular_organisms|k__Bacteria|p__Spirochaetes|c__Spirochaetia|o__Spirochaetales|f__Brachyspiraceae|g__Brachyspira|s__Brachyspira_pilosicoli
52972	exact	Polaromonas	r__root|i__cellular_organisms|k__Bacteria|p__Proteobacteria|c__Betaproteobacteria|o__Burkholderiales|f__Comamonadaceae|g__Polaromonas
531813	exact	Pelagibacterium halotolerans	r__root|i__cellular_organisms|k__Bacteria|p__Proteobacteria|c__Alphaproteobacteria|o__Rhizobiales|f__Hyphomicrobiaceae|g__Pelagibacterium|s__Pelagibacterium_halotolerans
532	exact	Beijerinckia	r__root|i__cellular_organisms|k__Bacteria|p__Proteobacteria|c__Alphaproteobacteria|o__Rhizobiales|f__Beijerinckiaceae|g__Beijerinckia
53246	exact	Pseudoalteromonas	r__root|i__cellular_organisms|k__Bacteria|p__Proteobacteria|c__Gammaproteobacteria|o__Alteromonadales|f__Pseudoalteromonadaceae|g__Pseudoalteromonas
533	exact	Beijerinckia indica	r__root|i__cellular_organisms|k__Bacteria|p__Proteobacteria|c__Alphaproteobacteria|o__Rhizobiales|f__Beijerinckiaceae|g__Beijerinckia|s__Beijerinckia_indica
53335	exact	Pantoea	r__root|i__cellular_organisms|k__Bacteria|p__Proteobacteria|c__Gammaproteobacteria|o__Enterobacteriales|f__Enterobacteriaceae|g__Pantoea
53346	exact	Enterococcus mundtii	r__root|i__cellular_organisms|k__Bacteria|p__Firmicutes|c__Bacilli|o__Lactobacillales|f__Enterococcaceae|g__Enterococcus|s__Enterococcus_mundtii
53357	exact	Intrasporangium	r__root|i__cellular_organisms|k__Bacteria|p__Actinobacteria|c__Actinobacteria|o__Actinomycetales|f__Intrasporangiaceae|g__Intrasporangium
53358	exact	Intrasporangium calvum	r__root|i__cellular_organisms|k__Bacteria|p__Actinobacteria|c__Actinobacteria|o__Actinomycetales|f__Intrasporangiaceae|g__Intrasporangium|s__Intrasporangium_calvum
53572	exact	Deferribacter	r__root|i__cellular_organisms|k__Bacteria|p__Deferribacteres|c__Deferribacteres|o__Deferribacterales|f__Deferribacteraceae|g__Deferribacter
53945	exact	Octadecabacter	r__root|i__cellular_organisms|k__Bacteria|p__Proteobacteria|c__Alphaproteobacteria|o__Rhodobacterales|f__Rhodobacteraceae|g__Octadecabacter
53946	exact	Octadecabacter arcticus	r__root|i__cellular_organisms|k__Bacteria|p__Proteobacteria|c__Alphaproteobacteria|o__Rhodobacterales|f__Rhodobacteraceae|g__Octadecabacter|s__Octadecabacter_arcticus
539813	exact	Enterobacter mori	r__root|i__cellular_organisms|k__Bacteria|p__Proteobacteria|c__Gammaproteobacteria|o__Enterobacteriales|f__Enterobacteriaceae|g__Enterobacter|s__Enterobacter_mori
541000	exact	Ruminococcaceae	r__root|i__cellular_organisms|k__Bacteria|p__Firmicutes|c__Clostridia|o__Clostridiales|f__Ruminococcaceae
54120	exact	Methanolacinia petrolearia	r__root|i__cellular_organisms|k__Archaea|p__Euryarchaeota|c__Methanomicrobia|o__Methanomicrobiales|f__Methanomicrobiaceae|g__Methanolacinia|s__Methanolacinia_petrolearia
54258	exact	Ignicoccus	r__root|i__cellular_organisms|k__Archaea|p__Crenarchaeota|c__Thermoprotei|o__Desulfurococcales|f__Desulfurococcaceae|g__Ignicoccus
542827	exact	Rhinopithecus	r__root|i__cellular_organisms|k__Eukaryota|i__Metazoa|p__Chordata|c__Mammalia|o__Primates|f__Cercopithecidae|g__Rhinopithecus
54291	exact	Raoultella ornithinolytica	r__root|i__cellular_organisms|k__Bacteria|p__Proteobacteria|c__Gammaproteobacteria|o__Enterobacteriales|f__Enterobacteriaceae|g__Raoultella|s__Raoultella_ornithinolytica
543	exact	Enterobacteriaceae	r__root|i__cellular_organisms|k__Bacteria|p__Proteobacteria|c__Gammaproteobacteria|o__Enterobacteriales|f__Enterobacteriaceae
543371	exact	Thermoanaerobacterales Family III. Incertae Sedis	r__root|i__cellular_organisms|k__Bacteria|p__Firmicutes|c__Clostridia|o__Thermoanaerobacterales|f__Thermoanaerobacterales_Family_III._Incertae_Sedis
543372	exact	Thermoanaerobacterales Family IV. Incertae Sedis	r__root|i__cellular_organisms|k__Bacteria|p__Firmicutes|c__Clostridia|o__Thermoanaerobacterales|f__Thermoanaerobacterales_Family_IV._Incertae_Sedis
544	exact	Citrobacter	r__root|i__cellular_organisms|k__Bacteria|p__Proteobacteria|c__Gammaproteobacteria|o__Enterobacteriales|f__Enterobacteriaceae|g__Citrobacter
544448	exact	Tenericutes	r__root|i__cellular_organisms|k__Bacteria|p__Tenericutes
545	exact	Citrobacter koseri	r__root|i__cellular_organisms|k__Bacteria|p__Proteobacteria|c__Gammaproteobacteria|o__Enterobacteriales|f__Enterobacteriaceae|g__Citrobacter|s__Citrobacter_koseri
547	exact	Enterobacter	r__root|i__cellular_organisms|k__Bacteria|p__Proteobacteria|c__Gammaproteobacteria|o__Enterobacteriales|f__Enterobacteriaceae|g__Enterobacter
548	exact	Enterobacter aerogenes	r__root|i__cellular_organisms|k__Bacteria|p__Proteobacteria|c__Gammaproteobacteria|o__Enterobacteriales|f__Enterobacteriaceae|g__Enterobacter|s__Enterobacter_aerogenes
548681	exact	Herpesvirales	r__root|i__Viruses|o__Herpesvirales
550	exact	Enterobacter cloacae	r__root|i__cellular_organisms|k__Bacteria|p__Proteobacteria|c__Gammaproteobacteria|o__Enterobacteriales|f__Enterobacteriaceae|g__Enterobacter|s__Enterobacter_cloacae
55080	exact	Brevibacillus	r__root|i__cellular_organisms|k__Bacteria|p__Firmicutes|c__Bacilli|o__Bacillales|f__Paenibacillaceae|g__Brevibacillus
551	exact	Erwinia	r__root|i__cellular_organisms|k__Bacteria|p__Proteobacteria|c__Gammaproteobacteria|o__Enterobacteriales|f__Enterobacteriaceae|g__Erwinia
55148	exact	Deinococcus proteolyticus	r__root|i__cellular_organisms|k__Bacteria|p__Deinococcus-Thermus|c__Deinococci|o__Deinococcales|f__Deinococcaceae|g__Deinococcus|s__Deinococcus_proteolyticus
551759	exact	Aromatoleum	r__root|i__cellular_organisms|k__Bacteria|p__Proteobacteria|c__Betaproteobacteria|o__Rhodocyclales|f__Rhodocyclaceae|g__Aromatoleum
551760	exact	Aromatoleum aromaticum	r__root|i__cellular_organisms|k__Bacteria|p__Proteobacteria|c__Betaproteobacteria|o__Rhodocyclales|f__Rhodocyclaceae|g__Aromatoleum|s__Aromatoleum_aromaticum
55193	exact	Malassezia	r__root|i__cellular_organisms|k__Eukaryota|i__Fungi|p__Basidiomycota|c__Malasseziomycetes|o__Malasseziales|f__Malasseziaceae|g__Malassezia
552	exact	Erwinia amylovora	r__root|i__cellular_organisms|k__Bacteria|p__Proteobacteria|c__Gammaproteobacteria|o__Enterobacteriales|f__Enterobacteriaceae|g__Erwinia|s__Erwinia_amylovora
55206	exact	Spirochaeta smaragdinae	r__root|i__cellular_organisms|k__Bacteria|p__Spirochaetes|c__Spirochaetia|o__Spirochaetales|f__Spirochaetaceae|g__Spirochaeta|s__Spirochaeta_smaragdinae
553	exact	Pantoea ananatis	r__root|i__cellular_organisms|k__Bacteria|p__Proteobacteria|c__Gammaproteobacteria|o__Enterobacteriales|f__Enterobacteriaceae|g__Pantoea|s__Pantoea_ananatis
5579	exact	Aureobasidium	r__root|i__cellular_organisms|k__Eukaryota|i__Fungi|p__Ascomycota|c__Dothideomycetes|o__Dothideales|f__Aureobasidiaceae|g__Aureobasidium
55802	exact	Thermococcus barophilus	r__root|i__cellular_organisms|k__Archaea|p__Euryarchaeota|c__Thermococci|o__Thermococcales|f__Thermococcaceae|g__Thermococcus|s__Thermococcus_barophilus
558314	exact	Desulfurobacteriaceae	r__root|i__cellular_organisms|k__Bacteria|p__Aquificae|c__Aquificae|o__Desulfurobacteriales|f__Desulfurobacteriaceae
56	exact	Sorangium cellulosum	r__root|i__cellular_organisms|k__Bacteria|p__Proteobacteria|c__Deltaproteobacteria|o__Myxococcales|f__Polyangiaceae|g__Sorangium|s__Sorangium_cellulosum
561	exact	Escherichia	r__root|i__cellular_organisms|k__Bacteria|p__Proteobacteria|c__Gammaproteobacteria|o__Enterobacteriales|f__Enterobacteriaceae|g__Escherichia
562	exact	Escherichia coli	r__root|i__cellular_organisms|k__Bacteria|p__Proteobacteria|c__Gammaproteobacteria|o__Enterobacteriales|f__Enterobacteriaceae|g__Escherichia|s__Escherichia_coli
563798	exact	Cyclobacteriaceae	r__root|i__cellular_organisms|k__Bacteria|p__Bacteroidetes|c__Cytophagia|o__Cytophagales|f__Cyclobacteriaceae
563835	exact	Chitinophagaceae	r__root|i__cellular_organisms|k__Bacteria|p__Bacteroidetes|c__Sphingobacteriia|o__Sphingobacteriales|f__Chitinophagaceae
563843	exact	Rhodothermaceae	r__root|i__cellular_organisms|k__Bacteria|p__Bacteroidetes|o__Bacteroidetes_Order_II._Incertae_sedis|f__Rhodothermaceae
564	exact	Escherichia fergusonii	r__root|i__cellular_organisms|k__Bacteria|p__Proteobacteria|c__Gammaproteobacteria|o__Enterobacteriales|f__Enterobacteriaceae|g__Escherichia|s__Escherichia_fergusonii
565	exact	Escherichia hermannii	r__root|i__cellular_organisms|k__Bacteria|p__Proteobacteria|c__Gammaproteobacteria|o__Enterobacteriales|f__Enterobacteriaceae|g__Escherichia|s__Escherichia_hermannii
56635	exact	Aeropyrum	r__root|i__cellular_organisms|k__Archaea|p__Crenarchaeota|c__Thermoprotei|o__Desulfurococcales|f__Desulfurococcaceae|g__Aeropyrum
56636	exact	Aeropyrum pernix	r__root|i__cellular_organisms|k__Archaea|p__Crenarchaeota|c__Thermoprotei|o__Desulfurococcales|f__Desulfurococcaceae|g__Aeropyrum|s__Aeropyrum_pernix
56812	exact	Shewanella frigidimarina	r__root|i__cellular_organisms|k__Bacteria|p__Proteobacteria|c__Gammaproteobacteria|o__Alteromonadales|f__Shewanellaceae|g__Shewanella|s__Shewanella_frigidimarina
568987	exact	Candidatus Hamiltonella	r__root|i__cellular_organisms|k__Bacteria|p__Proteobacteria|c__Gammaproteobacteria|o__Enterobacteriales|f__Enterobacteriaceae|g__Candidatus_Hamiltonella
570	exact	Klebsiella	r__root|i__cellular_organisms|k__Bacteria|p__Proteobacteria|c__Gammaproteobacteria|o__Enterobacteriales|f__Enterobacteriaceae|g__Klebsiella
573	exact	Klebsiella pneumoniae	r__root|i__cellular_organisms|k__Bacteria|p__Proteobacteria|c__Gammaproteobacteria|o__Enterobacteriales|f__Enterobacteriaceae|g__Klebsiella|s__Klebsiella_pneumoniae
57493	exact	Kocuria	r__root|i__cellular_organisms|k__Bacteria|p__Actinobacteria|c__Actinobacteria|o__Actinomycetales|f__Micrococcaceae|g__Kocuria
57495	exact	Dermacoccus	r__root|i__cellular_organisms|k__Bacteria|p__Actinobacteria|c__Actinobacteria|o__Actinomycetales|f__Dermacoccaceae|g__Dermacoccus
57506	exact	Oxytrichidae	r__root|i__cellular_organisms|k__Eukaryota|c__Spirotrichea|o__Sporadotrichida|f__Oxytrichidae
575200	exact	Corynebacterium maris	r__root|i__cellular_organisms|k__Bacteria|p__Actinobacteria|c__Actinobacteria|o__Actinomycetales|f__Corynebacteriaceae|g__Corynebacterium|s__Corynebacterium_maris
576610	exact	Polynucleobacter necessarius	r__root|i__cellular_organisms|k__Bacteria|p__Proteobacteria|c__Betaproteobacteria|o__Burkholderiales|f__Burkholderiaceae|g__Polynucleobacter|s__Polynucleobacter_necessarius
57723	exact	Acidobacteria	r__root|i__cellular_organisms|k__Bacteria|p__Acidobacteria
5794	exact	Apicomplexa	r__root|i__cellular_organisms|k__Eukaryota|p__Apicomplexa
5796	exact	Coccidia	r__root|i__cellular_organisms|k__Eukaryota|p__Apicomplexa|c__Coccidia
57975	exact	Burkholderia thailandensis	r__root|i__cellular_organisms|k__Bacteria|p__Proteobacteria|c__Betaproteobacteria|o__Burkholderiales|f__Burkholderiaceae|g__Burkholderia|s__Burkholderia_thailandensis
580165	exact	Bacillus cytotoxicus	r__root|i__cellular_organisms|k__Bacteria|p__Firmicutes|c__Bacilli|o__Bacillales|f__Bacillaceae|g__Bacillus|s__Bacillus_cytotoxicus
5809	exact	Sarcocystidae	r__root|i__cellular_organisms|k__Eukaryota|p__Apicomplexa|c__Coccidia|o__Eucoccidiorida|f__Sarcocystidae
5810	exact	Toxoplasma	r__root|i__cellular_organisms|k__Eukaryota|p__Apicomplexa|c__Coccidia|o__Eucoccidiorida|f__Sarcocystidae|g__Toxoplasma
5811	exact	Toxoplasma gondii	r__root|i__cellular_organisms|k__Eukaryota|p__Apicomplexa|c__Coccidia|o__Eucoccidiorida|f__Sarcocystidae|g__Toxoplasma|s__Toxoplasma_gondii
58138	exact	Desulfotomaculum acetoxidans	r__root|i__cellular_organisms|k__Bacteria|p__Firmicutes|c__Clostridia|o__Clostridiales|f__Peptococcaceae|g__Desulfotomaculum|s__Desulfotomaculum_acetoxidans
58180	exact	Desulfovibrio alaskensis	r__root|i__cellular_organisms|k__Bacteria|p__Proteobacteria|c__Deltaproteobacteria|o__Desulfovibrionales|f__Desulfovibrionaceae|g__Desulfovibrio|s__Desulfovibrio_alaskensis
583	exact	Proteus	r__root|i__cellular_organisms|k__Bacteria|p__Proteobacteria|c__Gammaproteobacteria|o__Enterobacteriales|f__Enterobacteriaceae|g__Proteus
586	exact	Providencia	r__root|i__cellular_organisms|k__Bacteria|p__Proteobacteria|c__Gammaproteobacteria|o__Enterobacteriales|f__Enterobacteriaceae|g__Providencia
588	exact	Providencia stuartii	r__root|i__cellular_organisms|k__Bacteria|p__Proteobacteria|c__Gammaproteobacteria|o__Enterobacteriales|f__Enterobacteriaceae|g__Providencia|s__Providencia_stuartii
588673	exact	Solirubrobacterales	r__root|i__cellular_organisms|k__Bacteria|p__Actinobacteria|c__Actinobacteria|o__Solirubrobacterales
590	exact	Salmonella	r__root|i__cellular_organisms|k__Bacteria|p__Proteobacteria|c__Gammaproteobacteria|o__Enterobacteriales|f__Enterobacteriaceae|g__Salmonella
5948	exact	Stylonychia	r__root|i__cellular_organisms|k__Eukaryota|c__Spirotrichea|o__Sporadotrichida|f__Oxytrichidae|g__Stylonychia
5949	exact	Stylonychia lemnae	r__root|i__cellular_organisms|k__Eukaryota|c__Spirotrichea|o__Sporadotrichida|f__Oxytrichidae|g__Stylonychia|s__Stylonychia_lemnae
59732	exact	Chryseobacterium	r__root|i__cellular_organisms|k__Bacteria|p__Bacteroidetes|c__Flavobacteriia|o__Flavobacteriales|f__Flavobacteriaceae|g__Chryseobacterium
59753	exact	Alcanivorax	r__root|i__cellular_organisms|k__Bacteria|p__Proteobacteria|c__Gammaproteobacteria|o__Oceanospirillales|f__Alcanivoracaceae|g__Alcanivorax
60478	exact	Shewanella amazonensis	r__root|i__cellular_organisms|k__Bacteria|p__Proteobacteria|c__Gammaproteobacteria|o__Alteromonadales|f__Shewanellaceae|g__Shewanella|s__Shewanella_amazonensis
60552	exact	Burkholderia vietnamiensis	r__root|i__cellular_organisms|k__Bacteria|p__Proteobacteria|c__Betaproteobacteria|o__Burkholderiales|f__Burkholderiaceae|g__Burkholderia|s__Burkholderia_vietnamiensis
60711	exact	Chlorocebus sabaeus	r__root|i__cellular_organisms|k__Eukaryota|i__Metazoa|p__Chordata|c__Mammalia|o__Primates|f__Cercopithecidae|g__Chlorocebus|s__Chlorocebus_sabaeus
60890	exact	Phaeobacter gallaeciensis	r__root|i__cellular_organisms|k__Bacteria|p__Proteobacteria|c__Alphaproteobacteria|o__Rhodobacterales|f__Rhodobacteraceae|g__Phaeobacter|s__Phaeobacter_gallaeciensis
60892	exact	Desulfobacca	r__root|i__cellular_organisms|k__Bacteria|p__Proteobacteria|c__Deltaproteobacteria|o__Syntrophobacterales|f__Syntrophaceae|g__Desulfobacca
60893	exact	Desulfobacca acetoxidans	r__root|i__cellular_organisms|k__Bacteria|p__Proteobacteria|c__Deltaproteobacteria|o__Syntrophobacterales|f__Syntrophaceae|g__Desulfobacca|s__Desulfobacca_acetoxidans
613	exact	Serratia	r__root|i__cellular_organisms|k__Bacteria|p__Proteobacteria|c__Gammaproteobacteria|o__Enterobacteriales|f__Enterobacteriaceae|g__Serratia
61434	exact	Dehalococcoides	r__root|i__cellular_organisms|k__Bacteria|p__Chloroflexi|c__Dehalococcoidia|o__Dehalococcoidales|f__Dehalococcoidaceae|g__Dehalococcoides
61435	exact	Dehalococcoides mccartyi	r__root|i__cellular_organisms|k__Bacteria|p__Chloroflexi|c__Dehalococcoidia|o__Dehalococcoidales|f__Dehalococcoidaceae|g__Dehalococcoides|s__Dehalococcoides_mccartyi
61622	exact	Rhinopithecus roxellana	r__root|i__cellular_organisms|k__Eukaryota|i__Metazoa|p__Chordata|c__Mammalia|o__Primates|f__Cercopithecidae|g__Rhinopithecus|s__Rhinopithecus_roxellana
61645	exact	Enterobacter asburiae	r__root|i__cellular_organisms|k__Bacteria|p__Proteobacteria|c__Gammaproteobacteria|o__Enterobacteriales|f__Enterobacteriaceae|g__Enterobacter|s__Enterobacter_asburiae
620	exact	Shigella	r__root|i__cellular_organisms|k__Bacteria|p__Proteobacteria|c__Gammaproteobacteria|o__Enterobacteriales|f__Enterobacteriaceae|g__Shigella
621	exact	Shigella boydii	r__root|i__cellular_organisms|k__Bacteria|p__Proteobacteria|c__Gammaproteobacteria|o__Enterobacteriales|f__Enterobacteriaceae|g__Shigella|s__Shigella_boydii
62140	exact	Acidiphilium multivorum	r__root|i__cellular_organisms|k__Bacteria|p__Proteobacteria|c__Alphaproteobacteria|o__Rhodospirillales|f__Acetobacteraceae|g__Acidiphilium|s__Acidiphilium_multivorum
623	exact	Shigella flexneri	r__root|i__cellular_organisms|k__Bacteria|p__Proteobacteria|c__Gammaproteobacteria|o__Enterobacteriales|f__Enterobacteriaceae|g__Shigella|s__Shigella_flexneri
6231	exact	Nematoda	r__root|i__cellular_organisms|k__Eukaryota|i__Metazoa|p__Nematoda
62320	exact	Haloterrigena turkmenica	r__root|i__cellular_organisms|k__Archaea|p__Euryarchaeota|c__Halobacteria|o__Halobacteriales|f__Halobacteriaceae|g__Haloterrigena|s__Haloterrigena_turkmenica
62322	exact	Shewanella baltica	r__root|i__cellular_organisms|k__Bacteria|p__Proteobacteria|c__Gammaproteobacteria|o__Alteromonadales|f__Shewanellaceae|g__Shewanella|s__Shewanella_baltica
629	exact	Yersinia	r__root|i__cellular_organisms|k__Bacteria|p__Proteobacteria|c__Gammaproteobacteria|o__Enterobacteriales|f__Enterobacteriaceae|g__Yersinia
632	exact	Yersinia pestis	r__root|i__cellular_organisms|k__Bacteria|p__Proteobacteria|c__Gammaproteobacteria|o__Enterobacteriales|f__Enterobacteriaceae|g__Yersinia|s__Yersinia_pestis
6329	exact	Trichocephalida	r__root|i__cellular_organisms|k__Eukaryota|i__Metazoa|p__Nematoda|c__Enoplea|o__Trichocephalida
633	exact	Yersinia pseudotuberculosis	r__root|i__cellular_organisms|k__Bacteria|p__Proteobacteria|c__Gammaproteobacteria|o__Enterobacteriales|f__Enterobacteriaceae|g__Yersinia|s__Yersinia_pseudotuberculosis
635	exact	Edwardsiella	r__root|i__cellular_organisms|k__Bacteria|p__Proteobacteria|c__Gammaproteobacteria|o__Enterobacteriales|f__Enterobacteriaceae|g__Edwardsiella
636	exact	Edwardsiella tarda	r__root|i__cellular_organisms|k__Bacteria|p__Proteobacteria|c__Gammaproteobacteria|o__Enterobacteriales|f__Enterobacteriaceae|g__Edwardsiella|s__Edwardsiella_tarda
63612	exact	Sodalis glossinidius	r__root|i__cellular_organisms|k__Bacteria|p__Proteobacteria|c__Gammaproteobacteria|o__Enterobacteriales|f__Enterobacteriaceae|g__Sodalis|s__Sodalis_glossinidius
63742	exact	Natrialba	r__root|i__cellular_organisms|k__Archaea|p__Euryarchaeota|c__Halobacteria|o__Halobacteriales|f__Halobacteriaceae|g__Natrialba
641	exact	Vibrionaceae	r__root|i__cellular_organisms|k__Bacteria|p__Proteobacteria|c__Gammaproteobacteria|o__Vibrionales|f__Vibrionaceae
641148	exact	Neisseria sp. oral taxon 014	r__root|i__cellular_organisms|k__Bacteria|p__Proteobacteria|c__Betaproteobacteria|o__Neisseriales|f__Neisseriaceae|g__Neisseria|s__Neisseria_sp._oral_taxon_014
64159	exact	Desulfurobacterium	r__root|i__cellular_organisms|k__Bacteria|p__Aquificae|c__Aquificae|o__Desulfurobacteriales|f__Desulfurobacteriaceae|g__Desulfurobacterium
64160	exact	Desulfurobacterium thermolithotrophum	r__root|i__cellular_organisms|k__Bacteria|p__Aquificae|c__Aquificae|o__Desulfurobacteriales|f__Desulfurobacteriaceae|g__Desulfurobacterium|s__Desulfurobacterium_thermolithotrophum
642	exact	Aeromonas	r__root|i__cellular_organisms|k__Bacteria|p__Proteobacteria|c__Gammaproteobacteria|o__Aeromonadales|f__Aeromonadaceae|g__Aeromonas
645	exact	Aeromonas salmonicida	r__root|i__cellular_organisms|k__Bacteria|p__Proteobacteria|c__Gammaproteobacteria|o__Aeromonadales|f__Aeromonadaceae|g__Aeromonas|s__Aeromonas_salmonicida
64898	exact	Aquificaceae	r__root|i__cellular_organisms|k__Bacteria|p__Aquificae|c__Aquificae|o__Aquificales|f__Aquificaceae
649775	exact	Synergistia	r__root|i__cellular_organisms|k__Bacteria|p__Synergistetes|c__Synergistia
649776	exact	Synergistales	r__root|i__cellular_organisms|k__Bacteria|p__Synergistetes|c__Synergistia|o__Synergistales
649777	exact	Synergistaceae	r__root|i__cellular_organisms|k__Bacteria|p__Synergistetes|c__Synergistia|o__Synergistales|f__Synergistaceae
651137	exact	Thaumarchaeota	r__root|i__cellular_organisms|k__Archaea|p__Thaumarchaeota
651143	exact	Fibrella aestuarina	r__root|i__cellular_organisms|k__Bacteria|p__Bacteroidetes|c__Cytophagia|o__Cytophagales|f__Cytophagaceae|g__Fibrella|s__Fibrella_aestuarina
651456	exact	Kosmotoga	r__root|i__cellular_organisms|k__Bacteria|p__Thermotogae|c__Thermotogae|o__Thermotogales|f__Thermotogaceae|g__Kosmotoga
651457	exact	Kosmotoga olearia	r__root|i__cellular_organisms|k__Bacteria|p__Thermotogae|c__Thermotogae|o__Thermotogales|f__Thermotogaceae|g__Kosmotoga|s__Kosmotoga_olearia
657	exact	Photobacterium	r__root|i__cellular_organisms|k__Bacteria|p__Proteobacteria|c__Gammaproteobacteria|o__Vibrionales|f__Vibrionaceae|g__Photobacterium
658061	exact	Candidatus Koribacter	r__root|i__cellular_organisms|k__Bacteria|p__Acidobacteria|c__Acidobacteriia|o__Acidobacteriales|f__Acidobacteriaceae|g__Candidatus_Koribacter
658062	exact	Candidatus Koribacter versatilis	r__root|i__cellular_organisms|k__Bacteria|p__Acidobacteria|c__Acidobacteriia|o__Acidobacteriales|f__Acidobacteriaceae|g__Candidatus_Koribacter|s__Candidatus_Koribacter_versatilis
65842	exact	Fibrobacteres	r__root|i__cellular_organisms|k__Bacteria|p__Fibrobacteres
662	exact	Vibrio	r__root|i__cellular_organisms|k__Bacteria|p__Proteobacteria|c__Gammaproteobacteria|o__Vibrionales|f__Vibrionaceae|g__Vibrio
66219	exact	Lachnoclostridium phytofermentans	r__root|i__cellular_organisms|k__Bacteria|p__Firmicutes|c__Clostridia|o__Clostridiales|f__Lachnospiraceae|g__Lachnoclostridium|s__Lachnoclostridium_phytofermentans
6656	exact	Arthropoda	r__root|i__cellular_organisms|k__Eukaryota|i__Metazoa|p__Arthropoda
666	exact	Vibrio cholerae	r__root|i__cellular_organisms|k__Bacteria|p__Proteobacteria|c__Gammaproteobacteria|o__Vibrionales|f__Vibrionaceae|g__Vibrio|s__Vibrio_cholerae
666685	exact	Rhodanobacter denitrificans	r__root|i__cellular_organisms|k__Bacteria|p__Proteobacteria|c__Gammaproteobacteria|o__Xanthomonadales|f__Xanthomonadaceae|g__Rhodanobacter|s__Rhodanobacter_denitrificans
670	exact	Vibrio parahaemolyticus	r__root|i__cellular_organisms|k__Bacteria|p__Proteobacteria|c__Gammaproteobacteria|o__Vibrionales|f__Vibrionaceae|g__Vibrio|s__Vibrio_parahaemolyticus
672	exact	Vibrio vulnificus	r__root|i__cellular_organisms|k__Bacteria|p__Proteobacteria|c__Gammaproteobacteria|o__Vibrionales|f__Vibrionaceae|g__Vibrio|s__Vibrio_vulnificus
67572	exact	Psychromonas	r__root|i__cellular_organisms|k__Bacteria|p__Proteobacteria|c__Gammaproteobacteria|o__Alteromonadales|f__Psychromonadaceae|g__Psychromonas
67799	exact	Thermodesulfobacteria	r__root|i__cellular_organisms|k__Bacteria|p__Thermodesulfobacteria|c__Thermodesulfobacteria
67825	exact	Citrobacter rodentium	r__root|i__cellular_organisms|k__Bacteria|p__Proteobacteria|c__Gammaproteobacteria|o__Enterobacteriales|f__Enterobacteriaceae|g__Citrobacter|s__Citrobacter_rodentium
67854	exact	Actinobacillus succinogenes	r__root|i__cellular_organisms|k__Bacteria|p__Proteobacteria|c__Gammaproteobacteria|o__Pasteurellales|f__Pasteurellaceae|g__Actinobacillus|s__Actinobacillus_succinogenes
680	exact	Vibrio campbellii	r__root|i__cellular_organisms|k__Bacteria|p__Proteobacteria|c__Gammaproteobacteria|o__Vibrionales|f__Vibrionaceae|g__Vibrio|s__Vibrio_campbellii
68280	exact	Streptomyces violaceusniger	r__root|i__cellular_organisms|k__Bacteria|p__Actinobacteria|c__Actinobacteria|o__Actinomycetales|f__Streptomycetaceae|g__Streptomyces|s__Streptomyces_violaceusniger
68287	exact	Mesorhizobium	r__root|i__cellular_organisms|k__Bacteria|p__Proteobacteria|c__Alphaproteobacteria|o__Rhizobiales|f__Phyllobacteriaceae|g__Mesorhizobium
68288	exact	Cyclobacterium	r__root|i__cellular_organisms|k__Bacteria|p__Bacteroidetes|c__Cytophagia|o__Cytophagales|f__Cyclobacteriaceae|g__Cyclobacterium
68295	exact	Thermoanaerobacterales	r__root|i__cellular_organisms|k__Bacteria|p__Firmicutes|c__Clostridia|o__Thermoanaerobacterales
68298	exact	Syntrophomonadaceae	r__root|i__cellular_organisms|k__Bacteria|p__Firmicutes|c__Clostridia|o__Clostridiales|f__Syntrophomonadaceae
68335	exact	Coprothermobacter	r__root|i__cellular_organisms|k__Bacteria|p__Firmicutes|c__Clostridia|o__Thermoanaerobacterales|f__Thermodesulfobiaceae|g__Coprothermobacter
68337	exact	Deferribacteres	r__root|i__cellular_organisms|k__Bacteria|p__Deferribacteres|c__Deferribacteres
688	exact	Aliivibrio logei	r__root|i__cellular_organisms|k__Bacteria|p__Proteobacteria|c__Gammaproteobacteria|o__Vibrionales|f__Vibrionaceae|g__Aliivibrio|s__Aliivibrio_logei
68909	exact	Deinococcus geothermalis	r__root|i__cellular_organisms|k__Bacteria|p__Deinococcus-Thermus|c__Deinococci|o__Deinococcales|f__Deinococcaceae|g__Deinococcus|s__Deinococcus_geothermalis
68933	exact	Thermales	r__root|i__cellular_organisms|k__Bacteria|p__Deinococcus-Thermus|c__Deinococci|o__Thermales
69218	exact	Enterobacter cancerogenus	r__root|i__cellular_organisms|k__Bacteria|p__Proteobacteria|c__Gammaproteobacteria|o__Enterobacteriales|f__Enterobacteriaceae|g__Enterobacter|s__Enterobacter_cancerogenus
69277	exact	Phyllobacteriaceae	r__root|i__cellular_organisms|k__Bacteria|p__Proteobacteria|c__Alphaproteobacteria|o__Rhizobiales|f__Phyllobacteriaceae
693921	exact	Sporadotrichida	r__root|i__cellular_organisms|k__Eukaryota|c__Spirotrichea|o__Sporadotrichida
69474	exact	Orientia	r__root|i__cellular_organisms|k__Bacteria|p__Proteobacteria|c__Alphaproteobacteria|o__Rickettsiales|f__Rickettsiaceae|g__Orientia
69499	exact	Petrotoga mobilis	r__root|i__cellular_organisms|k__Bacteria|p__Thermotogae|c__Thermotogae|o__Thermotogales|f__Thermotogaceae|g__Petrotoga|s__Petrotoga_mobilis
69541	exact	Desulfuromonadales	r__root|i__cellular_organisms|k__Bacteria|p__Proteobacteria|c__Deltaproteobacteria|o__Desulfuromonadales
69657	exact	Hyphomonadaceae	r__root|i__cellular_organisms|k__Bacteria|p__Proteobacteria|c__Alphaproteobacteria|o__Rhodobacterales|f__Hyphomonadaceae
69965	exact	Macrococcus	r__root|i__cellular_organisms|k__Bacteria|p__Firmicutes|c__Bacilli|o__Bacillales|f__Staphylococcaceae|g__Macrococcus
69966	exact	Macrococcus caseolyticus	r__root|i__cellular_organisms|k__Bacteria|p__Firmicutes|c__Bacilli|o__Bacillales|f__Staphylococcaceae|g__Macrococcus|s__Macrococcus_caseolyticus
702113	exact	Novosphingobium sp. PP1Y	r__root|i__cellular_organisms|k__Bacteria|p__Proteobacteria|c__Alphaproteobacteria|o__Sphingomonadales|f__Sphingomonadaceae|g__Novosphingobium|s__Novosphingobium_sp._PP1Y
712	exact	Pasteurellaceae	r__root|i__cellular_organisms|k__Bacteria|p__Proteobacteria|c__Gammaproteobacteria|o__Pasteurellales|f__Pasteurellaceae
713	exact	Actinobacillus	r__root|i__cellular_organisms|k__Bacteria|p__Proteobacteria|c__Gammaproteobacteria|o__Pasteurellales|f__Pasteurellaceae|g__Actinobacillus
714	exact	Aggregatibacter actinomycetemcomitans	r__root|i__cellular_organisms|k__Bacteria|p__Proteobacteria|c__Gammaproteobacteria|o__Pasteurellales|f__Pasteurellaceae|g__Aggregatibacter|s__Aggregatibacter_actinomycetemcomitans
7147	exact	Diptera	r__root|i__cellular_organisms|k__Eukaryota|i__Metazoa|p__Arthropoda|c__Insecta|o__Diptera
71666	exact	Waddlia	r__root|i__cellular_organisms|k__Bacteria|p__Chlamydiae|c__Chlamydiia|o__Chlamydiales|f__Waddliaceae|g__Waddlia
71667	exact	Waddlia chondrophila	r__root|i__cellular_organisms|k__Bacteria|p__Chlamydiae|c__Chlamydiia|o__Chlamydiales|f__Waddliaceae|g__Waddlia|s__Waddlia_chondrophila
717963	exact	Methylacidiphilales	r__root|i__cellular_organisms|k__Bacteria|p__Verrucomicrobia|o__Methylacidiphilales
717964	exact	Methylacidiphilaceae	r__root|i__cellular_organisms|k__Bacteria|p__Verrucomicrobia|o__Methylacidiphilales|f__Methylacidiphilaceae
72004	exact	Bos mutus	r__root|i__cellular_organisms|k__Eukaryota|i__Metazoa|p__Chordata|c__Mammalia|f__Bovidae|g__Bos|s__Bos_mutus
72025	exact	Fabales	r__root|i__cellular_organisms|k__Eukaryota|i__Viridiplantae|p__Streptophyta|o__Fabales
7214	exact	Drosophilidae	r__root|i__cellular_organisms|k__Eukaryota|i__Metazoa|p__Arthropoda|c__Insecta|o__Diptera|f__Drosophilidae
72273	exact	Thiotrichales	r__root|i__cellular_organisms|k__Bacteria|p__Proteobacteria|c__Gammaproteobacteria|o__Thiotrichales
72274	exact	Pseudomonadales	r__root|i__cellular_organisms|k__Bacteria|p__Proteobacteria|c__Gammaproteobacteria|o__Pseudomonadales
72275	exact	Alteromonadaceae	r__root|i__cellular_organisms|k__Bacteria|p__Proteobacteria|c__Gammaproteobacteria|o__Alteromonadales|f__Alteromonadaceae
72276	exact	Ectothiorhodospiraceae	r__root|i__cellular_organisms|k__Bacteria|p__Proteobacteria|c__Gammaproteobacteria|o__Chromatiales|f__Ectothiorhodospiraceae
72293	exact	Helicobacteraceae	r__root|i__cellular_organisms|k__Bacteria|p__Proteobacteria|c__Epsilonproteobacteria|o__Campylobacterales|f__Helicobacteraceae
72294	exact	Campylobacteraceae	r__root|i__cellular_organisms|k__Bacteria|p__Proteobacteria|c__Epsilonproteobacteria|o__Campylobacterales|f__Campylobacteraceae
724	exact	Haemophilus	r__root|i__cellular_organisms|k__Bacteria|p__Proteobacteria|c__Gammaproteobacteria|o__Pasteurellales|f__Pasteurellaceae|g__Haemophilus
7260	exact	Drosophila willistoni	r__root|i__cellular_organisms|k__Eukaryota|i__Metazoa|p__Arthropoda|c__Insecta|o__Diptera|f__Drosophilidae|g__Drosophila|s__Drosophila_willistoni
727	exact	Haemophilus influenzae	r__root|i__cellular_organisms|k__Bacteria|p__Proteobacteria|c__Gammaproteobacteria|o__Pasteurellales|f__Pasteurellaceae|g__Haemophilus|s__Haemophilus_influenzae
729	exact	Haemophilus parainfluenzae	r__root|i__cellular_organisms|k__Bacteria|p__Proteobacteria|c__Gammaproteobacteria|o__Pasteurellales|f__Pasteurellaceae|g__Haemophilus|s__Haemophilus_parainfluenzae
73029	exact	Dechloromonas	r__root|i__cellular_organisms|k__Bacteria|p__Proteobacteria|c__Betaproteobacteria|o__Rhodocyclales|f__Rhodocyclaceae|g__Dechloromonas
731	exact	Histophilus somni	r__root|i__cellular_organisms|k__Bacteria|p__Proteobacteria|c__Gammaproteobacteria|o__Pasteurellales|f__Pasteurellaceae|g__Histophilus|s__Histophilus_somni
732	exact	Aggregatibacter aphrophilus	r__root|i__cellular_organisms|k__Bacteria|p__Proteobacteria|c__Gammaproteobacteria|o__Pasteurellales|f__Pasteurellaceae|g__Aggregatibacter|s__Aggregatibacter_aphrophilus
74109	exact	Photobacterium profundum	r__root|i__cellular_organisms|k__Bacteria|p__Proteobacteria|c__Gammaproteobacteria|o__Vibrionales|f__Vibrionaceae|g__Photobacterium|s__Photobacterium_profundum
74201	exact	Verrucomicrobia	r__root|i__cellular_organisms|k__Bacteria|p__Verrucomicrobia
742845	exact	Malasseziaceae	r__root|i__cellular_organisms|k__Eukaryota|i__Fungi|p__Basidiomycota|c__Malasseziomycetes|o__Malasseziales|f__Malasseziaceae
74317	exact	Maricaulis	r__root|i__cellular_organisms|k__Bacteria|p__Proteobacteria|c__Alphaproteobacteria|o__Rhodobacterales|f__Hyphomonadaceae|g__Maricaulis
74318	exact	Maricaulis maris	r__root|i__cellular_organisms|k__Bacteria|p__Proteobacteria|c__Alphaproteobacteria|o__Rhodobacterales|f__Hyphomonadaceae|g__Maricaulis|s__Maricaulis_maris
745	exact	Pasteurella	r__root|i__cellular_organisms|k__Bacteria|p__Proteobacteria|c__Gammaproteobacteria|o__Pasteurellales|f__Pasteurellaceae|g__Pasteurella
747	exact	Pasteurella multocida	r__root|i__cellular_organisms|k__Bacteria|p__Proteobacteria|c__Gammaproteobacteria|o__Pasteurellales|f__Pasteurellaceae|g__Pasteurella|s__Pasteurella_multocida
74712	exact	Frankiaceae	r__root|i__cellular_organisms|k__Bacteria|p__Actinobacteria|c__Actinobacteria|o__Actinomycetales|f__Frankiaceae
74968	exact	Ferroplasma	r__root|i__cellular_organisms|k__Archaea|p__Euryarchaeota|c__Thermoplasmata|o__Thermoplasmatales|f__Ferroplasmaceae|g__Ferroplasma
75	exact	Caulobacter	r__root|i__cellular_organisms|k__Bacteria|p__Proteobacteria|c__Alphaproteobacteria|o__Caulobacterales|f__Caulobacteraceae|g__Caulobacter
75309	exact	Rhodanobacter	r__root|i__cellular_organisms|k__Bacteria|p__Proteobacteria|c__Gammaproteobacteria|o__Xanthomonadales|f__Xanthomonadaceae|g__Rhodanobacter
75612	exact	Pseudomonas mandelii	r__root|i__cellular_organisms|k__Bacteria|p__Proteobacteria|c__Gammaproteobacteria|o__Pseudomonadales|f__Pseudomonadaceae|g__Pseudomonas|s__Pseudomonas_mandelii
75682	exact	Oxalobacteraceae	r__root|i__cellular_organisms|k__Bacteria|p__Proteobacteria|c__Betaproteobacteria|o__Burkholderiales|f__Oxalobacteraceae
756883	exact	halophilic archaeon DL31	r__root|i__cellular_organisms|k__Archaea|s__halophilic_archaeon_DL31
75739	exact	Eucoccidiorida	r__root|i__cellular_organisms|k__Eukaryota|p__Apicomplexa|c__Coccidia|o__Eucoccidiorida
75787	exact	Rhodocyclaceae	r__root|i__cellular_organisms|k__Bacteria|p__Proteobacteria|c__Betaproteobacteria|o__Rhodocyclales|f__Rhodocyclaceae
759851	exact	Sporosarcina newyorkensis	r__root|i__cellular_organisms|k__Bacteria|p__Firmicutes|c__Bacilli|o__Bacillales|f__Planococcaceae|g__Sporosarcina|s__Sporosarcina_newyorkensis
766	exact	Rickettsiales	r__root|i__cellular_organisms|k__Bacteria|p__Proteobacteria|c__Alphaproteobacteria|o__Rickettsiales
766764	exact	Debaryomycetaceae	r__root|i__cellular_organisms|k__Eukaryota|i__Fungi|p__Ascomycota|c__Saccharomycetes|o__Saccharomycetales|f__Debaryomycetaceae
76773	exact	Malassezia globosa	r__root|i__cellular_organisms|k__Eukaryota|i__Fungi|p__Basidiomycota|c__Malasseziomycetes|o__Malasseziales|f__Malasseziaceae|g__Malassezia|s__Malassezia_globosa
767891	exact	Candidatus Puniceispirillum	r__root|i__cellular_organisms|k__Bacteria|p__Proteobacteria|c__Alphaproteobacteria|g__Candidatus_Puniceispirillum
767892	exact	Candidatus Puniceispirillum marinum	r__root|i__cellular_organisms|k__Bacteria|p__Proteobacteria|c__Alphaproteobacteria|g__Candidatus_Puniceispirillum|s__Candidatus_Puniceispirillum_marinum
768	exact	Anaplasma	r__root|i__cellular_organisms|k__Bacteria|p__Proteobacteria|c__Alphaproteobacteria|o__Rickettsiales|f__Anaplasmataceae|g__Anaplasma
768503	exact	Cytophagia	r__root|i__cellular_organisms|k__Bacteria|p__Bacteroidetes|c__Cytophagia
768507	exact	Cytophagales	r__root|i__cellular_organisms|k__Bacteria|p__Bacteroidetes|c__Cytophagia|o__Cytophagales
76890	exact	Asticcacaulis	r__root|i__cellular_organisms|k__Bacteria|p__Proteobacteria|c__Alphaproteobacteria|o__Caulobacterales|f__Caulobacteraceae|g__Asticcacaulis
76892	exact	Caulobacteraceae	r__root|i__cellular_organisms|k__Bacteria|p__Proteobacteria|c__Alphaproteobacteria|o__Caulobacterales|f__Caulobacteraceae
769	exact	Anaplasma centrale	r__root|i__cellular_organisms|k__Bacteria|p__Proteobacteria|c__Alphaproteobacteria|o__Rickettsiales|f__Anaplasmataceae|g__Anaplasma|s__Anaplasma_centrale
770	exact	Anaplasma marginale	r__root|i__cellular_organisms|k__Bacteria|p__Proteobacteria|c__Alphaproteobacteria|o__Rickettsiales|f__Anaplasmataceae|g__Anaplasma|s__Anaplasma_marginale
7711	exact	Chordata	r__root|i__cellular_organisms|k__Eukaryota|i__Metazoa|p__Chordata
772	exact	Bartonellaceae	r__root|i__cellular_organisms|k__Bacteria|p__Proteobacteria|c__Alphaproteobacteria|o__Rhizobiales|f__Bartonellaceae
773	exact	Bartonella	r__root|i__cellular_organisms|k__Bacteria|p__Proteobacteria|c__Alphaproteobacteria|o__Rhizobiales|f__Bartonellaceae|g__Bartonella
775	exact	Rickettsiaceae	r__root|i__cellular_organisms|k__Bacteria|p__Proteobacteria|c__Alphaproteobacteria|o__Rickettsiales|f__Rickettsiaceae
776	exact	Coxiella	r__root|i__cellular_organisms|k__Bacteria|p__Proteobacteria|c__Gammaproteobacteria|o__Legionellales|f__Coxiellaceae|g__Coxiella
777	exact	Coxiella burnetii	r__root|i__cellular_organisms|k__Bacteria|p__Proteobacteria|c__Gammaproteobacteria|o__Legionellales|f__Coxiellaceae|g__Coxiella|s__Coxiella_burnetii
779	exact	Ehrlichia ruminantium	r__root|i__cellular_organisms|k__Bacteria|p__Proteobacteria|c__Alphaproteobacteria|o__Rickettsiales|f__Anaplasmataceae|g__Ehrlichia|s__Ehrlichia_ruminantium
780	exact	Rickettsia	r__root|i__cellular_organisms|k__Bacteria|p__Proteobacteria|c__Alphaproteobacteria|o__Rickettsiales|f__Rickettsiaceae|g__Rickettsia
78156	exact	Pseudogymnoascus	r__root|i__cellular_organisms|k__Eukaryota|i__Fungi|p__Ascomycota|c__Leotiomycetes|f__Pseudeurotiaceae|g__Pseudogymnoascus
78327	exact	Pseudomonas mosselii	r__root|i__cellular_organisms|k__Bacteria|p__Proteobacteria|c__Gammaproteobacteria|o__Pseudomonadales|f__Pseudomonadaceae|g__Pseudomonas|s__Pseudomonas_mosselii
784	exact	Orientia tsutsugamushi	r__root|i__cellular_organisms|k__Bacteria|p__Proteobacteria|c__Alphaproteobacteria|o__Rickettsiales|f__Rickettsiaceae|g__Orientia|s__Orientia_tsutsugamushi
78587	exact	Asticcacaulis excentricus	r__root|i__cellular_organisms|k__Bacteria|p__Proteobacteria|c__Alphaproteobacteria|o__Caulobacterales|f__Caulobacteraceae|g__Asticcacaulis|s__Asticcacaulis_excentricus
786	exact	Rickettsia akari	r__root|i__cellular_organisms|k__Bacteria|p__Proteobacteria|c__Alphaproteobacteria|o__Rickettsiales|f__Rickettsiaceae|g__Rickettsia|s__Rickettsia_akari
79328	exact	Chitinophaga	r__root|i__cellular_organisms|k__Bacteria|p__Bacteroidetes|c__Sphingobacteriia|o__Sphingobacteriales|f__Chitinophagaceae|g__Chitinophaga
79329	exact	Chitinophaga pinensis	r__root|i__cellular_organisms|k__Bacteria|p__Bacteroidetes|c__Sphingobacteriia|o__Sphingobacteriales|f__Chitinophagaceae|g__Chitinophaga|s__Chitinophaga_pinensis
79858	exact	Pseudogymnoascus pannorum	r__root|i__cellular_organisms|k__Eukaryota|i__Fungi|p__Ascomycota|c__Leotiomycetes|f__Pseudeurotiaceae|g__Pseudogymnoascus|s__Pseudogymnoascus_pannorum
79885	exact	Bacillus pseudofirmus	r__root|i__cellular_organisms|k__Bacteria|p__Firmicutes|c__Bacilli|o__Bacillales|f__Bacillaceae|g__Bacillus|s__Bacillus_pseudofirmus
79967	exact	Erwinia pyrifoliae	r__root|i__cellular_organisms|k__Bacteria|p__Proteobacteria|c__Gammaproteobacteria|o__Enterobacteriales|f__Enterobacteriaceae|g__Erwinia|s__Erwinia_pyrifoliae
803	exact	Bartonella quintana	r__root|i__cellular_organisms|k__Bacteria|p__Proteobacteria|c__Alphaproteobacteria|o__Rhizobiales|f__Bartonellaceae|g__Bartonella|s__Bartonella_quintana
80840	exact	Burkholderiales	r__root|i__cellular_organisms|k__Bacteria|p__Proteobacteria|c__Betaproteobacteria|o__Burkholderiales
80864	exact	Comamonadaceae	r__root|i__cellular_organisms|k__Bacteria|p__Proteobacteria|c__Betaproteobacteria|o__Burkholderiales|f__Comamonadaceae
80865	exact	Delftia	r__root|i__cellular_organisms|k__Bacteria|p__Proteobacteria|c__Betaproteobacteria|o__Burkholderiales|f__Comamonadaceae|g__Delftia
80866	exact	Delftia acidovorans	r__root|i__cellular_organisms|k__Bacteria|p__Proteobacteria|c__Betaproteobacteria|o__Burkholderiales|f__Comamonadaceae|g__Delftia|s__Delftia_acidovorans
80867	exact	Acidovorax avenae	r__root|i__cellular_organisms|k__Bacteria|p__Proteobacteria|c__Betaproteobacteria|o__Burkholderiales|f__Comamonadaceae|g__Acidovorax|s__Acidovorax_avenae
809	exact	Chlamydiaceae	r__root|i__cellular_organisms|k__Bacteria|p__Chlamydiae|c__Chlamydiia|o__Chlamydiales|f__Chlamydiaceae
810	exact	Chlamydia	r__root|i__cellular_organisms|k__Bacteria|p__Chlamydiae|c__Chlamydiia|o__Chlamydiales|f__Chlamydiaceae|g__Chlamydia
813	exact	Chlamydia trachomatis	r__root|i__cellular_organisms|k__Bacteria|p__Chlamydiae|c__Chlamydiia|o__Chlamydiales|f__Chlamydiaceae|g__Chlamydia|s__Chlamydia_trachomatis
81461	exact	Thermanaerovibrio	r__root|i__cellular_organisms|k__Bacteria|p__Synergistetes|c__Synergistia|o__Synergistales|f__Synergistaceae|g__Thermanaerovibrio
81462	exact	Thermanaerovibrio acidaminovorans	r__root|i__cellular_organisms|k__Bacteria|p__Synergistetes|c__Synergistia|o__Synergistales|f__Synergistaceae|g__Thermanaerovibrio|s__Thermanaerovibrio_acidaminovorans
81466	exact	Aminobacterium	r__root|i__cellular_organisms|k__Bacteria|p__Synergistetes|c__Synergistia|o__Synergistales|f__Synergistaceae|g__Aminobacterium
815	exact	Bacteroidaceae	r__root|i__cellular_organisms|k__Bacteria|p__Bacteroidetes|c__Bacteroidia|o__Bacteroidales|f__Bacteroidaceae
816	exact	Bacteroides	r__root|i__cellular_organisms|k__Bacteria|p__Bacteroidetes|c__Bacteroidia|o__Bacteroidales|f__Bacteroidaceae|g__Bacteroides
81682	exact	Methylovorus	r__root|i__cellular_organisms|k__Bacteria|p__Proteobacteria|c__Betaproteobacteria|o__Methylophilales|f__Methylophilaceae|g__Methylovorus
817	exact	Bacteroides fragilis	r__root|i__cellular_organisms|k__Bacteria|p__Bacteroidetes|c__Bacteroidia|o__Bacteroidales|f__Bacteroidaceae|g__Bacteroides|s__Bacteroides_fragilis
81850	exact	Leuconostocaceae	r__root|i__cellular_organisms|k__Bacteria|p__Firmicutes|c__Bacilli|o__Lactobacillales|f__Leuconostocaceae
81852	exact	Enterococcaceae	r__root|i__cellular_organisms|k__Bacteria|p__Firmicutes|c__Bacilli|o__Lactobacillales|f__Enterococcaceae
821	exact	Bacteroides vulgatus	r__root|i__cellular_organisms|k__Bacteria|p__Bacteroidetes|c__Bacteroidia|o__Bacteroidales|f__Bacteroidaceae|g__Bacteroides|s__Bacteroides_vulgatus
82105	exact	Cladophialophora	r__root|i__cellular_organisms|k__Eukaryota|i__Fungi|p__Ascomycota|c__Eurotiomycetes|o__Chaetothyriales|f__Herpotrichiellaceae|g__Cladophialophora
82115	exact	Rhizobiaceae	r__root|i__cellular_organisms|k__Bacteria|p__Proteobacteria|c__Alphaproteobacteria|o__Rhizobiales|f__Rhizobiaceae
823	exact	Parabacteroides distasonis	r__root|i__cellular_organisms|k__Bacteria|p__Bacteroidetes|c__Bacteroidia|o__Bacteroidales|f__Porphyromonadaceae|g__Parabacteroides|s__Parabacteroides_distasonis
826	exact	Sebaldella termitidis	r__root|i__cellular_organisms|k__Bacteria|p__Fusobacteria|c__Fusobacteriia|o__Fusobacteriales|f__Leptotrichiaceae|g__Sebaldella|s__Sebaldella_termitidis
830	exact	Butyrivibrio	r__root|i__cellular_organisms|k__Bacteria|p__Firmicutes|c__Clostridia|o__Clostridiales|f__Lachnospiraceae|g__Butyrivibrio
83171	exact	Methanocaldococcus fervens	r__root|i__cellular_organisms|k__Archaea|p__Euryarchaeota|c__Methanococci|o__Methanococcales|f__Methanocaldococcaceae|g__Methanocaldococcus|s__Methanocaldococcus_fervens
832	exact	Fibrobacter	r__root|i__cellular_organisms|k__Bacteria|p__Fibrobacteres|c__Fibrobacteria|o__Fibrobacterales|f__Fibrobacteraceae|g__Fibrobacter
833	exact	Fibrobacter succinogenes	r__root|i__cellular_organisms|k__Bacteria|p__Fibrobacteres|c__Fibrobacteria|o__Fibrobacterales|f__Fibrobacteraceae|g__Fibrobacter|s__Fibrobacter_succinogenes
83554	exact	Chlamydia psittaci	r__root|i__cellular_organisms|k__Bacteria|p__Chlamydiae|c__Chlamydiia|o__Chlamydiales|f__Chlamydiaceae|g__Chlamydia|s__Chlamydia_psittaci
836	exact	Porphyromonas	r__root|i__cellular_organisms|k__Bacteria|p__Bacteroidetes|c__Bacteroidia|o__Bacteroidales|f__Porphyromonadaceae|g__Porphyromonas
83618	exact	Pseudoxanthomonas	r__root|i__cellular_organisms|k__Bacteria|p__Proteobacteria|c__Gammaproteobacteria|o__Xanthomonadales|f__Xanthomonadaceae|g__Pseudoxanthomonas
83654	exact	Leclercia	r__root|i__cellular_organisms|k__Bacteria|p__Proteobacteria|c__Gammaproteobacteria|o__Enterobacteriales|f__Enterobacteriaceae|g__Leclercia
83655	exact	Leclercia adecarboxylata	r__root|i__cellular_organisms|k__Bacteria|p__Proteobacteria|c__Gammaproteobacteria|o__Enterobacteriales|f__Enterobacteriaceae|g__Leclercia|s__Leclercia_adecarboxylata
83676	exact	Nocardiopsaceae	r__root|i__cellular_organisms|k__Bacteria|p__Actinobacteria|c__Actinobacteria|o__Actinomycetales|f__Nocardiopsaceae
83677	exact	Thermobifida	r__root|i__cellular_organisms|k__Bacteria|p__Actinobacteria|c__Actinobacteria|o__Actinomycetales|f__Nocardiopsaceae|g__Thermobifida
837	exact	Porphyromonas gingivalis	r__root|i__cellular_organisms|k__Bacteria|p__Bacteroidetes|c__Bacteroidia|o__Bacteroidales|f__Porphyromonadaceae|g__Porphyromonas|s__Porphyromonas_gingivalis
83778	exact	Kineosporiaceae	r__root|i__cellular_organisms|k__Bacteria|p__Actinobacteria|c__Actinobacteria|o__Actinomycetales|f__Kineosporiaceae
838	exact	Prevotella	r__root|i__cellular_organisms|k__Bacteria|p__Bacteroidetes|c__Bacteroidia|o__Bacteroidales|f__Prevotellaceae|g__Prevotella
839	exact	Prevotella ruminicola	r__root|i__cellular_organisms|k__Bacteria|p__Bacteroidetes|c__Bacteroidia|o__Bacteroidales|f__Prevotellaceae|g__Prevotella|s__Prevotella_ruminicola
84107	exact	Coriobacteriaceae	r__root|i__cellular_organisms|k__Bacteria|p__Actinobacteria|c__Actinobacteria|o__Coriobacteriales|f__Coriobacteriaceae
84111	exact	Eggerthella	r__root|i__cellular_organisms|k__Bacteria|p__Actinobacteria|c__Actinobacteria|o__Coriobacteriales|f__Coriobacteriaceae|g__Eggerthella
84156	exact	Archaeoglobus profundus	r__root|i__cellular_organisms|k__Archaea|p__Euryarchaeota|c__Archaeoglobi|o__Archaeoglobales|f__Archaeoglobaceae|g__Archaeoglobus|s__Archaeoglobus_profundus
843	exact	Wolinella	r__root|i__cellular_organisms|k__Bacteria|p__Proteobacteria|c__Epsilonproteobacteria|o__Campylobacterales|f__Helicobacteraceae|g__Wolinella
844	exact	Wolinella succinogenes	r__root|i__cellular_organisms|k__Bacteria|p__Proteobacteria|c__Epsilonproteobacteria|o__Campylobacterales|f__Helicobacteraceae|g__Wolinella|s__Wolinella_succinogenes
84565	exact	Sodalis	r__root|i__cellular_organisms|k__Bacteria|p__Proteobacteria|c__Gammaproteobacteria|o__Enterobacteriales|f__Enterobacteriaceae|g__Sodalis
84566	exact	Sphingobacteriaceae	r__root|i__cellular_organisms|k__Bacteria|p__Bacteroidetes|c__Sphingobacteriia|o__Sphingobacteriales|f__Sphingobacteriaceae
84567	exact	Pedobacter	r__root|i__cellular_organisms|k__Bacteria|p__Bacteroidetes|c__Sphingobacteriia|o__Sphingobacteriales|f__Sphingobacteriaceae|g__Pedobacter
8459	exact	Testudines	r__root|i__cellular_organisms|k__Eukaryota|i__Metazoa|p__Chordata|o__Testudines
84593	exact	Verrucosispora	r__root|i__cellular_organisms|k__Bacteria|p__Actinobacteria|c__Actinobacteria|o__Actinomycetales|f__Micromonosporaceae|g__Verrucosispora
84595	exact	Gordonia polyisoprenivorans	r__root|i__cellular_organisms|k__Bacteria|p__Actinobacteria|c__Actinobacteria|o__Actinomycetales|f__Gordoniaceae|g__Gordonia|s__Gordonia_polyisoprenivorans
84642	exact	Aeromonadaceae	r__root|i__cellular_organisms|k__Bacteria|p__Proteobacteria|c__Gammaproteobacteria|o__Aeromonadales|f__Aeromonadaceae
8465	exact	Cheloniidae	r__root|i__cellular_organisms|k__Eukaryota|i__Metazoa|p__Chordata|o__Testudines|f__Cheloniidae
8468	exact	Chelonia	r__root|i__cellular_organisms|k__Eukaryota|i__Metazoa|p__Chordata|o__Testudines|f__Cheloniidae|g__Chelonia
8469	exact	Chelonia mydas	r__root|i__cellular_organisms|k__Eukaryota|i__Metazoa|p__Chordata|o__Testudines|f__Cheloniidae|g__Chelonia|s__Chelonia_mydas
84756	exact	Beutenbergia	r__root|i__cellular_organisms|k__Bacteria|p__Actinobacteria|c__Actinobacteria|o__Actinomycetales|f__Beutenbergiaceae|g__Beutenbergia
84757	exact	Beutenbergia cavernae	r__root|i__cellular_organisms|k__Bacteria|p__Actinobacteria|c__Actinobacteria|o__Actinomycetales|f__Beutenbergiaceae|g__Beutenbergia|s__Beutenbergia_cavernae
848	exact	Fusobacterium	r__root|i__cellular_organisms|k__Bacteria|p__Fusobacteria|c__Fusobacteriia|o__Fusobacteriales|f__Fusobacteriaceae|g__Fusobacterium
84980	exact	Desulfotalea psychrophila	r__root|i__cellular_organisms|k__Bacteria|p__Proteobacteria|c__Deltaproteobacteria|o__Desulfobacterales|f__Desulfobulbaceae|g__Desulfotalea|s__Desulfotalea_psychrophila
84996	exact	Rubrobacterales	r__root|i__cellular_organisms|k__Bacteria|p__Actinobacteria|c__Actinobacteria|o__Rubrobacterales
84997	exact	Rubrobacteraceae	r__root|i__cellular_organisms|k__Bacteria|p__Actinobacteria|c__Actinobacteria|o__Rubrobacterales|f__Rubrobacteraceae
84999	exact	Coriobacteriales	r__root|i__cellular_organisms|k__Bacteria|p__Actinobacteria|c__Actinobacteria|o__Coriobacteriales
85001	exact	Sphaerobacterales	r__root|i__cellular_organisms|k__Bacteria|p__Chloroflexi|c__Thermomicrobia|o__Sphaerobacterales
85002	exact	Sphaerobacteraceae	r__root|i__cellular_organisms|k__Bacteria|p__Chloroflexi|c__Thermomicrobia|o__Sphaerobacterales|f__Sphaerobacteraceae
85004	exact	Bifidobacteriales	r__root|i__cellular_organisms|k__Bacteria|p__Actinobacteria|c__Actinobacteria|o__Bifidobacteriales
85015	exact	Nocardioidaceae	r__root|i__cellular_organisms|k__Bacteria|p__Actinobacteria|c__Actinobacteria|o__Actinomycetales|f__Nocardioidaceae
85016	exact	Cellulomonadaceae	r__root|i__cellular_organisms|k__Bacteria|p__Actinobacteria|c__Actinobacteria|o__Actinomycetales|f__Cellulomonadaceae
85019	exact	Brevibacteriaceae	r__root|i__cellular_organisms|k__Bacteria|p__Actinobacteria|c__Actinobacteria|o__Actinomycetales|f__Brevibacteriaceae
85021	exact	Intrasporangiaceae	r__root|i__cellular_organisms|k__Bacteria|p__Actinobacteria|c__Actinobacteria|o__Actinomycetales|f__Intrasporangiaceae
85023	exact	Microbacteriaceae	r__root|i__cellular_organisms|k__Bacteria|p__Actinobacteria|c__Actinobacteria|o__Actinomycetales|f__Microbacteriaceae
85025	exact	Nocardiaceae	r__root|i__cellular_organisms|k__Bacteria|p__Actinobacteria|c__Actinobacteria|o__Actinomycetales|f__Nocardiaceae
85026	exact	Gordoniaceae	r__root|i__cellular_organisms|k__Bacteria|p__Actinobacteria|c__Actinobacteria|o__Actinomycetales|f__Gordoniaceae
85028	exact	Tsukamurellaceae	r__root|i__cellular_organisms|k__Bacteria|p__Actinobacteria|c__Actinobacteria|o__Actinomycetales|f__Tsukamurellaceae
85032	exact	Acidothermaceae	r__root|i__cellular_organisms|k__Bacteria|p__Actinobacteria|c__Actinobacteria|o__Actinomycetales|f__Acidothermaceae
851	exact	Fusobacterium nucleatum	r__root|i__cellular_organisms|k__Bacteria|p__Fusobacteria|c__Fusobacteriia|o__Fusobacteriales|f__Fusobacteriaceae|g__Fusobacterium|s__Fusobacterium_nucleatum
861914	exact	Fibrella	r__root|i__cellular_organisms|k__Bacteria|p__Bacteroidetes|c__Cytophagia|o__Cytophagales|f__Cytophagaceae|g__Fibrella
862	exact	Syntrophomonas	r__root|i__cellular_organisms|k__Bacteria|p__Firmicutes|c__Clostridia|o__Clostridiales|f__Syntrophomonadaceae|g__Syntrophomonas
863	exact	Syntrophomonas wolfei	r__root|i__cellular_organisms|k__Bacteria|p__Firmicutes|c__Clostridia|o__Clostridiales|f__Syntrophomonadaceae|g__Syntrophomonas|s__Syntrophomonas_wolfei
86304	exact	Saccharophagus degradans	r__root|i__cellular_organisms|k__Bacteria|p__Proteobacteria|c__Gammaproteobacteria|o__Alteromonadales|f__Alteromonadaceae|g__Saccharophagus|s__Saccharophagus_degradans
86665	exact	Bacillus halodurans	r__root|i__cellular_organisms|k__Bacteria|p__Firmicutes|c__Bacilli|o__Bacillales|f__Bacillaceae|g__Bacillus|s__Bacillus_halodurans
868	exact	Cardiobacteriaceae	r__root|i__cellular_organisms|k__Bacteria|p__Proteobacteria|c__Gammaproteobacteria|o__Cardiobacteriales|f__Cardiobacteriaceae
869	exact	Dichelobacter	r__root|i__cellular_organisms|k__Bacteria|p__Proteobacteria|c__Gammaproteobacteria|o__Cardiobacteriales|f__Cardiobacteriaceae|g__Dichelobacter
870	exact	Dichelobacter nodosus	r__root|i__cellular_organisms|k__Bacteria|p__Proteobacteria|c__Gammaproteobacteria|o__Cardiobacteriales|f__Cardiobacteriaceae|g__Dichelobacter|s__Dichelobacter_nodosus
871006	exact	Acidilobales	r__root|i__cellular_organisms|k__Archaea|p__Crenarchaeota|c__Thermoprotei|o__Acidilobales
871007	exact	Acidilobaceae	r__root|i__cellular_organisms|k__Archaea|p__Crenarchaeota|c__Thermoprotei|o__Acidilobales|f__Acidilobaceae
872	exact	Desulfovibrio	r__root|i__cellular_organisms|k__Bacteria|p__Proteobacteria|c__Deltaproteobacteria|o__Desulfovibrionales|f__Desulfovibrionaceae|g__Desulfovibrio
8782	exact	Aves	r__root|i__cellular_organisms|k__Eukaryota|i__Metazoa|p__Chordata|c__Aves
87883	exact	Burkholderia multivorans	r__root|i__cellular_organisms|k__Bacteria|p__Proteobacteria|c__Betaproteobacteria|o__Burkholderiales|f__Burkholderiaceae|g__Burkholderia|s__Burkholderia_multivorans
880	exact	Desulfovibrio salexigens	r__root|i__cellular_organisms|k__Bacteria|p__Proteobacteria|c__Deltaproteobacteria|o__Desulfovibrionales|f__Desulfovibrionaceae|g__Desulfovibrio|s__Desulfovibrio_salexigens
881	exact	Desulfovibrio vulgaris	r__root|i__cellular_organisms|k__Bacteria|p__Proteobacteria|c__Deltaproteobacteria|o__Desulfovibrionales|f__Desulfovibrionaceae|g__Desulfovibrio|s__Desulfovibrio_vulgaris
88404	exact	Methanocorpusculaceae	r__root|i__cellular_organisms|k__Archaea|p__Euryarchaeota|c__Methanomicrobia|o__Methanomicrobiales|f__Methanocorpusculaceae
88688	exact	Caulobacter segnis	r__root|i__cellular_organisms|k__Bacteria|p__Proteobacteria|c__Alphaproteobacteria|o__Caulobacterales|f__Caulobacteraceae|g__Caulobacter|s__Caulobacter_segnis
89154	exact	Corynebacterium terpenotabidum	r__root|i__cellular_organisms|k__Bacteria|p__Actinobacteria|c__Actinobacteria|o__Actinomycetales|f__Corynebacteriaceae|g__Corynebacterium|s__Corynebacterium_terpenotabidum
89184	exact	Ruegeria pomeroyi	r__root|i__cellular_organisms|k__Bacteria|p__Proteobacteria|c__Alphaproteobacteria|o__Rhodobacterales|f__Rhodobacteraceae|g__Ruegeria|s__Ruegeria_pomeroyi
89373	exact	Cytophagaceae	r__root|i__cellular_organisms|k__Bacteria|p__Bacteroidetes|c__Cytophagia|o__Cytophagales|f__Cytophagaceae
89374	exact	Saprospiraceae	r__root|i__cellular_organisms|k__Bacteria|p__Bacteroidetes|c__Sphingobacteriia|o__Sphingobacteriales|f__Saprospiraceae
89404	exact	Glaciecola	r__root|i__cellular_organisms|k__Bacteria|p__Proteobacteria|c__Gammaproteobacteria|o__Alteromonadales|f__Alteromonadaceae|g__Glaciecola
89583	exact	Gluconacetobacter	r__root|i__cellular_organisms|k__Bacteria|p__Proteobacteria|c__Alphaproteobacteria|o__Rhodospirillales|f__Acetobacteraceae|g__Gluconacetobacter
896	exact	Desulfococcus	r__root|i__cellular_organisms|k__Bacteria|p__Proteobacteria|c__Deltaproteobacteria|o__Desulfobacterales|f__Desulfobacteraceae|g__Desulfococcus
897	exact	Desulfococcus multivorans	r__root|i__cellular_organisms|k__Bacteria|p__Proteobacteria|c__Deltaproteobacteria|o__Desulfobacterales|f__Desulfobacteraceae|g__Desulfococcus|s__Desulfococcus_multivorans
90142	exact	Ferroplasmaceae	r__root|i__cellular_organisms|k__Archaea|p__Euryarchaeota|c__Thermoplasmata|o__Thermoplasmatales|f__Ferroplasmaceae
90964	exact	Staphylococcaceae	r__root|i__cellular_organisms|k__Bacteria|p__Firmicutes|c__Bacilli|o__Bacillales|f__Staphylococcaceae
909929	exact	Selenomonadales	r__root|i__cellular_organisms|k__Bacteria|p__Firmicutes|c__Negativicutes|o__Selenomonadales
909930	exact	Acidaminococcaceae	r__root|i__cellular_organisms|k__Bacteria|p__Firmicutes|c__Negativicutes|o__Selenomonadales|f__Acidaminococcaceae
909932	exact	Negativicutes	r__root|i__cellular_organisms|k__Bacteria|p__Firmicutes|c__Negativicutes
91061	exact	Bacilli	r__root|i__cellular_organisms|k__Bacteria|p__Firmicutes|c__Bacilli
911	exact	Nitrobacter	r__root|i__cellular_organisms|k__Bacteria|p__Proteobacteria|c__Alphaproteobacteria|o__Rhizobiales|f__Bradyrhizobiaceae|g__Nitrobacter
911045	exact	Pseudovibrio sp. FO-BEG1	r__root|i__cellular_organisms|k__Bacteria|p__Proteobacteria|c__Alphaproteobacteria|o__Rhodobacterales|f__Rhodobacteraceae|g__Pseudovibrio|s__Pseudovibrio_sp._FO-BEG1
912	exact	Nitrobacter hamburgensis	r__root|i__cellular_organisms|k__Bacteria|p__Proteobacteria|c__Alphaproteobacteria|o__Rhizobiales|f__Bradyrhizobiaceae|g__Nitrobacter|s__Nitrobacter_hamburgensis
913	exact	Nitrobacter winogradskyi	r__root|i__cellular_organisms|k__Bacteria|p__Proteobacteria|c__Alphaproteobacteria|o__Rhizobiales|f__Bradyrhizobiaceae|g__Nitrobacter|s__Nitrobacter_winogradskyi
91347	exact	Enterobacteriales	r__root|i__cellular_organisms|k__Bacteria|p__Proteobacteria|c__Gammaproteobacteria|o__Enterobacteriales
914	exact	Nitrosomonas	r__root|i__cellular_organisms|k__Bacteria|p__Proteobacteria|c__Betaproteobacteria|o__Nitrosomonadales|f__Nitrosomonadaceae|g__Nitrosomonas
915	exact	Nitrosomonas europaea	r__root|i__cellular_organisms|k__Bacteria|p__Proteobacteria|c__Betaproteobacteria|o__Nitrosomonadales|f__Nitrosomonadaceae|g__Nitrosomonas|s__Nitrosomonas_europaea
916	exact	Nitrosomonas eutropha	r__root|i__cellular_organisms|k__Bacteria|p__Proteobacteria|c__Betaproteobacteria|o__Nitrosomonadales|f__Nitrosomonadaceae|g__Nitrosomonas|s__Nitrosomonas_eutropha
919	exact	Thiobacillus	r__root|i__cellular_organisms|k__Bacteria|p__Proteobacteria|c__Betaproteobacteria|o__Hydrogenophilales|f__Hydrogenophilaceae|g__Thiobacillus
921	exact	Starkeya novella	r__root|i__cellular_organisms|k__Bacteria|p__Proteobacteria|c__Alphaproteobacteria|o__Rhizobiales|f__Xanthobacteraceae|g__Starkeya|s__Starkeya_novella
9219	exact	Piciformes	r__root|i__cellular_organisms|k__Eukaryota|i__Metazoa|p__Chordata|c__Aves|o__Piciformes
9220	exact	Picidae	r__root|i__cellular_organisms|k__Eukaryota|i__Metazoa|p__Chordata|c__Aves|o__Piciformes|f__Picidae
92714	exact	Waddliaceae	r__root|i__cellular_organisms|k__Bacteria|p__Chlamydiae|c__Chlamydiia|o__Chlamydiales|f__Waddliaceae
930166	exact	Pseudomonas brassicacearum	r__root|i__cellular_organisms|k__Bacteria|p__Proteobacteria|c__Gammaproteobacteria|o__Pseudomonadales|f__Pseudomonadaceae|g__Pseudomonas|s__Pseudomonas_brassicacearum
933	exact	Thiomicrospira	r__root|i__cellular_organisms|k__Bacteria|p__Proteobacteria|c__Gammaproteobacteria|o__Thiotrichales|f__Piscirickettsiaceae|g__Thiomicrospira
936456	exact	Desulfurispirillum indicum	r__root|i__cellular_organisms|k__Bacteria|p__Chrysiogenetes|c__Chrysiogenetes|o__Chrysiogenales|f__Chrysiogenaceae|g__Desulfurispirillum|s__Desulfurispirillum_indicum
939	exact	Hydrogenobacter	r__root|i__cellular_organisms|k__Bacteria|p__Aquificae|c__Aquificae|o__Aquificales|f__Aquificaceae|g__Hydrogenobacter
9397	exact	Chiroptera	r__root|i__cellular_organisms|k__Eukaryota|i__Metazoa|p__Chordata|c__Mammalia|o__Chiroptera
940	exact	Hydrogenobacter thermophilus	r__root|i__cellular_organisms|k__Bacteria|p__Aquificae|c__Aquificae|o__Aquificales|f__Aquificaceae|g__Hydrogenobacter|s__Hydrogenobacter_thermophilus
940557	exact	Granulicella	r__root|i__cellular_organisms|k__Bacteria|p__Acidobacteria|c__Acidobacteriia|o__Acidobacteriales|f__Acidobacteriaceae|g__Granulicella
940614	exact	Granulicella mallensis	r__root|i__cellular_organisms|k__Bacteria|p__Acidobacteria|c__Acidobacteriia|o__Acidobacteriales|f__Acidobacteriaceae|g__Granulicella|s__Granulicella_mallensis
940615	exact	Granulicella tundricola	r__root|i__cellular_organisms|k__Bacteria|p__Acidobacteria|c__Acidobacteriia|o__Acidobacteriales|f__Acidobacteriaceae|g__Granulicella|s__Granulicella_tundricola
94122	exact	Shewanella sp. ANA-3	r__root|i__cellular_organisms|k__Bacteria|p__Proteobacteria|c__Gammaproteobacteria|o__Alteromonadales|f__Shewanellaceae|g__Shewanella|s__Shewanella_sp._ANA-3
942	exact	Anaplasmataceae	r__root|i__cellular_organisms|k__Bacteria|p__Proteobacteria|c__Alphaproteobacteria|o__Rickettsiales|f__Anaplasmataceae
94254	exact	Dyadobacter fermentans	r__root|i__cellular_organisms|k__Bacteria|p__Bacteroidetes|c__Cytophagia|o__Cytophagales|f__Cytophagaceae|g__Dyadobacter|s__Dyadobacter_fermentans
943	exact	Ehrlichia	r__root|i__cellular_organisms|k__Bacteria|p__Proteobacteria|c__Alphaproteobacteria|o__Rickettsiales|f__Anaplasmataceae|g__Ehrlichia
944	exact	Ehrlichia canis	r__root|i__cellular_organisms|k__Bacteria|p__Proteobacteria|c__Alphaproteobacteria|o__Rickettsiales|f__Anaplasmataceae|g__Ehrlichia|s__Ehrlichia_canis
9443	exact	Primates	r__root|i__cellular_organisms|k__Eukaryota|i__Metazoa|p__Chordata|c__Mammalia|o__Primates
944547	exact	Arcobacter sp. L	r__root|i__cellular_organisms|k__Bacteria|p__Proteobacteria|c__Epsilonproteobacteria|o__Campylobacterales|f__Campylobacteraceae|g__Arcobacter|s__Arcobacter_sp._L
945	exact	Ehrlichia chaffeensis	r__root|i__cellular_organisms|k__Bacteria|p__Proteobacteria|c__Alphaproteobacteria|o__Rickettsiales|f__Anaplasmataceae|g__Ehrlichia|s__Ehrlichia_chaffeensis
94695	exact	Methanosarcinales	r__root|i__cellular_organisms|k__Archaea|p__Euryarchaeota|c__Methanomicrobia|o__Methanosarcinales
948	exact	Anaplasma phagocytophilum	r__root|i__cellular_organisms|k__Bacteria|p__Proteobacteria|c__Alphaproteobacteria|o__Rickettsiales|f__Anaplasmataceae|g__Anaplasma|s__Anaplasma_phagocytophilum
9481	exact	Callithrix	r__root|i__cellular_organisms|k__Eukaryota|i__Metazoa|p__Chordata|c__Mammalia|o__Primates|f__Cebidae|g__Callithrix
9483	exact	Callithrix jacchus	r__root|i__cellular_organisms|k__Eukaryota|i__Metazoa|p__Chordata|c__Mammalia|o__Primates|f__Cebidae|g__Callithrix|s__Callithrix_jacchus
9498	exact	Cebidae	r__root|i__cellular_organisms|k__Eukaryota|i__Metazoa|p__Chordata|c__Mammalia|o__Primates|f__Cebidae
9520	exact	Saimiri	r__root|i__cellular_organisms|k__Eukaryota|i__Metazoa|p__Chordata|c__Mammalia|o__Primates|f__Cebidae|g__Saimiri
9527	exact	Cercopithecidae	r__root|i__cellular_organisms|k__Eukaryota|i__Metazoa|p__Chordata|c__Mammalia|o__Primates|f__Cercopithecidae
953	exact	Wolbachia	r__root|i__cellular_organisms|k__Bacteria|p__Proteobacteria|c__Alphaproteobacteria|o__Rickettsiales|f__Anaplasmataceae|g__Wolbachia
9539	exact	Macaca	r__root|i__cellular_organisms|k__Eukaryota|i__Metazoa|p__Chordata|c__Mammalia|o__Primates|f__Cercopithecidae|g__Macaca
9541	exact	Macaca fascicularis	r__root|i__cellular_organisms|k__Eukaryota|i__Metazoa|p__Chordata|c__Mammalia|o__Primates|f__Cercopithecidae|g__Macaca|s__Macaca_fascicularis
9544	exact	Macaca mulatta	r__root|i__cellular_organisms|k__Eukaryota|i__Metazoa|p__Chordata|c__Mammalia|o__Primates|f__Cercopithecidae|g__Macaca|s__Macaca_mulatta
95486	exact	Burkholderia cenocepacia	r__root|i__cellular_organisms|k__Bacteria|p__Proteobacteria|c__Betaproteobacteria|o__Burkholderiales|f__Burkholderiaceae|g__Burkholderia|s__Burkholderia_cenocepacia
9554	exact	Papio	r__root|i__cellular_organisms|k__Eukaryota|i__Metazoa|p__Chordata|c__Mammalia|o__Primates|f__Cercopithecidae|g__Papio
9555	exact	Papio anubis	r__root|i__cellular_organisms|k__Eukaryota|i__Metazoa|p__Chordata|c__Mammalia|o__Primates|f__Cercopithecidae|g__Papio|s__Papio_anubis
958	exact	Bdellovibrio	r__root|i__cellular_organisms|k__Bacteria|p__Proteobacteria|c__Deltaproteobacteria|o__Bdellovibrionales|f__Bdellovibrionaceae|g__Bdellovibrio
959	exact	Bdellovibrio bacteriovorus	r__root|i__cellular_organisms|k__Bacteria|p__Proteobacteria|c__Deltaproteobacteria|o__Bdellovibrionales|f__Bdellovibrionaceae|g__Bdellovibrio|s__Bdellovibrio_bacteriovorus
9592	exact	Gorilla	r__root|i__cellular_organisms|k__Eukaryota|i__Metazoa|p__Chordata|c__Mammalia|o__Primates|f__Hominidae|g__Gorilla
9593	exact	Gorilla gorilla	r__root|i__cellular_organisms|k__Eukaryota|i__Metazoa|p__Chordata|c__Mammalia|o__Primates|f__Hominidae|g__Gorilla|s__Gorilla_gorilla
9596	exact	Pan	r__root|i__cellular_organisms|k__Eukaryota|i__Metazoa|p__Chordata|c__Mammalia|o__Primates|f__Hominidae|g__Pan
9598	exact	Pan troglodytes	r__root|i__cellular_organisms|k__Eukaryota|i__Metazoa|p__Chordata|c__Mammalia|o__Primates|f__Hominidae|g__Pan|s__Pan_troglodytes
9599	exact	Pongo	r__root|i__cellular_organisms|k__Eukaryota|i__Metazoa|p__Chordata|c__Mammalia|o__Primates|f__Hominidae|g__Pongo
9601	exact	Pongo abelii	r__root|i__cellular_organisms|k__Eukaryota|i__Metazoa|p__Chordata|c__Mammalia|o__Primates|f__Hominidae|g__Pongo|s__Pongo_abelii
9604	exact	Hominidae	r__root|i__cellular_organisms|k__Eukaryota|i__Metazoa|p__Chordata|c__Mammalia|o__Primates|f__Hominidae
9605	exact	Homo	r__root|i__cellular_organisms|k__Eukaryota|i__Metazoa|p__Chordata|c__Mammalia|o__Primates|f__Hominidae|g__Homo
9606	exact	Homo sapiens	r__root|i__cellular_organisms|k__Eukaryota|i__Metazoa|p__Chordata|c__Mammalia|o__Primates|f__Hominidae|g__Homo|s__Homo_sapiens
9632	exact	Ursidae	r__root|i__cellular_organisms|k__Eukaryota|i__Metazoa|p__Chordata|c__Mammalia|o__Carnivora|f__Ursidae
96345	exact	Flavobacterium psychrophilum	r__root|i__cellular_organisms|k__Bacteria|p__Bacteroidetes|c__Flavobacteriia|o__Flavobacteriales|f__Flavobacteriaceae|g__Flavobacterium|s__Flavobacterium_psychrophilum
9645	exact	Ailuropoda	r__root|i__cellular_organisms|k__Eukaryota|i__Metazoa|p__Chordata|c__Mammalia|o__Carnivora|f__Ursidae|g__Ailuropoda
9646	exact	Ailuropoda melanoleuca	r__root|i__cellular_organisms|k__Eukaryota|i__Metazoa|p__Chordata|c__Mammalia|o__Carnivora|f__Ursidae|g__Ailuropoda|s__Ailuropoda_melanoleuca
97050	exact	Ruegeria	r__root|i__cellular_organisms|k__Bacteria|p__Proteobacteria|c__Alphaproteobacteria|o__Rhodobacterales|f__Rhodobacteraceae|g__Ruegeria
9721	exact	Cetacea	r__root|i__cellular_organisms|k__Eukaryota|i__Metazoa|p__Chordata|c__Mammalia|o__Cetacea
97393	exact	Ferroplasma acidarmanus	r__root|i__cellular_organisms|k__Archaea|p__Euryarchaeota|c__Thermoplasmata|o__Thermoplasmatales|f__Ferroplasmaceae|g__Ferroplasma|s__Ferroplasma_acidarmanus
976	exact	Bacteroidetes	r__root|i__cellular_organisms|k__Bacteria|p__Bacteroidetes
978	exact	Cytophaga	r__root|i__cellular_organisms|k__Bacteria|p__Bacteroidetes|c__Cytophagia|o__Cytophagales|f__Cytophagaceae|g__Cytophaga
979	exact	Cellulophaga lytica	r__root|i__cellular_organisms|k__Bacteria|p__Bacteroidetes|c__Flavobacteriia|o__Flavobacteriales|f__Flavobacteriaceae|g__Cellulophaga|s__Cellulophaga_lytica
9821	exact	Suidae	r__root|i__cellular_organisms|k__Eukaryota|i__Metazoa|p__Chordata|c__Mammalia|f__Suidae
9822	exact	Sus	r__root|i__cellular_organisms|k__Eukaryota|i__Metazoa|p__Chordata|c__Mammalia|f__Suidae|g__Sus
98228	exact	Bacillus sp. OxB-1	r__root|i__cellular_organisms|k__Bacteria|p__Firmicutes|c__Bacilli|o__Bacillales|f__Bacillaceae|g__Bacillus|s__Bacillus_sp._OxB-1
9823	exact	Sus scrofa	r__root|i__cellular_organisms|k__Eukaryota|i__Metazoa|p__Chordata|c__Mammalia|f__Suidae|g__Sus|s__Sus_scrofa
984	exact	Pedobacter heparinus	r__root|i__cellular_organisms|k__Bacteria|p__Bacteroidetes|c__Sphingobacteriia|o__Sphingobacteriales|f__Sphingobacteriaceae|g__Pedobacter|s__Pedobacter_heparinus
985	exact	Cytophaga hutchinsonii	r__root|i__cellular_organisms|k__Bacteria|p__Bacteroidetes|c__Cytophagia|o__Cytophagales|f__Cytophagaceae|g__Cytophaga|s__Cytophaga_hutchinsonii
986	exact	Flavobacterium johnsoniae	r__root|i__cellular_organisms|k__Bacteria|p__Bacteroidetes|c__Flavobacteriia|o__Flavobacteriales|f__Flavobacteriaceae|g__Flavobacterium|s__Flavobacterium_johnsoniae
9895	exact	Bovidae	r__root|i__cellular_organisms|k__Eukaryota|i__Metazoa|p__Chordata|c__Mammalia|f__Bovidae
9903	exact	Bos	r__root|i__cellular_organisms|k__Eukaryota|i__Metazoa|p__Chordata|c__Mammalia|f__Bovidae|g__Bos
991903	exact	Polymorphum	r__root|i__cellular_organisms|k__Bacteria|p__Proteobacteria|c__Alphaproteobacteria|g__Polymorphum
991904	exact	Polymorphum gilvum	r__root|i__cellular_organisms|k__Bacteria|p__Proteobacteria|c__Alphaproteobacteria|g__Polymorphum|s__Polymorphum_gilvum
9989	exact	Rodentia	r__root|i__cellular_organisms|k__Eukaryota|i__Metazoa|p__Chordata|c__Mammalia|o__Rodentia
0	best	Not assigned	r__Not_assigned
1001583	best	Lactobacillus brevis KB290	r__root|i__cellular_organisms|k__Bacteria|p__Firmicutes|c__Bacilli|o__Lactobacillales|f__Lactobacillaceae|g__Lactobacillus|s__Lactobacillus_brevis|ss__Lactobacillus_brevis_KB290
1027292	best	Sporosarcina newyorkensis 2681	r__root|i__cellular_organisms|k__Bacteria|p__Firmicutes|c__Bacilli|o__Bacillales|f__Planococcaceae|g__Sporosarcina|s__Sporosarcina_newyorkensis|ss__Sporosarcina_newyorkensis_2681
103796	best	Pseudomonas syringae pv. actinidiae	r__root|i__cellular_organisms|k__Bacteria|p__Proteobacteria|c__Gammaproteobacteria|o__Pseudomonadales|f__Pseudomonadaceae|g__Pseudomonas|s__Pseudomonas_syringae|ss__Pseudomonas_syringae_group_pathovars_incertae_sedis|ss__Pseudomonas_syringae_pv._actinidiae
1038927	best	Escherichia coli O104:H4	r__root|i__cellular_organisms|k__Bacteria|p__Proteobacteria|c__Gammaproteobacteria|o__Enterobacteriales|f__Enterobacteriaceae|g__Escherichia|s__Escherichia_coli|ss__Escherichia_coli_O104:H4
1042803	best	Escherichia coli O104:H4 str. 01-09591	r__root|i__cellular_organisms|k__Bacteria|p__Proteobacteria|c__Gammaproteobacteria|o__Enterobacteriales|f__Enterobacteriaceae|g__Escherichia|s__Escherichia_coli|ss__Escherichia_coli_O104:H4|ss__Escherichia_coli_O104:H4_str._01-09591
1043003	best	Aureobasidium melanogenum CBS 110374	r__root|i__cellular_organisms|k__Eukaryota|i__Fungi|p__Ascomycota|c__Dothideomycetes|o__Dothideales|f__Aureobasidiaceae|g__Aureobasidium|s__Aureobasidium_melanogenum|ss__Aureobasidium_melanogenum_CBS_110374
1045856	best	Enterobacter cloacae EcWSU1	r__root|i__cellular_organisms|k__Bacteria|p__Proteobacteria|c__Gammaproteobacteria|o__Enterobacteriales|f__Enterobacteriaceae|g__Enterobacter|s__Enterobacter_cloacae|ss__Enterobacter_cloacae_EcWSU1
1112260	best	Chlamydia psittaci 02DC24	r__root|i__cellular_organisms|k__Bacteria|p__Chlamydiae|c__Chlamydiia|o__Chlamydiales|f__Chlamydiaceae|g__Chlamydia|s__Chlamydia_psittaci|ss__Chlamydia_psittaci_02DC24
1115512	best	Escherichia hermannii NBRC 105704	r__root|i__cellular_organisms|k__Bacteria|p__Proteobacteria|c__Gammaproteobacteria|o__Enterobacteriales|f__Enterobacteriaceae|g__Escherichia|s__Escherichia_hermannii|ss__Escherichia_hermannii_NBRC_105704
1116003	best	Escherichia coli 174900	r__root|i__cellular_organisms|k__Bacteria|p__Proteobacteria|c__Gammaproteobacteria|o__Enterobacteriales|f__Enterobacteriaceae|g__Escherichia|s__Escherichia_coli|ss__Escherichia_coli_174900
1116121	best	Escherichia coli 2722950	r__root|i__cellular_organisms|k__Bacteria|p__Proteobacteria|c__Gammaproteobacteria|o__Enterobacteriales|f__Enterobacteriaceae|g__Escherichia|s__Escherichia_coli|ss__Escherichia_coli_2722950
1116124	best	Escherichia coli 2845350	r__root|i__cellular_organisms|k__Bacteria|p__Proteobacteria|c__Gammaproteobacteria|o__Enterobacteriales|f__Enterobacteriaceae|g__Escherichia|s__Escherichia_coli|ss__Escherichia_coli_2845350
1116167	best	Escherichia coli P0304777.5	r__root|i__cellular_organisms|k__Bacteria|p__Proteobacteria|c__Gammaproteobacteria|o__Enterobacteriales|f__Enterobacteriaceae|g__Escherichia|s__Escherichia_coli|ss__Escherichia_coli_P0304777.5
1121405	best	Desulfococcus multivorans DSM 2059	r__root|i__cellular_organisms|k__Bacteria|p__Proteobacteria|c__Deltaproteobacteria|o__Desulfobacterales|f__Desulfobacteraceae|g__Desulfococcus|s__Desulfococcus_multivorans|ss__Desulfococcus_multivorans_DSM_2059
1131731	best	Bacillus azotoformans LMG 9581	r__root|i__cellular_organisms|k__Bacteria|p__Firmicutes|c__Bacilli|o__Bacillales|f__Bacillaceae|g__Bacillus|s__Bacillus_azotoformans|ss__Bacillus_azotoformans_LMG_9581
1147786	best	Pseudomonas mandelii JR-1	r__root|i__cellular_organisms|k__Bacteria|p__Proteobacteria|c__Gammaproteobacteria|o__Pseudomonadales|f__Pseudomonadaceae|g__Pseudomonas|s__Pseudomonas_mandelii|ss__Pseudomonas_mandelii_JR-1
1166018	best	Fibrella aestuarina BUZ 2	r__root|i__cellular_organisms|k__Bacteria|p__Bacteroidetes|c__Cytophagia|o__Cytophagales|f__Cytophagaceae|g__Fibrella|s__Fibrella_aestuarina|ss__Fibrella_aestuarina_BUZ_2
1182702	best	Escherichia coli KTE103	r__root|i__cellular_organisms|k__Bacteria|p__Proteobacteria|c__Gammaproteobacteria|o__Enterobacteriales|f__Enterobacteriaceae|g__Escherichia|s__Escherichia_coli|ss__Escherichia_coli_KTE103
119	best	Rubinisphaera brasiliensis	r__root|i__cellular_organisms|k__Bacteria|p__Planctomycetes|c__Planctomycetia|o__Planctomycetales|f__Planctomycetaceae|g__Planctomyces|s__Planctomyces_brasiliensis
1198114	best	Granulicella tundricola MP5ACTX9	r__root|i__cellular_organisms|k__Bacteria|p__Acidobacteria|c__Acidobacteriia|o__Acidobacteriales|f__Acidobacteriaceae|g__Granulicella|s__Granulicella_tundricola|ss__Granulicella_tundricola_MP5ACTX9
120	best	Planctopirus limnophila	r__root|i__cellular_organisms|k__Bacteria|p__Planctomycetes|c__Planctomycetia|o__Planctomycetales|f__Planctomycetaceae|g__Planctomyces|s__Planctomyces_limnophilus
1200352	best	Corynebacterium terpenotabidum Y-11	r__root|i__cellular_organisms|k__Bacteria|p__Actinobacteria|c__Actinobacteria|o__Actinomycetales|f__Corynebacteriaceae|g__Corynebacterium|s__Corynebacterium_terpenotabidum|ss__Corynebacterium_terpenotabidum_Y-11
1205750	best	Pseudomonas fluorescens BRIP34879	r__root|i__cellular_organisms|k__Bacteria|p__Proteobacteria|c__Gammaproteobacteria|o__Pseudomonadales|f__Pseudomonadaceae|g__Pseudomonas|s__Pseudomonas_fluorescens|ss__Pseudomonas_fluorescens_BRIP34879
1215914	best	Lactobacillus casei W56	r__root|i__cellular_organisms|k__Bacteria|p__Firmicutes|c__Bacilli|o__Lactobacillales|f__Lactobacillaceae|g__Lactobacillus|s__Lactobacillus_casei|ss__Lactobacillus_casei_W56
1219013	best	Rhodococcus equi NBRC 101255 = C 7	r__root|i__cellular_organisms|k__Bacteria|p__Actinobacteria|c__Actinobacteria|o__Actinomycetales|f__Nocardiaceae|g__Rhodococcus|s__Rhodococcus_equi|ss__Rhodococcus_equi_NBRC_101255_=_C_7
1224163	best	Corynebacterium maris DSM 45190	r__root|i__cellular_organisms|k__Bacteria|p__Actinobacteria|c__Actinobacteria|o__Actinomycetales|f__Corynebacteriaceae|g__Corynebacterium|s__Corynebacterium_maris|ss__Corynebacterium_maris_DSM_45190
1227271	best	Porphyromonas gingivalis F0570	r__root|i__cellular_organisms|k__Bacteria|p__Bacteroidetes|c__Bacteroidia|o__Bacteroidales|f__Porphyromonadaceae|g__Porphyromonas|s__Porphyromonas_gingivalis|ss__Porphyromonas_gingivalis_F0570
1230340	best	Listeria monocytogenes serotype 4b str. LL195	r__root|i__cellular_organisms|k__Bacteria|p__Firmicutes|c__Bacilli|o__Bacillales|f__Listeriaceae|g__Listeria|s__Listeria_monocytogenes|ss__Listeria_monocytogenes_serotype_4b_str._LL195
1230341	best	Salimicrobium jeotgali	r__root|i__cellular_organisms|k__Bacteria|p__Firmicutes|c__Bacilli|o__Bacillales|f__Bacillaceae|g__Salimicrobium|s__Salimicrobium_sp._MJ3
1306952	best	Pediococcus acidilactici D3	r__root|i__cellular_organisms|k__Bacteria|p__Firmicutes|c__Bacilli|o__Lactobacillales|f__Lactobacillaceae|g__Pediococcus|s__Pediococcus_acidilactici|ss__Pediococcus_acidilactici_D3
1307437	best	Pseudoalteromonas agarivorans S816	r__root|i__cellular_organisms|k__Bacteria|p__Proteobacteria|c__Gammaproteobacteria|o__Alteromonadales|f__Pseudoalteromonadaceae|g__Pseudoalteromonas|s__Pseudoalteromonas_agarivorans|ss__Pseudoalteromonas_agarivorans_S816
1325331	best	Moorella thermoacetica Y72	r__root|i__cellular_organisms|k__Bacteria|p__Firmicutes|c__Clostridia|o__Thermoanaerobacterales|f__Thermoanaerobacteraceae|g__Moorella|s__Moorella_thermoacetica|ss__Moorella_thermoacetica_Y72
1353536	best	Shewanella decolorationis S12	r__root|i__cellular_organisms|k__Bacteria|p__Proteobacteria|c__Gammaproteobacteria|o__Alteromonadales|f__Shewanellaceae|g__Shewanella|s__Shewanella_decolorationis|ss__Shewanella_decolorationis_S12
139	best	Borrelia burgdorferi	r__root|i__cellular_organisms|k__Bacteria|p__Spirochaetes|c__Spirochaetia|o__Spirochaetales|f__Spirochaetaceae|g__Borrelia|s__Borrelia_burgdorferi
1403934	best	Leuconostoc sp. DORA_2	r__root|i__cellular_organisms|k__Bacteria|p__Firmicutes|c__Bacilli|o__Lactobacillales|f__Leuconostocaceae|g__Leuconostoc|s__Leuconostoc_sp._DORA_2
1409716	best	Staphylococcus aureus FVRH6132	r__root|i__cellular_organisms|k__Bacteria|p__Firmicutes|c__Bacilli|o__Bacillales|f__Staphylococcaceae|g__Staphylococcus|s__Staphylococcus_aureus|ss__Staphylococcus_aureus_FVRH6132
1420915	best	Pseudogymnoascus sp. VKM F-4520 (FW-2644)	r__root|i__cellular_organisms|k__Eukaryota|i__Fungi|p__Ascomycota|c__Leotiomycetes|f__Pseudeurotiaceae|g__Pseudogymnoascus|s__Pseudogymnoascus_pannorum|ss__Pseudogymnoascus_pannorum_VKM_F-4520_(FW-2644)
1432555	best	Escherichia coli ISC7	r__root|i__cellular_organisms|k__Bacteria|p__Proteobacteria|c__Gammaproteobacteria|o__Enterobacteriales|f__Enterobacteriaceae|g__Escherichia|s__Escherichia_coli|ss__Escherichia_coli_ISC7
1432556	best	Enterobacter cloacae ISC8	r__root|i__cellular_organisms|k__Bacteria|p__Proteobacteria|c__Gammaproteobacteria|o__Enterobacteriales|f__Enterobacteriaceae|g__Enterobacter|s__Enterobacter_cloacae|ss__Enterobacter_cloacae_ISC8
1432557	best	Escherichia coli ISC11	r__root|i__cellular_organisms|k__Bacteria|p__Proteobacteria|c__Gammaproteobacteria|o__Enterobacteriales|f__Enterobacteriaceae|g__Escherichia|s__Escherichia_coli|ss__Escherichia_coli_ISC11
1432559	best	Escherichia coli ISC41	r__root|i__cellular_organisms|k__Bacteria|p__Proteobacteria|c__Gammaproteobacteria|o__Enterobacteriales|f__Enterobacteriaceae|g__Escherichia|s__Escherichia_coli|ss__Escherichia_coli_ISC41
1436723	best	Mycobacterium gastri 'Wayne'	r__root|i__cellular_organisms|k__Bacteria|p__Actinobacteria|c__Actinobacteria|o__Actinomycetales|f__Mycobacteriaceae|g__Mycobacterium|s__Mycobacterium_gastri|ss__Mycobacterium_gastri_'Wayne'
1444083	best	Escherichia coli 3-073-06_S1_C2	r__root|i__cellular_organisms|k__Bacteria|p__Proteobacteria|c__Gammaproteobacteria|o__Enterobacteriales|f__Enterobacteriaceae|g__Escherichia|s__Escherichia_coli|ss__Escherichia_coli_3-073-06_S1_C2
145259	best	Leptospira biflexa serovar Patoc	r__root|i__cellular_organisms|k__Bacteria|p__Spirochaetes|c__Spirochaetia|o__Spirochaetales|f__Leptospiraceae|g__Leptospira|s__Leptospira_biflexa|ss__Leptospira_biflexa_serovar_Patoc
1456186	best	uncultured marine thaumarchaeote KM3_53_F08	r__root|i__cellular_organisms|k__Archaea|p__Thaumarchaeota|s__uncultured_marine_thaumarchaeote_KM3_53_F08
1458257	best	Bordetella bronchiseptica A1-7	r__root|i__cellular_organisms|k__Bacteria|p__Proteobacteria|c__Betaproteobacteria|o__Burkholderiales|f__Alcaligenaceae|g__Bordetella|s__Bordetella_bronchiseptica|ss__Bordetella_bronchiseptica_A1-7
1458264	best	Bordetella bronchiseptica 980-2	r__root|i__cellular_organisms|k__Bacteria|p__Proteobacteria|c__Betaproteobacteria|o__Burkholderiales|f__Alcaligenaceae|g__Bordetella|s__Bordetella_bronchiseptica|ss__Bordetella_bronchiseptica_980-2
1458265	best	Bordetella bronchiseptica E010	r__root|i__cellular_organisms|k__Bacteria|p__Proteobacteria|c__Betaproteobacteria|o__Burkholderiales|f__Alcaligenaceae|g__Bordetella|s__Bordetella_bronchiseptica|ss__Bordetella_bronchiseptica_E010
148447	best	Burkholderia phymatum	r__root|i__cellular_organisms|k__Bacteria|p__Proteobacteria|c__Betaproteobacteria|o__Burkholderiales|f__Burkholderiaceae|g__Burkholderia|s__Burkholderia_phymatum
151895	best	Pseudopedobacter saltans	r__root|i__cellular_organisms|k__Bacteria|p__Bacteroidetes|c__Sphingobacteriia|o__Sphingobacteriales|f__Sphingobacteriaceae|g__Pedobacter|s__Pedobacter_saltans
1547597	best	Sanguibacteroides justesenii	r__root|i__cellular_organisms|k__Bacteria|p__Bacteroidetes|c__Bacteroidia|o__Bacteroidales|f__Porphyromonadaceae|s__Porphyromonadaceae_bacterium_OUH_334697
155864	best	Escherichia coli O157:H7 str. EDL933	r__root|i__cellular_organisms|k__Bacteria|p__Proteobacteria|c__Gammaproteobacteria|o__Enterobacteriales|f__Enterobacteriaceae|g__Escherichia|s__Escherichia_coli|ss__Escherichia_coli_O157:H7|ss__Escherichia_coli_O157:H7_str._EDL933
155919	best	Xylella fastidiosa Dixon	r__root|i__cellular_organisms|k__Bacteria|p__Proteobacteria|c__Gammaproteobacteria|o__Xanthomonadales|f__Xanthomonadaceae|g__Xylella|s__Xylella_fastidiosa|ss__Xylella_fastidiosa_Dixon
160492	best	Xylella fastidiosa 9a5c	r__root|i__cellular_organisms|k__Bacteria|p__Proteobacteria|c__Gammaproteobacteria|o__Xanthomonadales|f__Xanthomonadaceae|g__Xylella|s__Xylella_fastidiosa|ss__Xylella_fastidiosa_9a5c
167879	best	Colwellia psychrerythraea 34H	r__root|i__cellular_organisms|k__Bacteria|p__Proteobacteria|c__Gammaproteobacteria|o__Alteromonadales|f__Colwelliaceae|g__Colwellia|s__Colwellia_psychrerythraea|ss__Colwellia_psychrerythraea_34H
177439	best	Desulfotalea psychrophila LSv54	r__root|i__cellular_organisms|k__Bacteria|p__Proteobacteria|c__Deltaproteobacteria|o__Desulfobacterales|f__Desulfobulbaceae|g__Desulfotalea|s__Desulfotalea_psychrophila|ss__Desulfotalea_psychrophila_LSv54
188937	best	Methanosarcina acetivorans C2A	r__root|i__cellular_organisms|k__Archaea|p__Euryarchaeota|c__Methanomicrobia|o__Methanosarcinales|f__Methanosarcinaceae|g__Methanosarcina|s__Methanosarcina_acetivorans|ss__Methanosarcina_acetivorans_C2A
199310	best	Escherichia coli CFT073	r__root|i__cellular_organisms|k__Bacteria|p__Proteobacteria|c__Gammaproteobacteria|o__Enterobacteriales|f__Enterobacteriaceae|g__Escherichia|s__Escherichia_coli|ss__Escherichia_coli_CFT073
203124	best	Trichodesmium erythraeum IMS101	r__root|i__cellular_organisms|k__Bacteria|p__Cyanobacteria|o__Oscillatoriales|g__Trichodesmium|s__Trichodesmium_erythraeum|ss__Trichodesmium_erythraeum_IMS101
204669	best	Candidatus Koribacter versatilis Ellin345	r__root|i__cellular_organisms|k__Bacteria|p__Acidobacteria|c__Acidobacteriia|o__Acidobacteriales|f__Acidobacteriaceae|g__Candidatus_Koribacter|s__Candidatus_Koribacter_versatilis|ss__Candidatus_Koribacter_versatilis_Ellin345
213423	best	Pelobacteraceae	r__root|i__cellular_organisms|k__Bacteria|p__Proteobacteria|c__Deltaproteobacteria|o__Desulfuromonadales|f__Pelobacteraceae
215591	best	Treponema caldarium	r__root|i__cellular_organisms|k__Bacteria|p__Spirochaetes|c__Spirochaetia|o__Spirochaetales|f__Spirochaetaceae|g__Treponema|s__Treponema_caldaria
220664	best	Pseudomonas protegens Pf-5	r__root|i__cellular_organisms|k__Bacteria|p__Proteobacteria|c__Gammaproteobacteria|o__Pseudomonadales|f__Pseudomonadaceae|g__Pseudomonas|s__Pseudomonas_protegens|ss__Pseudomonas_protegens_Pf-5
225849	best	Shewanella piezotolerans WP3	r__root|i__cellular_organisms|k__Bacteria|p__Proteobacteria|c__Gammaproteobacteria|o__Alteromonadales|f__Shewanellaceae|g__Shewanella|s__Shewanella_piezotolerans|ss__Shewanella_piezotolerans_WP3
228908	best	Nanoarchaeum equitans Kin4-M	r__root|i__cellular_organisms|k__Archaea|p__Nanoarchaeota|g__Nanoarchaeum|s__Nanoarchaeum_equitans|ss__Nanoarchaeum_equitans_Kin4-M
234267	best	Candidatus Solibacter usitatus Ellin6076	r__root|i__cellular_organisms|k__Bacteria|p__Acidobacteria|c__Solibacteres|o__Solibacterales|f__Solibacteraceae|g__Candidatus_Solibacter|s__Candidatus_Solibacter_usitatus|ss__Candidatus_Solibacter_usitatus_Ellin6076
234826	best	Anaplasma marginale str. St. Maries	r__root|i__cellular_organisms|k__Bacteria|p__Proteobacteria|c__Alphaproteobacteria|o__Rickettsiales|f__Anaplasmataceae|g__Anaplasma|s__Anaplasma_marginale|ss__Anaplasma_marginale_str._St._Maries
235279	best	Helicobacter hepaticus ATCC 51449	r__root|i__cellular_organisms|k__Bacteria|p__Proteobacteria|c__Epsilonproteobacteria|o__Campylobacterales|f__Helicobacteraceae|g__Helicobacter|s__Helicobacter_hepaticus|ss__Helicobacter_hepaticus_ATCC_51449
240292	best	Anabaena variabilis ATCC 29413	r__root|i__cellular_organisms|k__Bacteria|p__Cyanobacteria|o__Nostocales|f__Nostocaceae|g__Anabaena|s__Anabaena_variabilis|ss__Anabaena_variabilis_ATCC_29413
246197	best	Myxococcus xanthus DK 1622	r__root|i__cellular_organisms|k__Bacteria|p__Proteobacteria|c__Deltaproteobacteria|o__Myxococcales|f__Myxococcaceae|g__Myxococcus|s__Myxococcus_xanthus|ss__Myxococcus_xanthus_DK_1622
254787	best	Arthrobacter gangotriensis	r__root|i__cellular_organisms|k__Bacteria|p__Actinobacteria|c__Actinobacteria|o__Actinomycetales|f__Micrococcaceae|g__Arthrobacter|s__Arthrobacter_gangotriensis
256701	best	Arthrobacter arilaitensis	r__root|i__cellular_organisms|k__Bacteria|p__Actinobacteria|c__Actinobacteria|o__Actinomycetales|f__Micrococcaceae|g__Arthrobacter|s__Arthrobacter_arilaitensis
264449	best	Pseudomonas syringae group pathovars incertae sedis	r__root|i__cellular_organisms|k__Bacteria|p__Proteobacteria|c__Gammaproteobacteria|o__Pseudomonadales|f__Pseudomonadaceae|g__Pseudomonas|s__Pseudomonas_syringae|ss__Pseudomonas_syringae_group_pathovars_incertae_sedis
265072	best	Methylobacillus flagellatus KT	r__root|i__cellular_organisms|k__Bacteria|p__Proteobacteria|c__Betaproteobacteria|o__Methylophilales|f__Methylophilaceae|g__Methylobacillus|s__Methylobacillus_flagellatus|ss__Methylobacillus_flagellatus_KT
266117	best	Rubrobacter xylanophilus DSM 9941	r__root|i__cellular_organisms|k__Bacteria|p__Actinobacteria|c__Actinobacteria|o__Rubrobacterales|f__Rubrobacteraceae|g__Rubrobacter|s__Rubrobacter_xylanophilus|ss__Rubrobacter_xylanophilus_DSM_9941
266264	best	Cupriavidus metallidurans CH34	r__root|i__cellular_organisms|k__Bacteria|p__Proteobacteria|c__Betaproteobacteria|o__Burkholderiales|f__Burkholderiaceae|g__Cupriavidus|s__Cupriavidus_metallidurans|ss__Cupriavidus_metallidurans_CH34
266265	best	Burkholderia xenovorans LB400	r__root|i__cellular_organisms|k__Bacteria|p__Proteobacteria|c__Betaproteobacteria|o__Burkholderiales|f__Burkholderiaceae|g__Burkholderia|s__Burkholderia_xenovorans|ss__Burkholderia_xenovorans_LB400
266940	best	Kineococcus radiotolerans SRS30216 = ATCC BAA-149	r__root|i__cellular_organisms|k__Bacteria|p__Actinobacteria|c__Actinobacteria|o__Actinomycetales|f__Kineosporiaceae|g__Kineococcus|s__Kineococcus_radiotolerans|ss__Kineococcus_radiotolerans_SRS30216_=_ATCC_BAA-149
269797	best	Methanosarcina barkeri str. Fusaro	r__root|i__cellular_organisms|k__Archaea|p__Euryarchaeota|c__Methanomicrobia|o__Methanosarcinales|f__Methanosarcinaceae|g__Methanosarcina|s__Methanosarcina_barkeri|ss__Methanosarcina_barkeri_str._Fusaro
269798	best	Cytophaga hutchinsonii ATCC 33406	r__root|i__cellular_organisms|k__Bacteria|p__Bacteroidetes|c__Cytophagia|o__Cytophagales|f__Cytophagaceae|g__Cytophaga|s__Cytophaga_hutchinsonii|ss__Cytophaga_hutchinsonii_ATCC_33406
272557	best	Aeropyrum pernix K1	r__root|i__cellular_organisms|k__Archaea|p__Crenarchaeota|c__Thermoprotei|o__Desulfurococcales|f__Desulfurococcaceae|g__Aeropyrum|s__Aeropyrum_pernix|ss__Aeropyrum_pernix_K1
272630	best	Methylobacterium extorquens AM1	r__root|i__cellular_organisms|k__Bacteria|p__Proteobacteria|c__Alphaproteobacteria|o__Rhizobiales|f__Methylobacteriaceae|g__Methylobacterium|s__Methylobacterium_extorquens|ss__Methylobacterium_extorquens_AM1
290318	best	Chlorobium phaeovibrioides DSM 265	r__root|i__cellular_organisms|k__Bacteria|p__Chlorobi|c__Chlorobia|o__Chlorobiales|f__Chlorobiaceae|g__Chlorobium|s__Chlorobium_phaeovibrioides|ss__Chlorobium_phaeovibrioides_DSM_265
293826	best	Alkaliphilus metalliredigens QYMF	r__root|i__cellular_organisms|k__Bacteria|p__Firmicutes|c__Clostridia|o__Clostridiales|f__Clostridiaceae|g__Alkaliphilus|s__Alkaliphilus_metalliredigens|ss__Alkaliphilus_metalliredigens_QYMF
29519	best	Borrelia garinii	r__root|i__cellular_organisms|k__Bacteria|p__Spirochaetes|c__Spirochaetia|o__Spirochaetales|f__Spirochaetaceae|g__Borrelia|s__Borrelia_garinii
316056	best	Rhodopseudomonas palustris BisB18	r__root|i__cellular_organisms|k__Bacteria|p__Proteobacteria|c__Alphaproteobacteria|o__Rhizobiales|f__Bradyrhizobiaceae|g__Rhodopseudomonas|s__Rhodopseudomonas_palustris|ss__Rhodopseudomonas_palustris_BisB18
316057	best	Rhodopseudomonas palustris BisB5	r__root|i__cellular_organisms|k__Bacteria|p__Proteobacteria|c__Alphaproteobacteria|o__Rhizobiales|f__Bradyrhizobiaceae|g__Rhodopseudomonas|s__Rhodopseudomonas_palustris|ss__Rhodopseudomonas_palustris_BisB5
316058	best	Rhodopseudomonas palustris HaA2	r__root|i__cellular_organisms|k__Bacteria|p__Proteobacteria|c__Alphaproteobacteria|o__Rhizobiales|f__Bradyrhizobiaceae|g__Rhodopseudomonas|s__Rhodopseudomonas_palustris|ss__Rhodopseudomonas_palustris_HaA2
316275	best	Aliivibrio salmonicida LFI1238	r__root|i__cellular_organisms|k__Bacteria|p__Proteobacteria|c__Gammaproteobacteria|o__Vibrionales|f__Vibrionaceae|g__Aliivibrio|s__Aliivibrio_salmonicida|ss__Aliivibrio_salmonicida_LFI1238
318	best	Pseudomonas savastanoi pv. glycinea	r__root|i__cellular_organisms|k__Bacteria|p__Proteobacteria|c__Gammaproteobacteria|o__Pseudomonadales|f__Pseudomonadaceae|g__Pseudomonas|s__Pseudomonas_savastanoi|ss__Pseudomonas_syringae_pv._glycinea
318161	best	Shewanella denitrificans OS217	r__root|i__cellular_organisms|k__Bacteria|p__Proteobacteria|c__Gammaproteobacteria|o__Alteromonadales|f__Shewanellaceae|g__Shewanella|s__Shewanella_denitrificans|ss__Shewanella_denitrificans_OS217
318167	best	Shewanella frigidimarina NCIMB 400	r__root|i__cellular_organisms|k__Bacteria|p__Proteobacteria|c__Gammaproteobacteria|o__Alteromonadales|f__Shewanellaceae|g__Shewanella|s__Shewanella_frigidimarina|ss__Shewanella_frigidimarina_NCIMB_400
320372	best	Burkholderia pseudomallei 1710b	r__root|i__cellular_organisms|k__Bacteria|p__Proteobacteria|c__Betaproteobacteria|o__Burkholderiales|f__Burkholderiaceae|g__Burkholderia|s__Burkholderia_pseudomallei|ss__Burkholderia_pseudomallei_1710b
323098	best	Nitrobacter winogradskyi Nb-255	r__root|i__cellular_organisms|k__Bacteria|p__Proteobacteria|c__Alphaproteobacteria|o__Rhizobiales|f__Bradyrhizobiaceae|g__Nitrobacter|s__Nitrobacter_winogradskyi|ss__Nitrobacter_winogradskyi_Nb-255
323259	best	Methanospirillum hungatei JF-1	r__root|i__cellular_organisms|k__Archaea|p__Euryarchaeota|c__Methanomicrobia|o__Methanomicrobiales|f__Methanospirillaceae|g__Methanospirillum|s__Methanospirillum_hungatei|ss__Methanospirillum_hungatei_JF-1
326297	best	Shewanella amazonensis SB2B	r__root|i__cellular_organisms|k__Bacteria|p__Proteobacteria|c__Gammaproteobacteria|o__Alteromonadales|f__Shewanellaceae|g__Shewanella|s__Shewanella_amazonensis|ss__Shewanella_amazonensis_SB2B
326424	best	Frankia alni ACN14a	r__root|i__cellular_organisms|k__Bacteria|p__Actinobacteria|c__Actinobacteria|o__Actinomycetales|f__Frankiaceae|g__Frankia|s__Frankia_alni|ss__Frankia_alni_ACN14a
329726	best	Acaryochloris marina MBIC11017	r__root|i__cellular_organisms|k__Bacteria|p__Cyanobacteria|o__Chroococcales|g__Acaryochloris|s__Acaryochloris_marina|ss__Acaryochloris_marina_MBIC11017
330214	best	Nitrospira defluvii	r__root|i__cellular_organisms|k__Bacteria|p__Nitrospirae|c__Nitrospira|o__Nitrospirales|f__Nitrospiraceae|g__Nitrospira|s__Candidatus_Nitrospira_defluvii
334380	best	Orientia tsutsugamushi str. Ikeda	r__root|i__cellular_organisms|k__Bacteria|p__Proteobacteria|c__Alphaproteobacteria|o__Rickettsiales|f__Rickettsiaceae|g__Orientia|s__Orientia_tsutsugamushi|ss__Orientia_tsutsugamushi_str._Ikeda
335283	best	Nitrosomonas eutropha C91	r__root|i__cellular_organisms|k__Bacteria|p__Proteobacteria|c__Betaproteobacteria|o__Nitrosomonadales|f__Nitrosomonadaceae|g__Nitrosomonas|s__Nitrosomonas_eutropha|ss__Nitrosomonas_eutropha_C91
335543	best	Syntrophobacter fumaroxidans MPOB	r__root|i__cellular_organisms|k__Bacteria|p__Proteobacteria|c__Deltaproteobacteria|o__Syntrophobacterales|f__Syntrophobacteraceae|g__Syntrophobacter|s__Syntrophobacter_fumaroxidans|ss__Syntrophobacter_fumaroxidans_MPOB
338187	best	Vibrio campbellii ATCC BAA-1116	r__root|i__cellular_organisms|k__Bacteria|p__Proteobacteria|c__Gammaproteobacteria|o__Vibrionales|f__Vibrionaceae|g__Vibrio|s__Vibrio_campbellii|ss__Vibrio_campbellii_ATCC_BAA-1116
339670	best	Burkholderia ambifaria AMMD	r__root|i__cellular_organisms|k__Bacteria|p__Proteobacteria|c__Betaproteobacteria|o__Burkholderiales|f__Burkholderiaceae|g__Burkholderia|s__Burkholderia_ambifaria|ss__Burkholderia_ambifaria_AMMD
340	best	Xanthomonas campestris pv. campestris	r__root|i__cellular_organisms|k__Bacteria|p__Proteobacteria|c__Gammaproteobacteria|o__Xanthomonadales|f__Xanthomonadaceae|g__Xanthomonas|s__Xanthomonas_campestris|ss__Xanthomonas_campestris_pv._campestris
341663	best	Aspergillus terreus NIH2624	r__root|i__cellular_organisms|k__Eukaryota|i__Fungi|p__Ascomycota|c__Eurotiomycetes|o__Eurotiales|f__Aspergillaceae|g__Aspergillus|s__Aspergillus_terreus|ss__Aspergillus_terreus_NIH2624
349307	best	Methanosaeta thermophila PT	r__root|i__cellular_organisms|k__Archaea|p__Euryarchaeota|c__Methanomicrobia|o__Methanosarcinales|f__Methanosaetaceae|g__Methanosaeta|s__Methanosaeta_thermophila|ss__Methanosaeta_thermophila_PT
351607	best	Acidothermus cellulolyticus 11B	r__root|i__cellular_organisms|k__Bacteria|p__Actinobacteria|c__Actinobacteria|o__Actinomycetales|f__Acidothermaceae|g__Acidothermus|s__Acidothermus_cellulolyticus|ss__Acidothermus_cellulolyticus_11B
355278	best	Leptospira biflexa serovar Patoc strain 'Patoc 1 (Ames)'	r__root|i__cellular_organisms|k__Bacteria|p__Spirochaetes|c__Spirochaetia|o__Spirochaetales|f__Leptospiraceae|g__Leptospira|s__Leptospira_biflexa|ss__Leptospira_biflexa_serovar_Patoc|ss__Leptospira_biflexa_serovar_Patoc_strain_'Patoc_1_(Ames)'
357809	best	Lachnoclostridium phytofermentans ISDg	r__root|i__cellular_organisms|k__Bacteria|p__Firmicutes|c__Clostridia|o__Clostridiales|f__Lachnospiraceae|g__Lachnoclostridium|s__Lachnoclostridium_phytofermentans|ss__Lachnoclostridium_phytofermentans_ISDg
361575	best	Arthrobacter phenanthrenivorans	r__root|i__cellular_organisms|k__Bacteria|p__Actinobacteria|c__Actinobacteria|o__Actinomycetales|f__Micrococcaceae|g__Arthrobacter|s__Arthrobacter_phenanthrenivorans
365044	best	Polaromonas naphthalenivorans CJ2	r__root|i__cellular_organisms|k__Bacteria|p__Proteobacteria|c__Betaproteobacteria|o__Burkholderiales|f__Comamonadaceae|g__Polaromonas|s__Polaromonas_naphthalenivorans|ss__Polaromonas_naphthalenivorans_CJ2
367928	best	Bifidobacterium adolescentis ATCC 15703	r__root|i__cellular_organisms|k__Bacteria|p__Actinobacteria|c__Actinobacteria|o__Bifidobacteriales|f__Bifidobacteriaceae|g__Bifidobacterium|s__Bifidobacterium_adolescentis|ss__Bifidobacterium_adolescentis_ATCC_15703
36873	best	Burkholderia xenovorans	r__root|i__cellular_organisms|k__Bacteria|p__Proteobacteria|c__Betaproteobacteria|o__Burkholderiales|f__Burkholderiaceae|g__Burkholderia|s__Burkholderia_xenovorans
378806	best	Stigmatella aurantiaca DW4/3-1	r__root|i__cellular_organisms|k__Bacteria|p__Proteobacteria|c__Deltaproteobacteria|o__Myxococcales|f__Cystobacteraceae|g__Stigmatella|s__Stigmatella_aurantiaca|ss__Stigmatella_aurantiaca_DW4/3-1
379508	best	Lodderomyces elongisporus NRRL YB-4239	r__root|i__cellular_organisms|k__Eukaryota|i__Fungi|p__Ascomycota|c__Saccharomycetes|o__Saccharomycetales|f__Debaryomycetaceae|g__Lodderomyces|s__Lodderomyces_elongisporus|ss__Lodderomyces_elongisporus_NRRL_YB-4239
379731	best	Pseudomonas stutzeri A1501	r__root|i__cellular_organisms|k__Bacteria|p__Proteobacteria|c__Gammaproteobacteria|o__Pseudomonadales|f__Pseudomonadaceae|g__Pseudomonas|s__Pseudomonas_stutzeri|ss__Pseudomonas_stutzeri_A1501
391626	best	Octadecabacter antarcticus 307	r__root|i__cellular_organisms|k__Bacteria|p__Proteobacteria|c__Alphaproteobacteria|o__Rhodobacterales|f__Rhodobacteraceae|g__Octadecabacter|s__Octadecabacter_antarcticus|ss__Octadecabacter_antarcticus_307
391735	best	Verminephrobacter eiseniae EF01-2	r__root|i__cellular_organisms|k__Bacteria|p__Proteobacteria|c__Betaproteobacteria|o__Burkholderiales|f__Comamonadaceae|g__Verminephrobacter|s__Verminephrobacter_eiseniae|ss__Verminephrobacter_eiseniae_EF01-2
394221	best	Maricaulis maris MCS10	r__root|i__cellular_organisms|k__Bacteria|p__Proteobacteria|c__Alphaproteobacteria|o__Rhodobacterales|f__Hyphomonadaceae|g__Maricaulis|s__Maricaulis_maris|ss__Maricaulis_maris_MCS10
394503	best	[Clostridium] cellulolyticum H10	r__root|i__cellular_organisms|k__Bacteria|p__Firmicutes|c__Clostridia|o__Clostridiales|f__Clostridiaceae|g__Clostridium|ss__Clostridium_cellulolyticum_H10
395019	best	Burkholderia multivorans ATCC 17616	r__root|i__cellular_organisms|k__Bacteria|p__Proteobacteria|c__Betaproteobacteria|o__Burkholderiales|f__Burkholderiaceae|g__Burkholderia|s__Burkholderia_multivorans|ss__Burkholderia_multivorans_ATCC_17616
398513	best	Bifidobacterium bifidum NCIMB 41171	r__root|i__cellular_organisms|k__Bacteria|p__Actinobacteria|c__Actinobacteria|o__Bifidobacteriales|f__Bifidobacteriaceae|g__Bifidobacterium|s__Bifidobacterium_bifidum|ss__Bifidobacterium_bifidum_NCIMB_41171
398580	best	Dinoroseobacter shibae DFL 12 = DSM 16493	r__root|i__cellular_organisms|k__Bacteria|p__Proteobacteria|c__Alphaproteobacteria|o__Rhodobacterales|f__Rhodobacteraceae|g__Dinoroseobacter|s__Dinoroseobacter_shibae|ss__Dinoroseobacter_shibae_DFL_12_=_DSM_16493
39947	best	Oryza sativa Japonica Group	r__root|i__cellular_organisms|k__Eukaryota|i__Viridiplantae|p__Streptophyta|c__Liliopsida|o__Poales|f__Poaceae|g__Oryza|s__Oryza_sativa|ss__Oryza_sativa_Japonica_Group
399741	best	Serratia proteamaculans 568	r__root|i__cellular_organisms|k__Bacteria|p__Proteobacteria|c__Gammaproteobacteria|o__Enterobacteriales|f__Enterobacteriaceae|g__Serratia|s__Serratia_proteamaculans|ss__Serratia_proteamaculans_568
403677	best	Phytophthora infestans T30-4	r__root|i__cellular_organisms|k__Eukaryota|o__Peronosporales|g__Phytophthora|s__Phytophthora_infestans|ss__Phytophthora_infestans_T30-4
411466	best	Actinomyces odontolyticus ATCC 17982	r__root|i__cellular_organisms|k__Bacteria|p__Actinobacteria|c__Actinobacteria|o__Actinomycetales|f__Actinomycetaceae|g__Actinomyces|s__Actinomyces_odontolyticus|ss__Actinomyces_odontolyticus_ATCC_17982
412963	best	Burkholderia rhizoxinica	r__root|i__cellular_organisms|k__Bacteria|p__Proteobacteria|c__Betaproteobacteria|o__Burkholderiales|f__Burkholderiaceae|g__Burkholderia|s__Burkholderia_rhizoxinica
419610	best	Methylobacterium extorquens PA1	r__root|i__cellular_organisms|k__Bacteria|p__Proteobacteria|c__Alphaproteobacteria|o__Rhizobiales|f__Methylobacteriaceae|g__Methylobacterium|s__Methylobacterium_extorquens|ss__Methylobacterium_extorquens_PA1
420662	best	Methylibium petroleiphilum PM1	r__root|i__cellular_organisms|k__Bacteria|p__Proteobacteria|c__Betaproteobacteria|o__Burkholderiales|g__Methylibium|s__Methylibium_petroleiphilum|ss__Methylibium_petroleiphilum_PM1
425265	best	Malassezia globosa CBS 7966	r__root|i__cellular_organisms|k__Eukaryota|i__Fungi|p__Basidiomycota|c__Malasseziomycetes|o__Malasseziales|f__Malasseziaceae|g__Malassezia|s__Malassezia_globosa|ss__Malassezia_globosa_CBS_7966
426355	best	Methylobacterium radiotolerans JCM 2831	r__root|i__cellular_organisms|k__Bacteria|p__Proteobacteria|c__Alphaproteobacteria|o__Rhizobiales|f__Methylobacteriaceae|g__Methylobacterium|s__Methylobacterium_radiotolerans|ss__Methylobacterium_radiotolerans_JCM_2831
435590	best	Bacteroides vulgatus ATCC 8482	r__root|i__cellular_organisms|k__Bacteria|p__Bacteroidetes|c__Bacteroidia|o__Bacteroidales|f__Bacteroidaceae|g__Bacteroides|s__Bacteroides_vulgatus|ss__Bacteroides_vulgatus_ATCC_8482
43663	best	Arthrobacter aurescens	r__root|i__cellular_organisms|k__Bacteria|p__Actinobacteria|c__Actinobacteria|o__Actinomycetales|f__Micrococcaceae|g__Arthrobacter|s__Arthrobacter_aurescens
448385	best	Sorangium cellulosum So ce56	r__root|i__cellular_organisms|k__Bacteria|p__Proteobacteria|c__Deltaproteobacteria|o__Myxococcales|f__Polyangiaceae|g__Sorangium|s__Sorangium_cellulosum|ss__Sorangium_cellulosum_So_ce56
450851	best	Phenylobacterium zucineum HLK1	r__root|i__cellular_organisms|k__Bacteria|p__Proteobacteria|c__Alphaproteobacteria|o__Caulobacterales|f__Caulobacteraceae|g__Phenylobacterium|s__Phenylobacterium_zucineum|ss__Phenylobacterium_zucineum_HLK1
452637	best	Opitutus terrae PB90-1	r__root|i__cellular_organisms|k__Bacteria|p__Verrucomicrobia|c__Opitutae|o__Opitutales|f__Opitutaceae|g__Opitutus|s__Opitutus_terrae|ss__Opitutus_terrae_PB90-1
456481	best	Leptospira biflexa serovar Patoc strain 'Patoc 1 (Paris)'	r__root|i__cellular_organisms|k__Bacteria|p__Spirochaetes|c__Spirochaetia|o__Spirochaetales|f__Leptospiraceae|g__Leptospira|s__Leptospira_biflexa|ss__Leptospira_biflexa_serovar_Patoc|ss__Leptospira_biflexa_serovar_Patoc_strain_'Patoc_1_(Paris)'
458032	best	Chloracidobacterium	r__root|i__cellular_organisms|k__Bacteria|p__Acidobacteria|g__Candidatus_Chloracidobacterium
458033	best	Chloracidobacterium thermophilum	r__root|i__cellular_organisms|k__Bacteria|p__Acidobacteria|g__Candidatus_Chloracidobacterium|s__Candidatus_Chloracidobacterium_thermophilum
458233	best	Macrococcus caseolyticus JCSC5402	r__root|i__cellular_organisms|k__Bacteria|p__Firmicutes|c__Bacilli|o__Bacillales|f__Staphylococcaceae|g__Macrococcus|s__Macrococcus_caseolyticus|ss__Macrococcus_caseolyticus_JCSC5402
458817	best	Shewanella halifaxensis HAW-EB4	r__root|i__cellular_organisms|k__Bacteria|p__Proteobacteria|c__Gammaproteobacteria|o__Alteromonadales|f__Shewanellaceae|g__Shewanella|s__Shewanella_halifaxensis|ss__Shewanella_halifaxensis_HAW-EB4
460265	best	Methylobacterium nodulans ORS 2060	r__root|i__cellular_organisms|k__Bacteria|p__Proteobacteria|c__Alphaproteobacteria|o__Rhizobiales|f__Methylobacteriaceae|g__Methylobacterium|s__Methylobacterium_nodulans|ss__Methylobacterium_nodulans_ORS_2060
465515	best	Micrococcus luteus NCTC 2665	r__root|i__cellular_organisms|k__Bacteria|p__Actinobacteria|c__Actinobacteria|o__Actinomycetales|f__Micrococcaceae|g__Micrococcus|s__Micrococcus_luteus|ss__Micrococcus_luteus_NCTC_2665
469008	best	Escherichia coli BL21(DE3)	r__root|i__cellular_organisms|k__Bacteria|p__Proteobacteria|c__Gammaproteobacteria|o__Enterobacteriales|f__Enterobacteriaceae|g__Escherichia|s__Escherichia_coli|ss__Escherichia_coli_BL21(DE3)
471852	best	Thermomonospora curvata DSM 43183	r__root|i__cellular_organisms|k__Bacteria|p__Actinobacteria|c__Actinobacteria|o__Actinomycetales|f__Thermomonosporaceae|g__Thermomonospora|s__Thermomonospora_curvata|ss__Thermomonospora_curvata_DSM_43183
471874	best	Providencia stuartii ATCC 25827	r__root|i__cellular_organisms|k__Bacteria|p__Proteobacteria|c__Gammaproteobacteria|o__Enterobacteriales|f__Enterobacteriaceae|g__Providencia|s__Providencia_stuartii|ss__Providencia_stuartii_ATCC_25827
471881	best	Proteus penneri ATCC 35198	r__root|i__cellular_organisms|k__Bacteria|p__Proteobacteria|c__Gammaproteobacteria|o__Enterobacteriales|f__Enterobacteriaceae|g__Proteus|s__Proteus_penneri|ss__Proteus_penneri_ATCC_35198
479432	best	Streptosporangium roseum DSM 43021	r__root|i__cellular_organisms|k__Bacteria|p__Actinobacteria|c__Actinobacteria|o__Actinomycetales|f__Streptosporangiaceae|g__Streptosporangium|s__Streptosporangium_roseum|ss__Streptosporangium_roseum_DSM_43021
479433	best	Catenulispora acidiphila DSM 44928	r__root|i__cellular_organisms|k__Bacteria|p__Actinobacteria|c__Actinobacteria|o__Actinomycetales|f__Catenulisporaceae|g__Catenulispora|s__Catenulispora_acidiphila|ss__Catenulispora_acidiphila_DSM_44928
479434	best	Sphaerobacter thermophilus DSM 20745	r__root|i__cellular_organisms|k__Bacteria|p__Chloroflexi|c__Thermomicrobia|o__Sphaerobacterales|f__Sphaerobacteraceae|g__Sphaerobacter|s__Sphaerobacter_thermophilus|ss__Sphaerobacter_thermophilus_DSM_20745
479435	best	Kribbella flavida DSM 17836	r__root|i__cellular_organisms|k__Bacteria|p__Actinobacteria|c__Actinobacteria|o__Actinomycetales|f__Nocardioidaceae|g__Kribbella|s__Kribbella_flavida|ss__Kribbella_flavida_DSM_17836
481448	best	Methylacidiphilum infernorum V4	r__root|i__cellular_organisms|k__Bacteria|p__Verrucomicrobia|o__Methylacidiphilales|f__Methylacidiphilaceae|g__Methylacidiphilum|s__Methylacidiphilum_infernorum|ss__Methylacidiphilum_infernorum_V4
483219	best	Myxococcus fulvus HW-1	r__root|i__cellular_organisms|k__Bacteria|p__Proteobacteria|c__Deltaproteobacteria|o__Myxococcales|f__Myxococcaceae|g__Myxococcus|s__Myxococcus_fulvus|ss__Myxococcus_fulvus_HW-1
485918	best	Chitinophaga pinensis DSM 2588	r__root|i__cellular_organisms|k__Bacteria|p__Bacteroidetes|c__Sphingobacteriia|o__Sphingobacteriales|f__Chitinophagaceae|g__Chitinophaga|s__Chitinophaga_pinensis|ss__Chitinophaga_pinensis_DSM_2588
488538	best	Candidatus Puniceispirillum marinum IMCC1322	r__root|i__cellular_organisms|k__Bacteria|p__Proteobacteria|c__Alphaproteobacteria|g__Candidatus_Puniceispirillum|s__Candidatus_Puniceispirillum_marinum|ss__Candidatus_Puniceispirillum_marinum_IMCC1322
498761	best	Heliobacterium modesticaldum Ice1	r__root|i__cellular_organisms|k__Bacteria|p__Firmicutes|c__Clostridia|o__Clostridiales|f__Heliobacteriaceae|g__Heliobacterium|s__Heliobacterium_modesticaldum|ss__Heliobacterium_modesticaldum_Ice1
500634	best	Bifidobacterium bifidum ATCC 29521 = JCM 1255 = DSM 20456	r__root|i__cellular_organisms|k__Bacteria|p__Actinobacteria|c__Actinobacteria|o__Bifidobacteriales|f__Bifidobacteriaceae|g__Bifidobacterium|s__Bifidobacterium_bifidum|ss__Bifidobacterium_bifidum_ATCC_29521_=_JCM_1255_=_DSM_20456
500639	best	Enterobacter cancerogenus ATCC 35316	r__root|i__cellular_organisms|k__Bacteria|p__Proteobacteria|c__Gammaproteobacteria|o__Enterobacteriales|f__Enterobacteriaceae|g__Enterobacter|s__Enterobacter_cancerogenus|ss__Enterobacter_cancerogenus_ATCC_35316
508771	best	Toxoplasma gondii ME49	r__root|i__cellular_organisms|k__Eukaryota|p__Apicomplexa|c__Coccidia|o__Eucoccidiorida|f__Sarcocystidae|g__Toxoplasma|s__Toxoplasma_gondii|ss__Toxoplasma_gondii_ME49
518634	best	Bifidobacterium breve DSM 20213 = JCM 1192	r__root|i__cellular_organisms|k__Bacteria|p__Actinobacteria|c__Actinobacteria|o__Bifidobacteriales|f__Bifidobacteriaceae|g__Bifidobacterium|s__Bifidobacterium_breve|ss__Bifidobacterium_breve_DSM_20213_=_JCM_1192
51967	best	Korarchaeota	r__root|i__cellular_organisms|k__Archaea|p__Korarchaeota
521674	best	Planctopirus limnophila DSM 3776	r__root|i__cellular_organisms|k__Bacteria|p__Planctomycetes|c__Planctomycetia|o__Planctomycetales|f__Planctomycetaceae|g__Planctomyces|s__Planctomyces_limnophilus|ss__Planctomyces_limnophilus_DSM_3776
525325	best	Lactobacillus fermentum ATCC 14931	r__root|i__cellular_organisms|k__Bacteria|p__Firmicutes|c__Bacilli|o__Lactobacillales|f__Lactobacillaceae|g__Lactobacillus|s__Lactobacillus_fermentum|ss__Lactobacillus_fermentum_ATCC_14931
525370	best	Rhodococcus equi ATCC 33707	r__root|i__cellular_organisms|k__Bacteria|p__Actinobacteria|c__Actinobacteria|o__Actinomycetales|f__Nocardiaceae|g__Rhodococcus|s__Rhodococcus_equi|ss__Rhodococcus_equi_ATCC_33707
526226	best	Gordonia bronchialis DSM 43247	r__root|i__cellular_organisms|k__Bacteria|p__Actinobacteria|c__Actinobacteria|o__Actinomycetales|f__Gordoniaceae|g__Gordonia|s__Gordonia_bronchialis|ss__Gordonia_bronchialis_DSM_43247
543526	best	Haloterrigena turkmenica DSM 5511	r__root|i__cellular_organisms|k__Archaea|p__Euryarchaeota|c__Halobacteria|o__Halobacteriales|f__Halobacteriaceae|g__Haloterrigena|s__Haloterrigena_turkmenica|ss__Haloterrigena_turkmenica_DSM_5511
543728	best	Variovorax paradoxus S110	r__root|i__cellular_organisms|k__Bacteria|p__Proteobacteria|c__Betaproteobacteria|o__Burkholderiales|f__Comamonadaceae|g__Variovorax|s__Variovorax_paradoxus|ss__Variovorax_paradoxus_S110
546265	best	Neisseria lactamica ATCC 23970	r__root|i__cellular_organisms|k__Bacteria|p__Proteobacteria|c__Betaproteobacteria|o__Neisseriales|f__Neisseriaceae|g__Neisseria|s__Neisseria_lactamica|ss__Neisseria_lactamica_ATCC_23970
546268	best	Neisseria subflava NJ9703	r__root|i__cellular_organisms|k__Bacteria|p__Proteobacteria|c__Betaproteobacteria|o__Neisseriales|f__Neisseriaceae|g__Neisseria|s__Neisseria_subflava|ss__Neisseria_subflava_NJ9703
563032	best	Rothia dentocariosa M567	r__root|i__cellular_organisms|k__Bacteria|p__Actinobacteria|c__Actinobacteria|o__Actinomycetales|f__Micrococcaceae|g__Rothia|s__Rothia_dentocariosa|ss__Rothia_dentocariosa_M567
574556	best	Anaplasma centrale str. Israel	r__root|i__cellular_organisms|k__Bacteria|p__Proteobacteria|c__Alphaproteobacteria|o__Rickettsiales|f__Anaplasmataceae|g__Anaplasma|s__Anaplasma_centrale|ss__Anaplasma_centrale_str._Israel
575540	best	Isosphaera pallida ATCC 43644	r__root|i__cellular_organisms|k__Bacteria|p__Planctomycetes|c__Planctomycetia|o__Planctomycetales|f__Planctomycetaceae|g__Isosphaera|s__Isosphaera_pallida|ss__Isosphaera_pallida_ATCC_43644
579405	best	Dickeya dadantii Ech703	r__root|i__cellular_organisms|k__Bacteria|p__Proteobacteria|c__Gammaproteobacteria|o__Enterobacteriales|f__Enterobacteriaceae|g__Dickeya|s__Dickeya_dadantii|ss__Dickeya_dadantii_Ech703
583355	best	Coraliomargarita akajimensis DSM 45221	r__root|i__cellular_organisms|k__Bacteria|p__Verrucomicrobia|c__Opitutae|o__Puniceicoccales|f__Puniceicoccaceae|g__Coraliomargarita|s__Coraliomargarita_akajimensis|ss__Coraliomargarita_akajimensis_DSM_45221
596312	best	Micrococcus luteus SK58	r__root|i__cellular_organisms|k__Bacteria|p__Actinobacteria|c__Actinobacteria|o__Actinomycetales|f__Micrococcaceae|g__Micrococcus|s__Micrococcus_luteus|ss__Micrococcus_luteus_SK58
634502	best	Arthrospira platensis str. Paraca	r__root|i__cellular_organisms|k__Bacteria|p__Cyanobacteria|o__Oscillatoriales|g__Arthrospira|s__Arthrospira_platensis|ss__Arthrospira_platensis_str._Paraca
64091	best	Halobacterium sp. NRC-1	r__root|i__cellular_organisms|k__Archaea|p__Euryarchaeota|c__Halobacteria|o__Halobacteriales|f__Halobacteriaceae|g__Halobacterium|s__Halobacterium_salinarum|ss__Halobacterium_sp._NRC-1
641149	best	Neisseria sp. oral taxon 014 str. F0314	r__root|i__cellular_organisms|k__Bacteria|p__Proteobacteria|c__Betaproteobacteria|o__Neisseriales|f__Neisseriaceae|g__Neisseria|s__Neisseria_sp._oral_taxon_014|ss__Neisseria_sp._oral_taxon_014_str._F0314
644284	best	Arcanobacterium haemolyticum DSM 20595	r__root|i__cellular_organisms|k__Bacteria|p__Actinobacteria|c__Actinobacteria|o__Actinomycetales|f__Actinomycetaceae|g__Arcanobacterium|s__Arcanobacterium_haemolyticum|ss__Arcanobacterium_haemolyticum_DSM_20595
645127	best	Corynebacterium kroppenstedtii DSM 44385	r__root|i__cellular_organisms|k__Bacteria|p__Actinobacteria|c__Actinobacteria|o__Actinomycetales|f__Corynebacteriaceae|g__Corynebacterium|s__Corynebacterium_kroppenstedtii|ss__Corynebacterium_kroppenstedtii_DSM_44385
64897	best	Borrelia bissettii	r__root|i__cellular_organisms|k__Bacteria|p__Spirochaetes|c__Spirochaetia|o__Spirochaetales|f__Spirochaetaceae|g__Borrelia|s__Borrelia_bissettii
649758	best	Lactobacillus brevis ATCC 14869 = DSM 20054	r__root|i__cellular_organisms|k__Bacteria|p__Firmicutes|c__Bacilli|o__Lactobacillales|f__Lactobacillaceae|g__Lactobacillus|s__Lactobacillus_brevis|ss__Lactobacillus_brevis_ATCC_14869_=_DSM_20054
656437	best	Escherichia coli TA143	r__root|i__cellular_organisms|k__Bacteria|p__Proteobacteria|c__Gammaproteobacteria|o__Enterobacteriales|f__Enterobacteriaceae|g__Escherichia|s__Escherichia_coli|ss__Escherichia_coli_TA143
661410	best	Methylobacterium extorquens DM4	r__root|i__cellular_organisms|k__Bacteria|p__Proteobacteria|c__Alphaproteobacteria|o__Rhizobiales|f__Methylobacteriaceae|g__Methylobacterium|s__Methylobacterium_extorquens|ss__Methylobacterium_extorquens_DM4
662755	best	Corynebacterium resistens DSM 45100	r__root|i__cellular_organisms|k__Bacteria|p__Actinobacteria|c__Actinobacteria|o__Actinomycetales|f__Corynebacteriaceae|g__Corynebacterium|s__Corynebacterium_resistens|ss__Corynebacterium_resistens_DSM_45100
670483	best	Gloeophyllum trabeum ATCC 11539	r__root|i__cellular_organisms|k__Eukaryota|i__Fungi|p__Basidiomycota|c__Agaricomycetes|o__Gloeophyllales|f__Gloeophyllaceae|g__Gloeophyllum|s__Gloeophyllum_trabeum|ss__Gloeophyllum_trabeum_ATCC_11539
679207	best	Escherichia coli MS 107-1	r__root|i__cellular_organisms|k__Bacteria|p__Proteobacteria|c__Gammaproteobacteria|o__Enterobacteriales|f__Enterobacteriaceae|g__Escherichia|s__Escherichia_coli|ss__Escherichia_coli_MS_107-1
679926	best	Methanolacinia petrolearia DSM 11571	r__root|i__cellular_organisms|k__Archaea|p__Euryarchaeota|c__Methanomicrobia|o__Methanomicrobiales|f__Methanomicrobiaceae|g__Methanolacinia|s__Methanolacinia_petrolearia|ss__Methanolacinia_petrolearia_DSM_11571
682795	best	Granulicella mallensis MP5ACTX8	r__root|i__cellular_organisms|k__Bacteria|p__Acidobacteria|c__Acidobacteriia|o__Acidobacteriales|f__Acidobacteriaceae|g__Granulicella|s__Granulicella_mallensis|ss__Granulicella_mallensis_MP5ACTX8
685727	best	Rhodococcus equi 103S	r__root|i__cellular_organisms|k__Bacteria|p__Actinobacteria|c__Actinobacteria|o__Actinomycetales|f__Nocardiaceae|g__Rhodococcus|s__Rhodococcus_equi|ss__Rhodococcus_equi_103S
706437	best	Streptococcus anginosus F0211	r__root|i__cellular_organisms|k__Bacteria|p__Firmicutes|c__Bacilli|o__Lactobacillales|f__Streptococcaceae|g__Streptococcus|s__Streptococcus_anginosus|ss__Streptococcus_anginosus_F0211
7215	best	Drosophila	r__root|i__cellular_organisms|k__Eukaryota|i__Metazoa|p__Arthropoda|c__Insecta|o__Diptera|f__Drosophilidae|g__Drosophila
738	best	[Haemophilus] parasuis	r__root|i__cellular_organisms|k__Bacteria|p__Proteobacteria|c__Gammaproteobacteria|o__Pasteurellales|f__Pasteurellaceae|g__Haemophilus|s__Haemophilus_parasuis
746360	best	Pseudomonas fluorescens WH6	r__root|i__cellular_organisms|k__Bacteria|p__Proteobacteria|c__Gammaproteobacteria|o__Pseudomonadales|f__Pseudomonadaceae|g__Pseudomonas|s__Pseudomonas_fluorescens|ss__Pseudomonas_fluorescens_WH6
749222	best	Nitratifractor salsuginis DSM 16511	r__root|i__cellular_organisms|k__Bacteria|p__Proteobacteria|c__Epsilonproteobacteria|o__Campylobacterales|g__Nitratifractor|s__Nitratifractor_salsuginis|ss__Nitratifractor_salsuginis_DSM_16511
749414	best	Streptomyces bingchenggensis BCW-1	r__root|i__cellular_organisms|k__Bacteria|p__Actinobacteria|c__Actinobacteria|o__Actinomycetales|f__Streptomycetaceae|g__Streptomyces|s__Streptomyces_bingchenggensis|ss__Streptomyces_bingchenggensis_BCW-1
749509	best	Enterococcus faecalis EnGen0311	r__root|i__cellular_organisms|k__Bacteria|p__Firmicutes|c__Bacilli|o__Lactobacillales|f__Enterococcaceae|g__Enterococcus|s__Enterococcus_faecalis|ss__Enterococcus_faecalis_EnGen0311
756272	best	Rubinisphaera brasiliensis DSM 5305	r__root|i__cellular_organisms|k__Bacteria|p__Planctomycetes|c__Planctomycetia|o__Planctomycetales|f__Planctomycetaceae|g__Planctomyces|s__Planctomyces_brasiliensis|ss__Planctomyces_brasiliensis_DSM_5305
758830	best	Escherichia coli ECA-727	r__root|i__cellular_organisms|k__Bacteria|p__Proteobacteria|c__Gammaproteobacteria|o__Enterobacteriales|f__Enterobacteriaceae|g__Escherichia|s__Escherichia_coli|ss__Escherichia_coli_ECA-727
759914	best	Brachyspira pilosicoli 95/1000	r__root|i__cellular_organisms|k__Bacteria|p__Spirochaetes|c__Spirochaetia|o__Spirochaetales|f__Brachyspiraceae|g__Brachyspira|s__Brachyspira_pilosicoli|ss__Brachyspira_pilosicoli_95/1000
760192	best	Haliscomenobacter hydrossis DSM 1100	r__root|i__cellular_organisms|k__Bacteria|p__Bacteroidetes|c__Sphingobacteriia|o__Sphingobacteriales|f__Saprospiraceae|g__Haliscomenobacter|s__Haliscomenobacter_hydrossis|ss__Haliscomenobacter_hydrossis_DSM_1100
762903	best	Pseudopedobacter saltans DSM 12145	r__root|i__cellular_organisms|k__Bacteria|p__Bacteroidetes|c__Sphingobacteriia|o__Sphingobacteriales|f__Sphingobacteriaceae|g__Pedobacter|s__Pedobacter_saltans|ss__Pedobacter_saltans_DSM_12145
762948	best	Rothia dentocariosa ATCC 17931	r__root|i__cellular_organisms|k__Bacteria|p__Actinobacteria|c__Actinobacteria|o__Actinomycetales|f__Micrococcaceae|g__Rothia|s__Rothia_dentocariosa|ss__Rothia_dentocariosa_ATCC_17931
83334	best	Escherichia coli O157:H7	r__root|i__cellular_organisms|k__Bacteria|p__Proteobacteria|c__Gammaproteobacteria|o__Enterobacteriales|f__Enterobacteriaceae|g__Escherichia|s__Escherichia_coli|ss__Escherichia_coli_O157:H7
83553	best	Chlamydophila	r__root|i__cellular_organisms|k__Bacteria|p__Chlamydiae|c__Chlamydiia|o__Chlamydiales|f__Chlamydiaceae|g__Chlamydophila
858619	best	Corynebacterium variabile DSM 44702	r__root|i__cellular_organisms|k__Bacteria|p__Actinobacteria|c__Actinobacteria|o__Actinomycetales|f__Corynebacteriaceae|g__Corynebacterium|s__Corynebacterium_variabile|ss__Corynebacterium_variabile_DSM_44702
866895	best	Halobacillus halophilus DSM 2266	r__root|i__cellular_organisms|k__Bacteria|p__Firmicutes|c__Bacilli|o__Bacillales|f__Bacillaceae|g__Halobacillus|s__Halobacillus_halophilus|ss__Halobacillus_halophilus_DSM_2266
875329	best	Pseudomonas savastanoi pv. glycinea str. B076	r__root|i__cellular_organisms|k__Bacteria|p__Proteobacteria|c__Gammaproteobacteria|o__Pseudomonadales|f__Pseudomonadaceae|g__Pseudomonas|s__Pseudomonas_savastanoi|ss__Pseudomonas_syringae_pv._glycinea|ss__Pseudomonas_syringae_pv._glycinea_str._B076
875330	best	Pseudomonas savastanoi pv. glycinea str. race 4	r__root|i__cellular_organisms|k__Bacteria|p__Proteobacteria|c__Gammaproteobacteria|o__Pseudomonadales|f__Pseudomonadaceae|g__Pseudomonas|s__Pseudomonas_savastanoi|ss__Pseudomonas_syringae_pv._glycinea|ss__Pseudomonas_syringae_pv._glycinea_str._race_4
882378	best	Burkholderia rhizoxinica HKI 454	r__root|i__cellular_organisms|k__Bacteria|p__Proteobacteria|c__Betaproteobacteria|o__Burkholderiales|f__Burkholderiaceae|g__Burkholderia|s__Burkholderia_rhizoxinica|ss__Burkholderia_rhizoxinica_HKI_454
882800	best	Methylobacterium extorquens DSM 13060	r__root|i__cellular_organisms|k__Bacteria|p__Proteobacteria|c__Alphaproteobacteria|o__Rhizobiales|f__Methylobacteriaceae|g__Methylobacterium|s__Methylobacterium_extorquens|ss__Methylobacterium_extorquens_DSM_13060
883062	best	Bifidobacterium bifidum S17	r__root|i__cellular_organisms|k__Bacteria|p__Actinobacteria|c__Actinobacteria|o__Bifidobacteriales|f__Bifidobacteriaceae|g__Bifidobacterium|s__Bifidobacterium_bifidum|ss__Bifidobacterium_bifidum_S17
926026	best	Escherichia coli O157:H7 str. G5101	r__root|i__cellular_organisms|k__Bacteria|p__Proteobacteria|c__Gammaproteobacteria|o__Enterobacteriales|f__Enterobacteriaceae|g__Escherichia|s__Escherichia_coli|ss__Escherichia_coli_O157:H7|ss__Escherichia_coli_O157:H7_str._G5101
926566	best	Terriglobus roseus DSM 18391	r__root|i__cellular_organisms|k__Bacteria|p__Acidobacteria|c__Acidobacteriia|o__Acidobacteriales|f__Acidobacteriaceae|g__Terriglobus|s__Terriglobus_roseus|ss__Terriglobus_roseus_DSM_18391
932676	best	Shigella boydii ATCC 9905	r__root|i__cellular_organisms|k__Bacteria|p__Proteobacteria|c__Gammaproteobacteria|o__Enterobacteriales|f__Enterobacteriaceae|g__Shigella|s__Shigella_boydii|ss__Shigella_boydii_ATCC_9905
936155	best	Helicobacter felis ATCC 49179	r__root|i__cellular_organisms|k__Bacteria|p__Proteobacteria|c__Epsilonproteobacteria|o__Campylobacterales|f__Helicobacteraceae|g__Helicobacter|s__Helicobacter_felis|ss__Helicobacter_felis_ATCC_49179
96901	best	Pseudomonas synxantha BG33R	r__root|i__cellular_organisms|k__Bacteria|p__Proteobacteria|c__Gammaproteobacteria|o__Pseudomonadales|f__Pseudomonadaceae|g__Pseudomonas|s__Pseudomonas_synxantha|ss__Pseudomonas_synxantha_BG33R
97084	best	Halobacteriovorax marinus	r__root|i__cellular_organisms|k__Bacteria|p__Proteobacteria|c__Deltaproteobacteria|o__Bdellovibrionales|f__Bacteriovoracaceae|g__Bacteriovorax|s__Bacteriovorax_marinus
993513	best	Escherichia coli cloneA_i1	r__root|i__cellular_organisms|k__Bacteria|p__Proteobacteria|c__Gammaproteobacteria|o__Enterobacteriales|f__Enterobacteriaceae|g__Escherichia|s__Escherichia_coli|ss__Escherichia_coli_cloneA_i1
