# Supplementary material for: Comprehensive benchmarking and ensemble approaches for metagenomic classifiers
Source: Genome Biol. 2017 Sep 21;18:182. doi: 10.1186/s13059-017-1299-7 (PMC5609029; doi:10.1186/s13059-017-1299-7)
Supplement: Supplementary file 10 — Name to taxonomy ID conversion tables for tools that do not report taxonomy IDs. (ZIP 220 kb) [file 13059_2017_1299_MOESM10_ESM.zip › taxid_lookup_gottcha.txt]

taxid	confidence	match	query
10	exact	Cellvibrio	Cellvibrio
100226	exact	Streptomyces coelicolor A3(2)	Streptomyces coelicolor A3(2)
1003110	exact	Verrucosispora maris	Verrucosispora maris
100379	exact	Onion yellows phytoplasma	Onion yellows phytoplasma
1005048	exact	Collimonas fungivorans Ter331	Collimonas fungivorans Ter331
1005058	exact	Gallibacterium anatis UMN179	Gallibacterium anatis UMN179
1006005	exact	Metallosphaera cuprina	Metallosphaera cuprina
1006006	exact	Metallosphaera cuprina Ar-4	Metallosphaera cuprina Ar-4
1007105	exact	Pusillimonas sp. T7-7	Pusillimonas sp. T7-7
100715	exact	Chloroherpeton	Chloroherpeton
100716	exact	Chloroherpeton thalassium	Chloroherpeton thalassium
1008459	exact	Taylorella asinigenitalis MCE3	Taylorella asinigenitalis MCE3
1008460	exact	Pyrococcus yayanosii	Pyrococcus yayanosii
1016	exact	Capnocytophaga	Capnocytophaga
1016998	exact	Salmonella enterica subsp. enterica serovar Paratyphi B str. SPB7	Salmonella enterica subsp. enterica serovar Paratyphi B str. SPB7
1018	exact	Capnocytophaga ochracea	Capnocytophaga ochracea
1032480	exact	Microlunatus phosphovorus NM-1	Microlunatus phosphovorus NM-1
1033837	exact	Lactobacillus kefiranofaciens ZW3	Lactobacillus kefiranofaciens ZW3
1035817	exact	Bifidobacterium longum subsp. longum KACC 91563	Bifidobacterium longum subsp. longum KACC 91563
103690	exact	Nostoc sp. PCC 7120	Nostoc sp. PCC 7120
104	exact	Cyclobacterium marinum	Cyclobacterium marinum
1041504	exact	Candidatus Arthromitus sp. SFB-rat-Yit	Candidatus Arthromitus sp. SFB-rat-Yit
1042156	exact	Clostridium sp. SY8519	Clostridium sp. SY8519
104264	exact	Cellulophaga	Cellulophaga
1042877	exact	Thermococcus sp. 4557	Thermococcus sp. 4557
1045855	exact	Pseudoxanthomonas spadix BD-a59	Pseudoxanthomonas spadix BD-a59
1045858	exact	Brachyspira intermedia PWS/A	Brachyspira intermedia PWS/A
1046	exact	Chromatiaceae	Chromatiaceae
1048245	exact	Mycobacterium canettii CIPT 140010059	Mycobacterium canettii CIPT 140010059
1048332	exact	Streptococcus salivarius CCHSS3	Streptococcus salivarius CCHSS3
1048757	exact	Candidatus Moranella	Candidatus Moranella
1048758	exact	Candidatus Moranella endobia	Candidatus Moranella endobia
105	exact	Runella	Runella
1051072	exact	Streptococcus equi subsp. zooepidemicus ATCC 35246	Streptococcus equi subsp. zooepidemicus ATCC 35246
1051074	exact	Streptococcus thermophilus JIM 8232	Streptococcus thermophilus JIM 8232
1054460	exact	Streptococcus pseudopneumoniae IS7493	Streptococcus pseudopneumoniae IS7493
105560	exact	Methylibium petroleiphilum	Methylibium petroleiphilum
105850	exact	Acidilobus	Acidilobus
106	exact	Runella slithyformis	Runella slithyformis
1060	exact	Rhodobacter	Rhodobacter
1061	exact	Rhodobacter capsulatus	Rhodobacter capsulatus
1063	exact	Rhodobacter sphaeroides	Rhodobacter sphaeroides
106370	exact	Frankia sp. CcI3	Frankia sp. CcI3
1064535	exact	Megasphaera elsdenii DSM 20460	Megasphaera elsdenii DSM 20460
1064551	exact	Salmonella enterica subsp. enterica serovar Thompson str. RM6836	Salmonella enterica subsp. enterica serovar Thompson str. RM6836
106589	exact	Cupriavidus	Cupriavidus
106590	exact	Cupriavidus necator	Cupriavidus necator
106633	exact	Thioalkalivibrio	Thioalkalivibrio
1069534	exact	Lactobacillus ruminis ATCC 27782	Lactobacillus ruminis ATCC 27782
1073	exact	Rhodopseudomonas	Rhodopseudomonas
1074485	exact	Corynebacterium pseudotuberculosis 316	Corynebacterium pseudotuberculosis 316
1075399	exact	Blattabacterium sp. (Cryptocercus punctulatus) str. Cpu	Blattabacterium sp. (Cryptocercus punctulatus) str. Cpu
1076	exact	Rhodopseudomonas palustris	Rhodopseudomonas palustris
107709	exact	Opitutus terrae	Opitutus terrae
1081	exact	Rhodospirillum	Rhodospirillum
108150	exact	Thermoanaerobacter italicus	Thermoanaerobacter italicus
1081646	exact	Borrelia garinii BgVir	Borrelia garinii BgVir
1082930	exact	Pelagibacterium	Pelagibacterium
1082931	exact	Pelagibacterium halotolerans B2	Pelagibacterium halotolerans B2
1085	exact	Rhodospirillum rubrum	Rhodospirillum rubrum
1085623	exact	Glaciecola nitratireducens FR1064	Glaciecola nitratireducens FR1064
1089456	exact	Pseudomonas aeruginosa NCGM2.S1	Pseudomonas aeruginosa NCGM2.S1
1090	exact	Chlorobi	Chlorobi
1091	exact	Chlorobium	Chlorobium
1091045	exact	Propionibacterium acnes ATCC 11828	Propionibacterium acnes ATCC 11828
1091494	exact	Methylomicrobium alcaliphilum 20Z	Methylomicrobium alcaliphilum 20Z
109168	exact	Desulfotalea	Desulfotalea
1092	exact	Chlorobium limicola	Chlorobium limicola
1094	exact	Chlorobium phaeovibrioides	Chlorobium phaeovibrioides
1096	exact	Chlorobium phaeobacteroides	Chlorobium phaeobacteroides
1097668	exact	Burkholderia sp. YI23	Burkholderia sp. YI23
1099	exact	Pelodictyon	Pelodictyon
1100	exact	Pelodictyon luteolum	Pelodictyon luteolum
1100069	exact	Bacteroidetes Order II. Incertae sedis	Bacteroidetes Order II. Incertae sedis
1101	exact	Prosthecochloris	Prosthecochloris
1102	exact	Prosthecochloris aestuarii	Prosthecochloris aestuarii
1104325	exact	Enterococcus faecium NRRL B-2354	Enterococcus faecium NRRL B-2354
1104326	exact	Enterobacter cloacae subsp. dissolvens SDM	Enterobacter cloacae subsp. dissolvens SDM
110500	exact	Pelotomaculum thermopropionicum	Pelotomaculum thermopropionicum
110539	exact	Mycobacterium vanbaalenii	Mycobacterium vanbaalenii
1106	exact	Chloroflexaceae	Chloroflexaceae
110662	exact	Synechococcus sp. CC9605	Synechococcus sp. CC9605
1107	exact	Chloroflexus	Chloroflexus
1108	exact	Chloroflexus aurantiacus	Chloroflexus aurantiacus
110932	exact	Leifsonia	Leifsonia
1111069	exact	Thermus sp. CCB_US3_UF1	Thermus sp. CCB_US3_UF1
1112204	exact	Gordonia polyisoprenivorans VH2	Gordonia polyisoprenivorans VH2
1112856	exact	Mycoplasma pneumoniae 309	Mycoplasma pneumoniae 309
1114965	exact	Streptococcus parasanguinis FW213	Streptococcus parasanguinis FW213
1114966	exact	Propionibacterium acnes TypeIA2 P.acn33	Propionibacterium acnes TypeIA2 P.acn33
111500	exact	Muricauda	Muricauda
111501	exact	Muricauda ruestringensis	Muricauda ruestringensis
1117	exact	Cyanobacteria	Cyanobacteria
1118	exact	Chroococcales	Chroococcales
112	exact	Planctomycetales	Planctomycetales
112040	exact	Zobellia	Zobellia
1124597	exact	Magnetococcus marinus	Magnetococcus marinus
1129	exact	Synechococcus	Synechococcus
1129771	exact	Leptotrichiaceae	Leptotrichiaceae
1131703	exact	Sphaerochaeta globosa	Sphaerochaeta globosa
1131707	exact	Sphaerochaeta pleomorpha	Sphaerochaeta pleomorpha
1133849	exact	Nocardia brasiliensis ATCC 700358	Nocardia brasiliensis ATCC 700358
1138382	exact	Mycobacterium intracellulare MOTT-02	Mycobacterium intracellulare MOTT-02
114380	exact	Desulfurococcales	Desulfurococcales
114615	exact	Bradyrhizobium sp. ORS 278	Bradyrhizobium sp. ORS 278
114616	exact	Methylobacterium nodulans	Methylobacterium nodulans
114627	exact	Alkaliphilus	Alkaliphilus
1148157	exact	Acinetobacter oleivorans	Acinetobacter oleivorans
1150	exact	Oscillatoriales	Oscillatoriales
1157951	exact	Providencia stuartii MRSN 2154	Providencia stuartii MRSN 2154
1161	exact	Nostocales	Nostocales
1161942	exact	Ruminococcus champanellensis	Ruminococcus champanellensis
1162	exact	Nostocaceae	Nostocaceae
1166018	exact	Fibrella aestuarina BUZ 2	Fibrella aestuarina BUZ 2
1169025	exact	Streptomyces pratensis	Streptomyces pratensis
117207	exact	Sphingopyxis alaskensis	Sphingopyxis alaskensis
1176649	exact	Agrobacterium fabrum	Agrobacterium fabrum
1177	exact	Nostoc	Nostoc
117743	exact	Flavobacteriia	Flavobacteriia
117747	exact	Sphingobacteriia	Sphingobacteriia
1177712	exact	Komagataeibacter medellinensis	Komagataeibacter medellinensis
117942	exact	Desulfurellaceae	Desulfurellaceae
117999	exact	Denitrovibrio	Denitrovibrio
118000	exact	Denitrovibrio acetiphilus	Denitrovibrio acetiphilus
118001	exact	Chrysiogenetes	Chrysiogenetes
1184387	exact	Mesotoga prima	Mesotoga prima
1184396	exact	Mesotoga	Mesotoga
118882	exact	Brucellaceae	Brucellaceae
118883	exact	Sulfolobaceae	Sulfolobaceae
118964	exact	Deinococcales	Deinococcales
118968	exact	Coxiellaceae	Coxiellaceae
118969	exact	Legionellales	Legionellales
119	exact	Rubinisphaera brasiliensis	Rubinisphaera brasiliensis
119045	exact	Methylobacteriaceae	Methylobacteriaceae
119060	exact	Burkholderiaceae	Burkholderiaceae
119069	exact	Hydrogenophilales	Hydrogenophilales
1191478	exact	Magnetococcales	Magnetococcales
1191479	exact	Magnetococcaceae	Magnetococcaceae
119219	exact	Cupriavidus metallidurans	Cupriavidus metallidurans
119394	exact	Pseudothermotoga thermarum	Pseudothermotoga thermarum
119484	exact	Syntrophobacter fumaroxidans	Syntrophobacter fumaroxidans
1198114	exact	Granulicella tundricola MP5ACTX9	Granulicella tundricola MP5ACTX9
1198451	exact	Methanoregulaceae	Methanoregulaceae
119864	exact	Marinomonas mediterranea	Marinomonas mediterranea
119977	exact	Acidithiobacillus	Acidithiobacillus
120	exact	Planctopirus limnophila	Planctopirus limnophila
1200352	exact	Corynebacterium terpenotabidum Y-11	Corynebacterium terpenotabidum Y-11
1202464	exact	Dehalococcoidaceae	Dehalococcoidaceae
1202465	exact	Dehalococcoidales	Dehalococcoidales
1203471	exact	Geobacter daltonii	Geobacter daltonii
1205	exact	Trichodesmium	Trichodesmium
1206	exact	Trichodesmium erythraeum	Trichodesmium erythraeum
120652	exact	Methylocella	Methylocella
1206745	exact	Helicobacter cinaedi ATCC BAA-847	Helicobacter cinaedi ATCC BAA-847
120831	exact	Dyadobacter	Dyadobacter
120961	exact	Roseiflexus	Roseiflexus
120962	exact	Roseiflexus castenholzii	Roseiflexus castenholzii
1212	exact	Prochlorales	Prochlorales
121277	exact	Pyrobaculum arsenaticum	Pyrobaculum arsenaticum
1217	exact	Prochlorococcaceae	Prochlorococcaceae
1217908	exact	Octadecabacter antarcticus	Octadecabacter antarcticus
1217984	exact	Bacillus cereus FRI-35	Bacillus cereus FRI-35
1218	exact	Prochlorococcus	Prochlorococcus
121871	exact	Haloterrigena	Haloterrigena
1219	exact	Prochlorococcus marinus	Prochlorococcus marinus
1219076	exact	Vibrio alginolyticus NBRC 15630 = ATCC 17749	Vibrio alginolyticus NBRC 15630 = ATCC 17749
122277	exact	Pectobacterium	Pectobacterium
1224	exact	Proteobacteria	Proteobacteria
1224163	exact	Corynebacterium maris DSM 45190	Corynebacterium maris DSM 45190
1227	exact	Nitrosococcus	Nitrosococcus
1229	exact	Nitrosococcus oceani	Nitrosococcus oceani
1229756	exact	Leuconostoc gelidum JB7	Leuconostoc gelidum JB7
1229758	exact	Leuconostoc carnosum JB16	Leuconostoc carnosum JB16
1231	exact	Nitrosospira multiformis	Nitrosospira multiformis
123214	exact	Persephonella marina EX-H1	Persephonella marina EX-H1
1234	exact	Nitrospira	Nitrospira
1234679	exact	Carnobacterium maltaromaticum LMA28	Carnobacterium maltaromaticum LMA28
1236	exact	Gammaproteobacteria	Gammaproteobacteria
1236608	exact	Moraxella catarrhalis BBH18	Moraxella catarrhalis BBH18
1239	exact	Firmicutes	Firmicutes
1243	exact	Leuconostoc	Leuconostoc
1244	exact	Leuconostoc gelidum	Leuconostoc gelidum
1245	exact	Leuconostoc mesenteroides	Leuconostoc mesenteroides
1247	exact	Oenococcus oeni	Oenococcus oeni
1252	exact	Leuconostoc carnosum	Leuconostoc carnosum
1253	exact	Pediococcus	Pediococcus
125316	exact	Beutenbergiaceae	Beutenbergiaceae
1255	exact	Pediococcus pentosaceus	Pediococcus pentosaceus
126	exact	Planctomycetaceae	Planctomycetaceae
1260	exact	Finegoldia magna	Finegoldia magna
1263	exact	Ruminococcus	Ruminococcus
1266845	exact	Carnobacterium sp. WN1359	Carnobacterium sp. WN1359
126740	exact	Thermotoga sp. RQ2	Thermotoga sp. RQ2
1267753	exact	Salmonella enterica subsp. enterica serovar Javiana str. CFSAN001992	Salmonella enterica subsp. enterica serovar Javiana str. CFSAN001992
1268	exact	Micrococcaceae	Micrococcaceae
1269	exact	Micrococcus	Micrococcus
127	exact	Isosphaera	Isosphaera
1270	exact	Micrococcus luteus	Micrococcus luteus
1271863	exact	Salmonella enterica subsp. enterica serovar Cubana str. CFSAN002050	Salmonella enterica subsp. enterica serovar Cubana str. CFSAN002050
1276	exact	Kytococcus sedentarius	Kytococcus sedentarius
1279	exact	Staphylococcus	Staphylococcus
128	exact	Isosphaera pallida	Isosphaera pallida
1280	exact	Staphylococcus aureus	Staphylococcus aureus
1281	exact	Staphylococcus carnosus	Staphylococcus carnosus
1282	exact	Staphylococcus epidermidis	Staphylococcus epidermidis
1283	exact	Staphylococcus haemolyticus	Staphylococcus haemolyticus
129001	exact	Syntrophothermus	Syntrophothermus
12914	exact	Acidianus	Acidianus
12916	exact	Acidovorax	Acidovorax
1292	exact	Staphylococcus warneri	Staphylococcus warneri
129337	exact	Geobacillus	Geobacillus
1297	exact	Deinococcus-Thermus	Deinococcus-Thermus
1298	exact	Deinococcus	Deinococcus
1299	exact	Deinococcus radiodurans	Deinococcus radiodurans
129957	exact	Carboxydothermus	Carboxydothermus
129958	exact	Carboxydothermus hydrogenoformans	Carboxydothermus hydrogenoformans
13	exact	Dictyoglomus	Dictyoglomus
1300	exact	Streptococcaceae	Streptococcaceae
1301	exact	Streptococcus	Streptococcus
1303	exact	Streptococcus oralis	Streptococcus oralis
1304	exact	Streptococcus salivarius	Streptococcus salivarius
1304892	exact	Xanthomonas axonopodis Xac29-1	Xanthomonas axonopodis Xac29-1
1305	exact	Streptococcus sanguinis	Streptococcus sanguinis
1307	exact	Streptococcus suis	Streptococcus suis
1308	exact	Streptococcus thermophilus	Streptococcus thermophilus
1309	exact	Streptococcus mutans	Streptococcus mutans
1309806	exact	Streptococcus agalactiae 09mas018883	Streptococcus agalactiae 09mas018883
1311	exact	Streptococcus agalactiae	Streptococcus agalactiae
1313	exact	Streptococcus pneumoniae	Streptococcus pneumoniae
1314	exact	Streptococcus pyogenes	Streptococcus pyogenes
131568	exact	Kineococcus radiotolerans	Kineococcus radiotolerans
1316933	exact	Lactobacillus rhamnosus LOCK900	Lactobacillus rhamnosus LOCK900
1318	exact	Streptococcus parasanguinis	Streptococcus parasanguinis
1327988	exact	Lactobacillus plantarum 16	Lactobacillus plantarum 16
1328	exact	Streptococcus anginosus	Streptococcus anginosus
1328881	exact	Candidatus Midichloriaceae	Candidatus Midichloriaceae
133193	exact	Alkalilimnicola	Alkalilimnicola
1334	exact	Streptococcus dysgalactiae	Streptococcus dysgalactiae
133539	exact	Nitrosococcus halophilus	Nitrosococcus halophilus
1336	exact	Streptococcus equi	Streptococcus equi
1338	exact	Streptococcus intermedius	Streptococcus intermedius
1340495	exact	Lactobacillus reuteri I5007	Lactobacillus reuteri I5007
134623	exact	Opitutaceae	Opitutaceae
1348	exact	Streptococcus parauberis	Streptococcus parauberis
1349	exact	Streptococcus uberis	Streptococcus uberis
1350	exact	Enterococcus	Enterococcus
1351	exact	Enterococcus faecalis	Enterococcus faecalis
1352	exact	Enterococcus faecium	Enterococcus faecium
135575	exact	Idiomarina	Idiomarina
135577	exact	Idiomarina loihiensis	Idiomarina loihiensis
135613	exact	Chromatiales	Chromatiales
135614	exact	Xanthomonadales	Xanthomonadales
135615	exact	Cardiobacteriales	Cardiobacteriales
135616	exact	Piscirickettsiaceae	Piscirickettsiaceae
135618	exact	Methylococcales	Methylococcales
135619	exact	Oceanospirillales	Oceanospirillales
135620	exact	Oceanospirillaceae	Oceanospirillaceae
135621	exact	Pseudomonadaceae	Pseudomonadaceae
135622	exact	Alteromonadales	Alteromonadales
135623	exact	Vibrionales	Vibrionales
135624	exact	Aeromonadales	Aeromonadales
135625	exact	Pasteurellales	Pasteurellales
1357	exact	Lactococcus	Lactococcus
1358	exact	Lactococcus lactis	Lactococcus lactis
136	exact	Spirochaetales	Spirochaetales
136609	exact	Leuconostoc kimchii	Leuconostoc kimchii
13687	exact	Sphingomonas	Sphingomonas
137	exact	Spirochaetaceae	Spirochaetaceae
13769	exact	Natrialba magadii	Natrialba magadii
137722	exact	Azospirillum sp. B510	Azospirillum sp. B510
138	exact	Borrelia	Borrelia
1380	exact	Atopobium	Atopobium
138072	exact	Candidatus Hamiltonella defensa	Candidatus Hamiltonella defensa
1380908	exact	Klebsiella pneumoniae JM45	Klebsiella pneumoniae JM45
138119	exact	Desulfitobacterium hafniense Y51	Desulfitobacterium hafniense Y51
1382	exact	Atopobium parvulum	Atopobium parvulum
1385	exact	Bacillales	Bacillales
1386	exact	Bacillus	Bacillus
139	exact	Borrelia burgdorferi	Borrelia burgdorferi
1390	exact	Bacillus amyloliquefaciens	Bacillus amyloliquefaciens
1392	exact	Bacillus anthracis	Bacillus anthracis
1393	exact	Brevibacillus brevis	Brevibacillus brevis
1396	exact	Bacillus cereus	Bacillus cereus
1399115	exact	Exiguobacterium sp. MH3	Exiguobacterium sp. MH3
14	exact	Dictyoglomus thermophilum	Dictyoglomus thermophilum
140	exact	Borrelia hermsii	Borrelia hermsii
1404	exact	Bacillus megaterium	Bacillus megaterium
1406860	exact	Salmonella enterica subsp. enterica serovar Agona str. 24249	Salmonella enterica subsp. enterica serovar Agona str. 24249
1408	exact	Bacillus pumilus	Bacillus pumilus
1413	exact	Bacillus cellulosilyticus	Bacillus cellulosilyticus
1415630	exact	Pseudomonas sp. TKP	Pseudomonas sp. TKP
142	exact	Borrelia turicatae	Borrelia turicatae
1421	exact	Lysinibacillus sphaericus	Lysinibacillus sphaericus
1423	exact	Bacillus subtilis	Bacillus subtilis
1427342	exact	Pseudomonas aeruginosa SCV20265	Pseudomonas aeruginosa SCV20265
1428	exact	Bacillus thuringiensis	Bacillus thuringiensis
143067	exact	Methanosaetaceae	Methanosaetaceae
143361	exact	Filifactor alocis	Filifactor alocis
1434011	exact	Komagataeibacter	Komagataeibacter
143786	exact	Brachyspiraceae	Brachyspiraceae
1452	exact	Bacillus atrophaeus	Bacillus atrophaeus
145357	exact	Dermacoccaceae	Dermacoccaceae
146	exact	Spirochaeta	Spirochaeta
1462	exact	Geobacillus kaustophilus	Geobacillus kaustophilus
1464	exact	Paenibacillus larvae	Paenibacillus larvae
146785	exact	Thermosynechococcus	Thermosynechococcus
146786	exact	Thermosynechococcus elongatus	Thermosynechococcus elongatus
146825	exact	Halorhabdus	Halorhabdus
146826	exact	Halorhabdus utahensis	Halorhabdus utahensis
146918	exact	Salinibacter	Salinibacter
146919	exact	Salinibacter ruber	Salinibacter ruber
146937	exact	Azospira	Azospira
146939	exact	Azospira oryzae	Azospira oryzae
1481960	exact	Peptoclostridium	Peptoclostridium
148447	exact	Burkholderia phymatum	Burkholderia phymatum
1485	exact	Clostridium	Clostridium
1485951	exact	Desulfurobacteriales	Desulfurobacteriales
1488	exact	Clostridium acetobutylicum	Clostridium acetobutylicum
1491	exact	Clostridium botulinum	Clostridium botulinum
1493	exact	Clostridium cellulovorans	Clostridium cellulovorans
1496	exact	Peptoclostridium difficile	Peptoclostridium difficile
149715	exact	Marinitoga piezophila	Marinitoga piezophila
1497346	exact	Thermoleophilia	Thermoleophilia
1499392	exact	Chromobacteriaceae	Chromobacteriaceae
150022	exact	Finegoldia	Finegoldia
1501348	exact	Amoebophilaceae	Amoebophilaceae
1502	exact	Clostridium perfringens	Clostridium perfringens
150340	exact	Vibrio antiquarius	Vibrio antiquarius
1505664	exact	Gottschalkia	Gottschalkia
1506553	exact	Lachnoclostridium	Lachnoclostridium
1508635	exact	Roseiflexaceae	Roseiflexaceae
1508657	exact	Ruminiclostridium	Ruminiclostridium
1511	exact	[Clostridium] sticklandii	[Clostridium] sticklandii
1513	exact	Clostridium tetani	Clostridium tetani
1515	exact	Ruminiclostridium thermocellum	Ruminiclostridium thermocellum
1517	exact	Thermoanaerobacterium thermosaccharolyticum	Thermoanaerobacterium thermosaccharolyticum
151895	exact	Pseudopedobacter saltans	Pseudopedobacter saltans
1520	exact	Clostridium beijerinckii	Clostridium beijerinckii
152053	exact	Starkeya	Starkeya
1521	exact	[Clostridium] cellulolyticum	[Clostridium] cellulolyticum
152260	exact	Chloroflexus aggregans	Chloroflexus aggregans
1524215	exact	Anaeromyxobacteraceae	Anaeromyxobacteraceae
152480	exact	Burkholderia ambifaria	Burkholderia ambifaria
1525	exact	Moorella thermoacetica	Moorella thermoacetica
1538	exact	Clostridium ljungdahlii	Clostridium ljungdahlii
154	exact	Spirochaeta thermophila	Spirochaeta thermophila
1542	exact	Clostridium novyi	Clostridium novyi
155077	exact	Cellvibrio japonicus	Cellvibrio japonicus
155322	exact	Bacillus toyonensis	Bacillus toyonensis
155493	exact	Gallibacterium	Gallibacterium
1556	exact	Gottschalkia acidurici	Gottschalkia acidurici
155862	exact	Methanothermococcus	Methanothermococcus
155863	exact	Methanothermococcus okinawensis	Methanothermococcus okinawensis
155892	exact	Caulobacter vibrioides	Caulobacter vibrioides
155977	exact	Acaryochloris	Acaryochloris
155978	exact	Acaryochloris marina	Acaryochloris marina
1562	exact	Desulfotomaculum	Desulfotomaculum
156889	exact	Magnetococcus marinus MC-1	Magnetococcus marinus MC-1
157	exact	Treponema	Treponema
1570	exact	Halobacillus halophilus	Halobacillus halophilus
1570339	exact	Peptoniphilaceae	Peptoniphilaceae
1573	exact	Clavibacter	Clavibacter
1575	exact	Leifsonia xyli	Leifsonia xyli
1578	exact	Lactobacillus	Lactobacillus
1579	exact	Lactobacillus acidophilus	Lactobacillus acidophilus
158	exact	Treponema denticola	Treponema denticola
1580	exact	Lactobacillus brevis	Lactobacillus brevis
158080	exact	Chromohalobacter salexigens	Chromohalobacter salexigens
1581	exact	Lactobacillus buchneri	Lactobacillus buchneri
158189	exact	Sphaerochaeta globosa str. Buddy	Sphaerochaeta globosa str. Buddy
158190	exact	Sphaerochaeta pleomorpha str. Grapes	Sphaerochaeta pleomorpha str. Grapes
1582	exact	Lactobacillus casei	Lactobacillus casei
1584	exact	Lactobacillus delbrueckii	Lactobacillus delbrueckii
1587	exact	Lactobacillus helveticus	Lactobacillus helveticus
158899	exact	Collimonas fungivorans	Collimonas fungivorans
159	exact	Brachyspira hyodysenteriae	Brachyspira hyodysenteriae
1590	exact	Lactobacillus plantarum	Lactobacillus plantarum
1596	exact	Lactobacillus gasseri	Lactobacillus gasseri
159743	exact	Paenibacillus terrae	Paenibacillus terrae
1598	exact	Lactobacillus reuteri	Lactobacillus reuteri
160	exact	Treponema pallidum	Treponema pallidum
160232	exact	Nanoarchaeum equitans	Nanoarchaeum equitans
160233	exact	Ignicoccus hospitalis	Ignicoccus hospitalis
160492	exact	Xylella fastidiosa 9a5c	Xylella fastidiosa 9a5c
160674	exact	Raoultella	Raoultella
160791	exact	Sphingomonas wittichii	Sphingomonas wittichii
160798	exact	Marinitoga	Marinitoga
160808	exact	Acidithiobacillus ferrivorans	Acidithiobacillus ferrivorans
1613	exact	Lactobacillus fermentum	Lactobacillus fermentum
161492	exact	Anaeromyxobacter	Anaeromyxobacter
161493	exact	Anaeromyxobacter dehalogenans	Anaeromyxobacter dehalogenans
161879	exact	Corynebacterium kroppenstedtii	Corynebacterium kroppenstedtii
162027	exact	Haliangium	Haliangium
162171	exact	Magnetococcus	Magnetococcus
1623	exact	Lactobacillus ruminis	Lactobacillus ruminis
1624	exact	Lactobacillus salivarius	Lactobacillus salivarius
1637	exact	Listeria	Listeria
1637257	exact	Mageeibacillus	Mageeibacillus
1638	exact	Listeria ivanovii	Listeria ivanovii
1639	exact	Listeria monocytogenes	Listeria monocytogenes
1640	exact	Listeria seeligeri	Listeria seeligeri
1643	exact	Listeria welshimeri	Listeria welshimeri
1643683	exact	Acidothermales	Acidothermales
1643684	exact	Nakamurellales	Nakamurellales
1643685	exact	Borreliaceae	Borreliaceae
1643686	exact	Brachyspirales	Brachyspirales
1643822	exact	Eggerthellales	Eggerthellales
1643824	exact	Atopobiaceae	Atopobiaceae
1643826	exact	Eggerthellaceae	Eggerthellaceae
1643946	exact	Kosmotogales	Kosmotogales
1643947	exact	Petrotogales	Petrotogales
1643948	exact	Kosmotogaceae	Kosmotogaceae
1643950	exact	Fervidobacteriaceae	Fervidobacteriaceae
1643951	exact	Pseudothermotoga	Pseudothermotoga
1644060	exact	Natrialbales	Natrialbales
1644061	exact	Natrialbaceae	Natrialbaceae
164450	exact	Vulcanisaeta	Vulcanisaeta
164451	exact	Vulcanisaeta distributa	Vulcanisaeta distributa
164514	exact	Blattabacterium punctulatus	Blattabacterium punctulatus
164756	exact	Mycobacterium sp. MCS	Mycobacterium sp. MCS
164757	exact	Mycobacterium sp. JLS	Mycobacterium sp. JLS
1647988	exact	Akkermansiaceae	Akkermansiaceae
1649298	exact	Siccibacter	Siccibacter
1649480	exact	Planctopirus	Planctopirus
1649482	exact	Pseudopedobacter	Pseudopedobacter
1649490	exact	Rubinisphaera	Rubinisphaera
1652132	exact	Halobacteriovoraceae	Halobacteriovoraceae
1652133	exact	Halobacteriovorax	Halobacteriovorax
1653	exact	Corynebacteriaceae	Corynebacteriaceae
165695	exact	Sphingobium	Sphingobium
165696	exact	Novosphingobium	Novosphingobium
165697	exact	Sphingopyxis	Sphingopyxis
1663	exact	Arthrobacter	Arthrobacter
167	exact	Treponema succinifaciens	Treponema succinifaciens
1678	exact	Bifidobacterium	Bifidobacterium
1680	exact	Bifidobacterium adolescentis	Bifidobacterium adolescentis
1681	exact	Bifidobacterium bifidum	Bifidobacterium bifidum
168470	exact	Laribacter	Laribacter
168471	exact	Laribacter hongkongensis	Laribacter hongkongensis
168694	exact	Salinispora	Salinispora
168695	exact	Salinispora tropica	Salinispora tropica
169292	exact	Corynebacterium aurimucosum	Corynebacterium aurimucosum
170	exact	Leptospiraceae	Leptospiraceae
170187	exact	Streptococcus pneumoniae TIGR4	Streptococcus pneumoniae TIGR4
1707	exact	Cellulomonas	Cellulomonas
171	exact	Leptospira	Leptospira
1711	exact	Cellulomonas flavigena	Cellulomonas flavigena
171549	exact	Bacteroidales	Bacteroidales
171550	exact	Rikenellaceae	Rikenellaceae
171551	exact	Porphyromonadaceae	Porphyromonadaceae
171552	exact	Prevotellaceae	Prevotellaceae
1716	exact	Corynebacterium	Corynebacterium
171695	exact	Thermodesulfatator indicus	Thermodesulfatator indicus
1717	exact	Corynebacterium diphtheriae	Corynebacterium diphtheriae
1718	exact	Corynebacterium glutamicum	Corynebacterium glutamicum
1719	exact	Corynebacterium pseudotuberculosis	Corynebacterium pseudotuberculosis
172	exact	Leptospira biflexa	Leptospira biflexa
172049	exact	Thermococcus sibiricus	Thermococcus sibiricus
1727	exact	Corynebacterium variabile	Corynebacterium variabile
173	exact	Leptospira interrogans	Leptospira interrogans
1730	exact	Eubacterium	Eubacterium
1736	exact	Eubacterium limosum	Eubacterium limosum
174	exact	Leptospira borgpetersenii	Leptospira borgpetersenii
1743	exact	Propionibacterium	Propionibacterium
1744	exact	Propionibacterium freudenreichii	Propionibacterium freudenreichii
1747	exact	Propionibacterium acnes	Propionibacterium acnes
1748	exact	Propionibacterium acidipropionici	Propionibacterium acidipropionici
1754	exact	Thermoanaerobacter	Thermoanaerobacter
1760	exact	Actinobacteria	Actinobacteria
1762	exact	Mycobacteriaceae	Mycobacteriaceae
176279	exact	Staphylococcus epidermidis RP62A	Staphylococcus epidermidis RP62A
176280	exact	Staphylococcus epidermidis ATCC 12228	Staphylococcus epidermidis ATCC 12228
1763	exact	Mycobacterium	Mycobacterium
1764	exact	Mycobacterium avium	Mycobacterium avium
1767	exact	Mycobacterium intracellulare	Mycobacterium intracellulare
1769	exact	Mycobacterium leprae	Mycobacterium leprae
1772	exact	Mycobacterium smegmatis	Mycobacterium smegmatis
177437	exact	Desulfobacterium autotrophicum HRM2	Desulfobacterium autotrophicum HRM2
177758	exact	Pseudothermotoga lettingae	Pseudothermotoga lettingae
178440	exact	Opitutus	Opitutus
179636	exact	Alicycliphilus denitrificans	Alicycliphilus denitrificans
18	exact	Pelobacter	Pelobacter
1800	exact	Mycobacterium chubuense	Mycobacterium chubuense
181486	exact	Pyrobaculum calidifontis	Pyrobaculum calidifontis
1817	exact	Nocardia	Nocardia
182210	exact	Desulfovibrio aespoeensis	Desulfovibrio aespoeensis
182337	exact	Erwinia billingiae	Erwinia billingiae
182639	exact	Kribbella	Kribbella
182640	exact	Kribbella flavida	Kribbella flavida
1827	exact	Rhodococcus	Rhodococcus
182709	exact	Oceanobacillus	Oceanobacillus
182710	exact	Oceanobacillus iheyensis	Oceanobacillus iheyensis
182899	exact	Persephonella	Persephonella
1835	exact	Saccharopolyspora	Saccharopolyspora
1836	exact	Saccharopolyspora erythraea	Saccharopolyspora erythraea
183710	exact	Deinococcaceae	Deinococcaceae
1839	exact	Nocardioides	Nocardioides
183924	exact	Thermoprotei	Thermoprotei
183925	exact	Methanobacteria	Methanobacteria
183939	exact	Methanococci	Methanococci
183963	exact	Halobacteria	Halobacteria
183967	exact	Thermoplasmata	Thermoplasmata
183968	exact	Thermococci	Thermococci
183980	exact	Archaeoglobi	Archaeoglobi
184117	exact	Thermoproteus uzoniensis	Thermoproteus uzoniensis
1851	exact	Saccharomonospora	Saccharomonospora
1852	exact	Saccharomonospora viridis	Saccharomonospora viridis
1854	exact	Frankia	Frankia
1859	exact	Frankia alni	Frankia alni
186191	exact	Marinithermus	Marinithermus
186192	exact	Marinithermus hydrothermalis	Marinithermus hydrothermalis
186329	exact	Acholeplasmatales	Acholeplasmatales
186490	exact	Candidatus Baumannia cicadellinicola	Candidatus Baumannia cicadellinicola
186497	exact	Pyrococcus furiosus DSM 3638	Pyrococcus furiosus DSM 3638
186801	exact	Clostridia	Clostridia
186802	exact	Clostridiales	Clostridiales
186803	exact	Lachnospiraceae	Lachnospiraceae
186804	exact	Peptostreptococcaceae	Peptostreptococcaceae
186806	exact	Eubacteriaceae	Eubacteriaceae
186807	exact	Peptococcaceae	Peptococcaceae
186814	exact	Thermoanaerobacteraceae	Thermoanaerobacteraceae
186817	exact	Bacillaceae	Bacillaceae
186820	exact	Listeriaceae	Listeriaceae
186822	exact	Paenibacillaceae	Paenibacillaceae
186823	exact	Alicyclobacillaceae	Alicyclobacillaceae
186826	exact	Lactobacillales	Lactobacillales
186828	exact	Carnobacteriaceae	Carnobacteriaceae
187137	exact	Oceanithermus profundus	Oceanithermus profundus
187272	exact	Alkalilimnicola ehrlichii MLHE-1	Alkalilimnicola ehrlichii MLHE-1
1873	exact	Micromonospora	Micromonospora
187327	exact	Acidaminococcus intestini	Acidaminococcus intestini
187857	exact	Aquificae	Aquificae
187878	exact	Thermococcus gammatolerans	Thermococcus gammatolerans
1883	exact	Streptomyces	Streptomyces
188708	exact	Thermotogae	Thermotogae
188709	exact	Thermotogaceae	Thermotogaceae
188710	exact	Thermodesulfobacteriales	Thermodesulfobacteriales
188711	exact	Thermodesulfobacteriaceae	Thermodesulfobacteriaceae
188786	exact	Thermaceae	Thermaceae
188787	exact	Deinococci	Deinococci
188905	exact	Jannaschia	Jannaschia
189769	exact	Chrysiogenales	Chrysiogenales
189770	exact	Chrysiogenaceae	Chrysiogenaceae
189775	exact	Thermomicrobia	Thermomicrobia
189776	exact	Thermomicrobiales	Thermomicrobiales
189777	exact	Thermomicrobiaceae	Thermomicrobiaceae
189778	exact	Nitrospirales	Nitrospirales
189779	exact	Nitrospiraceae	Nitrospiraceae
19	exact	Pelobacter carbinolicus	Pelobacter carbinolicus
1902	exact	Streptomyces coelicolor	Streptomyces coelicolor
190304	exact	Fusobacterium nucleatum subsp. nucleatum ATCC 25586	Fusobacterium nucleatum subsp. nucleatum ATCC 25586
190485	exact	Xanthomonas campestris pv. campestris str. ATCC 33913	Xanthomonas campestris pv. campestris str. ATCC 33913
190486	exact	Xanthomonas axonopodis pv. citri str. 306	Xanthomonas axonopodis pv. citri str. 306
191	exact	Azospirillum	Azospirillum
1911	exact	Streptomyces griseus	Streptomyces griseus
191291	exact	Nautilia	Nautilia
191373	exact	Pelotomaculum	Pelotomaculum
191393	exact	Deferribacterales	Deferribacterales
191394	exact	Deferribacteraceae	Deferribacteraceae
191410	exact	Chlorobia	Chlorobia
191411	exact	Chlorobiales	Chlorobiales
191412	exact	Chlorobiaceae	Chlorobiaceae
191494	exact	Conexibacter	Conexibacter
191495	exact	Conexibacter woesei	Conexibacter woesei
192073	exact	Shewanella denitrificans	Shewanella denitrificans
192843	exact	Rhodoferax ferrireducens	Rhodoferax ferrireducens
192989	exact	Nanoarchaeota	Nanoarchaeota
193	exact	Azospirillum lipoferum	Azospirillum lipoferum
1930	exact	Streptomyces scabiei	Streptomyces scabiei
193568	exact	Nanoarchaeum	Nanoarchaeum
194	exact	Campylobacter	Campylobacter
194924	exact	Desulfovibrionaceae	Desulfovibrionaceae
195102	exact	Clostridium perfringens str. 13	Clostridium perfringens str. 13
195103	exact	Clostridium perfringens ATCC 13124	Clostridium perfringens ATCC 13124
196	exact	Campylobacter fetus	Campylobacter fetus
196117	exact	Methanocaldococcaceae	Methanocaldococcaceae
196118	exact	Methanocaldococcus	Methanocaldococcus
196137	exact	Methanospirillaceae	Methanospirillaceae
196162	exact	Nocardioides sp. JS614	Nocardioides sp. JS614
197162	exact	Deferribacter desulfuricans	Deferribacter desulfuricans
197221	exact	Thermosynechococcus elongatus BP-1	Thermosynechococcus elongatus BP-1
198804	exact	Buchnera aphidicola str. Sg (Schizaphis graminum)	Buchnera aphidicola str. Sg (Schizaphis graminum)
199	exact	Campylobacter concisus	Campylobacter concisus
199596	exact	Methylocella silvestris	Methylocella silvestris
20	exact	Phenylobacterium	Phenylobacterium
200	exact	Campylobacter curvus	Campylobacter curvus
2000	exact	Streptosporangium	Streptosporangium
2001	exact	Streptosporangium roseum	Streptosporangium roseum
2004	exact	Streptosporangiaceae	Streptosporangiaceae
200643	exact	Bacteroidia	Bacteroidia
200644	exact	Flavobacteriales	Flavobacteriales
200666	exact	Sphingobacteriales	Sphingobacteriales
200795	exact	Chloroflexi	Chloroflexi
201	exact	Campylobacter lari	Campylobacter lari
201096	exact	Alicycliphilus	Alicycliphilus
2012	exact	Thermomonosporaceae	Thermomonosporaceae
2019	exact	Thermomonospora	Thermomonospora
2020	exact	Thermomonospora curvata	Thermomonospora curvata
2021	exact	Thermobifida fusca	Thermobifida fusca
202746	exact	Sulfurimonas	Sulfurimonas
202747	exact	Sulfurimonas autotrophica	Sulfurimonas autotrophica
202907	exact	Collimonas	Collimonas
203119	exact	Ruminiclostridium thermocellum ATCC 27405	Ruminiclostridium thermocellum ATCC 27405
203120	exact	Leuconostoc mesenteroides subsp. mesenteroides ATCC 8293	Leuconostoc mesenteroides subsp. mesenteroides ATCC 8293
203122	exact	Saccharophagus degradans 2-40	Saccharophagus degradans 2-40
203123	exact	Oenococcus oeni PSU-1	Oenococcus oeni PSU-1
203124	exact	Trichodesmium erythraeum IMS101	Trichodesmium erythraeum IMS101
203486	exact	Dictyoglomia	Dictyoglomia
203487	exact	Dictyoglomales	Dictyoglomales
203488	exact	Dictyoglomaceae	Dictyoglomaceae
203490	exact	Fusobacteriia	Fusobacteriia
203491	exact	Fusobacteriales	Fusobacteriales
203492	exact	Fusobacteriaceae	Fusobacteriaceae
203494	exact	Verrucomicrobiae	Verrucomicrobiae
203682	exact	Planctomycetes	Planctomycetes
203683	exact	Planctomycetia	Planctomycetia
203691	exact	Spirochaetes	Spirochaetes
203692	exact	Spirochaetia	Spirochaetia
2037	exact	Actinomycetales	Actinomycetales
203804	exact	Candidatus Blochmannia	Candidatus Blochmannia
203907	exact	Candidatus Blochmannia floridanus	Candidatus Blochmannia floridanus
204428	exact	Chlamydiae	Chlamydiae
204429	exact	Chlamydiia	Chlamydiia
204430	exact	Fibrobacteria	Fibrobacteria
204431	exact	Fibrobacteraceae	Fibrobacteraceae
204432	exact	Acidobacteriia	Acidobacteriia
204433	exact	Acidobacteriales	Acidobacteriales
204434	exact	Acidobacteriaceae	Acidobacteriaceae
204441	exact	Rhodospirillales	Rhodospirillales
204455	exact	Rhodobacterales	Rhodobacterales
204457	exact	Sphingomonadales	Sphingomonadales
204458	exact	Caulobacterales	Caulobacterales
204536	exact	Sulfurihydrogenibium azorense Az-Fu1	Sulfurihydrogenibium azorense Az-Fu1
204669	exact	Candidatus Koribacter versatilis Ellin345	Candidatus Koribacter versatilis Ellin345
2047	exact	Rothia dentocariosa	Rothia dentocariosa
204773	exact	Herminiimonas arsenicoxydans	Herminiimonas arsenicoxydans
2049	exact	Actinomycetaceae	Actinomycetaceae
2053	exact	Gordonia	Gordonia
2054	exact	Gordonia bronchialis	Gordonia bronchialis
2056	exact	Sphaerobacter	Sphaerobacter
2057	exact	Sphaerobacter thermophilus	Sphaerobacter thermophilus
205914	exact	Haemophilus somnus 129PT	Haemophilus somnus 129PT
205920	exact	Ehrlichia chaffeensis str. Arkansas	Ehrlichia chaffeensis str. Arkansas
2060	exact	Tsukamurella	Tsukamurella
2061	exact	Tsukamurella paurometabola	Tsukamurella paurometabola
2062	exact	Streptomycetaceae	Streptomycetaceae
2063	exact	Kitasatospora	Kitasatospora
206349	exact	Hydrogenophilaceae	Hydrogenophilaceae
206350	exact	Methylophilales	Methylophilales
206351	exact	Neisseriales	Neisseriales
206379	exact	Nitrosomonadaceae	Nitrosomonadaceae
206389	exact	Rhodocyclales	Rhodocyclales
2066	exact	Kitasatospora setae	Kitasatospora setae
2070	exact	Pseudonocardiaceae	Pseudonocardiaceae
207559	exact	Desulfovibrio alaskensis G20	Desulfovibrio alaskensis G20
208215	exact	Parvularcula	Parvularcula
208216	exact	Parvularcula bermudensis	Parvularcula bermudensis
208226	exact	Alkaliphilus metalliredigens	Alkaliphilus metalliredigens
208447	exact	Oceanithermus	Oceanithermus
2085	exact	Mycoplasmatales	Mycoplasmatales
208596	exact	Carnobacterium sp. 17-4	Carnobacterium sp. 17-4
208963	exact	Pseudomonas aeruginosa UCBPP-PA14	Pseudomonas aeruginosa UCBPP-PA14
209	exact	Helicobacter	Helicobacter
2092	exact	Mycoplasmataceae	Mycoplasmataceae
2093	exact	Mycoplasma	Mycoplasma
2095	exact	Mycoplasma capricolum	Mycoplasma capricolum
2096	exact	Mycoplasma gallisepticum	Mycoplasma gallisepticum
2097	exact	Mycoplasma genitalium	Mycoplasma genitalium
2098	exact	Mycoplasma hominis	Mycoplasma hominis
2099	exact	Mycoplasma hyopneumoniae	Mycoplasma hyopneumoniae
210	exact	Helicobacter pylori	Helicobacter pylori
2100	exact	Mycoplasma hyorhinis	Mycoplasma hyorhinis
210007	exact	Streptococcus mutans UA159	Streptococcus mutans UA159
2104	exact	Mycoplasma pneumoniae	Mycoplasma pneumoniae
2107	exact	Mycoplasma pulmonis	Mycoplasma pulmonis
2109	exact	Mycoplasma synoviae	Mycoplasma synoviae
2110	exact	Mycoplasma agalactiae	Mycoplasma agalactiae
2111	exact	Mycoplasma arthritidis	Mycoplasma arthritidis
2118	exact	Mycoplasma mobile	Mycoplasma mobile
212	exact	Helicobacter acinonychis	Helicobacter acinonychis
212717	exact	Clostridium tetani E88	Clostridium tetani E88
212790	exact	Sulfurihydrogenibium	Sulfurihydrogenibium
2129	exact	Ureaplasma	Ureaplasma
213	exact	Helicobacter cinaedi	Helicobacter cinaedi
2130	exact	Ureaplasma urealyticum	Ureaplasma urealyticum
213113	exact	Desulfurellales	Desulfurellales
213115	exact	Desulfovibrionales	Desulfovibrionales
213117	exact	Desulfohalobiaceae	Desulfohalobiaceae
213118	exact	Desulfobacterales	Desulfobacterales
213119	exact	Desulfobacteraceae	Desulfobacteraceae
213121	exact	Desulfobulbaceae	Desulfobulbaceae
213422	exact	Geobacteraceae	Geobacteraceae
213423	exact	Pelobacteraceae	Pelobacteraceae
213462	exact	Syntrophobacterales	Syntrophobacterales
213465	exact	Syntrophobacteraceae	Syntrophobacteraceae
213468	exact	Syntrophaceae	Syntrophaceae
213481	exact	Bdellovibrionales	Bdellovibrionales
213483	exact	Bdellovibrionaceae	Bdellovibrionaceae
213485	exact	Micavibrio	Micavibrio
213810	exact	Ruminococcus champanellensis 18P13 = JCM 17042	Ruminococcus champanellensis 18P13 = JCM 17042
213849	exact	Campylobacterales	Campylobacterales
214	exact	Helicobacter felis	Helicobacter felis
2146	exact	Acholeplasmataceae	Acholeplasmataceae
2147	exact	Acholeplasma	Acholeplasma
2148	exact	Acholeplasma laidlawii	Acholeplasma laidlawii
214856	exact	Alistipes finegoldii	Alistipes finegoldii
214906	exact	Histophilus	Histophilus
215591	exact	Treponema caldarium	Treponema caldarium
2158	exact	Methanobacteriales	Methanobacteriales
215813	exact	Dinoroseobacter shibae	Dinoroseobacter shibae
2159	exact	Methanobacteriaceae	Methanobacteriaceae
2160	exact	Methanobacterium	Methanobacterium
216465	exact	Polaromonas naphthalenivorans	Polaromonas naphthalenivorans
216596	exact	Rhizobium leguminosarum bv. viciae 3841	Rhizobium leguminosarum bv. viciae 3841
216816	exact	Bifidobacterium longum	Bifidobacterium longum
217	exact	Helicobacter mustelae	Helicobacter mustelae
2172	exact	Methanobrevibacter	Methanobrevibacter
2173	exact	Methanobrevibacter smithii	Methanobrevibacter smithii
2175	exact	Methanohalophilus	Methanohalophilus
2176	exact	Methanohalophilus mahii	Methanohalophilus mahii
2178	exact	Methanothermaceae	Methanothermaceae
2179	exact	Methanothermus	Methanothermus
2180	exact	Methanothermus fervidus	Methanothermus fervidus
2182	exact	Methanococcales	Methanococcales
2183	exact	Methanococcaceae	Methanococcaceae
2184	exact	Methanococcus	Methanococcus
218493	exact	Salmonella bongori NCTC 12419	Salmonella bongori NCTC 12419
218495	exact	Streptococcus uberis 0140J	Streptococcus uberis 0140J
218497	exact	Chlamydophila abortus S26/3	Chlamydophila abortus S26/3
2187	exact	Methanococcus vannielii	Methanococcus vannielii
218872	exact	Fibrobacterales	Fibrobacterales
2191	exact	Methanomicrobiales	Methanomicrobiales
2192	exact	Methanocorpusculum	Methanocorpusculum
2194	exact	Methanomicrobiaceae	Methanomicrobiaceae
22	exact	Shewanella	Shewanella
2202	exact	Methanospirillum	Methanospirillum
2203	exact	Methanospirillum hungatei	Methanospirillum hungatei
2206	exact	Methanosarcinaceae	Methanosarcinaceae
220664	exact	Pseudomonas protegens Pf-5	Pseudomonas protegens Pf-5
2207	exact	Methanosarcina	Methanosarcina
2208	exact	Methanosarcina barkeri	Methanosarcina barkeri
2209	exact	Methanosarcina mazei	Methanosarcina mazei
221109	exact	Oceanobacillus iheyensis HTE831	Oceanobacillus iheyensis HTE831
2214	exact	Methanosarcina acetivorans	Methanosarcina acetivorans
221822	exact	Phaeobacter inhibens	Phaeobacter inhibens
2222	exact	Methanosaeta	Methanosaeta
2223	exact	Methanosaeta concilii	Methanosaeta concilii
2224	exact	Methanosaeta thermophila	Methanosaeta thermophila
2225	exact	Methanococcoides	Methanococcoides
222523	exact	Bacillus cereus ATCC 10987	Bacillus cereus ATCC 10987
2231	exact	Archaeoglobales	Archaeoglobales
2232	exact	Archaeoglobaceae	Archaeoglobaceae
223283	exact	Pseudomonas syringae pv. tomato str. DC3000	Pseudomonas syringae pv. tomato str. DC3000
2233	exact	Archaeoglobus	Archaeoglobus
2234	exact	Archaeoglobus fulgidus	Archaeoglobus fulgidus
2235	exact	Halobacteriales	Halobacteriales
2236	exact	Halobacteriaceae	Halobacteriaceae
2237	exact	Haloarcula	Haloarcula
2238	exact	Haloarcula marismortui	Haloarcula marismortui
2239	exact	Halobacterium	Halobacterium
223967	exact	Methylobacterium populi	Methylobacterium populi
224027	exact	Hydrogenothermaceae	Hydrogenothermaceae
2242	exact	Halobacterium salinarum	Halobacterium salinarum
224325	exact	Archaeoglobus fulgidus DSM 4304	Archaeoglobus fulgidus DSM 4304
224326	exact	Borrelia burgdorferi B31	Borrelia burgdorferi B31
224372	exact	Alcanivoracaceae	Alcanivoracaceae
224464	exact	Kofleriaceae	Kofleriaceae
224467	exact	Nautiliaceae	Nautiliaceae
224756	exact	Methanomicrobia	Methanomicrobia
225057	exact	Acidithiobacillales	Acidithiobacillales
225058	exact	Acidithiobacillaceae	Acidithiobacillaceae
225194	exact	Geobacter bemidjiensis	Geobacter bemidjiensis
2258	exact	Thermococcales	Thermococcales
225849	exact	Shewanella piezotolerans WP3	Shewanella piezotolerans WP3
2259	exact	Thermococcaceae	Thermococcaceae
226	exact	Alteromonas	Alteromonas
2260	exact	Pyrococcus	Pyrococcus
2261	exact	Pyrococcus furiosus	Pyrococcus furiosus
226185	exact	Enterococcus faecalis V583	Enterococcus faecalis V583
2263	exact	Thermococcus	Thermococcus
2266	exact	Thermoproteales	Thermoproteales
2267	exact	Thermoproteaceae	Thermoproteaceae
226900	exact	Bacillus cereus ATCC 14579	Bacillus cereus ATCC 14579
2270	exact	Thermoproteus	Thermoproteus
2272	exact	Desulfurococcaceae	Desulfurococcaceae
2273	exact	Desulfurococcus	Desulfurococcus
227387	exact	Thermodesulfobiaceae	Thermodesulfobiaceae
2275	exact	Desulfurococcus mucosus	Desulfurococcus mucosus
2276	exact	Pyrobaculum	Pyrobaculum
2277	exact	Pyrobaculum islandicum	Pyrobaculum islandicum
2279	exact	Staphylothermus	Staphylothermus
228	exact	Pseudoalteromonas haloplanktis	Pseudoalteromonas haloplanktis
2280	exact	Staphylothermus marinus	Staphylothermus marinus
2281	exact	Sulfolobales	Sulfolobales
2284	exact	Sulfolobus	Sulfolobus
228410	exact	Nitrosomonas europaea ATCC 19718	Nitrosomonas europaea ATCC 19718
2285	exact	Sulfolobus acidocaldarius	Sulfolobus acidocaldarius
228748	exact	Desulfurococcus fermentans	Desulfurococcus fermentans
2295	exact	Desulfobacterium	Desulfobacterium
229545	exact	Aster yellows witches'-broom phytoplasma	Aster yellows witches'-broom phytoplasma
2296	exact	Desulfobacterium autotrophicum	Desulfobacterium autotrophicum
2301	exact	Thermoplasmatales	Thermoplasmatales
230355	exact	Methanolacinia	Methanolacinia
2316	exact	Methanosphaera	Methanosphaera
2317	exact	Methanosphaera stadtmanae	Methanosphaera stadtmanae
2321	exact	Methanohalobium	Methanohalobium
2322	exact	Methanohalobium evestigatum	Methanohalobium evestigatum
232721	exact	Acidovorax sp. JS42	Acidovorax sp. JS42
2335	exact	Thermotoga	Thermotoga
2336	exact	Thermotoga maritima	Thermotoga maritima
2337	exact	Thermotoga neapolitana	Thermotoga neapolitana
234	exact	Brucella	Brucella
234267	exact	Candidatus Solibacter usitatus Ellin6076	Candidatus Solibacter usitatus Ellin6076
234826	exact	Anaplasma marginale str. St. Maries	Anaplasma marginale str. St. Maries
234827	exact	Candidatus Midichloria mitochondrii	Candidatus Midichloria mitochondrii
2349	exact	Haliscomenobacter	Haliscomenobacter
2350	exact	Haliscomenobacter hydrossis	Haliscomenobacter hydrossis
235899	exact	Nautiliales	Nautiliales
237	exact	Flavobacterium	Flavobacterium
2370	exact	Xylella	Xylella
2371	exact	Xylella fastidiosa	Xylella fastidiosa
239759	exact	Alistipes	Alistipes
239934	exact	Akkermansia	Akkermansia
239935	exact	Akkermansia muciniphila	Akkermansia muciniphila
24	exact	Shewanella putrefaciens	Shewanella putrefaciens
240015	exact	Acidobacterium capsulatum ATCC 51196	Acidobacterium capsulatum ATCC 51196
241192	exact	Thermodesulfatator	Thermodesulfatator
2419	exact	Thermotogales	Thermotogales
2420	exact	Thermosipho	Thermosipho
2421	exact	Thermosipho africanus	Thermosipho africanus
2422	exact	Fervidobacterium	Fervidobacterium
242231	exact	Neisseria gonorrhoeae FA 1090	Neisseria gonorrhoeae FA 1090
2424	exact	Fervidobacterium nodosum	Fervidobacterium nodosum
242619	exact	Porphyromonas gingivalis W83	Porphyromonas gingivalis W83
242703	exact	Acidilobus saccharovorans	Acidilobus saccharovorans
243090	exact	Rhodopirellula baltica SH 1	Rhodopirellula baltica SH 1
243161	exact	Chlamydia muridarum str. Nigg	Chlamydia muridarum str. Nigg
243230	exact	Deinococcus radiodurans R1	Deinococcus radiodurans R1
243231	exact	Geobacter sulfurreducens PCA	Geobacter sulfurreducens PCA
243233	exact	Methylococcus capsulatus str. Bath	Methylococcus capsulatus str. Bath
243265	exact	Photorhabdus luminescens subsp. laumondii TTO1	Photorhabdus luminescens subsp. laumondii TTO1
243272	exact	Mycoplasma arthritidis 158L3-1	Mycoplasma arthritidis 158L3-1
243275	exact	Treponema denticola ATCC 35405	Treponema denticola ATCC 35405
2433	exact	Roseobacter	Roseobacter
244366	exact	Klebsiella variicola	Klebsiella variicola
244787	exact	Nautilia profundicola	Nautilia profundicola
246194	exact	Carboxydothermus hydrogenoformans Z-2901	Carboxydothermus hydrogenoformans Z-2901
246195	exact	Dichelobacter nodosus VCS1703A	Dichelobacter nodosus VCS1703A
246197	exact	Myxococcus xanthus DK 1622	Myxococcus xanthus DK 1622
246200	exact	Ruegeria pomeroyi DSS-3	Ruegeria pomeroyi DSS-3
248026	exact	Cupriavidus pinatubonensis	Cupriavidus pinatubonensis
249529	exact	Caldanaerobacter	Caldanaerobacter
251701	exact	Pseudomonas syringae group genomosp. 3	Pseudomonas syringae group genomosp. 3
252306	exact	Robiginitalea	Robiginitalea
252307	exact	Robiginitalea biformata	Robiginitalea biformata
252356	exact	Maribacter	Maribacter
252965	exact	Mahella	Mahella
252966	exact	Mahella australiensis	Mahella australiensis
255470	exact	Dehalococcoides mccartyi CBDB1	Dehalococcoides mccartyi CBDB1
255473	exact	Parvularculales	Parvularculales
255474	exact	Parvularculaceae	Parvularculaceae
256319	exact	Chlorobaculum	Chlorobaculum
256701	exact	Arthrobacter arilaitensis	Arthrobacter arilaitensis
257309	exact	Corynebacterium diphtheriae NCTC 13129	Corynebacterium diphtheriae NCTC 13129
257310	exact	Bordetella bronchiseptica RB50	Bordetella bronchiseptica RB50
257311	exact	Bordetella parapertussis 12822	Bordetella parapertussis 12822
257758	exact	Streptococcus pseudopneumoniae	Streptococcus pseudopneumoniae
258224	exact	Corynebacterium resistens	Corynebacterium resistens
258255	exact	Pseudovibrio	Pseudovibrio
259537	exact	Dechloromonas aromatica	Dechloromonas aromatica
259564	exact	Methanococcoides burtonii DSM 6242	Methanococcoides burtonii DSM 6242
261292	exact	Nitrosomonas sp. Is79A3	Nitrosomonas sp. Is79A3
261963	exact	Kangiella	Kangiella
261964	exact	Kangiella koreensis	Kangiella koreensis
262	exact	Francisella	Francisella
262543	exact	Exiguobacterium sibiricum 255-15	Exiguobacterium sibiricum 255-15
262719	exact	Mycoplasma hyopneumoniae J	Mycoplasma hyopneumoniae J
262724	exact	Thermus thermophilus HB27	Thermus thermophilus HB27
262727	exact	Haemophilus influenzae R2846	Haemophilus influenzae R2846
262768	exact	Onion yellows phytoplasma OY-M	Onion yellows phytoplasma OY-M
263	exact	Francisella tularensis	Francisella tularensis
263358	exact	Verrucosispora maris AB-18-032	Verrucosispora maris AB-18-032
264202	exact	Chlamydophila felis Fe/C-56	Chlamydophila felis Fe/C-56
264203	exact	Zymomonas mobilis subsp. mobilis ZM4 = ATCC 31821	Zymomonas mobilis subsp. mobilis ZM4 = ATCC 31821
264730	exact	Pseudomonas savastanoi pv. phaseolicola 1448A	Pseudomonas savastanoi pv. phaseolicola 1448A
265	exact	Paracoccus	Paracoccus
265488	exact	Rhodopirellula	Rhodopirellula
265570	exact	Sulfurovum	Sulfurovum
265606	exact	Rhodopirellula baltica	Rhodopirellula baltica
266	exact	Paracoccus denitrificans	Paracoccus denitrificans
266009	exact	Methylovorus glucosotrophus	Methylovorus glucosotrophus
266264	exact	Cupriavidus metallidurans CH34	Cupriavidus metallidurans CH34
266779	exact	Chelativorans sp. BNC1	Chelativorans sp. BNC1
267377	exact	Methanococcus maripaludis S2	Methanococcus maripaludis S2
267608	exact	Ralstonia solanacearum GMI1000	Ralstonia solanacearum GMI1000
267671	exact	Leptospira interrogans serovar Copenhageni str. Fiocruz L1-130	Leptospira interrogans serovar Copenhageni str. Fiocruz L1-130
267818	exact	Lactobacillus kefiranofaciens	Lactobacillus kefiranofaciens
267888	exact	Pseudoalteromonadaceae	Pseudoalteromonadaceae
267889	exact	Colwelliaceae	Colwelliaceae
267890	exact	Shewanellaceae	Shewanellaceae
267893	exact	Idiomarinaceae	Idiomarinaceae
267894	exact	Psychromonadaceae	Psychromonadaceae
269260	exact	Nitratifractor	Nitratifractor
269261	exact	Nitratifractor salsuginis	Nitratifractor salsuginis
269482	exact	Burkholderia vietnamiensis G4	Burkholderia vietnamiensis G4
2697	exact	Heliobacterium	Heliobacterium
269796	exact	Rhodospirillum rubrum ATCC 11170	Rhodospirillum rubrum ATCC 11170
269797	exact	Methanosarcina barkeri str. Fusaro	Methanosarcina barkeri str. Fusaro
269798	exact	Cytophaga hutchinsonii ATCC 33406	Cytophaga hutchinsonii ATCC 33406
269800	exact	Thermobifida fusca YX	Thermobifida fusca YX
270	exact	Thermus	Thermus
2701	exact	Gardnerella	Gardnerella
2702	exact	Gardnerella vaginalis	Gardnerella vaginalis
271065	exact	Methylomicrobium alcaliphilum	Methylomicrobium alcaliphilum
271097	exact	Shewanella sediminis	Shewanella sediminis
271098	exact	Shewanella halifaxensis	Shewanella halifaxensis
2723	exact	Hirschia	Hirschia
2724	exact	Hirschia baltica	Hirschia baltica
272558	exact	Bacillus halodurans C-125	Bacillus halodurans C-125
272559	exact	Bacteroides fragilis NCTC 9343	Bacteroides fragilis NCTC 9343
272569	exact	Haloarcula marismortui ATCC 43049	Haloarcula marismortui ATCC 43049
272623	exact	Lactococcus lactis subsp. lactis Il1403	Lactococcus lactis subsp. lactis Il1403
272624	exact	Legionella pneumophila subsp. pneumophila str. Philadelphia 1	Legionella pneumophila subsp. pneumophila str. Philadelphia 1
272633	exact	Mycoplasma penetrans HF-2	Mycoplasma penetrans HF-2
272634	exact	Mycoplasma pneumoniae M129	Mycoplasma pneumoniae M129
272635	exact	Mycoplasma pulmonis UAB CTIP	Mycoplasma pulmonis UAB CTIP
272843	exact	Pasteurella multocida subsp. multocida str. Pm70	Pasteurella multocida subsp. multocida str. Pm70
272844	exact	Pyrococcus abyssi GE5	Pyrococcus abyssi GE5
272942	exact	Rhodobacter capsulatus SB 1003	Rhodobacter capsulatus SB 1003
272943	exact	Rhodobacter sphaeroides 2.4.1	Rhodobacter sphaeroides 2.4.1
273036	exact	Staphylococcus aureus RF122	Staphylococcus aureus RF122
273068	exact	Caldanaerobacter subterraneus subsp. tengcongensis MB4	Caldanaerobacter subterraneus subsp. tengcongensis MB4
273121	exact	Wolinella succinogenes DSM 1740	Wolinella succinogenes DSM 1740
274	exact	Thermus thermophilus	Thermus thermophilus
2742	exact	Marinobacter	Marinobacter
2743	exact	Marinobacter hydrocarbonoclasticus	Marinobacter hydrocarbonoclasticus
2745	exact	Halomonas	Halomonas
274539	exact	Chlorobaculum parvum	Chlorobaculum parvum
2746	exact	Halomonas elongata	Halomonas elongata
2747	exact	Carnobacterium	Carnobacterium
2751	exact	Carnobacterium maltaromaticum	Carnobacterium maltaromaticum
277	exact	Meiothermus ruber	Meiothermus ruber
278197	exact	Pediococcus pentosaceus ATCC 25745	Pediococcus pentosaceus ATCC 25745
278993	exact	Thermincola	Thermincola
279808	exact	Staphylococcus haemolyticus JCSC1435	Staphylococcus haemolyticus JCSC1435
28025	exact	Bifidobacterium animalis	Bifidobacterium animalis
28035	exact	Staphylococcus lugdunensis	Staphylococcus lugdunensis
28037	exact	Streptococcus mitis	Streptococcus mitis
28048	exact	Acidothermus	Acidothermus
28049	exact	Acidothermus cellulolyticus	Acidothermus cellulolyticus
28056	exact	Micromonosporaceae	Micromonosporaceae
28065	exact	Rhodoferax	Rhodoferax
28105	exact	Sinorhizobium	Sinorhizobium
28108	exact	Alteromonas macleodii	Alteromonas macleodii
281090	exact	Leifsonia xyli subsp. xyli str. CTCB07	Leifsonia xyli subsp. xyli str. CTCB07
28110	exact	Francisella philomiragia	Francisella philomiragia
281119	exact	Candidatus Amoebophilus	Candidatus Amoebophilus
281120	exact	Candidatus Amoebophilus asiaticus	Candidatus Amoebophilus asiaticus
28123	exact	Porphyromonas asaccharolytica	Porphyromonas asaccharolytica
281309	exact	Bacillus thuringiensis serovar konkukian str. 97-27	Bacillus thuringiensis serovar konkukian str. 97-27
28132	exact	Prevotella melaninogenica	Prevotella melaninogenica
28141	exact	Cronobacter sakazakii	Cronobacter sakazakii
28151	exact	Serratia proteamaculans	Serratia proteamaculans
28173	exact	Vibrio nigripulchritudo	Vibrio nigripulchritudo
28196	exact	Arcobacter	Arcobacter
28211	exact	Alphaproteobacteria	Alphaproteobacteria
28216	exact	Betaproteobacteria	Betaproteobacteria
28221	exact	Deltaproteobacteria	Deltaproteobacteria
28227	exact	Mycoplasma penetrans	Mycoplasma penetrans
28228	exact	Colwellia	Colwellia
28229	exact	Colwellia psychrerythraea	Colwellia psychrerythraea
28231	exact	Geobacter	Geobacter
28232	exact	Geobacter metallireducens	Geobacter metallireducens
28236	exact	Petrotoga	Petrotoga
28253	exact	Marinomonas	Marinomonas
28256	exact	Halomonadaceae	Halomonadaceae
28263	exact	Arcanobacterium	Arcanobacterium
28264	exact	Arcanobacterium haemolyticum	Arcanobacterium haemolyticum
283	exact	Comamonas	Comamonas
283165	exact	Bartonella quintana str. Toulouse	Bartonella quintana str. Toulouse
283734	exact	Staphylococcus pseudintermedius	Staphylococcus pseudintermedius
284016	exact	Phenylobacterium zucineum	Phenylobacterium zucineum
28447	exact	Clavibacter michiganensis	Clavibacter michiganensis
28450	exact	Burkholderia pseudomallei	Burkholderia pseudomallei
285	exact	Comamonas testosteroni	Comamonas testosteroni
286	exact	Pseudomonas	Pseudomonas
286801	exact	Segniliparus	Segniliparus
286802	exact	Segniliparus rotundus	Segniliparus rotundus
287	exact	Pseudomonas aeruginosa	Pseudomonas aeruginosa
288	exact	Pseudoalteromonas atlantica	Pseudoalteromonas atlantica
288000	exact	Bradyrhizobium sp. BTAi1	Bradyrhizobium sp. BTAi1
28889	exact	Crenarchaeota	Crenarchaeota
28890	exact	Euryarchaeota	Euryarchaeota
28895	exact	Thermoanaerobacterium	Thermoanaerobacterium
28901	exact	Salmonella enterica	Salmonella enterica
28903	exact	Mycoplasma bovis	Mycoplasma bovis
289397	exact	Mycoplasma bovis PG45	Mycoplasma bovis PG45
29	exact	Myxococcales	Myxococcales
290053	exact	Bacteroides helcogenes	Bacteroides helcogenes
290315	exact	Chlorobium limicola DSM 245	Chlorobium limicola DSM 245
290317	exact	Chlorobium phaeobacteroides DSM 266	Chlorobium phaeobacteroides DSM 266
290340	exact	Arthrobacter aurescens TC1	Arthrobacter aurescens TC1
290399	exact	Arthrobacter sp. FB24	Arthrobacter sp. FB24
290400	exact	Jannaschia sp. CCS1	Jannaschia sp. CCS1
290402	exact	Clostridium beijerinckii NCIMB 8052	Clostridium beijerinckii NCIMB 8052
290434	exact	Borrelia bavariensis PBi	Borrelia bavariensis PBi
291112	exact	Photorhabdus asymbiotica	Photorhabdus asymbiotica
291988	exact	Thermosediminibacter	Thermosediminibacter
291990	exact	Thermosediminibacter oceani	Thermosediminibacter oceani
292414	exact	Ruegeria sp. TM1040	Ruegeria sp. TM1040
292805	exact	Wolbachia endosymbiont strain TRS of Brugia malayi	Wolbachia endosymbiont strain TRS of Brugia malayi
29291	exact	Methanococcoides burtonii	Methanococcoides burtonii
29292	exact	Pyrococcus abyssi	Pyrococcus abyssi
29303	exact	Streptomyces cattleya	Streptomyces cattleya
29330	exact	Alicyclobacillus	Alicyclobacillus
293826	exact	Alkaliphilus metalliredigens QYMF	Alkaliphilus metalliredigens QYMF
29385	exact	Staphylococcus saprophyticus	Staphylococcus saprophyticus
294	exact	Pseudomonas fluorescens	Pseudomonas fluorescens
29404	exact	Microlunatus	Microlunatus
29405	exact	Microlunatus phosphovorus	Microlunatus phosphovorus
29438	exact	Pseudomonas savastanoi	Pseudomonas savastanoi
29447	exact	Xanthomonas albilineans	Xanthomonas albilineans
29465	exact	Veillonella	Veillonella
29466	exact	Veillonella parvula	Veillonella parvula
29487	exact	Photorhabdus	Photorhabdus
29488	exact	Photorhabdus luminescens	Photorhabdus luminescens
29494	exact	Vibrio furnissii	Vibrio furnissii
29501	exact	Mycoplasma haemofelis	Mycoplasma haemofelis
29518	exact	Borrelia afzelii	Borrelia afzelii
29519	exact	Borrelia garinii	Borrelia garinii
29521	exact	Brachyspira	Brachyspira
29526	exact	Syntrophobacter	Syntrophobacter
295405	exact	Bacteroides fragilis YCH46	Bacteroides fragilis YCH46
29543	exact	Pelobacter propionicus	Pelobacter propionicus
29546	exact	Lawsonia intracellularis	Lawsonia intracellularis
29547	exact	Epsilonproteobacteria	Epsilonproteobacteria
29548	exact	Rhodothermus	Rhodothermus
29549	exact	Rhodothermus marinus	Rhodothermus marinus
29574	exact	Taylorella	Taylorella
29580	exact	Janthinobacterium	Janthinobacterium
296591	exact	Polaromonas sp. JS666	Polaromonas sp. JS666
297246	exact	Legionella pneumophila str. Paris	Legionella pneumophila str. Paris
298386	exact	Photobacterium profundum SS9	Photobacterium profundum SS9
298653	exact	Frankia sp. EAN1pec	Frankia sp. EAN1pec
299768	exact	Streptococcus thermophilus CNRZ1066	Streptococcus thermophilus CNRZ1066
300	exact	Pseudomonas mendocina	Pseudomonas mendocina
300231	exact	Glaciecola nitratireducens	Glaciecola nitratireducens
301297	exact	Dehalococcoidia	Dehalococcoidia
302485	exact	Phaeobacter	Phaeobacter
303	exact	Pseudomonas putida	Pseudomonas putida
303379	exact	Herminiimonas	Herminiimonas
304895	exact	Catenulispora acidiphila	Catenulispora acidiphila
305	exact	Ralstonia solanacearum	Ralstonia solanacearum
305976	exact	Pusillimonas	Pusillimonas
306263	exact	Campylobacter lari RM2100	Campylobacter lari RM2100
307595	exact	Gloeobacterales	Gloeobacterales
307596	exact	Gloeobacteria	Gloeobacteria
309512	exact	Dinoroseobacter	Dinoroseobacter
309798	exact	Coprothermobacter proteolyticus DSM 5265	Coprothermobacter proteolyticus DSM 5265
309799	exact	Dictyoglomus thermophilum H-6-12	Dictyoglomus thermophilum H-6-12
309801	exact	Thermomicrobium roseum DSM 5159	Thermomicrobium roseum DSM 5159
309805	exact	Persephonella marina	Persephonella marina
309806	exact	Sulfurihydrogenibium azorense	Sulfurihydrogenibium azorense
309807	exact	Salinibacter ruber DSM 13855	Salinibacter ruber DSM 13855
309887	exact	Deinococcus maricopensis	Deinococcus maricopensis
31	exact	Myxococcaceae	Myxococcaceae
310783	exact	Deinococcus deserti	Deinococcus deserti
311400	exact	Thermococcus kodakarensis	Thermococcus kodakarensis
311402	exact	Agrobacterium vitis S4	Agrobacterium vitis S4
311403	exact	Agrobacterium radiobacter K84	Agrobacterium radiobacter K84
312153	exact	Polynucleobacter necessarius subsp. asymbioticus QLW-P1DMWA-1	Polynucleobacter necessarius subsp. asymbioticus QLW-P1DMWA-1
312306	exact	Pseudomonas entomophila	Pseudomonas entomophila
313598	exact	Polaribacter sp. MED152	Polaribacter sp. MED152
313603	exact	Maribacter sp. HTCC2170	Maribacter sp. HTCC2170
314260	exact	Parvularcula bermudensis HTCC2503	Parvularcula bermudensis HTCC2503
314282	exact	Psychromonas sp. CNPT3	Psychromonas sp. CNPT3
314722	exact	Pseudoxanthomonas suwonensis	Pseudoxanthomonas suwonensis
314723	exact	Borrelia hermsii HS1	Borrelia hermsii HS1
315405	exact	Streptococcus gallolyticus	Streptococcus gallolyticus
315456	exact	Rickettsia felis URRWXCal2	Rickettsia felis URRWXCal2
316	exact	Pseudomonas stutzeri	Pseudomonas stutzeri
316068	exact	Leadbetterella byssophila	Leadbetterella byssophila
316273	exact	Xanthomonas campestris pv. vesicatoria str. 85-10	Xanthomonas campestris pv. vesicatoria str. 85-10
316277	exact	Syntrophus aciditrophicus	Syntrophus aciditrophicus
316279	exact	Synechococcus sp. CC9902	Synechococcus sp. CC9902
316401	exact	Escherichia coli ETEC H10407	Escherichia coli ETEC H10407
316606	exact	Segniliparaceae	Segniliparaceae
316612	exact	Methylibium	Methylibium
316625	exact	Saccharophagus	Saccharophagus
317	exact	Pseudomonas syringae	Pseudomonas syringae
317655	exact	Sphingopyxis alaskensis RB2256	Sphingopyxis alaskensis RB2256
318161	exact	Shewanella denitrificans OS217	Shewanella denitrificans OS217
318167	exact	Shewanella frigidimarina NCIMB 400	Shewanella frigidimarina NCIMB 400
318586	exact	Paracoccus denitrificans PD1222	Paracoccus denitrificans PD1222
31909	exact	Halothermothrix orenii	Halothermothrix orenii
319224	exact	Shewanella putrefaciens CN-32	Shewanella putrefaciens CN-32
319225	exact	Chlorobium luteolum DSM 273	Chlorobium luteolum DSM 273
319458	exact	Leadbetterella	Leadbetterella
31953	exact	Bifidobacteriaceae	Bifidobacteriaceae
31957	exact	Propionibacteriaceae	Propionibacteriaceae
31969	exact	Mollicutes	Mollicutes
31977	exact	Veillonellaceae	Veillonellaceae
31979	exact	Clostridiaceae	Clostridiaceae
31984	exact	Heliobacteriaceae	Heliobacteriaceae
31989	exact	Rhodobacteraceae	Rhodobacteraceae
31998	exact	Methylobacterium radiotolerans	Methylobacterium radiotolerans
32	exact	Myxococcus	Myxococcus
32003	exact	Nitrosomonadales	Nitrosomonadales
32008	exact	Burkholderia	Burkholderia
32011	exact	Methylophilaceae	Methylophilaceae
32012	exact	Thiomonas	Thiomonas
32025	exact	Helicobacter hepaticus	Helicobacter hepaticus
32033	exact	Xanthomonadaceae	Xanthomonadaceae
32046	exact	Synechococcus elongatus	Synechococcus elongatus
32049	exact	Synechococcus sp. PCC 7002	Synechococcus sp. PCC 7002
320583	exact	Conexibacteraceae	Conexibacteraceae
32061	exact	Chloroflexia	Chloroflexia
32064	exact	Chloroflexales	Chloroflexales
32066	exact	Fusobacteria	Fusobacteria
32067	exact	Leptotrichia	Leptotrichia
32068	exact	Sebaldella	Sebaldella
32069	exact	Aquificales	Aquificales
321327	exact	Synechococcus sp. JA-3-3Ab	Synechococcus sp. JA-3-3Ab
321956	exact	Lactobacillus delbrueckii subsp. bulgaricus ATCC BAA-365	Lactobacillus delbrueckii subsp. bulgaricus ATCC BAA-365
321967	exact	Lactobacillus casei ATCC 334	Lactobacillus casei ATCC 334
32199	exact	Buchnera	Buchnera
32207	exact	Rothia	Rothia
322159	exact	Streptococcus thermophilus LMD-9	Streptococcus thermophilus LMD-9
323097	exact	Nitrobacter hamburgensis X14	Nitrobacter hamburgensis X14
323261	exact	Nitrosococcus oceani ATCC 19707	Nitrosococcus oceani ATCC 19707
323850	exact	Shewanella loihica PV-4	Shewanella loihica PV-4
324602	exact	Chloroflexus aurantiacus J-10-fl	Chloroflexus aurantiacus J-10-fl
324831	exact	Lactobacillus gasseri ATCC 33323 = JCM 1131	Lactobacillus gasseri ATCC 33323 = JCM 1131
324925	exact	Pelodictyon phaeoclathratiforme BU-1	Pelodictyon phaeoclathratiforme BU-1
326297	exact	Shewanella amazonensis SB2B	Shewanella amazonensis SB2B
326319	exact	Dokdonia	Dokdonia
32636	exact	Halothermothrix	Halothermothrix
326424	exact	Frankia alni ACN14a	Frankia alni ACN14a
326425	exact	Lactobacillus helveticus CNRZ32	Lactobacillus helveticus CNRZ32
326427	exact	Chloroflexus aggregans DSM 9485	Chloroflexus aggregans DSM 9485
328814	exact	Alistipes shahii	Alistipes shahii
329	exact	Ralstonia pickettii	Ralstonia pickettii
33	exact	Myxococcus fulvus	Myxococcus fulvus
330214	exact	Nitrospira defluvii	Nitrospira defluvii
33045	exact	Bartonella grahamii	Bartonella grahamii
33057	exact	Thauera	Thauera
33059	exact	Acidithiobacillus caldus	Acidithiobacillus caldus
33071	exact	Gloeobacter	Gloeobacter
33072	exact	Gloeobacter violaceus	Gloeobacter violaceus
33075	exact	Acidobacterium capsulatum	Acidobacterium capsulatum
330922	exact	Psychrobacter cryohalolentis	Psychrobacter cryohalolentis
332056	exact	Sphingobium japonicum	Sphingobium japonicum
332159	exact	Solibacteres	Solibacteres
332160	exact	Solibacterales	Solibacterales
332161	exact	Solibacteraceae	Solibacteraceae
332162	exact	Candidatus Solibacter	Candidatus Solibacter
332163	exact	Candidatus Solibacter usitatus	Candidatus Solibacter usitatus
332246	exact	Halalkalicoccus	Halalkalicoccus
332247	exact	Trueperaceae	Trueperaceae
332248	exact	Truepera	Truepera
332249	exact	Truepera radiovictrix	Truepera radiovictrix
332410	exact	Exiguobacterium sibiricum	Exiguobacterium sibiricum
333146	exact	Ferroplasma acidarmanus fer1	Ferroplasma acidarmanus fer1
334380	exact	Orientia tsutsugamushi str. Ikeda	Orientia tsutsugamushi str. Ikeda
334390	exact	Lactobacillus fermentum IFO 3956	Lactobacillus fermentum IFO 3956
334413	exact	Finegoldia magna ATCC 29328	Finegoldia magna ATCC 29328
334543	exact	Psychrobacter arcticus	Psychrobacter arcticus
335284	exact	Psychrobacter cryohalolentis K5	Psychrobacter cryohalolentis K5
335541	exact	Syntrophomonas wolfei subsp. wolfei str. Goettingen G311	Syntrophomonas wolfei subsp. wolfei str. Goettingen G311
335543	exact	Syntrophobacter fumaroxidans MPOB	Syntrophobacter fumaroxidans MPOB
335928	exact	Xanthobacteraceae	Xanthobacteraceae
338	exact	Xanthomonas	Xanthomonas
338565	exact	Erwinia tasmaniensis	Erwinia tasmaniensis
338963	exact	Pelobacter carbinolicus DSM 2380	Pelobacter carbinolicus DSM 2380
339	exact	Xanthomonas campestris	Xanthomonas campestris
33903	exact	Streptomyces avermitilis	Streptomyces avermitilis
33926	exact	Candidatus Phytoplasma	Candidatus Phytoplasma
33958	exact	Lactobacillaceae	Lactobacillaceae
33959	exact	Lactobacillus johnsonii	Lactobacillus johnsonii
33964	exact	Leuconostoc citreum	Leuconostoc citreum
339670	exact	Burkholderia ambifaria AMMD	Burkholderia ambifaria AMMD
33973	exact	Acidobacterium	Acidobacterium
33981	exact	Kineococcus	Kineococcus
33986	exact	Exiguobacterium	Exiguobacterium
339860	exact	Methanosphaera stadtmanae DSM 3091	Methanosphaera stadtmanae DSM 3091
33993	exact	Neorickettsia	Neorickettsia
33996	exact	Gluconacetobacter diazotrophicus	Gluconacetobacter diazotrophicus
34	exact	Myxococcus xanthus	Myxococcus xanthus
34019	exact	Candidatus Liberibacter	Candidatus Liberibacter
34021	exact	Candidatus Liberibacter asiaticus	Candidatus Liberibacter asiaticus
34029	exact	Leptothrix cholodnii	Leptothrix cholodnii
34037	exact	Rahnella	Rahnella
34038	exact	Rahnella aquatilis	Rahnella aquatilis
34064	exact	Francisellaceae	Francisellaceae
34072	exact	Variovorax	Variovorax
34073	exact	Variovorax paradoxus	Variovorax paradoxus
34084	exact	Riemerella	Riemerella
34085	exact	Riemerella anatipestifer	Riemerella anatipestifer
34090	exact	Pelodictyon phaeoclathratiforme	Pelodictyon phaeoclathratiforme
34098	exact	Blattabacterium	Blattabacterium
34104	exact	Streptobacillus	Streptobacillus
34105	exact	Streptobacillus moniliformis	Streptobacillus moniliformis
342451	exact	Staphylococcus saprophyticus subsp. saprophyticus ATCC 15305	Staphylococcus saprophyticus subsp. saprophyticus ATCC 15305
342948	exact	Thermococcus onnurineus	Thermococcus onnurineus
342949	exact	Pyrococcus sp. NA2	Pyrococcus sp. NA2
343509	exact	Sodalis glossinidius str. 'morsitans'	Sodalis glossinidius str. 'morsitans'
346	exact	Xanthomonas citri	Xanthomonas citri
347253	exact	Streptococcus salivarius JIM8777	Streptococcus salivarius JIM8777
347255	exact	Rickettsia africae ESF-5	Rickettsia africae ESF-5
347256	exact	Mycoplasma hominis ATCC 23114	Mycoplasma hominis ATCC 23114
347257	exact	Mycoplasma agalactiae PG2	Mycoplasma agalactiae PG2
347495	exact	Bacillus cereus F837/76	Bacillus cereus F837/76
349221	exact	Micavibrio aeruginosavorus	Micavibrio aeruginosavorus
349741	exact	Akkermansia muciniphila ATCC BAA-835	Akkermansia muciniphila ATCC BAA-835
349747	exact	Yersinia pseudotuberculosis IP 31758	Yersinia pseudotuberculosis IP 31758
350058	exact	Mycobacterium vanbaalenii PYR-1	Mycobacterium vanbaalenii PYR-1
350688	exact	Alkaliphilus oremlandii OhILAs	Alkaliphilus oremlandii OhILAs
351052	exact	Alkalilimnicola ehrlichii	Alkalilimnicola ehrlichii
351607	exact	Acidothermus cellulolyticus 11B	Acidothermus cellulolyticus 11B
351627	exact	Caldicellulosiruptor saccharolyticus DSM 8903	Caldicellulosiruptor saccharolyticus DSM 8903
351745	exact	Shewanella sp. W3-18-1	Shewanella sp. W3-18-1
352	exact	Azotobacter	Azotobacter
353496	exact	Lactobacillus delbrueckii subsp. bulgaricus 2038	Lactobacillus delbrueckii subsp. bulgaricus 2038
354	exact	Azotobacter vinelandii	Azotobacter vinelandii
35493	exact	Streptophyta	Streptophyta
355276	exact	Leptospira borgpetersenii serovar Hardjo-bovis str. L550	Leptospira borgpetersenii serovar Hardjo-bovis str. L550
35554	exact	Geobacter sulfurreducens	Geobacter sulfurreducens
356	exact	Rhizobiales	Rhizobiales
357	exact	Agrobacterium	Agrobacterium
35701	exact	Heliobacterium modesticaldum	Heliobacterium modesticaldum
357233	exact	Siccibacter turicensis	Siccibacter turicensis
357794	exact	Psychromonas ingrahamii	Psychromonas ingrahamii
357804	exact	Psychromonas ingrahamii 37	Psychromonas ingrahamii 37
357809	exact	Lachnoclostridium phytofermentans ISDg	Lachnoclostridium phytofermentans ISDg
35786	exact	Coprothermobacter proteolyticus	Coprothermobacter proteolyticus
35788	exact	Rickettsia africae	Rickettsia africae
35798	exact	Nitrosospira	Nitrosospira
358	exact	Agrobacterium tumefaciens	Agrobacterium tumefaciens
358220	exact	Acidovorax sp. KKS102	Acidovorax sp. KKS102
359303	exact	Shewanella loihica	Shewanella loihica
359407	exact	Methylotenera	Methylotenera
359408	exact	Methylotenera mobilis	Methylotenera mobilis
360104	exact	Campylobacter concisus 13826	Campylobacter concisus 13826
360105	exact	Campylobacter curvus 525.92	Campylobacter curvus 525.92
360106	exact	Campylobacter fetus subsp. fetus 82-40	Campylobacter fetus subsp. fetus 82-40
360911	exact	Exiguobacterium sp. AT1b	Exiguobacterium sp. AT1b
361100	exact	Bacillus cereus Q1	Bacillus cereus Q1
361575	exact	Arthrobacter phenanthrenivorans	Arthrobacter phenanthrenivorans
362948	exact	Lactobacillus salivarius UCC118	Lactobacillus salivarius UCC118
364316	exact	Verminephrobacter	Verminephrobacter
364317	exact	Verminephrobacter eiseniae	Verminephrobacter eiseniae
364409	exact	Granulibacter	Granulibacter
364410	exact	Granulibacter bethesdensis	Granulibacter bethesdensis
365044	exact	Polaromonas naphthalenivorans CJ2	Polaromonas naphthalenivorans CJ2
365659	exact	Streptococcus mitis B6	Streptococcus mitis B6
366648	exact	Xanthomonas fuscans	Xanthomonas fuscans
366649	exact	Xanthomonas fuscans subsp. fuscans	Xanthomonas fuscans subsp. fuscans
367928	exact	Bifidobacterium adolescentis ATCC 15703	Bifidobacterium adolescentis ATCC 15703
36809	exact	Mycobacterium abscessus	Mycobacterium abscessus
36853	exact	Desulfitobacterium	Desulfitobacterium
36861	exact	Thiobacillus denitrificans	Thiobacillus denitrificans
36873	exact	Burkholderia xenovorans	Burkholderia xenovorans
369723	exact	Salinispora tropica CNB-440	Salinispora tropica CNB-440
370552	exact	Streptococcus pyogenes MGAS10270	Streptococcus pyogenes MGAS10270
373	exact	Agrobacterium vitis	Agrobacterium vitis
37326	exact	Nocardia brasiliensis	Nocardia brasiliensis
373903	exact	Halothermothrix orenii H 168	Halothermothrix orenii H 168
374	exact	Bradyrhizobium	Bradyrhizobium
374463	exact	Baumannia cicadellinicola str. Hc (Homalodisca coagulata)	Baumannia cicadellinicola str. Hc (Homalodisca coagulata)
374847	exact	Candidatus Korarchaeum cryptofilum OPF8	Candidatus Korarchaeum cryptofilum OPF8
374930	exact	Haemophilus influenzae PittEE	Haemophilus influenzae PittEE
375286	exact	Janthinobacterium sp. Marseille	Janthinobacterium sp. Marseille
375288	exact	Parabacteroides	Parabacteroides
375928	exact	Natranaerobius	Natranaerobius
375929	exact	Natranaerobius thermophilus	Natranaerobius thermophilus
37636	exact	Thermus scotoductus	Thermus scotoductus
376805	exact	Bacteroides salanitronis	Bacteroides salanitronis
37692	exact	Candidatus Phytoplasma mali	Candidatus Phytoplasma mali
37734	exact	Enterococcus casseliflavus	Enterococcus casseliflavus
379	exact	Rhizobium	Rhizobium
379067	exact	Streptomyces bingchenggensis	Streptomyces bingchenggensis
37919	exact	Rhodococcus opacus	Rhodococcus opacus
379546	exact	Aciduliprofundum	Aciduliprofundum
379547	exact	Aciduliprofundum boonei	Aciduliprofundum boonei
380021	exact	Pseudomonas protegens	Pseudomonas protegens
380358	exact	Xanthomonas albilineans GPE PC73	Xanthomonas albilineans GPE PC73
380394	exact	Acidithiobacillus ferrooxidans ATCC 53993	Acidithiobacillus ferrooxidans ATCC 53993
381666	exact	Ralstonia eutropha H16	Ralstonia eutropha H16
381764	exact	Fervidobacterium nodosum Rt17-B1	Fervidobacterium nodosum Rt17-B1
382	exact	Sinorhizobium meliloti	Sinorhizobium meliloti
38289	exact	Corynebacterium jeikeium	Corynebacterium jeikeium
383629	exact	Phaeobacter gallaeciensis 2.10	Phaeobacter gallaeciensis 2.10
384	exact	Rhizobium leguminosarum	Rhizobium leguminosarum
384616	exact	Pyrobaculum islandicum DSM 4184	Pyrobaculum islandicum DSM 4184
384676	exact	Pseudomonas entomophila L48	Pseudomonas entomophila L48
386043	exact	Listeria welshimeri serovar 6b str. SLCC5334	Listeria welshimeri serovar 6b str. SLCC5334
386415	exact	Clostridium novyi NT	Clostridium novyi NT
387093	exact	Sulfurovum sp. NBC37-1	Sulfurovum sp. NBC37-1
387342	exact	Halopiger	Halopiger
387343	exact	Halopiger xanaduensis	Halopiger xanaduensis
387344	exact	Lactobacillus brevis ATCC 367	Lactobacillus brevis ATCC 367
388919	exact	Streptococcus sanguinis SK36	Streptococcus sanguinis SK36
39	exact	Cystobacteraceae	Cystobacteraceae
390333	exact	Lactobacillus delbrueckii subsp. bulgaricus ATCC 11842 = JCM 1002	Lactobacillus delbrueckii subsp. bulgaricus ATCC 11842 = JCM 1002
390846	exact	Echinicola	Echinicola
390884	exact	Echinicola vietnamensis	Echinicola vietnamensis
391009	exact	Thermosipho melanesiensis BI429	Thermosipho melanesiensis BI429
39152	exact	Methanococcus maripaludis	Methanococcus maripaludis
391595	exact	Roseobacter litoralis Och 149	Roseobacter litoralis Och 149
391616	exact	Octadecabacter arcticus 238	Octadecabacter arcticus 238
391619	exact	Phaeobacter inhibens DSM 17395	Phaeobacter inhibens DSM 17395
391623	exact	Thermococcus barophilus MP	Thermococcus barophilus MP
391626	exact	Octadecabacter antarcticus 307	Octadecabacter antarcticus 307
391735	exact	Verminephrobacter eiseniae EF01-2	Verminephrobacter eiseniae EF01-2
391774	exact	Desulfovibrio vulgaris DP4	Desulfovibrio vulgaris DP4
392500	exact	Shewanella woodyi ATCC 51908	Shewanella woodyi ATCC 51908
392733	exact	Terriglobus	Terriglobus
392734	exact	Terriglobus roseus	Terriglobus roseus
393029	exact	Desulfurispirillum	Desulfurispirillum
393305	exact	Yersinia enterocolitica subsp. enterocolitica 8081	Yersinia enterocolitica subsp. enterocolitica 8081
394221	exact	Maricaulis maris MCS10	Maricaulis maris MCS10
39485	exact	[Eubacterium] eligens	[Eubacterium] eligens
395495	exact	Leptothrix cholodnii SP-6	Leptothrix cholodnii SP-6
395922	exact	Coraliomargarita akajimensis	Coraliomargarita akajimensis
395961	exact	Cyanothece sp. PCC 7425	Cyanothece sp. PCC 7425
395963	exact	Beijerinckia indica subsp. indica ATCC 9039	Beijerinckia indica subsp. indica ATCC 9039
395965	exact	Methylocella silvestris BL2	Methylocella silvestris BL2
39643	exact	Sorangium	Sorangium
39645	exact	Mesorhizobium ciceri	Mesorhizobium ciceri
396595	exact	Thioalkalivibrio sp. K90mix	Thioalkalivibrio sp. K90mix
39765	exact	Thiomicrospira crunogena	Thiomicrospira crunogena
39766	exact	Sulfurimonas denitrificans	Sulfurimonas denitrificans
39773	exact	Methylomicrobium	Methylomicrobium
39782	exact	Blattabacteriaceae	Blattabacteriaceae
397945	exact	Acidovorax citrulli AAC00-1	Acidovorax citrulli AAC00-1
398511	exact	Bacillus pseudofirmus OF4	Bacillus pseudofirmus OF4
398579	exact	Shewanella pealeana ATCC 700345	Shewanella pealeana ATCC 700345
398580	exact	Dinoroseobacter shibae DFL 12 = DSM 16493	Dinoroseobacter shibae DFL 12 = DSM 16493
398743	exact	Zunongwangia profunda	Zunongwangia profunda
399320	exact	Sphaerochaeta	Sphaerochaeta
399549	exact	Metallosphaera sedula DSM 5348	Metallosphaera sedula DSM 5348
399550	exact	Staphylothermus marinus F1	Staphylothermus marinus F1
399739	exact	Pseudomonas mendocina ymp	Pseudomonas mendocina ymp
399742	exact	Enterobacter sp. 638	Enterobacter sp. 638
40	exact	Stigmatella	Stigmatella
40041	exact	Streptococcus equi subsp. zooepidemicus	Streptococcus equi subsp. zooepidemicus
400634	exact	Lysinibacillus	Lysinibacillus
400668	exact	Marinomonas sp. MWYL1	Marinomonas sp. MWYL1
401053	exact	Terriglobus saanensis SP1PR4	Terriglobus saanensis SP1PR4
40117	exact	Nitrospirae	Nitrospirae
40136	exact	Oligotropha	Oligotropha
40137	exact	Oligotropha carboxidovorans	Oligotropha carboxidovorans
401618	exact	Candidatus Riesia	Candidatus Riesia
401619	exact	Candidatus Riesia pediculicola	Candidatus Riesia pediculicola
402612	exact	Flavobacterium psychrophilum JIP02/86	Flavobacterium psychrophilum JIP02/86
402626	exact	Ralstonia pickettii 12J	Ralstonia pickettii 12J
40269	exact	Aliivibrio salmonicida	Aliivibrio salmonicida
402880	exact	Methanococcus maripaludis C5	Methanococcus maripaludis C5
403	exact	Methylococcaceae	Methylococcaceae
40323	exact	Stenotrophomonas	Stenotrophomonas
40324	exact	Stenotrophomonas maltophilia	Stenotrophomonas maltophilia
404	exact	Methylobacillus	Methylobacillus
404011	exact	Shewanella piezotolerans	Shewanella piezotolerans
404380	exact	Geobacter bemidjiensis Bem	Geobacter bemidjiensis Bem
404589	exact	Anaeromyxobacter sp. Fw109-5	Anaeromyxobacter sp. Fw109-5
405	exact	Methylobacillus flagellatus	Methylobacillus flagellatus
405212	exact	Alicyclobacillus acidocaldarius	Alicyclobacillus acidocaldarius
40542	exact	Leptotrichia buccalis	Leptotrichia buccalis
405440	exact	Xylella fastidiosa M12	Xylella fastidiosa M12
405441	exact	Xylella fastidiosa M23	Xylella fastidiosa M23
405534	exact	Bacillus cereus AH187	Bacillus cereus AH187
405535	exact	Bacillus cereus AH820	Bacillus cereus AH820
40566	exact	Actinosynnema	Actinosynnema
40567	exact	Actinosynnema mirum	Actinosynnema mirum
40576	exact	Xenorhabdus bovienii	Xenorhabdus bovienii
406327	exact	Methanococcus vannielii SB	Methanococcus vannielii SB
406425	exact	Burkholderia cenocepacia MC0-3	Burkholderia cenocepacia MC0-3
406818	exact	Xenorhabdus bovienii SS-2004	Xenorhabdus bovienii SS-2004
407	exact	Methylobacterium	Methylobacterium
408	exact	Methylobacterium extorquens	Methylobacterium extorquens
41	exact	Stigmatella aurantiaca	Stigmatella aurantiaca
410358	exact	Methanocorpusculum labreanum Z	Methanocorpusculum labreanum Z
411566	exact	Candidatus Midichloria	Candidatus Midichloria
412418	exact	Borrelia recurrentis A1	Borrelia recurrentis A1
41275	exact	Brevundimonas	Brevundimonas
41294	exact	Bradyrhizobiaceae	Bradyrhizobiaceae
41295	exact	Rhodospirillaceae	Rhodospirillaceae
412963	exact	Burkholderia rhizoxinica	Burkholderia rhizoxinica
41297	exact	Sphingomonadaceae	Sphingomonadaceae
413	exact	Methylococcus	Methylococcus
413496	exact	Cronobacter	Cronobacter
413810	exact	Halalkalicoccus jeotgali	Halalkalicoccus jeotgali
414	exact	Methylococcus capsulatus	Methylococcus capsulatus
4143	exact	Lamiales	Lamiales
41431	exact	Cyanothece sp. PCC 8801	Cyanothece sp. PCC 8801
414714	exact	Catenulisporales	Catenulisporales
414877	exact	Catenulisporaceae	Catenulisporaceae
414878	exact	Catenulispora	Catenulispora
414999	exact	Opitutae	Opitutae
415000	exact	Opitutales	Opitutales
415001	exact	Puniceicoccales	Puniceicoccales
415002	exact	Puniceicoccaceae	Puniceicoccaceae
415229	exact	Pseudoxanthomonas spadix	Pseudoxanthomonas spadix
416	exact	Methylomonas	Methylomonas
416916	exact	Aggregatibacter	Aggregatibacter
41707	exact	Lawsonia	Lawsonia
417127	exact	Zunongwangia	Zunongwangia
419665	exact	Methanococcus aeolicus Nankai-3	Methanococcus aeolicus Nankai-3
41980	exact	Metallosphaera	Metallosphaera
419942	exact	Sulfolobus islandicus Y.N.15.51	Sulfolobus islandicus Y.N.15.51
42054	exact	Chromohalobacter	Chromohalobacter
421	exact	Methylomonas methanica	Methylomonas methanica
42255	exact	Rubrobacter	Rubrobacter
423368	exact	Salmonella enterica subsp. enterica serovar Newport str. SL254	Salmonella enterica subsp. enterica serovar Newport str. SL254
42443	exact	Roseobacter litoralis	Roseobacter litoralis
425104	exact	Shewanella sediminis HAW-EB3	Shewanella sediminis HAW-EB3
426114	exact	Thiomonas arsenitoxydans	Thiomonas arsenitoxydans
426118	exact	Sulfolobus islandicus M.16.4	Sulfolobus islandicus M.16.4
426355	exact	Methylobacterium radiotolerans JCM 2831	Methylobacterium radiotolerans JCM 2831
427317	exact	Sulfolobus islandicus M.14.25	Sulfolobus islandicus M.14.25
427318	exact	Sulfolobus islandicus M.16.27	Sulfolobus islandicus M.16.27
42837	exact	Ammonifex	Ammonifex
42838	exact	Ammonifex degensii	Ammonifex degensii
42862	exact	Rickettsia felis	Rickettsia felis
42879	exact	Methanococcus aeolicus	Methanococcus aeolicus
429009	exact	Ammonifex degensii KC4	Ammonifex degensii KC4
43080	exact	Sulfolobus islandicus	Sulfolobus islandicus
433	exact	Acetobacteraceae	Acetobacteraceae
43305	exact	Butyrivibrio proteoclasticus	Butyrivibrio proteoclasticus
434	exact	Acetobacter	Acetobacter
434131	exact	Neorickettsia risticii str. Illinois	Neorickettsia risticii str. Illinois
435590	exact	Bacteroides vulgatus ATCC 8482	Bacteroides vulgatus ATCC 8482
435591	exact	Parabacteroides distasonis ATCC 8503	Parabacteroides distasonis ATCC 8503
43663	exact	Arthrobacter aurescens	Arthrobacter aurescens
43668	exact	Brachybacterium	Brachybacterium
43669	exact	Brachybacterium faecium	Brachybacterium faecium
436717	exact	Acinetobacter oleivorans DR1	Acinetobacter oleivorans DR1
43673	exact	Jonesia	Jonesia
43674	exact	Jonesia denitrificans	Jonesia denitrificans
43675	exact	Rothia mucilaginosa	Rothia mucilaginosa
43687	exact	Metallosphaera sedula	Metallosphaera sedula
43767	exact	Rhodococcus equi	Rhodococcus equi
43771	exact	Corynebacterium urealyticum	Corynebacterium urealyticum
43773	exact	Syntrophus	Syntrophus
438	exact	Acetobacter pasteurianus	Acetobacter pasteurianus
438753	exact	Azorhizobium caulinodans ORS 571	Azorhizobium caulinodans ORS 571
43947	exact	Tolumonas	Tolumonas
43948	exact	Tolumonas auensis	Tolumonas auensis
439481	exact	Aciduliprofundum boonei T469	Aciduliprofundum boonei T469
439843	exact	Salmonella enterica subsp. enterica serovar Schwarzengrund str. CVM19633	Salmonella enterica subsp. enterica serovar Schwarzengrund str. CVM19633
43988	exact	Cyanothece	Cyanothece
43989	exact	Cyanothece sp. ATCC 51142	Cyanothece sp. ATCC 51142
44000	exact	Caldicellulosiruptor	Caldicellulosiruptor
44001	exact	Caldicellulosiruptor saccharolyticus	Caldicellulosiruptor saccharolyticus
44013	exact	Polynucleobacter	Polynucleobacter
441768	exact	Acholeplasma laidlawii PG-8A	Acholeplasma laidlawii PG-8A
442430	exact	Coraliomargarita	Coraliomargarita
44249	exact	Paenibacillus	Paenibacillus
44259	exact	Filifactor	Filifactor
44260	exact	Moorella	Moorella
443144	exact	Geobacter sp. M21	Geobacter sp. M21
443254	exact	Marinitoga piezophila KA3	Marinitoga piezophila KA3
443906	exact	Clavibacter michiganensis subsp. michiganensis NCPPB 382	Clavibacter michiganensis subsp. michiganensis NCPPB 382
444	exact	Legionellaceae	Legionellaceae
444163	exact	Brucella microti	Brucella microti
44449	exact	Borrelia recurrentis	Borrelia recurrentis
445	exact	Legionella	Legionella
445985	exact	Borrelia burgdorferi ZS7	Borrelia burgdorferi ZS7
445987	exact	Borrelia valaisiana VS116	Borrelia valaisiana VS116
446	exact	Legionella pneumophila	Legionella pneumophila
446462	exact	Actinosynnema mirum DSM 43827	Actinosynnema mirum DSM 43827
446465	exact	Brachybacterium faecium DSM 4810	Brachybacterium faecium DSM 4810
446466	exact	Cellulomonas flavigena DSM 20109	Cellulomonas flavigena DSM 20109
447217	exact	Anaeromyxobacter sp. K	Anaeromyxobacter sp. K
448385	exact	Sorangium cellulosum So ce56	Sorangium cellulosum So ce56
449972	exact	Chelativorans	Chelativorans
450	exact	Legionella longbeachae	Legionella longbeachae
452471	exact	Candidatus Amoebophilus asiaticus 5a2	Candidatus Amoebophilus asiaticus 5a2
452637	exact	Opitutus terrae PB90-1	Opitutus terrae PB90-1
452652	exact	Kitasatospora setae KM-6054	Kitasatospora setae KM-6054
452662	exact	Sphingobium japonicum UT26S	Sphingobium japonicum UT26S
453591	exact	Ignicoccus hospitalis KIN4/I	Ignicoccus hospitalis KIN4/I
45361	exact	Mycoplasma conjunctivae	Mycoplasma conjunctivae
45401	exact	Hyphomicrobiaceae	Hyphomicrobiaceae
45404	exact	Beijerinckiaceae	Beijerinckiaceae
456327	exact	Xanthomonas euvesicatoria	Xanthomonas euvesicatoria
45662	exact	Desulfohalobium	Desulfohalobium
45663	exact	Desulfohalobium retbaense	Desulfohalobium retbaense
45667	exact	Halobacillus	Halobacillus
458032	exact	Chloracidobacterium	Chloracidobacterium
458033	exact	Chloracidobacterium thermophilum	Chloracidobacterium thermophilum
458233	exact	Macrococcus caseolyticus JCSC5402	Macrococcus caseolyticus JCSC5402
458817	exact	Shewanella halifaxensis HAW-EB4	Shewanella halifaxensis HAW-EB4
460265	exact	Methylobacterium nodulans ORS 2060	Methylobacterium nodulans ORS 2060
461876	exact	Alkaliphilus oremlandii	Alkaliphilus oremlandii
46254	exact	Oenococcus	Oenococcus
46354	exact	Thermoanaerobacter wiegelii	Thermoanaerobacter wiegelii
46355	exact	Spirochaeta africana	Spirochaeta africana
46541	exact	Thermosipho melanesiensis	Thermosipho melanesiensis
465515	exact	Micrococcus luteus NCTC 2665	Micrococcus luteus NCTC 2665
465817	exact	Erwinia tasmaniensis Et1/99	Erwinia tasmaniensis Et1/99
466152	exact	Singulisphaera	Singulisphaera
466153	exact	Singulisphaera acidiphila	Singulisphaera acidiphila
468	exact	Moraxellaceae	Moraxellaceae
469	exact	Acinetobacter	Acinetobacter
469383	exact	Conexibacter woesei DSM 14684	Conexibacter woesei DSM 14684
470	exact	Acinetobacter baumannii	Acinetobacter baumannii
470934	exact	Pantoea vagans	Pantoea vagans
471	exact	Acinetobacter calcoaceticus	Acinetobacter calcoaceticus
471223	exact	Geobacillus sp. WCH70	Geobacillus sp. WCH70
471826	exact	Candidatus Desulforudis	Candidatus Desulforudis
471827	exact	Candidatus Desulforudis audaxviator	Candidatus Desulforudis audaxviator
471854	exact	Dyadobacter fermentans DSM 18053	Dyadobacter fermentans DSM 18053
471855	exact	Slackia heliotrinireducens DSM 20476	Slackia heliotrinireducens DSM 20476
471856	exact	Jonesia denitrificans DSM 20603	Jonesia denitrificans DSM 20603
471857	exact	Saccharomonospora viridis DSM 43017	Saccharomonospora viridis DSM 43017
472759	exact	Nitrosococcus halophilus Nc 4	Nitrosococcus halophilus Nc 4
474186	exact	Enterococcus faecalis OG1RF	Enterococcus faecalis OG1RF
475	exact	Moraxella	Moraxella
475087	exact	Methanosphaerula	Methanosphaerula
475088	exact	Methanosphaerula palustris	Methanosphaerula palustris
476213	exact	Salmonella enterica subsp. enterica serovar Paratyphi C str. RKS4594	Salmonella enterica subsp. enterica serovar Paratyphi C str. RKS4594
47715	exact	Lactobacillus rhamnosus	Lactobacillus rhamnosus
477693	exact	Desulfurococcus kamchatkensis	Desulfurococcus kamchatkensis
47770	exact	Lactobacillus crispatus	Lactobacillus crispatus
477974	exact	Candidatus Desulforudis audaxviator MP104C	Candidatus Desulforudis audaxviator MP104C
47850	exact	Micromonospora aurantiaca	Micromonospora aurantiaca
47880	exact	Pseudomonas fulva	Pseudomonas fulva
478801	exact	Kytococcus sedentarius DSM 20547	Kytococcus sedentarius DSM 20547
479431	exact	Nakamurella multipartita DSM 44233	Nakamurella multipartita DSM 44233
479432	exact	Streptosporangium roseum DSM 43021	Streptosporangium roseum DSM 43021
479433	exact	Catenulispora acidiphila DSM 44928	Catenulispora acidiphila DSM 44928
479436	exact	Veillonella parvula DSM 2008	Veillonella parvula DSM 2008
480	exact	Moraxella catarrhalis	Moraxella catarrhalis
480119	exact	Acinetobacter baumannii AB0057	Acinetobacter baumannii AB0057
481	exact	Neisseriaceae	Neisseriaceae
481448	exact	Methylacidiphilum infernorum V4	Methylacidiphilum infernorum V4
481743	exact	Paenibacillus sp. Y412MC10	Paenibacillus sp. Y412MC10
482	exact	Neisseria	Neisseria
482957	exact	Burkholderia lata	Burkholderia lata
483219	exact	Myxococcus fulvus HW-1	Myxococcus fulvus HW-1
484019	exact	Thermosipho africanus TCF52B	Thermosipho africanus TCF52B
484020	exact	Bifidobacterium bifidum BGN4	Bifidobacterium bifidum BGN4
484022	exact	Francisella philomiragia subsp. philomiragia ATCC 25017	Francisella philomiragia subsp. philomiragia ATCC 25017
48461	exact	Verrucomicrobiales	Verrucomicrobiales
485	exact	Neisseria gonorrhoeae	Neisseria gonorrhoeae
485255	exact	Natranaerobiaceae	Natranaerobiaceae
485256	exact	Natranaerobiales	Natranaerobiales
485915	exact	Desulfohalobium retbaense DSM 5692	Desulfohalobium retbaense DSM 5692
485917	exact	Pedobacter heparinus DSM 2366	Pedobacter heparinus DSM 2366
486	exact	Neisseria lactamica	Neisseria lactamica
486410	exact	Streptococcus dysgalactiae subsp. equisimilis GGS_124	Streptococcus dysgalactiae subsp. equisimilis GGS_124
487	exact	Neisseria meningitidis	Neisseria meningitidis
48736	exact	Ralstonia	Ralstonia
487521	exact	Mycobacterium intracellulare ATCC 13950	Mycobacterium intracellulare ATCC 13950
488538	exact	Candidatus Puniceispirillum marinum IMCC1322	Candidatus Puniceispirillum marinum IMCC1322
48935	exact	Novosphingobium aromaticivorans	Novosphingobium aromaticivorans
489653	exact	Neisseria lactamica 020-06	Neisseria lactamica 020-06
49	exact	Polyangiaceae	Polyangiaceae
49082	exact	Candidatus Arthromitus	Candidatus Arthromitus
490899	exact	Desulfurococcus kamchatkensis 1221n	Desulfurococcus kamchatkensis 1221n
491077	exact	Lactobacillus reuteri SD2112	Lactobacillus reuteri SD2112
491952	exact	Marinomonas posidonica IVIA-Po-181	Marinomonas posidonica IVIA-Po-181
49319	exact	Rubrobacter xylanophilus	Rubrobacter xylanophilus
49338	exact	Desulfitobacterium hafniense	Desulfitobacterium hafniense
49546	exact	Flavobacteriaceae	Flavobacteriaceae
497	exact	Psychrobacter	Psychrobacter
497965	exact	Cyanothece sp. PCC 7822	Cyanothece sp. PCC 7822
498211	exact	Cellvibrio japonicus Ueda107	Cellvibrio japonicus Ueda107
498217	exact	Edwardsiella tarda EIB202	Edwardsiella tarda EIB202
498845	exact	Candidatus Korarchaeum	Candidatus Korarchaeum
498846	exact	Candidatus Korarchaeum cryptofilum	Candidatus Korarchaeum cryptofilum
499	exact	Thermomicrobium	Thermomicrobium
499228	exact	Tepidanaerobacter	Tepidanaerobacter
499229	exact	Tepidanaerobacter acetatoxydans	Tepidanaerobacter acetatoxydans
500	exact	Thermomicrobium roseum	Thermomicrobium roseum
50052	exact	Mycoplasma crocodyli	Mycoplasma crocodyli
502025	exact	Haliangium ochraceum DSM 14365	Haliangium ochraceum DSM 14365
504474	exact	Corynebacterium urealyticum DSM 7109	Corynebacterium urealyticum DSM 7109
506	exact	Alcaligenaceae	Alcaligenaceae
508458	exact	Synergistetes	Synergistetes
509190	exact	Caulobacter segnis ATCC 21756	Caulobacter segnis ATCC 21756
511434	exact	Candidatus Azobacteroides	Candidatus Azobacteroides
511435	exact	Candidatus Azobacteroides pseudotrichonymphae	Candidatus Azobacteroides pseudotrichonymphae
511437	exact	Lactobacillus buchneri NRRL B-30929	Lactobacillus buchneri NRRL B-30929
511678	exact	Aliivibrio	Aliivibrio
511745	exact	Methylacidiphilum	Methylacidiphilum
511746	exact	Methylacidiphilum infernorum	Methylacidiphilum infernorum
51196	exact	Syntrophobotulus	Syntrophobotulus
51197	exact	Syntrophobotulus glycolicus	Syntrophobotulus glycolicus
511995	exact	Candidatus Azobacteroides pseudotrichonymphae genomovar. CFP2	Candidatus Azobacteroides pseudotrichonymphae genomovar. CFP2
512564	exact	Mycoplasma crocodyli MP145	Mycoplasma crocodyli MP145
51291	exact	Chlamydiales	Chlamydiales
515618	exact	Candidatus Riesia pediculicola USDA	Candidatus Riesia pediculicola USDA
515620	exact	[Eubacterium] eligens ATCC 27750	[Eubacterium] eligens ATCC 27750
515622	exact	Butyrivibrio proteoclasticus B316	Butyrivibrio proteoclasticus B316
51668	exact	Tetragenococcus	Tetragenococcus
51669	exact	Tetragenococcus halophilus	Tetragenococcus halophilus
516950	exact	Streptococcus pneumoniae CGSP14	Streptococcus pneumoniae CGSP14
517	exact	Bordetella	Bordetella
517417	exact	Chlorobaculum parvum NCIB 8327	Chlorobaculum parvum NCIB 8327
517418	exact	Chloroherpeton thalassium ATCC 35110	Chloroherpeton thalassium ATCC 35110
518	exact	Bordetella bronchiseptica	Bordetella bronchiseptica
518766	exact	Rhodothermus marinus DSM 4252	Rhodothermus marinus DSM 4252
519	exact	Bordetella parapertussis	Bordetella parapertussis
519441	exact	Streptobacillus moniliformis DSM 12112	Streptobacillus moniliformis DSM 12112
519442	exact	Halorhabdus utahensis DSM 12940	Halorhabdus utahensis DSM 12940
51967	exact	Korarchaeota	Korarchaeota
520	exact	Bordetella pertussis	Bordetella pertussis
521	exact	Bordetella avium	Bordetella avium
521006	exact	Neisseria gonorrhoeae NCCP11945	Neisseria gonorrhoeae NCCP11945
521007	exact	Borrelia burgdorferi N40	Borrelia burgdorferi N40
521008	exact	Borrelia burgdorferi JD1	Borrelia burgdorferi JD1
521010	exact	Borrelia bissettii DN127	Borrelia bissettii DN127
521011	exact	Methanosphaerula palustris E1-9c	Methanosphaerula palustris E1-9c
521045	exact	Kosmotoga olearia TBF 19.5.1	Kosmotoga olearia TBF 19.5.1
521095	exact	Atopobium parvulum DSM 20469	Atopobium parvulum DSM 20469
521096	exact	Tsukamurella paurometabola DSM 20162	Tsukamurella paurometabola DSM 20162
521098	exact	Alicyclobacillus acidocaldarius subsp. acidocaldarius DSM 446	Alicyclobacillus acidocaldarius subsp. acidocaldarius DSM 446
521674	exact	Planctopirus limnophila DSM 3776	Planctopirus limnophila DSM 3776
522	exact	Acidiphilium	Acidiphilium
522772	exact	Denitrovibrio acetiphilus DSM 12809	Denitrovibrio acetiphilus DSM 12809
523791	exact	Kangiella koreensis DSM 16069	Kangiella koreensis DSM 16069
523794	exact	Leptotrichia buccalis C-1013-b	Leptotrichia buccalis C-1013-b
525146	exact	Desulfovibrio desulfuricans subsp. desulfuricans str. ATCC 27774	Desulfovibrio desulfuricans subsp. desulfuricans str. ATCC 27774
52584	exact	Brachyspira pilosicoli	Brachyspira pilosicoli
525903	exact	Thermanaerovibrio acidaminovorans DSM 6589	Thermanaerovibrio acidaminovorans DSM 6589
526218	exact	Sebaldella termitidis ATCC 33386	Sebaldella termitidis ATCC 33386
526224	exact	Brachyspira murdochii DSM 12563	Brachyspira murdochii DSM 12563
526226	exact	Gordonia bronchialis DSM 43247	Gordonia bronchialis DSM 43247
52766	exact	Caldicellulosiruptor lactoaceticus	Caldicellulosiruptor lactoaceticus
528	exact	Ochrobactrum	Ochrobactrum
529	exact	Ochrobactrum anthropi	Ochrobactrum anthropi
529120	exact	Alteromonas macleodii ATCC 27126	Alteromonas macleodii ATCC 27126
529507	exact	Proteus mirabilis HI4320	Proteus mirabilis HI4320
52959	exact	Polaribacter	Polaribacter
529709	exact	Pyrococcus yayanosii CH1	Pyrococcus yayanosii CH1
52972	exact	Polaromonas	Polaromonas
531813	exact	Pelagibacterium halotolerans	Pelagibacterium halotolerans
532	exact	Beijerinckia	Beijerinckia
53246	exact	Pseudoalteromonas	Pseudoalteromonas
533	exact	Beijerinckia indica	Beijerinckia indica
53335	exact	Pantoea	Pantoea
53346	exact	Enterococcus mundtii	Enterococcus mundtii
53357	exact	Intrasporangium	Intrasporangium
53358	exact	Intrasporangium calvum	Intrasporangium calvum
53412	exact	Pseudomonas resinovorans	Pseudomonas resinovorans
53413	exact	Xanthomonas axonopodis	Xanthomonas axonopodis
53433	exact	Halanaerobiales	Halanaerobiales
53435	exact	Treponema paraluiscuniculi	Treponema paraluiscuniculi
53460	exact	Nakamurella	Nakamurella
53461	exact	Nakamurella multipartita	Nakamurella multipartita
53572	exact	Deferribacter	Deferribacter
536018	exact	Mesorhizobium australicum	Mesorhizobium australicum
53945	exact	Octadecabacter	Octadecabacter
53946	exact	Octadecabacter arcticus	Octadecabacter arcticus
541	exact	Zymomonas	Zymomonas
541000	exact	Ruminococcaceae	Ruminococcaceae
54120	exact	Methanolacinia petrolearia	Methanolacinia petrolearia
542	exact	Zymomonas mobilis	Zymomonas mobilis
54258	exact	Ignicoccus	Ignicoccus
54291	exact	Raoultella ornithinolytica	Raoultella ornithinolytica
543	exact	Enterobacteriaceae	Enterobacteriaceae
543371	exact	Thermoanaerobacterales Family III. Incertae Sedis	Thermoanaerobacterales Family III. Incertae Sedis
543372	exact	Thermoanaerobacterales Family IV. Incertae Sedis	Thermoanaerobacterales Family IV. Incertae Sedis
543526	exact	Haloterrigena turkmenica DSM 5511	Haloterrigena turkmenica DSM 5511
544	exact	Citrobacter	Citrobacter
544448	exact	Tenericutes	Tenericutes
545	exact	Citrobacter koseri	Citrobacter koseri
545694	exact	Treponema primitia ZAS-2	Treponema primitia ZAS-2
545776	exact	Treponema paraluiscuniculi Cuniculi A	Treponema paraluiscuniculi Cuniculi A
546269	exact	Filifactor alocis ATCC 35896	Filifactor alocis ATCC 35896
546414	exact	Deinococcus deserti VCD115	Deinococcus deserti VCD115
547	exact	Enterobacter	Enterobacter
54736	exact	Salmonella bongori	Salmonella bongori
547558	exact	Methanohalophilus mahii DSM 5219	Methanohalophilus mahii DSM 5219
547559	exact	Natrialba magadii ATCC 43099	Natrialba magadii ATCC 43099
548	exact	Enterobacter aerogenes	Enterobacter aerogenes
550	exact	Enterobacter cloacae	Enterobacter cloacae
55080	exact	Brevibacillus	Brevibacillus
551	exact	Erwinia	Erwinia
55148	exact	Deinococcus proteolyticus	Deinococcus proteolyticus
551759	exact	Aromatoleum	Aromatoleum
551760	exact	Aromatoleum aromaticum	Aromatoleum aromaticum
552	exact	Erwinia amylovora	Erwinia amylovora
55206	exact	Spirochaeta smaragdinae	Spirochaeta smaragdinae
55208	exact	Pectobacterium wasabiae	Pectobacterium wasabiae
552526	exact	Streptococcus equi subsp. zooepidemicus MGCS10565	Streptococcus equi subsp. zooepidemicus MGCS10565
552810	exact	Dehalogenimonas lykanthroporepellens	Dehalogenimonas lykanthroporepellens
552811	exact	Dehalogenimonas lykanthroporepellens BL-DC-9	Dehalogenimonas lykanthroporepellens BL-DC-9
553	exact	Pantoea ananatis	Pantoea ananatis
553174	exact	Prevotella melaninogenica ATCC 25845	Prevotella melaninogenica ATCC 25845
554	exact	Pectobacterium carotovorum	Pectobacterium carotovorum
555079	exact	Thermosediminibacter oceani DSM 16646	Thermosediminibacter oceani DSM 16646
55601	exact	Vibrio anguillarum	Vibrio anguillarum
557598	exact	Laribacter hongkongensis HLHK9	Laribacter hongkongensis HLHK9
55802	exact	Thermococcus barophilus	Thermococcus barophilus
558314	exact	Desulfurobacteriaceae	Desulfurobacteriaceae
56	exact	Sorangium cellulosum	Sorangium cellulosum
561	exact	Escherichia	Escherichia
561230	exact	Pectobacterium carotovorum subsp. carotovorum PC1	Pectobacterium carotovorum subsp. carotovorum PC1
562	exact	Escherichia coli	Escherichia coli
563177	exact	Acidianus hospitalis	Acidianus hospitalis
563798	exact	Cyclobacteriaceae	Cyclobacteriaceae
563835	exact	Chitinophagaceae	Chitinophagaceae
563843	exact	Rhodothermaceae	Rhodothermaceae
564	exact	Escherichia fergusonii	Escherichia fergusonii
565034	exact	Brachyspira hyodysenteriae WA1	Brachyspira hyodysenteriae WA1
565042	exact	Bifidobacterium longum subsp. longum JCM 1217	Bifidobacterium longum subsp. longum JCM 1217
565575	exact	Ureaplasma urealyticum serovar 10 str. ATCC 33699	Ureaplasma urealyticum serovar 10 str. ATCC 33699
565655	exact	Enterococcus casseliflavus EC20	Enterococcus casseliflavus EC20
56635	exact	Aeropyrum	Aeropyrum
56636	exact	Aeropyrum pernix	Aeropyrum pernix
56780	exact	Syntrophus aciditrophicus SB	Syntrophus aciditrophicus SB
56812	exact	Shewanella frigidimarina	Shewanella frigidimarina
568394	exact	Pseudogulbenkiania	Pseudogulbenkiania
568815	exact	Brucella microti CCM 4915	Brucella microti CCM 4915
568816	exact	Acidaminococcus intestini RyC-MR95	Acidaminococcus intestini RyC-MR95
568987	exact	Candidatus Hamiltonella	Candidatus Hamiltonella
570	exact	Klebsiella	Klebsiella
571	exact	Klebsiella oxytoca	Klebsiella oxytoca
572265	exact	Candidatus Hamiltonella defensa 5AT (Acyrthosiphon pisum)	Candidatus Hamiltonella defensa 5AT (Acyrthosiphon pisum)
572478	exact	Vulcanisaeta distributa DSM 14429	Vulcanisaeta distributa DSM 14429
572546	exact	Archaeoglobus profundus DSM 5631	Archaeoglobus profundus DSM 5631
572547	exact	Aminobacterium colombiense DSM 12261	Aminobacterium colombiense DSM 12261
573	exact	Klebsiella pneumoniae	Klebsiella pneumoniae
573061	exact	Clostridium cellulovorans 743B	Clostridium cellulovorans 743B
573064	exact	Methanocaldococcus fervens AG86	Methanocaldococcus fervens AG86
573065	exact	Asticcacaulis excentricus CB 48	Asticcacaulis excentricus CB 48
573413	exact	Spirochaeta smaragdinae DSM 11293	Spirochaeta smaragdinae DSM 11293
574556	exact	Anaplasma centrale str. Israel	Anaplasma centrale str. Israel
57493	exact	Kocuria	Kocuria
57499	exact	Kytococcus	Kytococcus
575200	exact	Corynebacterium maris	Corynebacterium maris
575540	exact	Isosphaera pallida ATCC 43644	Isosphaera pallida ATCC 43644
576610	exact	Polynucleobacter necessarius	Polynucleobacter necessarius
57723	exact	Acidobacteria	Acidobacteria
577650	exact	Desulfobulbus propionicus DSM 2032	Desulfobulbus propionicus DSM 2032
57975	exact	Burkholderia thailandensis	Burkholderia thailandensis
580165	exact	Bacillus cytotoxicus	Bacillus cytotoxicus
580331	exact	Thermoanaerobacter italicus Ab9	Thermoanaerobacter italicus Ab9
581103	exact	Geobacillus sp. Y4.1MC1	Geobacillus sp. Y4.1MC1
58138	exact	Desulfotomaculum acetoxidans	Desulfotomaculum acetoxidans
58180	exact	Desulfovibrio alaskensis	Desulfovibrio alaskensis
582402	exact	Hirschia baltica ATCC 49814	Hirschia baltica ATCC 49814
582744	exact	Methylovorus glucosetrophus SIP3-4	Methylovorus glucosetrophus SIP3-4
583	exact	Proteus	Proteus
583345	exact	Methylotenera mobilis JLW8	Methylotenera mobilis JLW8
583355	exact	Coraliomargarita akajimensis DSM 45221	Coraliomargarita akajimensis DSM 45221
583357	exact	Thermoanaerobacter mathranii	Thermoanaerobacter mathranii
583358	exact	Thermoanaerobacter mathranii subsp. mathranii str. A3	Thermoanaerobacter mathranii subsp. mathranii str. A3
584	exact	Proteus mirabilis	Proteus mirabilis
585034	exact	Escherichia coli IAI1	Escherichia coli IAI1
585054	exact	Escherichia fergusonii ATCC 35469	Escherichia fergusonii ATCC 35469
585396	exact	Escherichia coli O111:H- str. 11128	Escherichia coli O111:H- str. 11128
586	exact	Providencia	Providencia
588	exact	Providencia stuartii	Providencia stuartii
588673	exact	Solirubrobacterales	Solirubrobacterales
590	exact	Salmonella	Salmonella
590168	exact	Thermotoga naphthophila RKU-10	Thermotoga naphthophila RKU-10
591001	exact	Acidaminococcus fermentans DSM 20731	Acidaminococcus fermentans DSM 20731
591019	exact	Staphylothermus hellenicus DSM 12710	Staphylothermus hellenicus DSM 12710
591167	exact	Streptomyces pratensis ATCC 33331	Streptomyces pratensis ATCC 33331
591365	exact	Streptococcus intermedius JTH08	Streptococcus intermedius JTH08
592022	exact	Bacillus megaterium DSM 319	Bacillus megaterium DSM 319
59310	exact	Streptococcus macedonicus	Streptococcus macedonicus
595494	exact	Tolumonas auensis DSM 9187	Tolumonas auensis DSM 9187
595496	exact	Escherichia coli BW2952	Escherichia coli BW2952
59600	exact	Cellulophaga algicola	Cellulophaga algicola
59753	exact	Alcanivorax	Alcanivorax
59754	exact	Alcanivorax borkumensis	Alcanivorax borkumensis
598659	exact	Nautilia profundicola AmH	Nautilia profundicola AmH
6	exact	Azorhizobium	Azorhizobium
60217	exact	Shewanella violacea	Shewanella violacea
604354	exact	Thermococcus sibiricus MM 739	Thermococcus sibiricus MM 739
60478	exact	Shewanella amazonensis	Shewanella amazonensis
60480	exact	Shewanella sp. MR-4	Shewanella sp. MR-4
60481	exact	Shewanella sp. MR-7	Shewanella sp. MR-7
60552	exact	Burkholderia vietnamiensis	Burkholderia vietnamiensis
608506	exact	Caldicellulosiruptor obsidiansis OB47	Caldicellulosiruptor obsidiansis OB47
60890	exact	Phaeobacter gallaeciensis	Phaeobacter gallaeciensis
60892	exact	Desulfobacca	Desulfobacca
60893	exact	Desulfobacca acetoxidans	Desulfobacca acetoxidans
60961	exact	Shewanella woodyi	Shewanella woodyi
613	exact	Serratia	Serratia
61434	exact	Dehalococcoides	Dehalococcoides
61435	exact	Dehalococcoides mccartyi	Dehalococcoides mccartyi
61645	exact	Enterobacter asburiae	Enterobacter asburiae
617121	exact	Streptococcus dysgalactiae subsp. equisimilis RE378	Streptococcus dysgalactiae subsp. equisimilis RE378
620	exact	Shigella	Shigella
62088	exact	Borrelia valaisiana	Borrelia valaisiana
621	exact	Shigella boydii	Shigella boydii
62140	exact	Acidiphilium multivorum	Acidiphilium multivorum
622	exact	Shigella dysenteriae	Shigella dysenteriae
622452	exact	Kineosporiales	Kineosporiales
623	exact	Shigella flexneri	Shigella flexneri
62320	exact	Haloterrigena turkmenica	Haloterrigena turkmenica
62322	exact	Shewanella baltica	Shewanella baltica
624	exact	Shigella sonnei	Shigella sonnei
626	exact	Xenorhabdus	Xenorhabdus
629	exact	Yersinia	Yersinia
630	exact	Yersinia enterocolitica	Yersinia enterocolitica
630588	exact	Neisseria meningitidis alpha710	Neisseria meningitidis alpha710
63186	exact	Zobellia galactanivorans	Zobellia galactanivorans
632	exact	Yersinia pestis	Yersinia pestis
632516	exact	Caldicellulosiruptor lactoaceticus 6A	Caldicellulosiruptor lactoaceticus 6A
632772	exact	Rhodococcus opacus B4	Rhodococcus opacus B4
633	exact	Yersinia pseudotuberculosis	Yersinia pseudotuberculosis
633149	exact	Brevundimonas subvibrioides ATCC 15264	Brevundimonas subvibrioides ATCC 15264
633699	exact	Lactobacillus johnsonii FI9785	Lactobacillus johnsonii FI9785
634177	exact	Komagataeibacter medellinensis NBRC 3288	Komagataeibacter medellinensis NBRC 3288
634500	exact	Erwinia billingiae Eb661	Erwinia billingiae Eb661
634504	exact	Bartonella grahamii as4aup	Bartonella grahamii as4aup
635	exact	Edwardsiella	Edwardsiella
635013	exact	Thermincola potens JR	Thermincola potens JR
636	exact	Edwardsiella tarda	Edwardsiella tarda
63612	exact	Sodalis glossinidius	Sodalis glossinidius
637380	exact	Bacillus cereus biovar anthracis str. CI	Bacillus cereus biovar anthracis str. CI
63742	exact	Natrialba	Natrialba
637905	exact	Shewanella violacea DSS12	Shewanella violacea DSS12
637909	exact	Streptococcus gallolyticus UCN34	Streptococcus gallolyticus UCN34
637913	exact	Helicobacter pylori v225d	Helicobacter pylori v225d
639282	exact	Deferribacter desulfuricans SSM1	Deferribacter desulfuricans SSM1
639283	exact	Starkeya novella DSM 506	Starkeya novella DSM 506
640081	exact	Dechlorosoma suillum PS	Dechlorosoma suillum PS
640132	exact	Segniliparus rotundus DSM 44985	Segniliparus rotundus DSM 44985
640512	exact	Burkholderia sp. CCGE1003	Burkholderia sp. CCGE1003
640513	exact	Enterobacter asburiae LF7a	Enterobacter asburiae LF7a
64091	exact	Halobacterium sp. NRC-1	Halobacterium sp. NRC-1
641	exact	Vibrionaceae	Vibrionaceae
64159	exact	Desulfurobacterium	Desulfurobacterium
64160	exact	Desulfurobacterium thermolithotrophum	Desulfurobacterium thermolithotrophum
642	exact	Aeromonas	Aeromonas
643562	exact	Desulfovibrio aespoeensis Aspo-2	Desulfovibrio aespoeensis Aspo-2
643648	exact	Syntrophothermus lipocalidus DSM 12680	Syntrophothermus lipocalidus DSM 12680
644281	exact	Methanocaldococcus sp. FS406-22	Methanocaldococcus sp. FS406-22
644283	exact	Micromonospora aurantiaca ATCC 27029	Micromonospora aurantiaca ATCC 27029
644284	exact	Arcanobacterium haemolyticum DSM 20595	Arcanobacterium haemolyticum DSM 20595
644295	exact	Methanohalobium evestigatum Z-7303	Methanohalobium evestigatum Z-7303
64471	exact	Synechococcus sp. CC9311	Synechococcus sp. CC9311
645	exact	Aeromonas salmonicida	Aeromonas salmonicida
645127	exact	Corynebacterium kroppenstedtii DSM 44385	Corynebacterium kroppenstedtii DSM 44385
645991	exact	Syntrophobotulus glycolicus DSM 8271	Syntrophobotulus glycolicus DSM 8271
647113	exact	Methanothermococcus okinawensis IH1	Methanothermococcus okinawensis IH1
64897	exact	Borrelia bissettii	Borrelia bissettii
64898	exact	Aquificaceae	Aquificaceae
648999	exact	Micromonospora sp. L5	Micromonospora sp. L5
649638	exact	Truepera radiovictrix DSM 17093	Truepera radiovictrix DSM 17093
649639	exact	Bacillus cellulosilyticus DSM 2522	Bacillus cellulosilyticus DSM 2522
649775	exact	Synergistia	Synergistia
649776	exact	Synergistales	Synergistales
649777	exact	Synergistaceae	Synergistaceae
65058	exact	Corynebacterium ulcerans	Corynebacterium ulcerans
651143	exact	Fibrella aestuarina	Fibrella aestuarina
651456	exact	Kosmotoga	Kosmotoga
651457	exact	Kosmotoga olearia	Kosmotoga olearia
652103	exact	Rhodopseudomonas palustris DX-1	Rhodopseudomonas palustris DX-1
653045	exact	Streptomyces violaceusniger Tu 4113	Streptomyces violaceusniger Tu 4113
654	exact	Aeromonas veronii	Aeromonas veronii
65551	exact	Meiothermus	Meiothermus
655815	exact	Zunongwangia profunda SM-A87	Zunongwangia profunda SM-A87
657	exact	Photobacterium	Photobacterium
658061	exact	Candidatus Koribacter	Candidatus Koribacter
658062	exact	Candidatus Koribacter versatilis	Candidatus Koribacter versatilis
65842	exact	Fibrobacteres	Fibrobacteres
660470	exact	Mesotoga prima MesG1.Ag.4.2	Mesotoga prima MesG1.Ag.4.2
66084	exact	Wolbachia sp. wRi	Wolbachia sp. wRi
661367	exact	Legionella longbeachae NSW150	Legionella longbeachae NSW150
662	exact	Vibrio	Vibrio
66219	exact	Lachnoclostridium phytofermentans	Lachnoclostridium phytofermentans
662755	exact	Corynebacterium resistens DSM 45100	Corynebacterium resistens DSM 45100
663	exact	Vibrio alginolyticus	Vibrio alginolyticus
664662	exact	Borrelia bavariensis	Borrelia bavariensis
665571	exact	Spirochaeta thermophila DSM 6192	Spirochaeta thermophila DSM 6192
666	exact	Vibrio cholerae	Vibrio cholerae
666510	exact	Acidilobus saccharovorans 345-15	Acidilobus saccharovorans 345-15
667014	exact	Thermodesulfatator indicus DSM 15286	Thermodesulfatator indicus DSM 15286
670	exact	Vibrio parahaemolyticus	Vibrio parahaemolyticus
670486	exact	Dehalogenimonas	Dehalogenimonas
670487	exact	Oceanithermus profundus DSM 14977	Oceanithermus profundus DSM 14977
672	exact	Vibrio vulnificus	Vibrio vulnificus
67572	exact	Psychromonas	Psychromonas
67799	exact	Thermodesulfobacteria	Thermodesulfobacteria
67825	exact	Citrobacter rodentium	Citrobacter rodentium
67854	exact	Actinobacillus succinogenes	Actinobacillus succinogenes
679897	exact	Helicobacter mustelae 12198	Helicobacter mustelae 12198
679926	exact	Methanolacinia petrolearia DSM 11571	Methanolacinia petrolearia DSM 11571
680	exact	Vibrio campbellii	Vibrio campbellii
680198	exact	Streptomyces scabiei 87.22	Streptomyces scabiei 87.22
682634	exact	Serratia plymuthica 4Rx13	Serratia plymuthica 4Rx13
682795	exact	Granulicella mallensis MP5ACTX8	Granulicella mallensis MP5ACTX8
68280	exact	Streptomyces violaceusniger	Streptomyces violaceusniger
68287	exact	Mesorhizobium	Mesorhizobium
68288	exact	Cyclobacterium	Cyclobacterium
68295	exact	Thermoanaerobacterales	Thermoanaerobacterales
68297	exact	Dictyoglomi	Dictyoglomi
68298	exact	Syntrophomonadaceae	Syntrophomonadaceae
68335	exact	Coprothermobacter	Coprothermobacter
68337	exact	Deferribacteres	Deferribacteres
683837	exact	Listeria seeligeri serovar 1/2b str. SLCC3954	Listeria seeligeri serovar 1/2b str. SLCC3954
685727	exact	Rhodococcus equi 103S	Rhodococcus equi 103S
688245	exact	Comamonas testosteroni CNB-2	Comamonas testosteroni CNB-2
688269	exact	Pseudothermotoga thermarum DSM 5069	Pseudothermotoga thermarum DSM 5069
688270	exact	Cellulophaga algicola DSM 14237	Cellulophaga algicola DSM 14237
68909	exact	Deinococcus geothermalis	Deinococcus geothermalis
68933	exact	Thermales	Thermales
690850	exact	Desulfovibrio africanus str. Walvis Bay	Desulfovibrio africanus str. Walvis Bay
69277	exact	Phyllobacteriaceae	Phyllobacteriaceae
693216	exact	Siccibacter turicensis z3032	Siccibacter turicensis z3032
693977	exact	Deinococcus proteolyticus MRP	Deinococcus proteolyticus MRP
693979	exact	Bacteroides helcogenes P 36-108	Bacteroides helcogenes P 36-108
69474	exact	Orientia	Orientia
69499	exact	Petrotoga mobilis	Petrotoga mobilis
69525	exact	Natrinema pellirubrum	Natrinema pellirubrum
69541	exact	Desulfuromonadales	Desulfuromonadales
696127	exact	Candidatus Midichloria mitochondrii IricVA	Candidatus Midichloria mitochondrii IricVA
69657	exact	Hyphomonadaceae	Hyphomonadaceae
697281	exact	Mahella australiensis 50-1 BON	Mahella australiensis 50-1 BON
697284	exact	Paenibacillus larvae subsp. larvae DSM 25430	Paenibacillus larvae subsp. larvae DSM 25430
697303	exact	Thermoanaerobacter wiegelii Rt8.B1	Thermoanaerobacter wiegelii Rt8.B1
698965	exact	Corynebacterium diphtheriae CDCE 8392	Corynebacterium diphtheriae CDCE 8392
699246	exact	Mageeibacillus indolicus UPII9-5	Mageeibacillus indolicus UPII9-5
69965	exact	Macrococcus	Macrococcus
69966	exact	Macrococcus caseolyticus	Macrococcus caseolyticus
7	exact	Azorhizobium caulinodans	Azorhizobium caulinodans
702113	exact	Novosphingobium sp. PP1Y	Novosphingobium sp. PP1Y
702459	exact	Bifidobacterium bifidum PRL2010	Bifidobacterium bifidum PRL2010
706191	exact	Pantoea ananatis LMG 20103	Pantoea ananatis LMG 20103
70864	exact	Shewanella pealeana	Shewanella pealeana
709986	exact	Deinococcus maricopensis DSM 21211	Deinococcus maricopensis DSM 21211
712	exact	Pasteurellaceae	Pasteurellaceae
713	exact	Actinobacillus	Actinobacillus
714	exact	Aggregatibacter actinomycetemcomitans	Aggregatibacter actinomycetemcomitans
715451	exact	Alteromonas sp. SN2	Alteromonas sp. SN2
716540	exact	Erwinia amylovora ATCC 49946	Erwinia amylovora ATCC 49946
716544	exact	Waddlia chondrophila WSU 86-1044	Waddlia chondrophila WSU 86-1044
71666	exact	Waddlia	Waddlia
71667	exact	Waddlia chondrophila	Waddlia chondrophila
717609	exact	Caldicellulosiruptor obsidiansis	Caldicellulosiruptor obsidiansis
717774	exact	Marinomonas mediterranea MMB-1	Marinomonas mediterranea MMB-1
717959	exact	Alistipes shahii WAL 8301	Alistipes shahii WAL 8301
717963	exact	Methylacidiphilales	Methylacidiphilales
717964	exact	Methylacidiphilaceae	Methylacidiphilaceae
72000	exact	Kocuria rhizophila	Kocuria rhizophila
721785	exact	Acidovorax ebreus	Acidovorax ebreus
72273	exact	Thiotrichales	Thiotrichales
72274	exact	Pseudomonadales	Pseudomonadales
72275	exact	Alteromonadaceae	Alteromonadaceae
72276	exact	Ectothiorhodospiraceae	Ectothiorhodospiraceae
72293	exact	Helicobacteraceae	Helicobacteraceae
72294	exact	Campylobacteraceae	Campylobacteraceae
724	exact	Haemophilus	Haemophilus
727	exact	Haemophilus influenzae	Haemophilus influenzae
729	exact	Haemophilus parainfluenzae	Haemophilus parainfluenzae
73029	exact	Dechloromonas	Dechloromonas
731	exact	Histophilus somni	Histophilus somni
732	exact	Aggregatibacter aphrophilus	Aggregatibacter aphrophilus
738	exact	[Haemophilus] parasuis	[Haemophilus] parasuis
74109	exact	Photobacterium profundum	Photobacterium profundum
74201	exact	Verrucomicrobia	Verrucomicrobia
742013	exact	Delftia sp. Cs1-4	Delftia sp. Cs1-4
74313	exact	Brevundimonas subvibrioides	Brevundimonas subvibrioides
74317	exact	Maricaulis	Maricaulis
74318	exact	Maricaulis maris	Maricaulis maris
743299	exact	Acidithiobacillus ferrivorans SS3	Acidithiobacillus ferrivorans SS3
743525	exact	Thermus scotoductus SA-01	Thermus scotoductus SA-01
743720	exact	Pseudomonas fulva 12-X	Pseudomonas fulva 12-X
743721	exact	Pseudoxanthomonas suwonensis 11-1	Pseudoxanthomonas suwonensis 11-1
744872	exact	Treponema caldarium DSM 7334	Treponema caldarium DSM 7334
745	exact	Pasteurella	Pasteurella
745310	exact	Sphingomonas sp. MM-1	Sphingomonas sp. MM-1
747	exact	Pasteurella multocida	Pasteurella multocida
74712	exact	Frankiaceae	Frankiaceae
748280	exact	Pseudogulbenkiania sp. NH8B	Pseudogulbenkiania sp. NH8B
748671	exact	Lactobacillus crispatus ST1	Lactobacillus crispatus ST1
748727	exact	Clostridium ljungdahlii DSM 13528	Clostridium ljungdahlii DSM 13528
749222	exact	Nitratifractor salsuginis DSM 16511	Nitratifractor salsuginis DSM 16511
749414	exact	Streptomyces bingchenggensis BCW-1	Streptomyces bingchenggensis BCW-1
74968	exact	Ferroplasma	Ferroplasma
75	exact	Caulobacter	Caulobacter
750	exact	Gallibacterium anatis	Gallibacterium anatis
754035	exact	Mesorhizobium australicum WSM2073	Mesorhizobium australicum WSM2073
754252	exact	Propionibacterium freudenreichii subsp. shermanii CIRM-BIA1	Propionibacterium freudenreichii subsp. shermanii CIRM-BIA1
756272	exact	Rubinisphaera brasiliensis DSM 5305	Rubinisphaera brasiliensis DSM 5305
75682	exact	Oxalobacteraceae	Oxalobacteraceae
756883	exact	halophilic archaeon DL31	halophilic archaeon DL31
757424	exact	Herbaspirillum seropedicae SmR1	Herbaspirillum seropedicae SmR1
75787	exact	Rhodocyclaceae	Rhodocyclaceae
760142	exact	Hippea maritima DSM 10411	Hippea maritima DSM 10411
760192	exact	Haliscomenobacter hydrossis DSM 1100	Haliscomenobacter hydrossis DSM 1100
760570	exact	Streptococcus parasanguinis ATCC 15912	Streptococcus parasanguinis ATCC 15912
76114	exact	Aromatoleum aromaticum EbN1	Aromatoleum aromaticum EbN1
761193	exact	Runella slithyformis DSM 19594	Runella slithyformis DSM 19594
762051	exact	Leuconostoc kimchii IMSNU 11154	Leuconostoc kimchii IMSNU 11154
762550	exact	Leuconostoc gelidum subsp. gasicomitatum LMG 18811	Leuconostoc gelidum subsp. gasicomitatum LMG 18811
762903	exact	Pseudopedobacter saltans DSM 12145	Pseudopedobacter saltans DSM 12145
762948	exact	Rothia dentocariosa ATCC 17931	Rothia dentocariosa ATCC 17931
765177	exact	Desulfurococcus mucosus DSM 2162	Desulfurococcus mucosus DSM 2162
765698	exact	Mesorhizobium ciceri biovar biserrulae WSM1271	Mesorhizobium ciceri biovar biserrulae WSM1271
[truncated: 325 more rows]
