# Supplementary material for: Comprehensive benchmarking and ensemble approaches for metagenomic classifiers
Source: Genome Biol. 2017 Sep 21;18:182. doi: 10.1186/s13059-017-1299-7 (PMC5609029; doi:10.1186/s13059-017-1299-7)
Supplement: Supplementary file 10 — Name to taxonomy ID conversion tables for tools that do not report taxonomy IDs. (ZIP 220 kb) [file 13059_2017_1299_MOESM10_ESM.zip › taxid_lookup_metaflow.txt]

taxid	confidence	match	query
1006005	exact	Metallosphaera cuprina	Metallosphaera_cuprina
1007105	exact	Pusillimonas sp. T7-7	Pusillimonas_sp._T7-7
100716	exact	Chloroherpeton thalassium	Chloroherpeton_thalassium
1008460	exact	Pyrococcus yayanosii	Pyrococcus_yayanosii
1018	exact	Capnocytophaga ochracea	Capnocytophaga_ochracea
104	exact	Cyclobacterium marinum	Cyclobacterium_marinum
1042156	exact	Clostridium sp. SY8519	Clostridium_sp._SY8519
1042877	exact	Thermococcus sp. 4557	Thermococcus_sp._4557
1048757	exact	Candidatus Moranella	Candidatus_Moranella
1061	exact	Rhodobacter capsulatus	Rhodobacter_capsulatus
1076	exact	Rhodopseudomonas palustris	Rhodopseudomonas_palustris
107709	exact	Opitutus terrae	Opitutus_terrae
1085	exact	Rhodospirillum rubrum	Rhodospirillum_rubrum
1092	exact	Chlorobium limicola	Chlorobium_limicola
1094	exact	Chlorobium phaeovibrioides	Chlorobium_phaeovibrioides
110500	exact	Pelotomaculum thermopropionicum	Pelotomaculum_thermopropionicum
111501	exact	Muricauda ruestringensis	Muricauda_ruestringensis
1124597	exact	Magnetococcus marinus	Magnetococcus_marinus
1131707	exact	Sphaerochaeta pleomorpha	Sphaerochaeta_pleomorpha
1148157	exact	Acinetobacter oleivorans	Acinetobacter_oleivorans
1161942	exact	Ruminococcus champanellensis	Ruminococcus_champanellensis
117207	exact	Sphingopyxis alaskensis	Sphingopyxis_alaskensis
1176649	exact	Agrobacterium fabrum	Agrobacterium_fabrum
118000	exact	Denitrovibrio acetiphilus	Denitrovibrio_acetiphilus
1184387	exact	Mesotoga prima	Mesotoga_prima
119219	exact	Cupriavidus metallidurans	Cupriavidus_metallidurans
119484	exact	Syntrophobacter fumaroxidans	Syntrophobacter_fumaroxidans
119864	exact	Marinomonas mediterranea	Marinomonas_mediterranea
121277	exact	Pyrobaculum arsenaticum	Pyrobaculum_arsenaticum
1217908	exact	Octadecabacter antarcticus	Octadecabacter_antarcticus
1229	exact	Nitrosococcus oceani	Nitrosococcus_oceani
1247	exact	Oenococcus oeni	Oenococcus_oeni
1252	exact	Leuconostoc carnosum	Leuconostoc_carnosum
1255	exact	Pediococcus pentosaceus	Pediococcus_pentosaceus
1260	exact	Finegoldia magna	Finegoldia_magna
1270	exact	Micrococcus luteus	Micrococcus_luteus
1276	exact	Kytococcus sedentarius	Kytococcus_sedentarius
128	exact	Isosphaera pallida	Isosphaera_pallida
1280	exact	Staphylococcus aureus	Staphylococcus_aureus
1282	exact	Staphylococcus epidermidis	Staphylococcus_epidermidis
1299	exact	Deinococcus radiodurans	Deinococcus_radiodurans
129958	exact	Carboxydothermus hydrogenoformans	Carboxydothermus_hydrogenoformans
1303	exact	Streptococcus oralis	Streptococcus_oralis
1308	exact	Streptococcus thermophilus	Streptococcus_thermophilus
1309	exact	Streptococcus mutans	Streptococcus_mutans
1313	exact	Streptococcus pneumoniae	Streptococcus_pneumoniae
1314	exact	Streptococcus pyogenes	Streptococcus_pyogenes
131568	exact	Kineococcus radiotolerans	Kineococcus_radiotolerans
133539	exact	Nitrosococcus halophilus	Nitrosococcus_halophilus
1348	exact	Streptococcus parauberis	Streptococcus_parauberis
1349	exact	Streptococcus uberis	Streptococcus_uberis
1351	exact	Enterococcus faecalis	Enterococcus_faecalis
135577	exact	Idiomarina loihiensis	Idiomarina_loihiensis
1358	exact	Lactococcus lactis	Lactococcus_lactis
13769	exact	Natrialba magadii	Natrialba_magadii
137722	exact	Azospirillum sp. B510	Azospirillum_sp._B510
1382	exact	Atopobium parvulum	Atopobium_parvulum
1392	exact	Bacillus anthracis	Bacillus_anthracis
1393	exact	Brevibacillus brevis	Brevibacillus_brevis
1396	exact	Bacillus cereus	Bacillus_cereus
1399115	exact	Exiguobacterium sp. MH3	Exiguobacterium_sp._MH3
14	exact	Dictyoglomus thermophilum	Dictyoglomus_thermophilum
140	exact	Borrelia hermsii	Borrelia_hermsii
1404	exact	Bacillus megaterium	Bacillus_megaterium
1408	exact	Bacillus pumilus	Bacillus_pumilus
1413	exact	Bacillus cellulosilyticus	Bacillus_cellulosilyticus
142	exact	Borrelia turicatae	Borrelia_turicatae
1428	exact	Bacillus thuringiensis	Bacillus_thuringiensis
143361	exact	Filifactor alocis	Filifactor_alocis
1452	exact	Bacillus atrophaeus	Bacillus_atrophaeus
146786	exact	Thermosynechococcus elongatus	Thermosynechococcus_elongatus
146826	exact	Halorhabdus utahensis	Halorhabdus_utahensis
146919	exact	Salinibacter ruber	Salinibacter_ruber
1491	exact	Clostridium botulinum	Clostridium_botulinum
1493	exact	Clostridium cellulovorans	Clostridium_cellulovorans
149715	exact	Marinitoga piezophila	Marinitoga_piezophila
1502	exact	Clostridium perfringens	Clostridium_perfringens
1511	exact	[Clostridium] sticklandii	[Clostridium]_sticklandii
1520	exact	Clostridium beijerinckii	Clostridium_beijerinckii
152260	exact	Chloroflexus aggregans	Chloroflexus_aggregans
1525	exact	Moorella thermoacetica	Moorella_thermoacetica
1538	exact	Clostridium ljungdahlii	Clostridium_ljungdahlii
155077	exact	Cellvibrio japonicus	Cellvibrio_japonicus
155322	exact	Bacillus toyonensis	Bacillus_toyonensis
155863	exact	Methanothermococcus okinawensis	Methanothermococcus_okinawensis
155978	exact	Acaryochloris marina	Acaryochloris_marina
1570	exact	Halobacillus halophilus	Halobacillus_halophilus
1575	exact	Leifsonia xyli	Leifsonia_xyli
158	exact	Treponema denticola	Treponema_denticola
1580	exact	Lactobacillus brevis	Lactobacillus_brevis
1581	exact	Lactobacillus buchneri	Lactobacillus_buchneri
1582	exact	Lactobacillus casei	Lactobacillus_casei
158899	exact	Collimonas fungivorans	Collimonas_fungivorans
1590	exact	Lactobacillus plantarum	Lactobacillus_plantarum
1597	exact	Lactobacillus paracasei	Lactobacillus_paracasei
160	exact	Treponema pallidum	Treponema_pallidum
160232	exact	Nanoarchaeum equitans	Nanoarchaeum_equitans
160233	exact	Ignicoccus hospitalis	Ignicoccus_hospitalis
160791	exact	Sphingomonas wittichii	Sphingomonas_wittichii
160808	exact	Acidithiobacillus ferrivorans	Acidithiobacillus_ferrivorans
1613	exact	Lactobacillus fermentum	Lactobacillus_fermentum
161879	exact	Corynebacterium kroppenstedtii	Corynebacterium_kroppenstedtii
1624	exact	Lactobacillus salivarius	Lactobacillus_salivarius
1638	exact	Listeria ivanovii	Listeria_ivanovii
1639	exact	Listeria monocytogenes	Listeria_monocytogenes
1640	exact	Listeria seeligeri	Listeria_seeligeri
1643	exact	Listeria welshimeri	Listeria_welshimeri
164451	exact	Vulcanisaeta distributa	Vulcanisaeta_distributa
1680	exact	Bifidobacterium adolescentis	Bifidobacterium_adolescentis
1681	exact	Bifidobacterium bifidum	Bifidobacterium_bifidum
168471	exact	Laribacter hongkongensis	Laribacter_hongkongensis
1711	exact	Cellulomonas flavigena	Cellulomonas_flavigena
171695	exact	Thermodesulfatator indicus	Thermodesulfatator_indicus
1717	exact	Corynebacterium diphtheriae	Corynebacterium_diphtheriae
1718	exact	Corynebacterium glutamicum	Corynebacterium_glutamicum
1719	exact	Corynebacterium pseudotuberculosis	Corynebacterium_pseudotuberculosis
172	exact	Leptospira biflexa	Leptospira_biflexa
172049	exact	Thermococcus sibiricus	Thermococcus_sibiricus
1727	exact	Corynebacterium variabile	Corynebacterium_variabile
1736	exact	Eubacterium limosum	Eubacterium_limosum
1744	exact	Propionibacterium freudenreichii	Propionibacterium_freudenreichii
1747	exact	Propionibacterium acnes	Propionibacterium_acnes
1769	exact	Mycobacterium leprae	Mycobacterium_leprae
1772	exact	Mycobacterium smegmatis	Mycobacterium_smegmatis
182210	exact	Desulfovibrio aespoeensis	Desulfovibrio_aespoeensis
182337	exact	Erwinia billingiae	Erwinia_billingiae
182640	exact	Kribbella flavida	Kribbella_flavida
182710	exact	Oceanobacillus iheyensis	Oceanobacillus_iheyensis
1836	exact	Saccharopolyspora erythraea	Saccharopolyspora_erythraea
184117	exact	Thermoproteus uzoniensis	Thermoproteus_uzoniensis
1852	exact	Saccharomonospora viridis	Saccharomonospora_viridis
1859	exact	Frankia alni	Frankia_alni
186192	exact	Marinithermus hydrothermalis	Marinithermus_hydrothermalis
187137	exact	Oceanithermus profundus	Oceanithermus_profundus
187878	exact	Thermococcus gammatolerans	Thermococcus_gammatolerans
19	exact	Pelobacter carbinolicus	Pelobacter_carbinolicus
1911	exact	Streptomyces griseus	Streptomyces_griseus
192073	exact	Shewanella denitrificans	Shewanella_denitrificans
196	exact	Campylobacter fetus	Campylobacter_fetus
197162	exact	Deferribacter desulfuricans	Deferribacter_desulfuricans
199	exact	Campylobacter concisus	Campylobacter_concisus
199596	exact	Methylocella silvestris	Methylocella_silvestris
2001	exact	Streptosporangium roseum	Streptosporangium_roseum
201	exact	Campylobacter lari	Campylobacter_lari
2020	exact	Thermomonospora curvata	Thermomonospora_curvata
2021	exact	Thermobifida fusca	Thermobifida_fusca
202747	exact	Sulfurimonas autotrophica	Sulfurimonas_autotrophica
203804	exact	Candidatus Blochmannia	Candidatus_Blochmannia
2047	exact	Rothia dentocariosa	Rothia_dentocariosa
204773	exact	Herminiimonas arsenicoxydans	Herminiimonas_arsenicoxydans
2054	exact	Gordonia bronchialis	Gordonia_bronchialis
2057	exact	Sphaerobacter thermophilus	Sphaerobacter_thermophilus
2061	exact	Tsukamurella paurometabola	Tsukamurella_paurometabola
208216	exact	Parvularcula bermudensis	Parvularcula_bermudensis
208226	exact	Alkaliphilus metalliredigens	Alkaliphilus_metalliredigens
208596	exact	Carnobacterium sp. 17-4	Carnobacterium_sp._17-4
2095	exact	Mycoplasma capricolum	Mycoplasma_capricolum
2096	exact	Mycoplasma gallisepticum	Mycoplasma_gallisepticum
2097	exact	Mycoplasma genitalium	Mycoplasma_genitalium
2098	exact	Mycoplasma hominis	Mycoplasma_hominis
2099	exact	Mycoplasma hyopneumoniae	Mycoplasma_hyopneumoniae
210	exact	Helicobacter pylori	Helicobacter_pylori
2100	exact	Mycoplasma hyorhinis	Mycoplasma_hyorhinis
2104	exact	Mycoplasma pneumoniae	Mycoplasma_pneumoniae
2107	exact	Mycoplasma pulmonis	Mycoplasma_pulmonis
2109	exact	Mycoplasma synoviae	Mycoplasma_synoviae
2110	exact	Mycoplasma agalactiae	Mycoplasma_agalactiae
2111	exact	Mycoplasma arthritidis	Mycoplasma_arthritidis
2118	exact	Mycoplasma mobile	Mycoplasma_mobile
212	exact	Helicobacter acinonychis	Helicobacter_acinonychis
213	exact	Helicobacter cinaedi	Helicobacter_cinaedi
2130	exact	Ureaplasma urealyticum	Ureaplasma_urealyticum
214	exact	Helicobacter felis	Helicobacter_felis
2148	exact	Acholeplasma laidlawii	Acholeplasma_laidlawii
215813	exact	Dinoroseobacter shibae	Dinoroseobacter_shibae
216465	exact	Polaromonas naphthalenivorans	Polaromonas_naphthalenivorans
217	exact	Helicobacter mustelae	Helicobacter_mustelae
2173	exact	Methanobrevibacter smithii	Methanobrevibacter_smithii
2176	exact	Methanohalophilus mahii	Methanohalophilus_mahii
2180	exact	Methanothermus fervidus	Methanothermus_fervidus
2187	exact	Methanococcus vannielii	Methanococcus_vannielii
2208	exact	Methanosarcina barkeri	Methanosarcina_barkeri
2209	exact	Methanosarcina mazei	Methanosarcina_mazei
2214	exact	Methanosarcina acetivorans	Methanosarcina_acetivorans
2223	exact	Methanosaeta concilii	Methanosaeta_concilii
2224	exact	Methanosaeta thermophila	Methanosaeta_thermophila
2234	exact	Archaeoglobus fulgidus	Archaeoglobus_fulgidus
223967	exact	Methylobacterium populi	Methylobacterium_populi
2242	exact	Halobacterium salinarum	Halobacterium_salinarum
2261	exact	Pyrococcus furiosus	Pyrococcus_furiosus
2277	exact	Pyrobaculum islandicum	Pyrobaculum_islandicum
228	exact	Pseudoalteromonas haloplanktis	Pseudoalteromonas_haloplanktis
2280	exact	Staphylothermus marinus	Staphylothermus_marinus
228748	exact	Desulfurococcus fermentans	Desulfurococcus_fermentans
2296	exact	Desulfobacterium autotrophicum	Desulfobacterium_autotrophicum
2317	exact	Methanosphaera stadtmanae	Methanosphaera_stadtmanae
2322	exact	Methanohalobium evestigatum	Methanohalobium_evestigatum
232721	exact	Acidovorax sp. JS42	Acidovorax_sp._JS42
2336	exact	Thermotoga maritima	Thermotoga_maritima
2350	exact	Haliscomenobacter hydrossis	Haliscomenobacter_hydrossis
2371	exact	Xylella fastidiosa	Xylella_fastidiosa
239935	exact	Akkermansia muciniphila	Akkermansia_muciniphila
24	exact	Shewanella putrefaciens	Shewanella_putrefaciens
2421	exact	Thermosipho africanus	Thermosipho_africanus
2424	exact	Fervidobacterium nodosum	Fervidobacterium_nodosum
242703	exact	Acidilobus saccharovorans	Acidilobus_saccharovorans
244366	exact	Klebsiella variicola	Klebsiella_variicola
244787	exact	Nautilia profundicola	Nautilia_profundicola
252307	exact	Robiginitalea biformata	Robiginitalea_biformata
252966	exact	Mahella australiensis	Mahella_australiensis
258224	exact	Corynebacterium resistens	Corynebacterium_resistens
259537	exact	Dechloromonas aromatica	Dechloromonas_aromatica
261292	exact	Nitrosomonas sp. Is79A3	Nitrosomonas_sp._Is79A3
261964	exact	Kangiella koreensis	Kangiella_koreensis
266	exact	Paracoccus denitrificans	Paracoccus_denitrificans
266779	exact	Chelativorans sp. BNC1	Chelativorans_sp._BNC1
267818	exact	Lactobacillus kefiranofaciens	Lactobacillus_kefiranofaciens
269261	exact	Nitratifractor salsuginis	Nitratifractor_salsuginis
271097	exact	Shewanella sediminis	Shewanella_sediminis
271098	exact	Shewanella halifaxensis	Shewanella_halifaxensis
2724	exact	Hirschia baltica	Hirschia_baltica
274	exact	Thermus thermophilus	Thermus_thermophilus
274539	exact	Chlorobaculum parvum	Chlorobaculum_parvum
2746	exact	Halomonas elongata	Halomonas_elongata
277	exact	Meiothermus ruber	Meiothermus_ruber
28025	exact	Bifidobacterium animalis	Bifidobacterium_animalis
28035	exact	Staphylococcus lugdunensis	Staphylococcus_lugdunensis
28037	exact	Streptococcus mitis	Streptococcus_mitis
28049	exact	Acidothermus cellulolyticus	Acidothermus_cellulolyticus
28110	exact	Francisella philomiragia	Francisella_philomiragia
281119	exact	Candidatus Amoebophilus	Candidatus_Amoebophilus
28151	exact	Serratia proteamaculans	Serratia_proteamaculans
28227	exact	Mycoplasma penetrans	Mycoplasma_penetrans
28264	exact	Arcanobacterium haemolyticum	Arcanobacterium_haemolyticum
283734	exact	Staphylococcus pseudintermedius	Staphylococcus_pseudintermedius
284016	exact	Phenylobacterium zucineum	Phenylobacterium_zucineum
28447	exact	Clavibacter michiganensis	Clavibacter_michiganensis
286802	exact	Segniliparus rotundus	Segniliparus_rotundus
287	exact	Pseudomonas aeruginosa	Pseudomonas_aeruginosa
288000	exact	Bradyrhizobium sp. BTAi1	Bradyrhizobium_sp._BTAi1
28901	exact	Salmonella enterica	Salmonella_enterica
28903	exact	Mycoplasma bovis	Mycoplasma_bovis
290053	exact	Bacteroides helcogenes	Bacteroides_helcogenes
290399	exact	Arthrobacter sp. FB24	Arthrobacter_sp._FB24
290400	exact	Jannaschia sp. CCS1	Jannaschia_sp._CCS1
291112	exact	Photorhabdus asymbiotica	Photorhabdus_asymbiotica
291990	exact	Thermosediminibacter oceani	Thermosediminibacter_oceani
292414	exact	Ruegeria sp. TM1040	Ruegeria_sp._TM1040
29291	exact	Methanococcoides burtonii	Methanococcoides_burtonii
29292	exact	Pyrococcus abyssi	Pyrococcus_abyssi
29295	exact	halophilic archaeon	Halophilic_archaeon
29466	exact	Veillonella parvula	Veillonella_parvula
29494	exact	Vibrio furnissii	Vibrio_furnissii
29501	exact	Mycoplasma haemofelis	Mycoplasma_haemofelis
29546	exact	Lawsonia intracellularis	Lawsonia_intracellularis
29549	exact	Rhodothermus marinus	Rhodothermus_marinus
296591	exact	Polaromonas sp. JS666	Polaromonas_sp._JS666
300	exact	Pseudomonas mendocina	Pseudomonas_mendocina
300231	exact	Glaciecola nitratireducens	Glaciecola_nitratireducens
304895	exact	Catenulispora acidiphila	Catenulispora_acidiphila
309805	exact	Persephonella marina	Persephonella_marina
309806	exact	Sulfurihydrogenibium azorense	Sulfurihydrogenibium_azorense
309887	exact	Deinococcus maricopensis	Deinococcus_maricopensis
310783	exact	Deinococcus deserti	Deinococcus_deserti
311400	exact	Thermococcus kodakarensis	Thermococcus_kodakarensis
312306	exact	Pseudomonas entomophila	Pseudomonas_entomophila
313598	exact	Polaribacter sp. MED152	Polaribacter_sp._MED152
313603	exact	Maribacter sp. HTCC2170	Maribacter_sp._HTCC2170
314282	exact	Psychromonas sp. CNPT3	Psychromonas_sp._CNPT3
314722	exact	Pseudoxanthomonas suwonensis	Pseudoxanthomonas_suwonensis
316	exact	Pseudomonas stutzeri	Pseudomonas_stutzeri
316277	exact	Syntrophus aciditrophicus	Syntrophus_aciditrophicus
316279	exact	Synechococcus sp. CC9902	Synechococcus_sp._CC9902
31909	exact	Halothermothrix orenii	Halothermothrix_orenii
32025	exact	Helicobacter hepaticus	Helicobacter_hepaticus
32046	exact	Synechococcus elongatus	Synechococcus_elongatus
321327	exact	Synechococcus sp. JA-3-3Ab	Synechococcus_sp._JA-3-3Ab
33	exact	Myxococcus fulvus	Myxococcus_fulvus
33045	exact	Bartonella grahamii	Bartonella_grahamii
33059	exact	Acidithiobacillus caldus	Acidithiobacillus_caldus
33072	exact	Gloeobacter violaceus	Gloeobacter_violaceus
33075	exact	Acidobacterium capsulatum	Acidobacterium_capsulatum
330922	exact	Psychrobacter cryohalolentis	Psychrobacter_cryohalolentis
332162	exact	Candidatus Solibacter	Candidatus_Solibacter
332249	exact	Truepera radiovictrix	Truepera_radiovictrix
332410	exact	Exiguobacterium sibiricum	Exiguobacterium_sibiricum
338565	exact	Erwinia tasmaniensis	Erwinia_tasmaniensis
33959	exact	Lactobacillus johnsonii	Lactobacillus_johnsonii
33996	exact	Gluconacetobacter diazotrophicus	Gluconacetobacter_diazotrophicus
34	exact	Myxococcus xanthus	Myxococcus_xanthus
34085	exact	Riemerella anatipestifer	Riemerella_anatipestifer
34090	exact	Pelodictyon phaeoclathratiforme	Pelodictyon_phaeoclathratiforme
34105	exact	Streptobacillus moniliformis	Streptobacillus_moniliformis
342948	exact	Thermococcus onnurineus	Thermococcus_onnurineus
342949	exact	Pyrococcus sp. NA2	Pyrococcus_sp._NA2
349221	exact	Micavibrio aeruginosavorus	Micavibrio_aeruginosavorus
351052	exact	Alkalilimnicola ehrlichii	Alkalilimnicola_ehrlichii
354	exact	Azotobacter vinelandii	Azotobacter_vinelandii
35554	exact	Geobacter sulfurreducens	Geobacter_sulfurreducens
35701	exact	Heliobacterium modesticaldum	Heliobacterium_modesticaldum
357794	exact	Psychromonas ingrahamii	Psychromonas_ingrahamii
35786	exact	Coprothermobacter proteolyticus	Coprothermobacter_proteolyticus
359303	exact	Shewanella loihica	Shewanella_loihica
359408	exact	Methylotenera mobilis	Methylotenera_mobilis
364410	exact	Granulibacter bethesdensis	Granulibacter_bethesdensis
366648	exact	Xanthomonas fuscans	Xanthomonas_fuscans
373	exact	Agrobacterium vitis	Agrobacterium_vitis
37326	exact	Nocardia brasiliensis	Nocardia_brasiliensis
375286	exact	Janthinobacterium sp. Marseille	Janthinobacterium_sp._Marseille
375929	exact	Natranaerobius thermophilus	Natranaerobius_thermophilus
37636	exact	Thermus scotoductus	Thermus_scotoductus
376805	exact	Bacteroides salanitronis	Bacteroides_salanitronis
37734	exact	Enterococcus casseliflavus	Enterococcus_casseliflavus
379067	exact	Streptomyces bingchenggensis	Streptomyces_bingchenggensis
37919	exact	Rhodococcus opacus	Rhodococcus_opacus
379547	exact	Aciduliprofundum boonei	Aciduliprofundum_boonei
380021	exact	Pseudomonas protegens	Pseudomonas_protegens
38289	exact	Corynebacterium jeikeium	Corynebacterium_jeikeium
384	exact	Rhizobium leguminosarum	Rhizobium_leguminosarum
387343	exact	Halopiger xanaduensis	Halopiger_xanaduensis
390884	exact	Echinicola vietnamensis	Echinicola_vietnamensis
39152	exact	Methanococcus maripaludis	Methanococcus_maripaludis
392734	exact	Terriglobus roseus	Terriglobus_roseus
395922	exact	Coraliomargarita akajimensis	Coraliomargarita_akajimensis
398743	exact	Zunongwangia profunda	Zunongwangia_profunda
399742	exact	Enterobacter sp. 638	Enterobacter_sp._638
400668	exact	Marinomonas sp. MWYL1	Marinomonas_sp._MWYL1
40137	exact	Oligotropha carboxidovorans	Oligotropha_carboxidovorans
401618	exact	Candidatus Riesia	Candidatus_Riesia
404011	exact	Shewanella piezotolerans	Shewanella_piezotolerans
405	exact	Methylobacillus flagellatus	Methylobacillus_flagellatus
40576	exact	Xenorhabdus bovienii	Xenorhabdus_bovienii
408	exact	Methylobacterium extorquens	Methylobacterium_extorquens
411566	exact	Candidatus Midichloria	Candidatus_Midichloria
413810	exact	Halalkalicoccus jeotgali	Halalkalicoccus_jeotgali
414	exact	Methylococcus capsulatus	Methylococcus_capsulatus
415229	exact	Pseudoxanthomonas spadix	Pseudoxanthomonas_spadix
421	exact	Methylomonas methanica	Methylomonas_methanica
42443	exact	Roseobacter litoralis	Roseobacter_litoralis
42838	exact	Ammonifex degensii	Ammonifex_degensii
42862	exact	Rickettsia felis	Rickettsia_felis
42879	exact	Methanococcus aeolicus	Methanococcus_aeolicus
43080	exact	Sulfolobus islandicus	Sulfolobus_islandicus
43305	exact	Butyrivibrio proteoclasticus	Butyrivibrio_proteoclasticus
43669	exact	Brachybacterium faecium	Brachybacterium_faecium
43674	exact	Jonesia denitrificans	Jonesia_denitrificans
43675	exact	Rothia mucilaginosa	Rothia_mucilaginosa
43687	exact	Metallosphaera sedula	Metallosphaera_sedula
43767	exact	Rhodococcus equi	Rhodococcus_equi
43771	exact	Corynebacterium urealyticum	Corynebacterium_urealyticum
438	exact	Acetobacter pasteurianus	Acetobacter_pasteurianus
43948	exact	Tolumonas auensis	Tolumonas_auensis
44001	exact	Caldicellulosiruptor saccharolyticus	Caldicellulosiruptor_saccharolyticus
443144	exact	Geobacter sp. M21	Geobacter_sp._M21
44449	exact	Borrelia recurrentis	Borrelia_recurrentis
446	exact	Legionella pneumophila	Legionella_pneumophila
450	exact	Legionella longbeachae	Legionella_longbeachae
45361	exact	Mycoplasma conjunctivae	Mycoplasma_conjunctivae
45663	exact	Desulfohalobium retbaense	Desulfohalobium_retbaense
461876	exact	Alkaliphilus oremlandii	Alkaliphilus_oremlandii
46355	exact	Spirochaeta africana	Spirochaeta_africana
46541	exact	Thermosipho melanesiensis	Thermosipho_melanesiensis
466153	exact	Singulisphaera acidiphila	Singulisphaera_acidiphila
470	exact	Acinetobacter baumannii	Acinetobacter_baumannii
470934	exact	Pantoea vagans	Pantoea_vagans
471	exact	Acinetobacter calcoaceticus	Acinetobacter_calcoaceticus
471223	exact	Geobacillus sp. WCH70	Geobacillus_sp._WCH70
471826	exact	Candidatus Desulforudis	Candidatus_Desulforudis
475088	exact	Methanosphaerula palustris	Methanosphaerula_palustris
477693	exact	Desulfurococcus kamchatkensis	Desulfurococcus_kamchatkensis
47770	exact	Lactobacillus crispatus	Lactobacillus_crispatus
480	exact	Moraxella catarrhalis	Moraxella_catarrhalis
485	exact	Neisseria gonorrhoeae	Neisseria_gonorrhoeae
487	exact	Neisseria meningitidis	Neisseria_meningitidis
498845	exact	Candidatus Korarchaeum	Candidatus_Korarchaeum
500	exact	Thermomicrobium roseum	Thermomicrobium_roseum
50052	exact	Mycoplasma crocodyli	Mycoplasma_crocodyli
511434	exact	Candidatus Azobacteroides	Candidatus_Azobacteroides
511746	exact	Methylacidiphilum infernorum	Methylacidiphilum_infernorum
51197	exact	Syntrophobotulus glycolicus	Syntrophobotulus_glycolicus
51669	exact	Tetragenococcus halophilus	Tetragenococcus_halophilus
518	exact	Bordetella bronchiseptica	Bordetella_bronchiseptica
519	exact	Bordetella parapertussis	Bordetella_parapertussis
520	exact	Bordetella pertussis	Bordetella_pertussis
52584	exact	Brachyspira pilosicoli	Brachyspira_pilosicoli
531813	exact	Pelagibacterium halotolerans	Pelagibacterium_halotolerans
533	exact	Beijerinckia indica	Beijerinckia_indica
53358	exact	Intrasporangium calvum	Intrasporangium_calvum
53435	exact	Treponema paraluiscuniculi	Treponema_paraluiscuniculi
53946	exact	Octadecabacter arcticus	Octadecabacter_arcticus
542	exact	Zymomonas mobilis	Zymomonas_mobilis
545	exact	Citrobacter koseri	Citrobacter_koseri
548	exact	Enterobacter aerogenes	Enterobacter_aerogenes
550	exact	Enterobacter cloacae	Enterobacter_cloacae
55148	exact	Deinococcus proteolyticus	Deinococcus_proteolyticus
551760	exact	Aromatoleum aromaticum	Aromatoleum_aromaticum
552	exact	Erwinia amylovora	Erwinia_amylovora
55206	exact	Spirochaeta smaragdinae	Spirochaeta_smaragdinae
552810	exact	Dehalogenimonas lykanthroporepellens	Dehalogenimonas_lykanthroporepellens
554	exact	Pectobacterium carotovorum	Pectobacterium_carotovorum
55802	exact	Thermococcus barophilus	Thermococcus_barophilus
562	exact	Escherichia coli	Escherichia_coli
563177	exact	Acidianus hospitalis	Acidianus_hospitalis
564	exact	Escherichia fergusonii	Escherichia_fergusonii
56636	exact	Aeropyrum pernix	Aeropyrum_pernix
56812	exact	Shewanella frigidimarina	Shewanella_frigidimarina
568987	exact	Candidatus Hamiltonella	Candidatus_Hamiltonella
573	exact	Klebsiella pneumoniae	Klebsiella_pneumoniae
575200	exact	Corynebacterium maris	Corynebacterium_maris
576610	exact	Polynucleobacter necessarius	Polynucleobacter_necessarius
58138	exact	Desulfotomaculum acetoxidans	Desulfotomaculum_acetoxidans
58180	exact	Desulfovibrio alaskensis	Desulfovibrio_alaskensis
60217	exact	Shewanella violacea	Shewanella_violacea
60478	exact	Shewanella amazonensis	Shewanella_amazonensis
60893	exact	Desulfobacca acetoxidans	Desulfobacca_acetoxidans
61645	exact	Enterobacter asburiae	Enterobacter_asburiae
622	exact	Shigella dysenteriae	Shigella_dysenteriae
62320	exact	Haloterrigena turkmenica	Haloterrigena_turkmenica
624	exact	Shigella sonnei	Shigella_sonnei
63186	exact	Zobellia galactanivorans	Zobellia_galactanivorans
632	exact	Yersinia pestis	Yersinia_pestis
636	exact	Edwardsiella tarda	Edwardsiella_tarda
63612	exact	Sodalis glossinidius	Sodalis_glossinidius
640512	exact	Burkholderia sp. CCGE1003	Burkholderia_sp._CCGE1003
64160	exact	Desulfurobacterium thermolithotrophum	Desulfurobacterium_thermolithotrophum
644281	exact	Methanocaldococcus sp. FS406-22	Methanocaldococcus_sp._FS406-22
64471	exact	Synechococcus sp. CC9311	Synechococcus_sp._CC9311
645	exact	Aeromonas salmonicida	Aeromonas_salmonicida
65058	exact	Corynebacterium ulcerans	Corynebacterium_ulcerans
651457	exact	Kosmotoga olearia	Kosmotoga_olearia
658061	exact	Candidatus Koribacter	Candidatus_Koribacter
666	exact	Vibrio cholerae	Vibrio_cholerae
669	exact	Vibrio harveyi	Vibrio_harveyi
67825	exact	Citrobacter rodentium	Citrobacter_rodentium
67854	exact	Actinobacillus succinogenes	Actinobacillus_succinogenes
680	exact	Vibrio campbellii	Vibrio_campbellii
68280	exact	Streptomyces violaceusniger	Streptomyces_violaceusniger
68909	exact	Deinococcus geothermalis	Deinococcus_geothermalis
69499	exact	Petrotoga mobilis	Petrotoga_mobilis
69525	exact	Natrinema pellirubrum	Natrinema_pellirubrum
69966	exact	Macrococcus caseolyticus	Macrococcus_caseolyticus
70864	exact	Shewanella pealeana	Shewanella_pealeana
715451	exact	Alteromonas sp. SN2	Alteromonas_sp._SN2
71667	exact	Waddlia chondrophila	Waddlia_chondrophila
717609	exact	Caldicellulosiruptor obsidiansis	Caldicellulosiruptor_obsidiansis
721785	exact	Acidovorax ebreus	Acidovorax_ebreus
727	exact	Haemophilus influenzae	Haemophilus_influenzae
74313	exact	Brevundimonas subvibrioides	Brevundimonas_subvibrioides
74318	exact	Maricaulis maris	Maricaulis_maris
747	exact	Pasteurella multocida	Pasteurella_multocida
750	exact	Gallibacterium anatis	Gallibacterium_anatis
767891	exact	Candidatus Puniceispirillum	Candidatus_Puniceispirillum
769	exact	Anaplasma centrale	Anaplasma_centrale
770	exact	Anaplasma marginale	Anaplasma_marginale
779	exact	Ehrlichia ruminantium	Ehrlichia_ruminantium
782	exact	Rickettsia prowazekii	Rickettsia_prowazekii
78587	exact	Asticcacaulis excentricus	Asticcacaulis_excentricus
786	exact	Rickettsia akari	Rickettsia_akari
79209	exact	Desulfosporosinus meridiei	Desulfosporosinus_meridiei
79329	exact	Chitinophaga pinensis	Chitinophaga_pinensis
803	exact	Bartonella quintana	Bartonella_quintana
80866	exact	Delftia acidovorans	Delftia_acidovorans
80867	exact	Acidovorax avenae	Acidovorax_avenae
81028	exact	Treponema brennaborense	Treponema_brennaborense
81462	exact	Thermanaerovibrio acidaminovorans	Thermanaerovibrio_acidaminovorans
81468	exact	Aminobacterium colombiense	Aminobacterium_colombiense
821	exact	Bacteroides vulgatus	Bacteroides_vulgatus
823	exact	Parabacteroides distasonis	Parabacteroides_distasonis
83171	exact	Methanocaldococcus fervens	Methanocaldococcus_fervens
833	exact	Fibrobacter succinogenes	Fibrobacter_succinogenes
83560	exact	Chlamydia muridarum	Chlamydia_muridarum
837	exact	Porphyromonas gingivalis	Porphyromonas_gingivalis
839	exact	Prevotella ruminicola	Prevotella_ruminicola
83984	exact	Methanocorpusculum labreanum	Methanocorpusculum_labreanum
84110	exact	Slackia heliotrinireducens	Slackia_heliotrinireducens
84156	exact	Archaeoglobus profundus	Archaeoglobus_profundus
844	exact	Wolinella succinogenes	Wolinella_succinogenes
84405	exact	Hippea maritima	Hippea_maritima
84590	exact	Taylorella asinigenitalis	Taylorella_asinigenitalis
84599	exact	Staphylothermus hellenicus	Staphylothermus_hellenicus
84980	exact	Desulfotalea psychrophila	Desulfotalea_psychrophila
851	exact	Fusobacterium nucleatum	Fusobacterium_nucleatum
86170	exact	Syntrophothermus lipocalidus	Syntrophothermus_lipocalidus
863	exact	Syntrophomonas wolfei	Syntrophomonas_wolfei
86304	exact	Saccharophagus degradans	Saccharophagus_degradans
86662	exact	Bacillus weihenstephanensis	Bacillus_weihenstephanensis
86665	exact	Bacillus halodurans	Bacillus_halodurans
870	exact	Dichelobacter nodosus	Dichelobacter_nodosus
870903	exact	Terriglobus saanensis	Terriglobus_saanensis
873	exact	Desulfovibrio africanus	Desulfovibrio_africanus
87883	exact	Burkholderia multivorans	Burkholderia_multivorans
880	exact	Desulfovibrio salexigens	Desulfovibrio_salexigens
88058	exact	Treponema primitia	Treponema_primitia
881	exact	Desulfovibrio vulgaris	Desulfovibrio_vulgaris
88688	exact	Caulobacter segnis	Caulobacter_segnis
887061	exact	Methylovorus sp. MP688	Methylovorus_sp._MP688
89154	exact	Corynebacterium terpenotabidum	Corynebacterium_terpenotabidum
89184	exact	Ruegeria pomeroyi	Ruegeria_pomeroyi
894	exact	Desulfobulbus propionicus	Desulfobulbus_propionicus
905	exact	Acidaminococcus fermentans	Acidaminococcus_fermentans
907	exact	Megasphaera elsdenii	Megasphaera_elsdenii
911045	exact	Pseudovibrio sp. FO-BEG1	Pseudovibrio_sp._FO-BEG1
912	exact	Nitrobacter hamburgensis	Nitrobacter_hamburgensis
913	exact	Nitrobacter winogradskyi	Nitrobacter_winogradskyi
915	exact	Nitrosomonas europaea	Nitrosomonas_europaea
916	exact	Nitrosomonas eutropha	Nitrosomonas_eutropha
921	exact	Starkeya novella	Starkeya_novella
93466	exact	Fervidobacterium pennivorans	Fervidobacterium_pennivorans
936456	exact	Desulfurispirillum indicum	Desulfurispirillum_indicum
936476	exact	Marinomonas posidonica	Marinomonas_posidonica
940	exact	Hydrogenobacter thermophilus	Hydrogenobacter_thermophilus
940614	exact	Granulicella mallensis	Granulicella_mallensis
94254	exact	Dyadobacter fermentans	Dyadobacter_fermentans
945	exact	Ehrlichia chaffeensis	Ehrlichia_chaffeensis
948	exact	Anaplasma phagocytophilum	Anaplasma_phagocytophilum
950	exact	Neorickettsia risticii	Neorickettsia_risticii
97393	exact	Ferroplasma acidarmanus	Ferroplasma_acidarmanus
979	exact	Cellulophaga lytica	Cellulophaga_lytica
984	exact	Pedobacter heparinus	Pedobacter_heparinus
985	exact	Cytophaga hutchinsonii	Cytophaga_hutchinsonii
986	exact	Flavobacterium johnsoniae	Flavobacterium_johnsoniae
991904	exact	Polymorphum gilvum	Polymorphum_gilvum
995	exact	Solitalea canadensis	Solitalea_canadensis
10857	best	Chlamydia phage 1	Chlamydia_phage
11	best	Cellulomonas gilvus	Cellvibrio_gilvus
1100	best	Pelodictyon luteolum	Chlorobium_luteolum
1111069	best	Thermus sp. CCB_US3_UF1	Thermus_sp._CCB-US3-UF1
119	best	Rubinisphaera brasiliensis	Planctomyces_brasiliensis
119072	best	Caldanaerobacter subterraneus subsp. tengcongensis	Thermoanaerobacter_tengcongensis
119394	best	Pseudothermotoga thermarum	Thermotoga_thermarum
120	best	Planctopirus limnophila	Planctomyces_limnophilus
139	best	Borrelia burgdorferi	Borrelia_burgdorferi
146939	best	Azospira oryzae	Dechlorosoma_suillum
148447	best	Burkholderia phymatum	Burkholderia_phymatum
1496	best	Peptoclostridium difficile	Clostridium_difficile
1515	best	Ruminiclostridium thermocellum	Clostridium_thermocellum
151895	best	Pseudopedobacter saltans	Pedobacter_saltans
1521	best	[Clostridium] cellulolyticum	Clostridium_cellulolyticum
155892	best	Caulobacter vibrioides	Caulobacter_crescentus
158189	best	Sphaerochaeta globosa str. Buddy	Spirochaeta_sp._Buddy
177758	best	Pseudothermotoga lettingae	Thermotoga_lettingae
186490	best	Candidatus Baumannia cicadellinicola	Baumannia_cicadellinicola
213219	best	Blattabacterium sp. (Cryptocercus primarius)	Blattabacterium_sp._Cryptocercus
215591	best	Treponema caldarium	Spirochaeta_caldaria
255470	best	Dehalococcoides mccartyi CBDB1	Dehalococcoides_sp._CBDB1
264	best	Francisella tularensis subsp. novicida	Francisella_novicida
266009	best	Methylovorus glucosotrophus	Methylovorus_glucosetrophus
28448	best	Komagataeibacter xylinus	Gluconacetobacter_xylinus
29519	best	Borrelia garinii	Borrelia_garinii
361575	best	Arthrobacter phenanthrenivorans	Arthrobacter_phenanthrenivorans
39485	best	[Eubacterium] eligens	Eubacterium_eligens
412963	best	Burkholderia rhizoxinica	Burkholderia_rhizoxinica
458032	best	Chloracidobacterium	Candidatus_Chloracidobacterium
463288	best	Candidatus Nitrospira bockiana	Candidatus_Nitrospira
54120	best	Methanolacinia petrolearia	Methanoplanus_petrolearius
61435	best	Dehalococcoides mccartyi	Dehalococcoides_ethenogenes
633145	best	Dehalococcoides mccartyi GT	Dehalococcoides_sp._GT
64091	best	Halobacterium sp. NRC-1	Halobacterium_sp._NRC-1
64897	best	Borrelia bissettii	Borrelia_bissettii
66219	best	Lachnoclostridium phytofermentans	Clostridium_phytofermentans
731	best	Histophilus somni	Haemophilus_somnus
83555	best	Chlamydophila abortus	Chlamydophila_abortus
83556	best	Chlamydophila felis	Chlamydophila_felis
83558	best	Chlamydia pneumoniae	Chlamydophila_pneumoniae
875328	best	Mycobacterium sinense	Mycobacterium_sp._JDM601
877455	best	Methanobacterium lacus	Methanobacterium_sp._AL-21
884684	best	Mageeibacillus indolicus	Clostridiales_genomosp._BVAB3
97084	best	Halobacteriovorax marinus	Bacteriovorax_marinus
983548	best	Dokdonia sp. 4H-3-7-5	Krokinobacter_sp._4H-3-7-5
