# Supplementary material for: Comprehensive benchmarking and ensemble approaches for metagenomic classifiers
Source: Genome Biol. 2017 Sep 21;18:182. doi: 10.1186/s13059-017-1299-7 (PMC5609029; doi:10.1186/s13059-017-1299-7)
Supplement: Supplementary file 10 — Name to taxonomy ID conversion tables for tools that do not report taxonomy IDs. (ZIP 220 kb) [file 13059_2017_1299_MOESM10_ESM.zip › taxid_lookup_metaphlan.txt]

taxid	confidence	match	query
0	exact	unclassified	unclassified
10	exact	Cellvibrio	k__Bacteria|p__Proteobacteria|c__Gammaproteobacteria|o__Pseudomonadales|f__Pseudomonadaceae|g__Cellvibrio
1003110	exact	Verrucosispora maris	k__Bacteria|p__Actinobacteria|c__Actinobacteria|o__Actinomycetales|f__Micromonosporaceae|g__Verrucosispora|s__Verrucosispora_maris
100379	exact	Onion yellows phytoplasma	k__Bacteria|p__Tenericutes|c__Mollicutes|o__Acholeplasmatales|f__Acholeplasmataceae|g__Candidatus_Phytoplasma|s__Onion_yellows_phytoplasma
1006005	exact	Metallosphaera cuprina	k__Archaea|p__Crenarchaeota|c__Thermoprotei|o__Sulfolobales|f__Sulfolobaceae|g__Metallosphaera|s__Metallosphaera_cuprina
100715	exact	Chloroherpeton	k__Bacteria|p__Chlorobi|c__Chlorobia|o__Chlorobiales|f__Chlorobiaceae|g__Chloroherpeton
100716	exact	Chloroherpeton thalassium	k__Bacteria|p__Chlorobi|c__Chlorobia|o__Chlorobiales|f__Chlorobiaceae|g__Chloroherpeton|s__Chloroherpeton_thalassium
1008460	exact	Pyrococcus yayanosii	k__Archaea|p__Euryarchaeota|c__Thermococci|o__Thermococcales|f__Thermococcaceae|g__Pyrococcus|s__Pyrococcus_yayanosii
1016	exact	Capnocytophaga	k__Bacteria|p__Bacteroidetes|c__Flavobacteriia|o__Flavobacteriales|f__Flavobacteriaceae|g__Capnocytophaga
1018	exact	Capnocytophaga ochracea	k__Bacteria|p__Bacteroidetes|c__Flavobacteriia|o__Flavobacteriales|f__Flavobacteriaceae|g__Capnocytophaga|s__Capnocytophaga_ochracea
10239	exact	Viruses	k__Viruses
10292	exact	Herpesviridae	k__Viruses|p__Viruses_noname|c__Viruses_noname|o__Herpesvirales|f__Herpesviridae
10319	exact	Varicellovirus	k__Viruses|p__Viruses_noname|c__Viruses_noname|o__Herpesvirales|f__Herpesviridae|g__Varicellovirus
10335	exact	Human herpesvirus 3	k__Viruses|p__Viruses_noname|c__Viruses_noname|o__Herpesvirales|f__Herpesviridae|g__Varicellovirus|s__Human_herpesvirus_3
10375	exact	Lymphocryptovirus	k__Viruses|p__Viruses_noname|c__Viruses_noname|o__Herpesvirales|f__Herpesviridae|g__Lymphocryptovirus
10376	exact	Human herpesvirus 4	k__Viruses|p__Viruses_noname|c__Viruses_noname|o__Herpesvirales|f__Herpesviridae|g__Lymphocryptovirus|s__Human_herpesvirus_4
104	exact	Cyclobacterium marinum	k__Bacteria|p__Bacteroidetes|c__Cytophagia|o__Cytophagales|f__Cyclobacteriaceae|g__Cyclobacterium|s__Cyclobacterium_marinum
104264	exact	Cellulophaga	k__Bacteria|p__Bacteroidetes|c__Flavobacteriia|o__Flavobacteriales|f__Flavobacteriaceae|g__Cellulophaga
1046	exact	Chromatiaceae	k__Bacteria|p__Proteobacteria|c__Gammaproteobacteria|o__Chromatiales|f__Chromatiaceae
1048757	exact	Candidatus Moranella	k__Bacteria|p__Proteobacteria|c__Gammaproteobacteria|o__Enterobacteriales|f__Enterobacteriaceae|g__Candidatus_Moranella
1048758	exact	Candidatus Moranella endobia	k__Bacteria|p__Proteobacteria|c__Gammaproteobacteria|o__Enterobacteriales|f__Enterobacteriaceae|g__Candidatus_Moranella|s__Candidatus_Moranella_endobia
105	exact	Runella	k__Bacteria|p__Bacteroidetes|c__Cytophagia|o__Cytophagales|f__Cytophagaceae|g__Runella
105560	exact	Methylibium petroleiphilum	k__Bacteria|p__Proteobacteria|c__Betaproteobacteria|o__Burkholderiales|f__Burkholderiales_noname|g__Methylibium|s__Methylibium_petroleiphilum
105850	exact	Acidilobus	k__Archaea|p__Crenarchaeota|c__Thermoprotei|o__Acidilobales|f__Acidilobaceae|g__Acidilobus
106	exact	Runella slithyformis	k__Bacteria|p__Bacteroidetes|c__Cytophagia|o__Cytophagales|f__Cytophagaceae|g__Runella|s__Runella_slithyformis
1060	exact	Rhodobacter	k__Bacteria|p__Proteobacteria|c__Alphaproteobacteria|o__Rhodobacterales|f__Rhodobacteraceae|g__Rhodobacter
1061	exact	Rhodobacter capsulatus	k__Bacteria|p__Proteobacteria|c__Alphaproteobacteria|o__Rhodobacterales|f__Rhodobacteraceae|g__Rhodobacter|s__Rhodobacter_capsulatus
1063	exact	Rhodobacter sphaeroides	k__Bacteria|p__Proteobacteria|c__Alphaproteobacteria|o__Rhodobacterales|f__Rhodobacteraceae|g__Rhodobacter|s__Rhodobacter_sphaeroides
106589	exact	Cupriavidus	k__Bacteria|p__Proteobacteria|c__Betaproteobacteria|o__Burkholderiales|f__Burkholderiaceae|g__Cupriavidus
106590	exact	Cupriavidus necator	k__Bacteria|p__Proteobacteria|c__Betaproteobacteria|o__Burkholderiales|f__Burkholderiaceae|g__Cupriavidus|s__Cupriavidus_necator
106633	exact	Thioalkalivibrio	k__Bacteria|p__Proteobacteria|c__Gammaproteobacteria|o__Chromatiales|f__Ectothiorhodospiraceae|g__Thioalkalivibrio
10699	exact	Siphoviridae	k__Viruses|p__Viruses_noname|c__Viruses_noname|o__Caudovirales|f__Siphoviridae
1073	exact	Rhodopseudomonas	k__Bacteria|p__Proteobacteria|c__Alphaproteobacteria|o__Rhizobiales|f__Bradyrhizobiaceae|g__Rhodopseudomonas
10744	exact	Podoviridae	k__Viruses|p__Viruses_noname|c__Viruses_noname|o__Caudovirales|f__Podoviridae
1076	exact	Rhodopseudomonas palustris	k__Bacteria|p__Proteobacteria|c__Alphaproteobacteria|o__Rhizobiales|f__Bradyrhizobiaceae|g__Rhodopseudomonas|s__Rhodopseudomonas_palustris
107709	exact	Opitutus terrae	k__Bacteria|p__Verrucomicrobia|c__Opitutae|o__Opitutae_noname|f__Opitutaceae|g__Opitutus|s__Opitutus_terrae
1081	exact	Rhodospirillum	k__Bacteria|p__Proteobacteria|c__Alphaproteobacteria|o__Rhodospirillales|f__Rhodospirillaceae|g__Rhodospirillum
108150	exact	Thermoanaerobacter italicus	k__Bacteria|p__Firmicutes|c__Clostridia|o__Thermoanaerobacterales|f__Thermoanaerobacteraceae|g__Thermoanaerobacter|s__Thermoanaerobacter_italicus
1082930	exact	Pelagibacterium	k__Bacteria|p__Proteobacteria|c__Alphaproteobacteria|o__Rhizobiales|f__Hyphomicrobiaceae|g__Pelagibacterium
10841	exact	Microviridae	k__Viruses|p__Viruses_noname|c__Viruses_noname|o__Viruses_noname|f__Microviridae
10842	exact	Microvirus	k__Viruses|p__Viruses_noname|c__Viruses_noname|o__Viruses_noname|f__Microviridae|g__Microvirus
1085	exact	Rhodospirillum rubrum	k__Bacteria|p__Proteobacteria|c__Alphaproteobacteria|o__Rhodospirillales|f__Rhodospirillaceae|g__Rhodospirillum|s__Rhodospirillum_rubrum
108980	exact	Acinetobacter ursingii	k__Bacteria|p__Proteobacteria|c__Gammaproteobacteria|o__Pseudomonadales|f__Moraxellaceae|g__Acinetobacter|s__Acinetobacter_ursingii
108981	exact	Acinetobacter schindleri	k__Bacteria|p__Proteobacteria|c__Gammaproteobacteria|o__Pseudomonadales|f__Moraxellaceae|g__Acinetobacter|s__Acinetobacter_schindleri
1090	exact	Chlorobi	k__Bacteria|p__Chlorobi
1091	exact	Chlorobium	k__Bacteria|p__Chlorobi|c__Chlorobia|o__Chlorobiales|f__Chlorobiaceae|g__Chlorobium
109168	exact	Desulfotalea	k__Bacteria|p__Proteobacteria|c__Deltaproteobacteria|o__Desulfobacterales|f__Desulfobulbaceae|g__Desulfotalea
1092	exact	Chlorobium limicola	k__Bacteria|p__Chlorobi|c__Chlorobia|o__Chlorobiales|f__Chlorobiaceae|g__Chlorobium|s__Chlorobium_limicola
1094	exact	Chlorobium phaeovibrioides	k__Bacteria|p__Chlorobi|c__Chlorobia|o__Chlorobiales|f__Chlorobiaceae|g__Chlorobium|s__Chlorobium_phaeovibrioides
1096	exact	Chlorobium phaeobacteroides	k__Bacteria|p__Chlorobi|c__Chlorobia|o__Chlorobiales|f__Chlorobiaceae|g__Chlorobium|s__Chlorobium_phaeobacteroides
1099	exact	Pelodictyon	k__Bacteria|p__Chlorobi|c__Chlorobia|o__Chlorobiales|f__Chlorobiaceae|g__Pelodictyon
1100	exact	Pelodictyon luteolum	k__Bacteria|p__Chlorobi|c__Chlorobia|o__Chlorobiales|f__Chlorobiaceae|g__Pelodictyon|s__Pelodictyon_luteolum
11050	exact	Flaviviridae	k__Viruses|p__Viruses_noname|c__Viruses_noname|o__Viruses_noname|f__Flaviviridae
110500	exact	Pelotomaculum thermopropionicum	k__Bacteria|p__Firmicutes|c__Clostridia|o__Clostridiales|f__Peptococcaceae|g__Pelotomaculum|s__Pelotomaculum_thermopropionicum
110539	exact	Mycobacterium vanbaalenii	k__Bacteria|p__Actinobacteria|c__Actinobacteria|o__Actinomycetales|f__Mycobacteriaceae|g__Mycobacterium|s__Mycobacterium_vanbaalenii
1106	exact	Chloroflexaceae	k__Bacteria|p__Chloroflexi|c__Chloroflexi|o__Chloroflexales|f__Chloroflexaceae
1107	exact	Chloroflexus	k__Bacteria|p__Chloroflexi|c__Chloroflexi|o__Chloroflexales|f__Chloroflexaceae|g__Chloroflexus
1108	exact	Chloroflexus aurantiacus	k__Bacteria|p__Chloroflexi|c__Chloroflexi|o__Chloroflexales|f__Chloroflexaceae|g__Chloroflexus|s__Chloroflexus_aurantiacus
110932	exact	Leifsonia	k__Bacteria|p__Actinobacteria|c__Actinobacteria|o__Actinomycetales|f__Microbacteriaceae|g__Leifsonia
11095	exact	Pestivirus	k__Viruses|p__Viruses_noname|c__Viruses_noname|o__Viruses_noname|f__Flaviviridae|g__Pestivirus
111500	exact	Muricauda	k__Bacteria|p__Bacteroidetes|c__Flavobacteriia|o__Flavobacteriales|f__Flavobacteriaceae|g__Muricauda
111501	exact	Muricauda ruestringensis	k__Bacteria|p__Bacteroidetes|c__Flavobacteriia|o__Flavobacteriales|f__Flavobacteriaceae|g__Muricauda|s__Muricauda_ruestringensis
11157	exact	Mononegavirales	k__Viruses|p__Viruses_noname|c__Viruses_noname|o__Mononegavirales
11158	exact	Paramyxoviridae	k__Viruses|p__Viruses_noname|c__Viruses_noname|o__Mononegavirales|f__Paramyxoviridae
1117	exact	Cyanobacteria	k__Bacteria|p__Cyanobacteria
1118	exact	Chroococcales	k__Bacteria|p__Cyanobacteria|c__Cyanobacteria_noname|o__Chroococcales
11191	exact	Sendai virus	k__Viruses|p__Viruses_noname|c__Viruses_noname|o__Mononegavirales|f__Paramyxoviridae|g__Respirovirus|s__Sendai_virus
112	exact	Planctomycetales	k__Bacteria|p__Planctomycetes|c__Planctomycetia|o__Planctomycetales
11207	exact	Parainfluenza virus 5	k__Viruses|p__Viruses_noname|c__Viruses_noname|o__Mononegavirales|f__Paramyxoviridae|g__Rubulavirus|s__Parainfluenza_virus_5
1124597	exact	Magnetococcus marinus	k__Bacteria|p__Proteobacteria|c__Alphaproteobacteria|o__Magnetococcales|f__Magnetococcaceae|g__Magnetococcus|s__Magnetococcus_marinus
1129	exact	Synechococcus	k__Bacteria|p__Cyanobacteria|c__Cyanobacteria_noname|o__Chroococcales|f__Chroococcales_noname|g__Synechococcus
1129771	exact	Leptotrichiaceae	k__Bacteria|p__Fusobacteria|c__Fusobacteriia|o__Fusobacteriales|f__Leptotrichiaceae
1131703	exact	Sphaerochaeta globosa	k__Bacteria|p__Spirochaetes|c__Spirochaetia|o__Spirochaetales|f__Spirochaetaceae|g__Sphaerochaeta|s__Sphaerochaeta_globosa
1131707	exact	Sphaerochaeta pleomorpha	k__Bacteria|p__Spirochaetes|c__Spirochaetia|o__Spirochaetales|f__Spirochaetaceae|g__Sphaerochaeta|s__Sphaerochaeta_pleomorpha
114380	exact	Desulfurococcales	k__Archaea|p__Crenarchaeota|c__Thermoprotei|o__Desulfurococcales
114616	exact	Methylobacterium nodulans	k__Bacteria|p__Proteobacteria|c__Alphaproteobacteria|o__Rhizobiales|f__Methylobacteriaceae|g__Methylobacterium|s__Methylobacterium_nodulans
114627	exact	Alkaliphilus	k__Bacteria|p__Firmicutes|c__Clostridia|o__Clostridiales|f__Clostridiaceae|g__Alkaliphilus
1148157	exact	Acinetobacter oleivorans	k__Bacteria|p__Proteobacteria|c__Gammaproteobacteria|o__Pseudomonadales|f__Moraxellaceae|g__Acinetobacter|s__Acinetobacter_oleivorans
1150	exact	Oscillatoriales	k__Bacteria|p__Cyanobacteria|c__Cyanobacteria_noname|o__Oscillatoriales
1161	exact	Nostocales	k__Bacteria|p__Cyanobacteria|c__Cyanobacteria_noname|o__Nostocales
1161942	exact	Ruminococcus champanellensis	k__Bacteria|p__Firmicutes|c__Clostridia|o__Clostridiales|f__Ruminococcaceae|g__Ruminococcus|s__Ruminococcus_champanellensis
1162	exact	Nostocaceae	k__Bacteria|p__Cyanobacteria|c__Cyanobacteria_noname|o__Nostocales|f__Nostocaceae
1163	exact	Anabaena	k__Bacteria|p__Cyanobacteria|c__Cyanobacteria_noname|o__Nostocales|f__Nostocaceae|g__Anabaena
11632	exact	Retroviridae	k__Viruses|p__Viruses_noname|c__Viruses_noname|o__Viruses_noname|f__Retroviridae
1172	exact	Anabaena variabilis	k__Bacteria|p__Cyanobacteria|c__Cyanobacteria_noname|o__Nostocales|f__Nostocaceae|g__Anabaena|s__Anabaena_variabilis
117207	exact	Sphingopyxis alaskensis	k__Bacteria|p__Proteobacteria|c__Alphaproteobacteria|o__Sphingomonadales|f__Sphingomonadaceae|g__Sphingopyxis|s__Sphingopyxis_alaskensis
1176649	exact	Agrobacterium fabrum	k__Bacteria|p__Proteobacteria|c__Alphaproteobacteria|o__Rhizobiales|f__Rhizobiaceae|g__Agrobacterium|s__Agrobacterium_fabrum
1177	exact	Nostoc	k__Bacteria|p__Cyanobacteria|c__Cyanobacteria_noname|o__Nostocales|f__Nostocaceae|g__Nostoc
117743	exact	Flavobacteriia	k__Bacteria|p__Bacteroidetes|c__Flavobacteriia
117747	exact	Sphingobacteriia	k__Bacteria|p__Bacteroidetes|c__Sphingobacteriia
11788	exact	Abelson murine leukemia virus	k__Viruses|p__Viruses_noname|c__Viruses_noname|o__Viruses_noname|f__Retroviridae|g__Gammaretrovirus|s__Abelson_murine_leukemia_virus
117942	exact	Desulfurellaceae	k__Bacteria|p__Proteobacteria|c__Deltaproteobacteria|o__Desulfurellales|f__Desulfurellaceae
117999	exact	Denitrovibrio	k__Bacteria|p__Deferribacteres|c__Deferribacteres|o__Deferribacterales|f__Deferribacteraceae|g__Denitrovibrio
118	exact	Planctomyces	k__Bacteria|p__Planctomycetes|c__Planctomycetia|o__Planctomycetales|f__Planctomycetaceae|g__Planctomyces
118000	exact	Denitrovibrio acetiphilus	k__Bacteria|p__Deferribacteres|c__Deferribacteres|o__Deferribacterales|f__Deferribacteraceae|g__Denitrovibrio|s__Denitrovibrio_acetiphilus
118001	exact	Chrysiogenetes	k__Bacteria|p__Chrysiogenetes|c__Chrysiogenetes
11830	exact	Murine osteosarcoma virus	k__Viruses|p__Viruses_noname|c__Viruses_noname|o__Viruses_noname|f__Retroviridae|g__Gammaretrovirus|s__Murine_osteosarcoma_virus
1184387	exact	Mesotoga prima	k__Bacteria|p__Thermotogae|c__Thermotogae|o__Thermotogales|f__Thermotogaceae|g__Mesotoga|s__Mesotoga_prima
1184396	exact	Mesotoga	k__Bacteria|p__Thermotogae|c__Thermotogae|o__Thermotogales|f__Thermotogaceae|g__Mesotoga
118882	exact	Brucellaceae	k__Bacteria|p__Proteobacteria|c__Alphaproteobacteria|o__Rhizobiales|f__Brucellaceae
118883	exact	Sulfolobaceae	k__Archaea|p__Crenarchaeota|c__Thermoprotei|o__Sulfolobales|f__Sulfolobaceae
118964	exact	Deinococcales	k__Bacteria|p__Deinococcus_Thermus|c__Deinococci|o__Deinococcales
118969	exact	Legionellales	k__Bacteria|p__Proteobacteria|c__Gammaproteobacteria|o__Legionellales
119043	exact	Rhodobiaceae	k__Bacteria|p__Proteobacteria|c__Alphaproteobacteria|o__Rhizobiales|f__Rhodobiaceae
119045	exact	Methylobacteriaceae	k__Bacteria|p__Proteobacteria|c__Alphaproteobacteria|o__Rhizobiales|f__Methylobacteriaceae
119060	exact	Burkholderiaceae	k__Bacteria|p__Proteobacteria|c__Betaproteobacteria|o__Burkholderiales|f__Burkholderiaceae
1191478	exact	Magnetococcales	k__Bacteria|p__Proteobacteria|c__Alphaproteobacteria|o__Magnetococcales
1191479	exact	Magnetococcaceae	k__Bacteria|p__Proteobacteria|c__Alphaproteobacteria|o__Magnetococcales|f__Magnetococcaceae
119219	exact	Cupriavidus metallidurans	k__Bacteria|p__Proteobacteria|c__Betaproteobacteria|o__Burkholderiales|f__Burkholderiaceae|g__Cupriavidus|s__Cupriavidus_metallidurans
119484	exact	Syntrophobacter fumaroxidans	k__Bacteria|p__Proteobacteria|c__Deltaproteobacteria|o__Syntrophobacterales|f__Syntrophobacteraceae|g__Syntrophobacter|s__Syntrophobacter_fumaroxidans
11970	exact	Woolly monkey sarcoma virus	k__Viruses|p__Viruses_noname|c__Viruses_noname|o__Viruses_noname|f__Retroviridae|g__Gammaretrovirus|s__Woolly_monkey_sarcoma_virus
1198451	exact	Methanoregulaceae	k__Archaea|p__Euryarchaeota|c__Methanomicrobia|o__Methanomicrobiales|f__Methanoregulaceae
119864	exact	Marinomonas mediterranea	k__Bacteria|p__Proteobacteria|c__Gammaproteobacteria|o__Oceanospirillales|f__Oceanospirillaceae|g__Marinomonas|s__Marinomonas_mediterranea
119977	exact	Acidithiobacillus	k__Bacteria|p__Proteobacteria|c__Gammaproteobacteria|o__Acidithiobacillales|f__Acidithiobacillaceae|g__Acidithiobacillus
1202464	exact	Dehalococcoidaceae	k__Bacteria|p__Chloroflexi|c__Dehalococcoidia|o__Dehalococcoidales|f__Dehalococcoidaceae
1202465	exact	Dehalococcoidales	k__Bacteria|p__Chloroflexi|c__Dehalococcoidia|o__Dehalococcoidales
1205	exact	Trichodesmium	k__Bacteria|p__Cyanobacteria|c__Cyanobacteria_noname|o__Oscillatoriales|f__Oscillatoriales_noname|g__Trichodesmium
1206	exact	Trichodesmium erythraeum	k__Bacteria|p__Cyanobacteria|c__Cyanobacteria_noname|o__Oscillatoriales|f__Oscillatoriales_noname|g__Trichodesmium|s__Trichodesmium_erythraeum
120652	exact	Methylocella	k__Bacteria|p__Proteobacteria|c__Alphaproteobacteria|o__Rhizobiales|f__Beijerinckiaceae|g__Methylocella
120831	exact	Dyadobacter	k__Bacteria|p__Bacteroidetes|c__Cytophagia|o__Cytophagales|f__Cytophagaceae|g__Dyadobacter
121277	exact	Pyrobaculum arsenaticum	k__Archaea|p__Crenarchaeota|c__Thermoprotei|o__Thermoproteales|f__Thermoproteaceae|g__Pyrobaculum|s__Pyrobaculum_arsenaticum
1217908	exact	Octadecabacter antarcticus	k__Bacteria|p__Proteobacteria|c__Alphaproteobacteria|o__Rhodobacterales|f__Rhodobacteraceae|g__Octadecabacter|s__Octadecabacter_antarcticus
121871	exact	Haloterrigena	k__Archaea|p__Euryarchaeota|c__Halobacteria|o__Halobacteriales|f__Halobacteriaceae|g__Haloterrigena
122277	exact	Pectobacterium	k__Bacteria|p__Proteobacteria|c__Gammaproteobacteria|o__Enterobacteriales|f__Enterobacteriaceae|g__Pectobacterium
1224	exact	Proteobacteria	k__Bacteria|p__Proteobacteria
1227	exact	Nitrosococcus	k__Bacteria|p__Proteobacteria|c__Gammaproteobacteria|o__Chromatiales|f__Chromatiaceae|g__Nitrosococcus
1229	exact	Nitrosococcus oceani	k__Bacteria|p__Proteobacteria|c__Gammaproteobacteria|o__Chromatiales|f__Chromatiaceae|g__Nitrosococcus|s__Nitrosococcus_oceani
1234	exact	Nitrospira	k__Bacteria|p__Nitrospirae|c__Nitrospira|o__Nitrospirales|f__Nitrospiraceae|g__Nitrospira
1236	exact	Gammaproteobacteria	k__Bacteria|p__Proteobacteria|c__Gammaproteobacteria
1239	exact	Firmicutes	k__Bacteria|p__Firmicutes
1243	exact	Leuconostoc	k__Bacteria|p__Firmicutes|c__Bacilli|o__Lactobacillales|f__Leuconostocaceae|g__Leuconostoc
1244	exact	Leuconostoc gelidum	k__Bacteria|p__Firmicutes|c__Bacilli|o__Lactobacillales|f__Leuconostocaceae|g__Leuconostoc|s__Leuconostoc_gelidum
1245	exact	Leuconostoc mesenteroides	k__Bacteria|p__Firmicutes|c__Bacilli|o__Lactobacillales|f__Leuconostocaceae|g__Leuconostoc|s__Leuconostoc_mesenteroides
12455	exact	Borna disease virus	k__Viruses|p__Viruses_noname|c__Viruses_noname|o__Mononegavirales|f__Bornaviridae|g__Bornavirus|s__Borna_disease_virus
1246	exact	Leuconostoc lactis	k__Bacteria|p__Firmicutes|c__Bacilli|o__Lactobacillales|f__Leuconostocaceae|g__Leuconostoc|s__Leuconostoc_lactis
1247	exact	Oenococcus oeni	k__Bacteria|p__Firmicutes|c__Bacilli|o__Lactobacillales|f__Leuconostocaceae|g__Oenococcus|s__Oenococcus_oeni
1252	exact	Leuconostoc carnosum	k__Bacteria|p__Firmicutes|c__Bacilli|o__Lactobacillales|f__Leuconostocaceae|g__Leuconostoc|s__Leuconostoc_carnosum
1253	exact	Pediococcus	k__Bacteria|p__Firmicutes|c__Bacilli|o__Lactobacillales|f__Lactobacillaceae|g__Pediococcus
1255	exact	Pediococcus pentosaceus	k__Bacteria|p__Firmicutes|c__Bacilli|o__Lactobacillales|f__Lactobacillaceae|g__Pediococcus|s__Pediococcus_pentosaceus
1257	exact	Peptostreptococcus	k__Bacteria|p__Firmicutes|c__Clostridia|o__Clostridiales|f__Peptostreptococcaceae|g__Peptostreptococcus
126	exact	Planctomycetaceae	k__Bacteria|p__Planctomycetes|c__Planctomycetia|o__Planctomycetales|f__Planctomycetaceae
1260	exact	Finegoldia magna	k__Bacteria|p__Firmicutes|c__Clostridia|o__Clostridiales|f__Clostridiales_Family_XI_Incertae_Sedis|g__Finegoldia|s__Finegoldia_magna
1261	exact	Peptostreptococcus anaerobius	k__Bacteria|p__Firmicutes|c__Clostridia|o__Clostridiales|f__Peptostreptococcaceae|g__Peptostreptococcus|s__Peptostreptococcus_anaerobius
1263	exact	Ruminococcus	k__Bacteria|p__Firmicutes|c__Clostridia|o__Clostridiales|f__Ruminococcaceae|g__Ruminococcus
1264	exact	Ruminococcus albus	k__Bacteria|p__Firmicutes|c__Clostridia|o__Clostridiales|f__Ruminococcaceae|g__Ruminococcus|s__Ruminococcus_albus
1268	exact	Micrococcaceae	k__Bacteria|p__Actinobacteria|c__Actinobacteria|o__Actinomycetales|f__Micrococcaceae
1269	exact	Micrococcus	k__Bacteria|p__Actinobacteria|c__Actinobacteria|o__Actinomycetales|f__Micrococcaceae|g__Micrococcus
127	exact	Isosphaera	k__Bacteria|p__Planctomycetes|c__Planctomycetia|o__Planctomycetales|f__Planctomycetaceae|g__Isosphaera
1270	exact	Micrococcus luteus	k__Bacteria|p__Actinobacteria|c__Actinobacteria|o__Actinomycetales|f__Micrococcaceae|g__Micrococcus|s__Micrococcus_luteus
1276	exact	Kytococcus sedentarius	k__Bacteria|p__Actinobacteria|c__Actinobacteria|o__Actinomycetales|f__Dermacoccaceae|g__Kytococcus|s__Kytococcus_sedentarius
1279	exact	Staphylococcus	k__Bacteria|p__Firmicutes|c__Bacilli|o__Bacillales|f__Staphylococcaceae|g__Staphylococcus
128	exact	Isosphaera pallida	k__Bacteria|p__Planctomycetes|c__Planctomycetia|o__Planctomycetales|f__Planctomycetaceae|g__Isosphaera|s__Isosphaera_pallida
1280	exact	Staphylococcus aureus	k__Bacteria|p__Firmicutes|c__Bacilli|o__Bacillales|f__Staphylococcaceae|g__Staphylococcus|s__Staphylococcus_aureus
1281	exact	Staphylococcus carnosus	k__Bacteria|p__Firmicutes|c__Bacilli|o__Bacillales|f__Staphylococcaceae|g__Staphylococcus|s__Staphylococcus_carnosus
1282	exact	Staphylococcus epidermidis	k__Bacteria|p__Firmicutes|c__Bacilli|o__Bacillales|f__Staphylococcaceae|g__Staphylococcus|s__Staphylococcus_epidermidis
1283	exact	Staphylococcus haemolyticus	k__Bacteria|p__Firmicutes|c__Bacilli|o__Bacillales|f__Staphylococcaceae|g__Staphylococcus|s__Staphylococcus_haemolyticus
1288	exact	Staphylococcus xylosus	k__Bacteria|p__Firmicutes|c__Bacilli|o__Bacillales|f__Staphylococcaceae|g__Staphylococcus|s__Staphylococcus_xylosus
1290	exact	Staphylococcus hominis	k__Bacteria|p__Firmicutes|c__Bacilli|o__Bacillales|f__Staphylococcaceae|g__Staphylococcus|s__Staphylococcus_hominis
129001	exact	Syntrophothermus	k__Bacteria|p__Firmicutes|c__Clostridia|o__Clostridiales|f__Syntrophomonadaceae|g__Syntrophothermus
12914	exact	Acidianus	k__Archaea|p__Crenarchaeota|c__Thermoprotei|o__Sulfolobales|f__Sulfolobaceae|g__Acidianus
12916	exact	Acidovorax	k__Bacteria|p__Proteobacteria|c__Betaproteobacteria|o__Burkholderiales|f__Comamonadaceae|g__Acidovorax
1292	exact	Staphylococcus warneri	k__Bacteria|p__Firmicutes|c__Bacilli|o__Bacillales|f__Staphylococcaceae|g__Staphylococcus|s__Staphylococcus_warneri
129337	exact	Geobacillus	k__Bacteria|p__Firmicutes|c__Bacilli|o__Bacillales|f__Bacillaceae|g__Geobacillus
1298	exact	Deinococcus	k__Bacteria|p__Deinococcus_Thermus|c__Deinococci|o__Deinococcales|f__Deinococcaceae|g__Deinococcus
1299	exact	Deinococcus radiodurans	k__Bacteria|p__Deinococcus_Thermus|c__Deinococci|o__Deinococcales|f__Deinococcaceae|g__Deinococcus|s__Deinococcus_radiodurans
129957	exact	Carboxydothermus	k__Bacteria|p__Firmicutes|c__Clostridia|o__Thermoanaerobacterales|f__Thermoanaerobacteraceae|g__Carboxydothermus
129958	exact	Carboxydothermus hydrogenoformans	k__Bacteria|p__Firmicutes|c__Clostridia|o__Thermoanaerobacterales|f__Thermoanaerobacteraceae|g__Carboxydothermus|s__Carboxydothermus_hydrogenoformans
13	exact	Dictyoglomus	k__Bacteria|p__Dictyoglomi|c__Dictyoglomia|o__Dictyoglomales|f__Dictyoglomaceae|g__Dictyoglomus
1300	exact	Streptococcaceae	k__Bacteria|p__Firmicutes|c__Bacilli|o__Lactobacillales|f__Streptococcaceae
1301	exact	Streptococcus	k__Bacteria|p__Firmicutes|c__Bacilli|o__Lactobacillales|f__Streptococcaceae|g__Streptococcus
1304	exact	Streptococcus salivarius	k__Bacteria|p__Firmicutes|c__Bacilli|o__Lactobacillales|f__Streptococcaceae|g__Streptococcus|s__Streptococcus_salivarius
1305	exact	Streptococcus sanguinis	k__Bacteria|p__Firmicutes|c__Bacilli|o__Lactobacillales|f__Streptococcaceae|g__Streptococcus|s__Streptococcus_sanguinis
1307	exact	Streptococcus suis	k__Bacteria|p__Firmicutes|c__Bacilli|o__Lactobacillales|f__Streptococcaceae|g__Streptococcus|s__Streptococcus_suis
1308	exact	Streptococcus thermophilus	k__Bacteria|p__Firmicutes|c__Bacilli|o__Lactobacillales|f__Streptococcaceae|g__Streptococcus|s__Streptococcus_thermophilus
1309	exact	Streptococcus mutans	k__Bacteria|p__Firmicutes|c__Bacilli|o__Lactobacillales|f__Streptococcaceae|g__Streptococcus|s__Streptococcus_mutans
1311	exact	Streptococcus agalactiae	k__Bacteria|p__Firmicutes|c__Bacilli|o__Lactobacillales|f__Streptococcaceae|g__Streptococcus|s__Streptococcus_agalactiae
1314	exact	Streptococcus pyogenes	k__Bacteria|p__Firmicutes|c__Bacilli|o__Lactobacillales|f__Streptococcaceae|g__Streptococcus|s__Streptococcus_pyogenes
131568	exact	Kineococcus radiotolerans	k__Bacteria|p__Actinobacteria|c__Actinobacteria|o__Actinomycetales|f__Kineosporiaceae|g__Kineococcus|s__Kineococcus_radiotolerans
1328881	exact	Candidatus Midichloriaceae	k__Bacteria|p__Proteobacteria|c__Alphaproteobacteria|o__Rickettsiales|f__Candidatus_Midichloriaceae
133193	exact	Alkalilimnicola	k__Bacteria|p__Proteobacteria|c__Gammaproteobacteria|o__Chromatiales|f__Ectothiorhodospiraceae|g__Alkalilimnicola
1334	exact	Streptococcus dysgalactiae	k__Bacteria|p__Firmicutes|c__Bacilli|o__Lactobacillales|f__Streptococcaceae|g__Streptococcus|s__Streptococcus_dysgalactiae
133539	exact	Nitrosococcus halophilus	k__Bacteria|p__Proteobacteria|c__Gammaproteobacteria|o__Chromatiales|f__Chromatiaceae|g__Nitrosococcus|s__Nitrosococcus_halophilus
13373	exact	Burkholderia mallei	k__Bacteria|p__Proteobacteria|c__Betaproteobacteria|o__Burkholderiales|f__Burkholderiaceae|g__Burkholderia|s__Burkholderia_mallei
134623	exact	Opitutaceae	k__Bacteria|p__Verrucomicrobia|c__Opitutae|o__Opitutae_noname|f__Opitutaceae
1348	exact	Streptococcus parauberis	k__Bacteria|p__Firmicutes|c__Bacilli|o__Lactobacillales|f__Streptococcaceae|g__Streptococcus|s__Streptococcus_parauberis
1349	exact	Streptococcus uberis	k__Bacteria|p__Firmicutes|c__Bacilli|o__Lactobacillales|f__Streptococcaceae|g__Streptococcus|s__Streptococcus_uberis
1350	exact	Enterococcus	k__Bacteria|p__Firmicutes|c__Bacilli|o__Lactobacillales|f__Enterococcaceae|g__Enterococcus
1351	exact	Enterococcus faecalis	k__Bacteria|p__Firmicutes|c__Bacilli|o__Lactobacillales|f__Enterococcaceae|g__Enterococcus|s__Enterococcus_faecalis
1352	exact	Enterococcus faecium	k__Bacteria|p__Firmicutes|c__Bacilli|o__Lactobacillales|f__Enterococcaceae|g__Enterococcus|s__Enterococcus_faecium
135575	exact	Idiomarina	k__Bacteria|p__Proteobacteria|c__Gammaproteobacteria|o__Alteromonadales|f__Idiomarinaceae|g__Idiomarina
135577	exact	Idiomarina loihiensis	k__Bacteria|p__Proteobacteria|c__Gammaproteobacteria|o__Alteromonadales|f__Idiomarinaceae|g__Idiomarina|s__Idiomarina_loihiensis
135613	exact	Chromatiales	k__Bacteria|p__Proteobacteria|c__Gammaproteobacteria|o__Chromatiales
135614	exact	Xanthomonadales	k__Bacteria|p__Proteobacteria|c__Gammaproteobacteria|o__Xanthomonadales
135615	exact	Cardiobacteriales	k__Bacteria|p__Proteobacteria|c__Gammaproteobacteria|o__Cardiobacteriales
135618	exact	Methylococcales	k__Bacteria|p__Proteobacteria|c__Gammaproteobacteria|o__Methylococcales
135619	exact	Oceanospirillales	k__Bacteria|p__Proteobacteria|c__Gammaproteobacteria|o__Oceanospirillales
135620	exact	Oceanospirillaceae	k__Bacteria|p__Proteobacteria|c__Gammaproteobacteria|o__Oceanospirillales|f__Oceanospirillaceae
135621	exact	Pseudomonadaceae	k__Bacteria|p__Proteobacteria|c__Gammaproteobacteria|o__Pseudomonadales|f__Pseudomonadaceae
135622	exact	Alteromonadales	k__Bacteria|p__Proteobacteria|c__Gammaproteobacteria|o__Alteromonadales
135623	exact	Vibrionales	k__Bacteria|p__Proteobacteria|c__Gammaproteobacteria|o__Vibrionales
135624	exact	Aeromonadales	k__Bacteria|p__Proteobacteria|c__Gammaproteobacteria|o__Aeromonadales
135625	exact	Pasteurellales	k__Bacteria|p__Proteobacteria|c__Gammaproteobacteria|o__Pasteurellales
1357	exact	Lactococcus	k__Bacteria|p__Firmicutes|c__Bacilli|o__Lactobacillales|f__Streptococcaceae|g__Lactococcus
1358	exact	Lactococcus lactis	k__Bacteria|p__Firmicutes|c__Bacilli|o__Lactobacillales|f__Streptococcaceae|g__Lactococcus|s__Lactococcus_lactis
136	exact	Spirochaetales	k__Bacteria|p__Spirochaetes|c__Spirochaetia|o__Spirochaetales
136609	exact	Leuconostoc kimchii	k__Bacteria|p__Firmicutes|c__Bacilli|o__Lactobacillales|f__Leuconostocaceae|g__Leuconostoc|s__Leuconostoc_kimchii
13687	exact	Sphingomonas	k__Bacteria|p__Proteobacteria|c__Alphaproteobacteria|o__Sphingomonadales|f__Sphingomonadaceae|g__Sphingomonas
137	exact	Spirochaetaceae	k__Bacteria|p__Spirochaetes|c__Spirochaetia|o__Spirochaetales|f__Spirochaetaceae
1375	exact	Aerococcus	k__Bacteria|p__Firmicutes|c__Bacilli|o__Lactobacillales|f__Aerococcaceae|g__Aerococcus
13769	exact	Natrialba magadii	k__Archaea|p__Euryarchaeota|c__Halobacteria|o__Halobacteriales|f__Halobacteriaceae|g__Natrialba|s__Natrialba_magadii
1377	exact	Aerococcus viridans	k__Bacteria|p__Firmicutes|c__Bacilli|o__Lactobacillales|f__Aerococcaceae|g__Aerococcus|s__Aerococcus_viridans
138	exact	Borrelia	k__Bacteria|p__Spirochaetes|c__Spirochaetia|o__Spirochaetales|f__Spirochaetaceae|g__Borrelia
1380	exact	Atopobium	k__Bacteria|p__Actinobacteria|c__Actinobacteria|o__Coriobacteriales|f__Coriobacteriaceae|g__Atopobium
138072	exact	Candidatus Hamiltonella defensa	k__Bacteria|p__Proteobacteria|c__Gammaproteobacteria|o__Enterobacteriales|f__Enterobacteriaceae|g__Candidatus_Hamiltonella|s__Candidatus_Hamiltonella_defensa
1382	exact	Atopobium parvulum	k__Bacteria|p__Actinobacteria|c__Actinobacteria|o__Coriobacteriales|f__Coriobacteriaceae|g__Atopobium|s__Atopobium_parvulum
1385	exact	Bacillales	k__Bacteria|p__Firmicutes|c__Bacilli|o__Bacillales
1386	exact	Bacillus	k__Bacteria|p__Firmicutes|c__Bacilli|o__Bacillales|f__Bacillaceae|g__Bacillus
1390	exact	Bacillus amyloliquefaciens	k__Bacteria|p__Firmicutes|c__Bacilli|o__Bacillales|f__Bacillaceae|g__Bacillus|s__Bacillus_amyloliquefaciens
1392	exact	Bacillus anthracis	k__Bacteria|p__Firmicutes|c__Bacilli|o__Bacillales|f__Bacillaceae|g__Bacillus|s__Bacillus_anthracis
1393	exact	Brevibacillus brevis	k__Bacteria|p__Firmicutes|c__Bacilli|o__Bacillales|f__Paenibacillaceae|g__Brevibacillus|s__Brevibacillus_brevis
14	exact	Dictyoglomus thermophilum	k__Bacteria|p__Dictyoglomi|c__Dictyoglomia|o__Dictyoglomales|f__Dictyoglomaceae|g__Dictyoglomus|s__Dictyoglomus_thermophilum
140	exact	Borrelia hermsii	k__Bacteria|p__Spirochaetes|c__Spirochaetia|o__Spirochaetales|f__Spirochaetaceae|g__Borrelia|s__Borrelia_hermsii
1404	exact	Bacillus megaterium	k__Bacteria|p__Firmicutes|c__Bacilli|o__Bacillales|f__Bacillaceae|g__Bacillus|s__Bacillus_megaterium
1408	exact	Bacillus pumilus	k__Bacteria|p__Firmicutes|c__Bacilli|o__Bacillales|f__Bacillaceae|g__Bacillus|s__Bacillus_pumilus
1413	exact	Bacillus cellulosilyticus	k__Bacteria|p__Firmicutes|c__Bacilli|o__Bacillales|f__Bacillaceae|g__Bacillus|s__Bacillus_cellulosilyticus
1421	exact	Lysinibacillus sphaericus	k__Bacteria|p__Firmicutes|c__Bacilli|o__Bacillales|f__Bacillaceae|g__Lysinibacillus|s__Lysinibacillus_sphaericus
1423	exact	Bacillus subtilis	k__Bacteria|p__Firmicutes|c__Bacilli|o__Bacillales|f__Bacillaceae|g__Bacillus|s__Bacillus_subtilis
143067	exact	Methanosaetaceae	k__Archaea|p__Euryarchaeota|c__Methanomicrobia|o__Methanosarcinales|f__Methanosaetaceae
143361	exact	Filifactor alocis	k__Bacteria|p__Firmicutes|c__Clostridia|o__Clostridiales|f__Peptostreptococcaceae|g__Filifactor|s__Filifactor_alocis
143786	exact	Brachyspiraceae	k__Bacteria|p__Spirochaetes|c__Spirochaetia|o__Spirochaetales|f__Brachyspiraceae
144193	exact	Turicella	k__Bacteria|p__Actinobacteria|c__Actinobacteria|o__Actinomycetales|f__Corynebacteriaceae|g__Turicella
1452	exact	Bacillus atrophaeus	k__Bacteria|p__Firmicutes|c__Bacilli|o__Bacillales|f__Bacillaceae|g__Bacillus|s__Bacillus_atrophaeus
145357	exact	Dermacoccaceae	k__Bacteria|p__Actinobacteria|c__Actinobacteria|o__Actinomycetales|f__Dermacoccaceae
146	exact	Spirochaeta	k__Bacteria|p__Spirochaetes|c__Spirochaetia|o__Spirochaetales|f__Spirochaetaceae|g__Spirochaeta
1462	exact	Geobacillus kaustophilus	k__Bacteria|p__Firmicutes|c__Bacilli|o__Bacillales|f__Bacillaceae|g__Geobacillus|s__Geobacillus_kaustophilus
146784	exact	Bacteriovorax	k__Bacteria|p__Proteobacteria|c__Deltaproteobacteria|o__Bdellovibrionales|f__Bacteriovoracaceae|g__Bacteriovorax
146785	exact	Thermosynechococcus	k__Bacteria|p__Cyanobacteria|c__Cyanobacteria_noname|o__Chroococcales|f__Chroococcales_noname|g__Thermosynechococcus
146786	exact	Thermosynechococcus elongatus	k__Bacteria|p__Cyanobacteria|c__Cyanobacteria_noname|o__Chroococcales|f__Chroococcales_noname|g__Thermosynechococcus|s__Thermosynechococcus_elongatus
146825	exact	Halorhabdus	k__Archaea|p__Euryarchaeota|c__Halobacteria|o__Halobacteriales|f__Halobacteriaceae|g__Halorhabdus
146826	exact	Halorhabdus utahensis	k__Archaea|p__Euryarchaeota|c__Halobacteria|o__Halobacteriales|f__Halobacteriaceae|g__Halorhabdus|s__Halorhabdus_utahensis
146918	exact	Salinibacter	k__Bacteria|p__Bacteroidetes|c__Bacteroidetes_noname|o__Bacteroidetes_Order_II_Incertae_sedis|f__Rhodothermaceae|g__Salinibacter
146919	exact	Salinibacter ruber	k__Bacteria|p__Bacteroidetes|c__Bacteroidetes_noname|o__Bacteroidetes_Order_II_Incertae_sedis|f__Rhodothermaceae|g__Salinibacter|s__Salinibacter_ruber
146937	exact	Azospira	k__Bacteria|p__Proteobacteria|c__Betaproteobacteria|o__Rhodocyclales|f__Rhodocyclaceae|g__Azospira
146939	exact	Azospira oryzae	k__Bacteria|p__Proteobacteria|c__Betaproteobacteria|o__Rhodocyclales|f__Rhodocyclaceae|g__Azospira|s__Azospira_oryzae
1485	exact	Clostridium	k__Bacteria|p__Firmicutes|c__Clostridia|o__Clostridiales|f__Clostridiaceae|g__Clostridium
1488	exact	Clostridium acetobutylicum	k__Bacteria|p__Firmicutes|c__Clostridia|o__Clostridiales|f__Clostridiaceae|g__Clostridium|s__Clostridium_acetobutylicum
1493	exact	Clostridium cellulovorans	k__Bacteria|p__Firmicutes|c__Clostridia|o__Clostridiales|f__Clostridiaceae|g__Clostridium|s__Clostridium_cellulovorans
149698	exact	Massilia	k__Bacteria|p__Proteobacteria|c__Betaproteobacteria|o__Burkholderiales|f__Oxalobacteraceae|g__Massilia
149715	exact	Marinitoga piezophila	k__Bacteria|p__Thermotogae|c__Thermotogae|o__Thermotogales|f__Thermotogaceae|g__Marinitoga|s__Marinitoga_piezophila
150022	exact	Finegoldia	k__Bacteria|p__Firmicutes|c__Clostridia|o__Clostridiales|f__Clostridiales_Family_XI_Incertae_Sedis|g__Finegoldia
1502	exact	Clostridium perfringens	k__Bacteria|p__Firmicutes|c__Clostridia|o__Clostridiales|f__Clostridiaceae|g__Clostridium|s__Clostridium_perfringens
1513	exact	Clostridium tetani	k__Bacteria|p__Firmicutes|c__Clostridia|o__Clostridiales|f__Clostridiaceae|g__Clostridium|s__Clostridium_tetani
1517	exact	Thermoanaerobacterium thermosaccharolyticum	k__Bacteria|p__Firmicutes|c__Clostridia|o__Thermoanaerobacterales|f__Thermoanaerobacterales_Family_III_Incertae_Sedis|g__Thermoanaerobacterium|s__Thermoanaerobacterium_thermosaccharolyticum
1520	exact	Clostridium beijerinckii	k__Bacteria|p__Firmicutes|c__Clostridia|o__Clostridiales|f__Clostridiaceae|g__Clostridium|s__Clostridium_beijerinckii
152053	exact	Starkeya	k__Bacteria|p__Proteobacteria|c__Alphaproteobacteria|o__Rhizobiales|f__Xanthobacteraceae|g__Starkeya
152260	exact	Chloroflexus aggregans	k__Bacteria|p__Chloroflexi|c__Chloroflexi|o__Chloroflexales|f__Chloroflexaceae|g__Chloroflexus|s__Chloroflexus_aggregans
152480	exact	Burkholderia ambifaria	k__Bacteria|p__Proteobacteria|c__Betaproteobacteria|o__Burkholderiales|f__Burkholderiaceae|g__Burkholderia|s__Burkholderia_ambifaria
1525	exact	Moorella thermoacetica	k__Bacteria|p__Firmicutes|c__Clostridia|o__Thermoanaerobacterales|f__Thermoanaerobacteraceae|g__Moorella|s__Moorella_thermoacetica
153135	exact	Gammaretrovirus	k__Viruses|p__Viruses_noname|c__Viruses_noname|o__Viruses_noname|f__Retroviridae|g__Gammaretrovirus
1538	exact	Clostridium ljungdahlii	k__Bacteria|p__Firmicutes|c__Clostridia|o__Clostridiales|f__Clostridiaceae|g__Clostridium|s__Clostridium_ljungdahlii
154	exact	Spirochaeta thermophila	k__Bacteria|p__Spirochaetes|c__Spirochaetia|o__Spirochaetales|f__Spirochaetaceae|g__Spirochaeta|s__Spirochaeta_thermophila
155077	exact	Cellvibrio japonicus	k__Bacteria|p__Proteobacteria|c__Gammaproteobacteria|o__Pseudomonadales|f__Pseudomonadaceae|g__Cellvibrio|s__Cellvibrio_japonicus
155322	exact	Bacillus toyonensis	k__Bacteria|p__Firmicutes|c__Bacilli|o__Bacillales|f__Bacillaceae|g__Bacillus|s__Bacillus_toyonensis
155493	exact	Gallibacterium	k__Bacteria|p__Proteobacteria|c__Gammaproteobacteria|o__Pasteurellales|f__Pasteurellaceae|g__Gallibacterium
155862	exact	Methanothermococcus	k__Archaea|p__Euryarchaeota|c__Methanococci|o__Methanococcales|f__Methanococcaceae|g__Methanothermococcus
155863	exact	Methanothermococcus okinawensis	k__Archaea|p__Euryarchaeota|c__Methanococci|o__Methanococcales|f__Methanococcaceae|g__Methanothermococcus|s__Methanothermococcus_okinawensis
155892	exact	Caulobacter vibrioides	k__Bacteria|p__Proteobacteria|c__Alphaproteobacteria|o__Caulobacterales|f__Caulobacteraceae|g__Caulobacter|s__Caulobacter_vibrioides
155977	exact	Acaryochloris	k__Bacteria|p__Cyanobacteria|c__Cyanobacteria_noname|o__Chroococcales|f__Chroococcales_noname|g__Acaryochloris
155978	exact	Acaryochloris marina	k__Bacteria|p__Cyanobacteria|c__Cyanobacteria_noname|o__Chroococcales|f__Chroococcales_noname|g__Acaryochloris|s__Acaryochloris_marina
1562	exact	Desulfotomaculum	k__Bacteria|p__Firmicutes|c__Clostridia|o__Clostridiales|f__Peptococcaceae|g__Desulfotomaculum
156454	exact	Anaeroglobus	k__Bacteria|p__Firmicutes|c__Negativicutes|o__Selenomonadales|f__Veillonellaceae|g__Anaeroglobus
156456	exact	Anaeroglobus geminatus	k__Bacteria|p__Firmicutes|c__Negativicutes|o__Selenomonadales|f__Veillonellaceae|g__Anaeroglobus|s__Anaeroglobus_geminatus
157	exact	Treponema	k__Bacteria|p__Spirochaetes|c__Spirochaetia|o__Spirochaetales|f__Spirochaetaceae|g__Treponema
1570	exact	Halobacillus halophilus	k__Bacteria|p__Firmicutes|c__Bacilli|o__Bacillales|f__Bacillaceae|g__Halobacillus|s__Halobacillus_halophilus
1573	exact	Clavibacter	k__Bacteria|p__Actinobacteria|c__Actinobacteria|o__Actinomycetales|f__Microbacteriaceae|g__Clavibacter
1575	exact	Leifsonia xyli	k__Bacteria|p__Actinobacteria|c__Actinobacteria|o__Actinomycetales|f__Microbacteriaceae|g__Leifsonia|s__Leifsonia_xyli
1578	exact	Lactobacillus	k__Bacteria|p__Firmicutes|c__Bacilli|o__Lactobacillales|f__Lactobacillaceae|g__Lactobacillus
158	exact	Treponema denticola	k__Bacteria|p__Spirochaetes|c__Spirochaetia|o__Spirochaetales|f__Spirochaetaceae|g__Treponema|s__Treponema_denticola
1580	exact	Lactobacillus brevis	k__Bacteria|p__Firmicutes|c__Bacilli|o__Lactobacillales|f__Lactobacillaceae|g__Lactobacillus|s__Lactobacillus_brevis
1581	exact	Lactobacillus buchneri	k__Bacteria|p__Firmicutes|c__Bacilli|o__Lactobacillales|f__Lactobacillaceae|g__Lactobacillus|s__Lactobacillus_buchneri
1583	exact	Weissella confusa	k__Bacteria|p__Firmicutes|c__Bacilli|o__Lactobacillales|f__Leuconostocaceae|g__Weissella|s__Weissella_confusa
1584	exact	Lactobacillus delbrueckii	k__Bacteria|p__Firmicutes|c__Bacilli|o__Lactobacillales|f__Lactobacillaceae|g__Lactobacillus|s__Lactobacillus_delbrueckii
1587	exact	Lactobacillus helveticus	k__Bacteria|p__Firmicutes|c__Bacilli|o__Lactobacillales|f__Lactobacillaceae|g__Lactobacillus|s__Lactobacillus_helveticus
158899	exact	Collimonas fungivorans	k__Bacteria|p__Proteobacteria|c__Betaproteobacteria|o__Burkholderiales|f__Oxalobacteraceae|g__Collimonas|s__Collimonas_fungivorans
159	exact	Brachyspira hyodysenteriae	k__Bacteria|p__Spirochaetes|c__Spirochaetia|o__Spirochaetales|f__Brachyspiraceae|g__Brachyspira|s__Brachyspira_hyodysenteriae
1590	exact	Lactobacillus plantarum	k__Bacteria|p__Firmicutes|c__Bacilli|o__Lactobacillales|f__Lactobacillaceae|g__Lactobacillus|s__Lactobacillus_plantarum
1596	exact	Lactobacillus gasseri	k__Bacteria|p__Firmicutes|c__Bacilli|o__Lactobacillales|f__Lactobacillaceae|g__Lactobacillus|s__Lactobacillus_gasseri
159743	exact	Paenibacillus terrae	k__Bacteria|p__Firmicutes|c__Bacilli|o__Bacillales|f__Paenibacillaceae|g__Paenibacillus|s__Paenibacillus_terrae
1598	exact	Lactobacillus reuteri	k__Bacteria|p__Firmicutes|c__Bacilli|o__Lactobacillales|f__Lactobacillaceae|g__Lactobacillus|s__Lactobacillus_reuteri
160	exact	Treponema pallidum	k__Bacteria|p__Spirochaetes|c__Spirochaetia|o__Spirochaetales|f__Spirochaetaceae|g__Treponema|s__Treponema_pallidum
160232	exact	Nanoarchaeum equitans	k__Archaea|p__Nanoarchaeota|c__Nanoarchaeota_noname|o__Nanoarchaeota_noname|f__Nanoarchaeota_noname|g__Nanoarchaeum|s__Nanoarchaeum_equitans
160233	exact	Ignicoccus hospitalis	k__Archaea|p__Crenarchaeota|c__Thermoprotei|o__Desulfurococcales|f__Desulfurococcaceae|g__Ignicoccus|s__Ignicoccus_hospitalis
160791	exact	Sphingomonas wittichii	k__Bacteria|p__Proteobacteria|c__Alphaproteobacteria|o__Sphingomonadales|f__Sphingomonadaceae|g__Sphingomonas|s__Sphingomonas_wittichii
160798	exact	Marinitoga	k__Bacteria|p__Thermotogae|c__Thermotogae|o__Thermotogales|f__Thermotogaceae|g__Marinitoga
160808	exact	Acidithiobacillus ferrivorans	k__Bacteria|p__Proteobacteria|c__Gammaproteobacteria|o__Acidithiobacillales|f__Acidithiobacillaceae|g__Acidithiobacillus|s__Acidithiobacillus_ferrivorans
1613	exact	Lactobacillus fermentum	k__Bacteria|p__Firmicutes|c__Bacilli|o__Lactobacillales|f__Lactobacillaceae|g__Lactobacillus|s__Lactobacillus_fermentum
161492	exact	Anaeromyxobacter	k__Bacteria|p__Proteobacteria|c__Deltaproteobacteria|o__Myxococcales|f__Myxococcaceae|g__Anaeromyxobacter
161879	exact	Corynebacterium kroppenstedtii	k__Bacteria|p__Actinobacteria|c__Actinobacteria|o__Actinomycetales|f__Corynebacteriaceae|g__Corynebacterium|s__Corynebacterium_kroppenstedtii
162027	exact	Haliangium	k__Bacteria|p__Proteobacteria|c__Deltaproteobacteria|o__Myxococcales|f__Kofleriaceae|g__Haliangium
162171	exact	Magnetococcus	k__Bacteria|p__Proteobacteria|c__Alphaproteobacteria|o__Magnetococcales|f__Magnetococcaceae|g__Magnetococcus
1623	exact	Lactobacillus ruminis	k__Bacteria|p__Firmicutes|c__Bacilli|o__Lactobacillales|f__Lactobacillaceae|g__Lactobacillus|s__Lactobacillus_ruminis
1624	exact	Lactobacillus salivarius	k__Bacteria|p__Firmicutes|c__Bacilli|o__Lactobacillales|f__Lactobacillaceae|g__Lactobacillus|s__Lactobacillus_salivarius
162474	exact	Malasseziales	k__Eukaryota|p__Basidiomycota|c__Exobasidiomycetes|o__Malasseziales
1637	exact	Listeria	k__Bacteria|p__Firmicutes|c__Bacilli|o__Bacillales|f__Listeriaceae|g__Listeria
1638	exact	Listeria ivanovii	k__Bacteria|p__Firmicutes|c__Bacilli|o__Bacillales|f__Listeriaceae|g__Listeria|s__Listeria_ivanovii
1639	exact	Listeria monocytogenes	k__Bacteria|p__Firmicutes|c__Bacilli|o__Bacillales|f__Listeriaceae|g__Listeria|s__Listeria_monocytogenes
1640	exact	Listeria seeligeri	k__Bacteria|p__Firmicutes|c__Bacilli|o__Bacillales|f__Listeriaceae|g__Listeria|s__Listeria_seeligeri
1643	exact	Listeria welshimeri	k__Bacteria|p__Firmicutes|c__Bacilli|o__Bacillales|f__Listeriaceae|g__Listeria|s__Listeria_welshimeri
164450	exact	Vulcanisaeta	k__Archaea|p__Crenarchaeota|c__Thermoprotei|o__Thermoproteales|f__Thermoproteaceae|g__Vulcanisaeta
164451	exact	Vulcanisaeta distributa	k__Archaea|p__Crenarchaeota|c__Thermoprotei|o__Thermoproteales|f__Thermoproteaceae|g__Vulcanisaeta|s__Vulcanisaeta_distributa
164514	exact	Blattabacterium punctulatus	k__Bacteria|p__Bacteroidetes|c__Flavobacteriia|o__Flavobacteriales|f__Blattabacteriaceae|g__Blattabacterium|s__Blattabacterium_punctulatus
1651	exact	Alloiococcus	k__Bacteria|p__Firmicutes|c__Bacilli|o__Lactobacillales|f__Carnobacteriaceae|g__Alloiococcus
1652	exact	Alloiococcus otitis	k__Bacteria|p__Firmicutes|c__Bacilli|o__Lactobacillales|f__Carnobacteriaceae|g__Alloiococcus|s__Alloiococcus_otitis
1653	exact	Corynebacteriaceae	k__Bacteria|p__Actinobacteria|c__Actinobacteria|o__Actinomycetales|f__Corynebacteriaceae
1654	exact	Actinomyces	k__Bacteria|p__Actinobacteria|c__Actinobacteria|o__Actinomycetales|f__Actinomycetaceae|g__Actinomyces
165695	exact	Sphingobium	k__Bacteria|p__Proteobacteria|c__Alphaproteobacteria|o__Sphingomonadales|f__Sphingomonadaceae|g__Sphingobium
165697	exact	Sphingopyxis	k__Bacteria|p__Proteobacteria|c__Alphaproteobacteria|o__Sphingomonadales|f__Sphingomonadaceae|g__Sphingopyxis
165779	exact	Anaerococcus	k__Bacteria|p__Firmicutes|c__Clostridia|o__Clostridiales|f__Clostridiales_Family_XI_Incertae_Sedis|g__Anaerococcus
1660	exact	Actinomyces odontolyticus	k__Bacteria|p__Actinobacteria|c__Actinobacteria|o__Actinomycetales|f__Actinomycetaceae|g__Actinomyces|s__Actinomyces_odontolyticus
1663	exact	Arthrobacter	k__Bacteria|p__Actinobacteria|c__Actinobacteria|o__Actinomycetales|f__Micrococcaceae|g__Arthrobacter
167	exact	Treponema succinifaciens	k__Bacteria|p__Spirochaetes|c__Spirochaetia|o__Spirochaetales|f__Spirochaetaceae|g__Treponema|s__Treponema_succinifaciens
1678	exact	Bifidobacterium	k__Bacteria|p__Actinobacteria|c__Actinobacteria|o__Bifidobacteriales|f__Bifidobacteriaceae|g__Bifidobacterium
1680	exact	Bifidobacterium adolescentis	k__Bacteria|p__Actinobacteria|c__Actinobacteria|o__Bifidobacteriales|f__Bifidobacteriaceae|g__Bifidobacterium|s__Bifidobacterium_adolescentis
1681	exact	Bifidobacterium bifidum	k__Bacteria|p__Actinobacteria|c__Actinobacteria|o__Bifidobacteriales|f__Bifidobacteriaceae|g__Bifidobacterium|s__Bifidobacterium_bifidum
168470	exact	Laribacter	k__Bacteria|p__Proteobacteria|c__Betaproteobacteria|o__Neisseriales|f__Neisseriaceae|g__Laribacter
168471	exact	Laribacter hongkongensis	k__Bacteria|p__Proteobacteria|c__Betaproteobacteria|o__Neisseriales|f__Neisseriaceae|g__Laribacter|s__Laribacter_hongkongensis
168694	exact	Salinispora	k__Bacteria|p__Actinobacteria|c__Actinobacteria|o__Actinomycetales|f__Micromonosporaceae|g__Salinispora
168695	exact	Salinispora tropica	k__Bacteria|p__Actinobacteria|c__Actinobacteria|o__Actinomycetales|f__Micromonosporaceae|g__Salinispora|s__Salinispora_tropica
170	exact	Leptospiraceae	k__Bacteria|p__Spirochaetes|c__Spirochaetia|o__Spirochaetales|f__Leptospiraceae
1707	exact	Cellulomonas	k__Bacteria|p__Actinobacteria|c__Actinobacteria|o__Actinomycetales|f__Cellulomonadaceae|g__Cellulomonas
171	exact	Leptospira	k__Bacteria|p__Spirochaetes|c__Spirochaetia|o__Spirochaetales|f__Leptospiraceae|g__Leptospira
1711	exact	Cellulomonas flavigena	k__Bacteria|p__Actinobacteria|c__Actinobacteria|o__Actinomycetales|f__Cellulomonadaceae|g__Cellulomonas|s__Cellulomonas_flavigena
171549	exact	Bacteroidales	k__Bacteria|p__Bacteroidetes|c__Bacteroidia|o__Bacteroidales
171550	exact	Rikenellaceae	k__Bacteria|p__Bacteroidetes|c__Bacteroidia|o__Bacteroidales|f__Rikenellaceae
171551	exact	Porphyromonadaceae	k__Bacteria|p__Bacteroidetes|c__Bacteroidia|o__Bacteroidales|f__Porphyromonadaceae
171552	exact	Prevotellaceae	k__Bacteria|p__Bacteroidetes|c__Bacteroidia|o__Bacteroidales|f__Prevotellaceae
1716	exact	Corynebacterium	k__Bacteria|p__Actinobacteria|c__Actinobacteria|o__Actinomycetales|f__Corynebacteriaceae|g__Corynebacterium
171695	exact	Thermodesulfatator indicus	k__Bacteria|p__Thermodesulfobacteria|c__Thermodesulfobacteria|o__Thermodesulfobacteriales|f__Thermodesulfobacteriaceae|g__Thermodesulfatator|s__Thermodesulfatator_indicus
1717	exact	Corynebacterium diphtheriae	k__Bacteria|p__Actinobacteria|c__Actinobacteria|o__Actinomycetales|f__Corynebacteriaceae|g__Corynebacterium|s__Corynebacterium_diphtheriae
1718	exact	Corynebacterium glutamicum	k__Bacteria|p__Actinobacteria|c__Actinobacteria|o__Actinomycetales|f__Corynebacteriaceae|g__Corynebacterium|s__Corynebacterium_glutamicum
1719	exact	Corynebacterium pseudotuberculosis	k__Bacteria|p__Actinobacteria|c__Actinobacteria|o__Actinomycetales|f__Corynebacteriaceae|g__Corynebacterium|s__Corynebacterium_pseudotuberculosis
172	exact	Leptospira biflexa	k__Bacteria|p__Spirochaetes|c__Spirochaetia|o__Spirochaetales|f__Leptospiraceae|g__Leptospira|s__Leptospira_biflexa
172049	exact	Thermococcus sibiricus	k__Archaea|p__Euryarchaeota|c__Thermococci|o__Thermococcales|f__Thermococcaceae|g__Thermococcus|s__Thermococcus_sibiricus
1727	exact	Corynebacterium variabile	k__Bacteria|p__Actinobacteria|c__Actinobacteria|o__Actinomycetales|f__Corynebacteriaceae|g__Corynebacterium|s__Corynebacterium_variabile
173	exact	Leptospira interrogans	k__Bacteria|p__Spirochaetes|c__Spirochaetia|o__Spirochaetales|f__Leptospiraceae|g__Leptospira|s__Leptospira_interrogans
1730	exact	Eubacterium	k__Bacteria|p__Firmicutes|c__Clostridia|o__Clostridiales|f__Eubacteriaceae|g__Eubacterium
1736	exact	Eubacterium limosum	k__Bacteria|p__Firmicutes|c__Clostridia|o__Clostridiales|f__Eubacteriaceae|g__Eubacterium|s__Eubacterium_limosum
174	exact	Leptospira borgpetersenii	k__Bacteria|p__Spirochaetes|c__Spirochaetia|o__Spirochaetales|f__Leptospiraceae|g__Leptospira|s__Leptospira_borgpetersenii
1743	exact	Propionibacterium	k__Bacteria|p__Actinobacteria|c__Actinobacteria|o__Actinomycetales|f__Propionibacteriaceae|g__Propionibacterium
1744	exact	Propionibacterium freudenreichii	k__Bacteria|p__Actinobacteria|c__Actinobacteria|o__Actinomycetales|f__Propionibacteriaceae|g__Propionibacterium|s__Propionibacterium_freudenreichii
1747	exact	Propionibacterium acnes	k__Bacteria|p__Actinobacteria|c__Actinobacteria|o__Actinomycetales|f__Propionibacteriaceae|g__Propionibacterium|s__Propionibacterium_acnes
1754	exact	Thermoanaerobacter	k__Bacteria|p__Firmicutes|c__Clostridia|o__Thermoanaerobacterales|f__Thermoanaerobacteraceae|g__Thermoanaerobacter
1757	exact	Thermoanaerobacter ethanolicus	k__Bacteria|p__Firmicutes|c__Clostridia|o__Thermoanaerobacterales|f__Thermoanaerobacteraceae|g__Thermoanaerobacter|s__Thermoanaerobacter_ethanolicus
1760	exact	Actinobacteria	k__Bacteria|p__Actinobacteria|c__Actinobacteria
1762	exact	Mycobacteriaceae	k__Bacteria|p__Actinobacteria|c__Actinobacteria|o__Actinomycetales|f__Mycobacteriaceae
1763	exact	Mycobacterium	k__Bacteria|p__Actinobacteria|c__Actinobacteria|o__Actinomycetales|f__Mycobacteriaceae|g__Mycobacterium
1764	exact	Mycobacterium avium	k__Bacteria|p__Actinobacteria|c__Actinobacteria|o__Actinomycetales|f__Mycobacteriaceae|g__Mycobacterium|s__Mycobacterium_avium
1767	exact	Mycobacterium intracellulare	k__Bacteria|p__Actinobacteria|c__Actinobacteria|o__Actinomycetales|f__Mycobacteriaceae|g__Mycobacterium|s__Mycobacterium_intracellulare
1769	exact	Mycobacterium leprae	k__Bacteria|p__Actinobacteria|c__Actinobacteria|o__Actinomycetales|f__Mycobacteriaceae|g__Mycobacterium|s__Mycobacterium_leprae
1772	exact	Mycobacterium smegmatis	k__Bacteria|p__Actinobacteria|c__Actinobacteria|o__Actinomycetales|f__Mycobacteriaceae|g__Mycobacterium|s__Mycobacterium_smegmatis
178440	exact	Opitutus	k__Bacteria|p__Verrucomicrobia|c__Opitutae|o__Opitutae_noname|f__Opitutaceae|g__Opitutus
178830	exact	Bornaviridae	k__Viruses|p__Viruses_noname|c__Viruses_noname|o__Mononegavirales|f__Bornaviridae
179636	exact	Alicycliphilus denitrificans	k__Bacteria|p__Proteobacteria|c__Betaproteobacteria|o__Burkholderiales|f__Comamonadaceae|g__Alicycliphilus|s__Alicycliphilus_denitrificans
18	exact	Pelobacter	k__Bacteria|p__Proteobacteria|c__Deltaproteobacteria|o__Desulfuromonadales|f__Pelobacteraceae|g__Pelobacter
1817	exact	Nocardia	k__Bacteria|p__Actinobacteria|c__Actinobacteria|o__Actinomycetales|f__Nocardiaceae|g__Nocardia
182210	exact	Desulfovibrio aespoeensis	k__Bacteria|p__Proteobacteria|c__Deltaproteobacteria|o__Desulfovibrionales|f__Desulfovibrionaceae|g__Desulfovibrio|s__Desulfovibrio_aespoeensis
182337	exact	Erwinia billingiae	k__Bacteria|p__Proteobacteria|c__Gammaproteobacteria|o__Enterobacteriales|f__Enterobacteriaceae|g__Erwinia|s__Erwinia_billingiae
182639	exact	Kribbella	k__Bacteria|p__Actinobacteria|c__Actinobacteria|o__Actinomycetales|f__Nocardioidaceae|g__Kribbella
182640	exact	Kribbella flavida	k__Bacteria|p__Actinobacteria|c__Actinobacteria|o__Actinomycetales|f__Nocardioidaceae|g__Kribbella|s__Kribbella_flavida
1827	exact	Rhodococcus	k__Bacteria|p__Actinobacteria|c__Actinobacteria|o__Actinomycetales|f__Nocardiaceae|g__Rhodococcus
182709	exact	Oceanobacillus	k__Bacteria|p__Firmicutes|c__Bacilli|o__Bacillales|f__Bacillaceae|g__Oceanobacillus
182710	exact	Oceanobacillus iheyensis	k__Bacteria|p__Firmicutes|c__Bacilli|o__Bacillales|f__Bacillaceae|g__Oceanobacillus|s__Oceanobacillus_iheyensis
182899	exact	Persephonella	k__Bacteria|p__Aquificae|c__Aquificae|o__Aquificales|f__Hydrogenothermaceae|g__Persephonella
1835	exact	Saccharopolyspora	k__Bacteria|p__Actinobacteria|c__Actinobacteria|o__Actinomycetales|f__Pseudonocardiaceae|g__Saccharopolyspora
1836	exact	Saccharopolyspora erythraea	k__Bacteria|p__Actinobacteria|c__Actinobacteria|o__Actinomycetales|f__Pseudonocardiaceae|g__Saccharopolyspora|s__Saccharopolyspora_erythraea
183710	exact	Deinococcaceae	k__Bacteria|p__Deinococcus_Thermus|c__Deinococci|o__Deinococcales|f__Deinococcaceae
1839	exact	Nocardioides	k__Bacteria|p__Actinobacteria|c__Actinobacteria|o__Actinomycetales|f__Nocardioidaceae|g__Nocardioides
183924	exact	Thermoprotei	k__Archaea|p__Crenarchaeota|c__Thermoprotei
183925	exact	Methanobacteria	k__Archaea|p__Euryarchaeota|c__Methanobacteria
183939	exact	Methanococci	k__Archaea|p__Euryarchaeota|c__Methanococci
183963	exact	Halobacteria	k__Archaea|p__Euryarchaeota|c__Halobacteria
183967	exact	Thermoplasmata	k__Archaea|p__Euryarchaeota|c__Thermoplasmata
183968	exact	Thermococci	k__Archaea|p__Euryarchaeota|c__Thermococci
183980	exact	Archaeoglobi	k__Archaea|p__Euryarchaeota|c__Archaeoglobi
184117	exact	Thermoproteus uzoniensis	k__Archaea|p__Crenarchaeota|c__Thermoprotei|o__Thermoproteales|f__Thermoproteaceae|g__Thermoproteus|s__Thermoproteus_uzoniensis
1851	exact	Saccharomonospora	k__Bacteria|p__Actinobacteria|c__Actinobacteria|o__Actinomycetales|f__Pseudonocardiaceae|g__Saccharomonospora
1852	exact	Saccharomonospora viridis	k__Bacteria|p__Actinobacteria|c__Actinobacteria|o__Actinomycetales|f__Pseudonocardiaceae|g__Saccharomonospora|s__Saccharomonospora_viridis
1854	exact	Frankia	k__Bacteria|p__Actinobacteria|c__Actinobacteria|o__Actinomycetales|f__Frankiaceae|g__Frankia
1859	exact	Frankia alni	k__Bacteria|p__Actinobacteria|c__Actinobacteria|o__Actinomycetales|f__Frankiaceae|g__Frankia|s__Frankia_alni
186191	exact	Marinithermus	k__Bacteria|p__Deinococcus_Thermus|c__Deinococci|o__Thermales|f__Thermaceae|g__Marinithermus
186192	exact	Marinithermus hydrothermalis	k__Bacteria|p__Deinococcus_Thermus|c__Deinococci|o__Thermales|f__Thermaceae|g__Marinithermus|s__Marinithermus_hydrothermalis
186329	exact	Acholeplasmatales	k__Bacteria|p__Tenericutes|c__Mollicutes|o__Acholeplasmatales
186458	exact	Bornavirus	k__Viruses|p__Viruses_noname|c__Viruses_noname|o__Mononegavirales|f__Bornaviridae|g__Bornavirus
186490	exact	Candidatus Baumannia cicadellinicola	k__Bacteria|p__Proteobacteria|c__Gammaproteobacteria|o__Gammaproteobacteria_noname|f__Gammaproteobacteria_noname|g__Gammaproteobacteria_noname|s__Candidatus_Baumannia_cicadellinicola
186765	exact	Lambdalikevirus	k__Viruses|p__Viruses_noname|c__Viruses_noname|o__Caudovirales|f__Siphoviridae|g__Lambdalikevirus
186794	exact	P22likevirus	k__Viruses|p__Viruses_noname|c__Viruses_noname|o__Caudovirales|f__Podoviridae|g__P22likevirus
186801	exact	Clostridia	k__Bacteria|p__Firmicutes|c__Clostridia
186802	exact	Clostridiales	k__Bacteria|p__Firmicutes|c__Clostridia|o__Clostridiales
186803	exact	Lachnospiraceae	k__Bacteria|p__Firmicutes|c__Clostridia|o__Clostridiales|f__Lachnospiraceae
186804	exact	Peptostreptococcaceae	k__Bacteria|p__Firmicutes|c__Clostridia|o__Clostridiales|f__Peptostreptococcaceae
186806	exact	Eubacteriaceae	k__Bacteria|p__Firmicutes|c__Clostridia|o__Clostridiales|f__Eubacteriaceae
186807	exact	Peptococcaceae	k__Bacteria|p__Firmicutes|c__Clostridia|o__Clostridiales|f__Peptococcaceae
186814	exact	Thermoanaerobacteraceae	k__Bacteria|p__Firmicutes|c__Clostridia|o__Thermoanaerobacterales|f__Thermoanaerobacteraceae
186817	exact	Bacillaceae	k__Bacteria|p__Firmicutes|c__Bacilli|o__Bacillales|f__Bacillaceae
186820	exact	Listeriaceae	k__Bacteria|p__Firmicutes|c__Bacilli|o__Bacillales|f__Listeriaceae
186822	exact	Paenibacillaceae	k__Bacteria|p__Firmicutes|c__Bacilli|o__Bacillales|f__Paenibacillaceae
186823	exact	Alicyclobacillaceae	k__Bacteria|p__Firmicutes|c__Bacilli|o__Bacillales|f__Alicyclobacillaceae
186826	exact	Lactobacillales	k__Bacteria|p__Firmicutes|c__Bacilli|o__Lactobacillales
186827	exact	Aerococcaceae	k__Bacteria|p__Firmicutes|c__Bacilli|o__Lactobacillales|f__Aerococcaceae
186828	exact	Carnobacteriaceae	k__Bacteria|p__Firmicutes|c__Bacilli|o__Lactobacillales|f__Carnobacteriaceae
186938	exact	Respirovirus	k__Viruses|p__Viruses_noname|c__Viruses_noname|o__Mononegavirales|f__Paramyxoviridae|g__Respirovirus
187137	exact	Oceanithermus profundus	k__Bacteria|p__Deinococcus_Thermus|c__Deinococci|o__Thermales|f__Thermaceae|g__Oceanithermus|s__Oceanithermus_profundus
1873	exact	Micromonospora	k__Bacteria|p__Actinobacteria|c__Actinobacteria|o__Actinomycetales|f__Micromonosporaceae|g__Micromonospora
187327	exact	Acidaminococcus intestini	k__Bacteria|p__Firmicutes|c__Negativicutes|o__Selenomonadales|f__Acidaminococcaceae|g__Acidaminococcus|s__Acidaminococcus_intestini
187857	exact	Aquificae	k__Bacteria|p__Aquificae|c__Aquificae
187878	exact	Thermococcus gammatolerans	k__Archaea|p__Euryarchaeota|c__Thermococci|o__Thermococcales|f__Thermococcaceae|g__Thermococcus|s__Thermococcus_gammatolerans
1883	exact	Streptomyces	k__Bacteria|p__Actinobacteria|c__Actinobacteria|o__Actinomycetales|f__Streptomycetaceae|g__Streptomyces
188708	exact	Thermotogae	k__Bacteria|p__Thermotogae|c__Thermotogae
188709	exact	Thermotogaceae	k__Bacteria|p__Thermotogae|c__Thermotogae|o__Thermotogales|f__Thermotogaceae
188710	exact	Thermodesulfobacteriales	k__Bacteria|p__Thermodesulfobacteria|c__Thermodesulfobacteria|o__Thermodesulfobacteriales
188711	exact	Thermodesulfobacteriaceae	k__Bacteria|p__Thermodesulfobacteria|c__Thermodesulfobacteria|o__Thermodesulfobacteriales|f__Thermodesulfobacteriaceae
188786	exact	Thermaceae	k__Bacteria|p__Deinococcus_Thermus|c__Deinococci|o__Thermales|f__Thermaceae
188787	exact	Deinococci	k__Bacteria|p__Deinococcus_Thermus|c__Deinococci
188905	exact	Jannaschia	k__Bacteria|p__Proteobacteria|c__Alphaproteobacteria|o__Rhodobacterales|f__Rhodobacteraceae|g__Jannaschia
189769	exact	Chrysiogenales	k__Bacteria|p__Chrysiogenetes|c__Chrysiogenetes|o__Chrysiogenales
189770	exact	Chrysiogenaceae	k__Bacteria|p__Chrysiogenetes|c__Chrysiogenetes|o__Chrysiogenales|f__Chrysiogenaceae
189775	exact	Thermomicrobia	k__Bacteria|p__Chloroflexi|c__Thermomicrobia
189776	exact	Thermomicrobiales	k__Bacteria|p__Chloroflexi|c__Thermomicrobia|o__Thermomicrobiales
189777	exact	Thermomicrobiaceae	k__Bacteria|p__Chloroflexi|c__Thermomicrobia|o__Thermomicrobiales|f__Thermomicrobiaceae
189778	exact	Nitrospirales	k__Bacteria|p__Nitrospirae|c__Nitrospira|o__Nitrospirales
189779	exact	Nitrospiraceae	k__Bacteria|p__Nitrospirae|c__Nitrospira|o__Nitrospirales|f__Nitrospiraceae
19	exact	Pelobacter carbinolicus	k__Bacteria|p__Proteobacteria|c__Deltaproteobacteria|o__Desulfuromonadales|f__Pelobacteraceae|g__Pelobacter|s__Pelobacter_carbinolicus
1902	exact	Streptomyces coelicolor	k__Bacteria|p__Actinobacteria|c__Actinobacteria|o__Actinomycetales|f__Streptomycetaceae|g__Streptomyces|s__Streptomyces_coelicolor
191	exact	Azospirillum	k__Bacteria|p__Proteobacteria|c__Alphaproteobacteria|o__Rhodospirillales|f__Rhodospirillaceae|g__Azospirillum
1911	exact	Streptomyces griseus	k__Bacteria|p__Actinobacteria|c__Actinobacteria|o__Actinomycetales|f__Streptomycetaceae|g__Streptomyces|s__Streptomyces_griseus
191291	exact	Nautilia	k__Bacteria|p__Proteobacteria|c__Epsilonproteobacteria|o__Nautiliales|f__Nautiliaceae|g__Nautilia
191373	exact	Pelotomaculum	k__Bacteria|p__Firmicutes|c__Clostridia|o__Clostridiales|f__Peptococcaceae|g__Pelotomaculum
191393	exact	Deferribacterales	k__Bacteria|p__Deferribacteres|c__Deferribacteres|o__Deferribacterales
191394	exact	Deferribacteraceae	k__Bacteria|p__Deferribacteres|c__Deferribacteres|o__Deferribacterales|f__Deferribacteraceae
191410	exact	Chlorobia	k__Bacteria|p__Chlorobi|c__Chlorobia
191411	exact	Chlorobiales	k__Bacteria|p__Chlorobi|c__Chlorobia|o__Chlorobiales
191412	exact	Chlorobiaceae	k__Bacteria|p__Chlorobi|c__Chlorobia|o__Chlorobiales|f__Chlorobiaceae
191494	exact	Conexibacter	k__Bacteria|p__Actinobacteria|c__Actinobacteria|o__Solirubrobacterales|f__Conexibacteraceae|g__Conexibacter
191495	exact	Conexibacter woesei	k__Bacteria|p__Actinobacteria|c__Actinobacteria|o__Solirubrobacterales|f__Conexibacteraceae|g__Conexibacter|s__Conexibacter_woesei
192073	exact	Shewanella denitrificans	k__Bacteria|p__Proteobacteria|c__Gammaproteobacteria|o__Alteromonadales|f__Shewanellaceae|g__Shewanella|s__Shewanella_denitrificans
192989	exact	Nanoarchaeota	k__Archaea|p__Nanoarchaeota
193	exact	Azospirillum lipoferum	k__Bacteria|p__Proteobacteria|c__Alphaproteobacteria|o__Rhodospirillales|f__Rhodospirillaceae|g__Azospirillum|s__Azospirillum_lipoferum
1930	exact	Streptomyces scabiei	k__Bacteria|p__Actinobacteria|c__Actinobacteria|o__Actinomycetales|f__Streptomycetaceae|g__Streptomyces|s__Streptomyces_scabiei
193568	exact	Nanoarchaeum	k__Archaea|p__Nanoarchaeota|c__Nanoarchaeota_noname|o__Nanoarchaeota_noname|f__Nanoarchaeota_noname|g__Nanoarchaeum
194	exact	Campylobacter	k__Bacteria|p__Proteobacteria|c__Epsilonproteobacteria|o__Campylobacterales|f__Campylobacteraceae|g__Campylobacter
194924	exact	Desulfovibrionaceae	k__Bacteria|p__Proteobacteria|c__Deltaproteobacteria|o__Desulfovibrionales|f__Desulfovibrionaceae
196	exact	Campylobacter fetus	k__Bacteria|p__Proteobacteria|c__Epsilonproteobacteria|o__Campylobacterales|f__Campylobacteraceae|g__Campylobacter|s__Campylobacter_fetus
196117	exact	Methanocaldococcaceae	k__Archaea|p__Euryarchaeota|c__Methanococci|o__Methanococcales|f__Methanocaldococcaceae
196118	exact	Methanocaldococcus	k__Archaea|p__Euryarchaeota|c__Methanococci|o__Methanococcales|f__Methanocaldococcaceae|g__Methanocaldococcus
197162	exact	Deferribacter desulfuricans	k__Bacteria|p__Deferribacteres|c__Deferribacteres|o__Deferribacterales|f__Deferribacteraceae|g__Deferribacter|s__Deferribacter_desulfuricans
199	exact	Campylobacter concisus	k__Bacteria|p__Proteobacteria|c__Epsilonproteobacteria|o__Campylobacterales|f__Campylobacteraceae|g__Campylobacter|s__Campylobacter_concisus
199596	exact	Methylocella silvestris	k__Bacteria|p__Proteobacteria|c__Alphaproteobacteria|o__Rhizobiales|f__Beijerinckiaceae|g__Methylocella|s__Methylocella_silvestris
2	exact	Bacteria	k__Bacteria
20	exact	Phenylobacterium	k__Bacteria|p__Proteobacteria|c__Alphaproteobacteria|o__Caulobacterales|f__Caulobacteraceae|g__Phenylobacterium
200	exact	Campylobacter curvus	k__Bacteria|p__Proteobacteria|c__Epsilonproteobacteria|o__Campylobacterales|f__Campylobacteraceae|g__Campylobacter|s__Campylobacter_curvus
2000	exact	Streptosporangium	k__Bacteria|p__Actinobacteria|c__Actinobacteria|o__Actinomycetales|f__Streptosporangiaceae|g__Streptosporangium
2001	exact	Streptosporangium roseum	k__Bacteria|p__Actinobacteria|c__Actinobacteria|o__Actinomycetales|f__Streptosporangiaceae|g__Streptosporangium|s__Streptosporangium_roseum
2004	exact	Streptosporangiaceae	k__Bacteria|p__Actinobacteria|c__Actinobacteria|o__Actinomycetales|f__Streptosporangiaceae
200643	exact	Bacteroidia	k__Bacteria|p__Bacteroidetes|c__Bacteroidia
200644	exact	Flavobacteriales	k__Bacteria|p__Bacteroidetes|c__Flavobacteriia|o__Flavobacteriales
200666	exact	Sphingobacteriales	k__Bacteria|p__Bacteroidetes|c__Sphingobacteriia|o__Sphingobacteriales
200795	exact	Chloroflexi	k__Bacteria|p__Chloroflexi
200795	exact	Chloroflexi	k__Bacteria|p__Chloroflexi|c__Chloroflexi
201	exact	Campylobacter lari	k__Bacteria|p__Proteobacteria|c__Epsilonproteobacteria|o__Campylobacterales|f__Campylobacteraceae|g__Campylobacter|s__Campylobacter_lari
201096	exact	Alicycliphilus	k__Bacteria|p__Proteobacteria|c__Betaproteobacteria|o__Burkholderiales|f__Comamonadaceae|g__Alicycliphilus
2012	exact	Thermomonosporaceae	k__Bacteria|p__Actinobacteria|c__Actinobacteria|o__Actinomycetales|f__Thermomonosporaceae
2019	exact	Thermomonospora	k__Bacteria|p__Actinobacteria|c__Actinobacteria|o__Actinomycetales|f__Thermomonosporaceae|g__Thermomonospora
2020	exact	Thermomonospora curvata	k__Bacteria|p__Actinobacteria|c__Actinobacteria|o__Actinomycetales|f__Thermomonosporaceae|g__Thermomonospora|s__Thermomonospora_curvata
2021	exact	Thermobifida fusca	k__Bacteria|p__Actinobacteria|c__Actinobacteria|o__Actinomycetales|f__Nocardiopsaceae|g__Thermobifida|s__Thermobifida_fusca
202746	exact	Sulfurimonas	k__Bacteria|p__Proteobacteria|c__Epsilonproteobacteria|o__Campylobacterales|f__Helicobacteraceae|g__Sulfurimonas
202747	exact	Sulfurimonas autotrophica	k__Bacteria|p__Proteobacteria|c__Epsilonproteobacteria|o__Campylobacterales|f__Helicobacteraceae|g__Sulfurimonas|s__Sulfurimonas_autotrophica
202907	exact	Collimonas	k__Bacteria|p__Proteobacteria|c__Betaproteobacteria|o__Burkholderiales|f__Oxalobacteraceae|g__Collimonas
203192	exact	Pseudomonas chloritidismutans	k__Bacteria|p__Proteobacteria|c__Gammaproteobacteria|o__Pseudomonadales|f__Pseudomonadaceae|g__Pseudomonas|s__Pseudomonas_chloritidismutans
2034	exact	Curtobacterium	k__Bacteria|p__Actinobacteria|c__Actinobacteria|o__Actinomycetales|f__Microbacteriaceae|g__Curtobacterium
203486	exact	Dictyoglomia	k__Bacteria|p__Dictyoglomi|c__Dictyoglomia
203487	exact	Dictyoglomales	k__Bacteria|p__Dictyoglomi|c__Dictyoglomia|o__Dictyoglomales
203488	exact	Dictyoglomaceae	k__Bacteria|p__Dictyoglomi|c__Dictyoglomia|o__Dictyoglomales|f__Dictyoglomaceae
203490	exact	Fusobacteriia	k__Bacteria|p__Fusobacteria|c__Fusobacteriia
203491	exact	Fusobacteriales	k__Bacteria|p__Fusobacteria|c__Fusobacteriia|o__Fusobacteriales
203492	exact	Fusobacteriaceae	k__Bacteria|p__Fusobacteria|c__Fusobacteriia|o__Fusobacteriales|f__Fusobacteriaceae
203494	exact	Verrucomicrobiae	k__Bacteria|p__Verrucomicrobia|c__Verrucomicrobiae
203557	exact	Verrucomicrobiaceae	k__Bacteria|p__Verrucomicrobia|c__Verrucomicrobiae|o__Verrucomicrobiales|f__Verrucomicrobiaceae
203682	exact	Planctomycetes	k__Bacteria|p__Planctomycetes
203683	exact	Planctomycetia	k__Bacteria|p__Planctomycetes|c__Planctomycetia
203691	exact	Spirochaetes	k__Bacteria|p__Spirochaetes
203692	exact	Spirochaetia	k__Bacteria|p__Spirochaetes|c__Spirochaetia
2037	exact	Actinomycetales	k__Bacteria|p__Actinobacteria|c__Actinobacteria|o__Actinomycetales
203804	exact	Candidatus Blochmannia	k__Bacteria|p__Proteobacteria|c__Gammaproteobacteria|o__Enterobacteriales|f__Enterobacteriaceae|g__Candidatus_Blochmannia
203907	exact	Candidatus Blochmannia floridanus	k__Bacteria|p__Proteobacteria|c__Gammaproteobacteria|o__Enterobacteriales|f__Enterobacteriaceae|g__Candidatus_Blochmannia|s__Candidatus_Blochmannia_floridanus
204037	exact	Dickeya	k__Bacteria|p__Proteobacteria|c__Gammaproteobacteria|o__Enterobacteriales|f__Enterobacteriaceae|g__Dickeya
204428	exact	Chlamydiae	k__Bacteria|p__Chlamydiae
204429	exact	Chlamydiia	k__Bacteria|p__Chlamydiae|c__Chlamydiia
204430	exact	Fibrobacteria	k__Bacteria|p__Fibrobacteres|c__Fibrobacteria
204431	exact	Fibrobacteraceae	k__Bacteria|p__Fibrobacteres|c__Fibrobacteria|o__Fibrobacterales|f__Fibrobacteraceae
204432	exact	Acidobacteriia	k__Bacteria|p__Acidobacteria|c__Acidobacteriia
204433	exact	Acidobacteriales	k__Bacteria|p__Acidobacteria|c__Acidobacteriia|o__Acidobacteriales
204434	exact	Acidobacteriaceae	k__Bacteria|p__Acidobacteria|c__Acidobacteriia|o__Acidobacteriales|f__Acidobacteriaceae
204441	exact	Rhodospirillales	k__Bacteria|p__Proteobacteria|c__Alphaproteobacteria|o__Rhodospirillales
204455	exact	Rhodobacterales	k__Bacteria|p__Proteobacteria|c__Alphaproteobacteria|o__Rhodobacterales
204457	exact	Sphingomonadales	k__Bacteria|p__Proteobacteria|c__Alphaproteobacteria|o__Sphingomonadales
204458	exact	Caulobacterales	k__Bacteria|p__Proteobacteria|c__Alphaproteobacteria|o__Caulobacterales
2047	exact	Rothia dentocariosa	k__Bacteria|p__Actinobacteria|c__Actinobacteria|o__Actinomycetales|f__Micrococcaceae|g__Rothia|s__Rothia_dentocariosa
204773	exact	Herminiimonas arsenicoxydans	k__Bacteria|p__Proteobacteria|c__Betaproteobacteria|o__Burkholderiales|f__Oxalobacteraceae|g__Herminiimonas|s__Herminiimonas_arsenicoxydans
2049	exact	Actinomycetaceae	k__Bacteria|p__Actinobacteria|c__Actinobacteria|o__Actinomycetales|f__Actinomycetaceae
2053	exact	Gordonia	k__Bacteria|p__Actinobacteria|c__Actinobacteria|o__Actinomycetales|f__Gordoniaceae|g__Gordonia
2054	exact	Gordonia bronchialis	k__Bacteria|p__Actinobacteria|c__Actinobacteria|o__Actinomycetales|f__Gordoniaceae|g__Gordonia|s__Gordonia_bronchialis
2056	exact	Sphaerobacter	k__Bacteria|p__Chloroflexi|c__Thermomicrobia|o__Sphaerobacterales|f__Sphaerobacteraceae|g__Sphaerobacter
2057	exact	Sphaerobacter thermophilus	k__Bacteria|p__Chloroflexi|c__Thermomicrobia|o__Sphaerobacterales|f__Sphaerobacteraceae|g__Sphaerobacter|s__Sphaerobacter_thermophilus
2060	exact	Tsukamurella	k__Bacteria|p__Actinobacteria|c__Actinobacteria|o__Actinomycetales|f__Tsukamurellaceae|g__Tsukamurella
2061	exact	Tsukamurella paurometabola	k__Bacteria|p__Actinobacteria|c__Actinobacteria|o__Actinomycetales|f__Tsukamurellaceae|g__Tsukamurella|s__Tsukamurella_paurometabola
2062	exact	Streptomycetaceae	k__Bacteria|p__Actinobacteria|c__Actinobacteria|o__Actinomycetales|f__Streptomycetaceae
2063	exact	Kitasatospora	k__Bacteria|p__Actinobacteria|c__Actinobacteria|o__Actinomycetales|f__Streptomycetaceae|g__Kitasatospora
206350	exact	Methylophilales	k__Bacteria|p__Proteobacteria|c__Betaproteobacteria|o__Methylophilales
206351	exact	Neisseriales	k__Bacteria|p__Proteobacteria|c__Betaproteobacteria|o__Neisseriales
206379	exact	Nitrosomonadaceae	k__Bacteria|p__Proteobacteria|c__Betaproteobacteria|o__Nitrosomonadales|f__Nitrosomonadaceae
206389	exact	Rhodocyclales	k__Bacteria|p__Proteobacteria|c__Betaproteobacteria|o__Rhodocyclales
2066	exact	Kitasatospora setae	k__Bacteria|p__Actinobacteria|c__Actinobacteria|o__Actinomycetales|f__Streptomycetaceae|g__Kitasatospora|s__Kitasatospora_setae
2070	exact	Pseudonocardiaceae	k__Bacteria|p__Actinobacteria|c__Actinobacteria|o__Actinomycetales|f__Pseudonocardiaceae
208215	exact	Parvularcula	k__Bacteria|p__Proteobacteria|c__Alphaproteobacteria|o__Parvularculales|f__Parvularculaceae|g__Parvularcula
208216	exact	Parvularcula bermudensis	k__Bacteria|p__Proteobacteria|c__Alphaproteobacteria|o__Parvularculales|f__Parvularculaceae|g__Parvularcula|s__Parvularcula_bermudensis
208226	exact	Alkaliphilus metalliredigens	k__Bacteria|p__Firmicutes|c__Clostridia|o__Clostridiales|f__Clostridiaceae|g__Alkaliphilus|s__Alkaliphilus_metalliredigens
208447	exact	Oceanithermus	k__Bacteria|p__Deinococcus_Thermus|c__Deinococci|o__Thermales|f__Thermaceae|g__Oceanithermus
2085	exact	Mycoplasmatales	k__Bacteria|p__Tenericutes|c__Mollicutes|o__Mycoplasmatales
209	exact	Helicobacter	k__Bacteria|p__Proteobacteria|c__Epsilonproteobacteria|o__Campylobacterales|f__Helicobacteraceae|g__Helicobacter
2092	exact	Mycoplasmataceae	k__Bacteria|p__Tenericutes|c__Mollicutes|o__Mycoplasmatales|f__Mycoplasmataceae
2093	exact	Mycoplasma	k__Bacteria|p__Tenericutes|c__Mollicutes|o__Mycoplasmatales|f__Mycoplasmataceae|g__Mycoplasma
2095	exact	Mycoplasma capricolum	k__Bacteria|p__Tenericutes|c__Mollicutes|o__Mycoplasmatales|f__Mycoplasmataceae|g__Mycoplasma|s__Mycoplasma_capricolum
2096	exact	Mycoplasma gallisepticum	k__Bacteria|p__Tenericutes|c__Mollicutes|o__Mycoplasmatales|f__Mycoplasmataceae|g__Mycoplasma|s__Mycoplasma_gallisepticum
2097	exact	Mycoplasma genitalium	k__Bacteria|p__Tenericutes|c__Mollicutes|o__Mycoplasmatales|f__Mycoplasmataceae|g__Mycoplasma|s__Mycoplasma_genitalium
2098	exact	Mycoplasma hominis	k__Bacteria|p__Tenericutes|c__Mollicutes|o__Mycoplasmatales|f__Mycoplasmataceae|g__Mycoplasma|s__Mycoplasma_hominis
2099	exact	Mycoplasma hyopneumoniae	k__Bacteria|p__Tenericutes|c__Mollicutes|o__Mycoplasmatales|f__Mycoplasmataceae|g__Mycoplasma|s__Mycoplasma_hyopneumoniae
210	exact	Helicobacter pylori	k__Bacteria|p__Proteobacteria|c__Epsilonproteobacteria|o__Campylobacterales|f__Helicobacteraceae|g__Helicobacter|s__Helicobacter_pylori
2100	exact	Mycoplasma hyorhinis	k__Bacteria|p__Tenericutes|c__Mollicutes|o__Mycoplasmatales|f__Mycoplasmataceae|g__Mycoplasma|s__Mycoplasma_hyorhinis
2104	exact	Mycoplasma pneumoniae	k__Bacteria|p__Tenericutes|c__Mollicutes|o__Mycoplasmatales|f__Mycoplasmataceae|g__Mycoplasma|s__Mycoplasma_pneumoniae
2107	exact	Mycoplasma pulmonis	k__Bacteria|p__Tenericutes|c__Mollicutes|o__Mycoplasmatales|f__Mycoplasmataceae|g__Mycoplasma|s__Mycoplasma_pulmonis
2109	exact	Mycoplasma synoviae	k__Bacteria|p__Tenericutes|c__Mollicutes|o__Mycoplasmatales|f__Mycoplasmataceae|g__Mycoplasma|s__Mycoplasma_synoviae
2110	exact	Mycoplasma agalactiae	k__Bacteria|p__Tenericutes|c__Mollicutes|o__Mycoplasmatales|f__Mycoplasmataceae|g__Mycoplasma|s__Mycoplasma_agalactiae
2111	exact	Mycoplasma arthritidis	k__Bacteria|p__Tenericutes|c__Mollicutes|o__Mycoplasmatales|f__Mycoplasmataceae|g__Mycoplasma|s__Mycoplasma_arthritidis
2118	exact	Mycoplasma mobile	k__Bacteria|p__Tenericutes|c__Mollicutes|o__Mycoplasmatales|f__Mycoplasmataceae|g__Mycoplasma|s__Mycoplasma_mobile
212	exact	Helicobacter acinonychis	k__Bacteria|p__Proteobacteria|c__Epsilonproteobacteria|o__Campylobacterales|f__Helicobacteraceae|g__Helicobacter|s__Helicobacter_acinonychis
212790	exact	Sulfurihydrogenibium	k__Bacteria|p__Aquificae|c__Aquificae|o__Aquificales|f__Hydrogenothermaceae|g__Sulfurihydrogenibium
212791	exact	Enhydrobacter	k__Bacteria|p__Proteobacteria|c__Gammaproteobacteria|o__Pseudomonadales|f__Moraxellaceae|g__Enhydrobacter
2129	exact	Ureaplasma	k__Bacteria|p__Tenericutes|c__Mollicutes|o__Mycoplasmatales|f__Mycoplasmataceae|g__Ureaplasma
213	exact	Helicobacter cinaedi	k__Bacteria|p__Proteobacteria|c__Epsilonproteobacteria|o__Campylobacterales|f__Helicobacteraceae|g__Helicobacter|s__Helicobacter_cinaedi
2130	exact	Ureaplasma urealyticum	k__Bacteria|p__Tenericutes|c__Mollicutes|o__Mycoplasmatales|f__Mycoplasmataceae|g__Ureaplasma|s__Ureaplasma_urealyticum
213113	exact	Desulfurellales	k__Bacteria|p__Proteobacteria|c__Deltaproteobacteria|o__Desulfurellales
213115	exact	Desulfovibrionales	k__Bacteria|p__Proteobacteria|c__Deltaproteobacteria|o__Desulfovibrionales
213117	exact	Desulfohalobiaceae	k__Bacteria|p__Proteobacteria|c__Deltaproteobacteria|o__Desulfovibrionales|f__Desulfohalobiaceae
213118	exact	Desulfobacterales	k__Bacteria|p__Proteobacteria|c__Deltaproteobacteria|o__Desulfobacterales
213119	exact	Desulfobacteraceae	k__Bacteria|p__Proteobacteria|c__Deltaproteobacteria|o__Desulfobacterales|f__Desulfobacteraceae
213121	exact	Desulfobulbaceae	k__Bacteria|p__Proteobacteria|c__Deltaproteobacteria|o__Desulfobacterales|f__Desulfobulbaceae
213422	exact	Geobacteraceae	k__Bacteria|p__Proteobacteria|c__Deltaproteobacteria|o__Desulfuromonadales|f__Geobacteraceae
213462	exact	Syntrophobacterales	k__Bacteria|p__Proteobacteria|c__Deltaproteobacteria|o__Syntrophobacterales
213465	exact	Syntrophobacteraceae	k__Bacteria|p__Proteobacteria|c__Deltaproteobacteria|o__Syntrophobacterales|f__Syntrophobacteraceae
213468	exact	Syntrophaceae	k__Bacteria|p__Proteobacteria|c__Deltaproteobacteria|o__Syntrophobacterales|f__Syntrophaceae
213481	exact	Bdellovibrionales	k__Bacteria|p__Proteobacteria|c__Deltaproteobacteria|o__Bdellovibrionales
213485	exact	Micavibrio	k__Bacteria|p__Proteobacteria|c__Alphaproteobacteria|o__Alphaproteobacteria_noname|f__Alphaproteobacteria_noname|g__Micavibrio
213849	exact	Campylobacterales	k__Bacteria|p__Proteobacteria|c__Epsilonproteobacteria|o__Campylobacterales
214	exact	Helicobacter felis	k__Bacteria|p__Proteobacteria|c__Epsilonproteobacteria|o__Campylobacterales|f__Helicobacteraceae|g__Helicobacter|s__Helicobacter_felis
2146	exact	Acholeplasmataceae	k__Bacteria|p__Tenericutes|c__Mollicutes|o__Acholeplasmatales|f__Acholeplasmataceae
2147	exact	Acholeplasma	k__Bacteria|p__Tenericutes|c__Mollicutes|o__Acholeplasmatales|f__Acholeplasmataceae|g__Acholeplasma
2148	exact	Acholeplasma laidlawii	k__Bacteria|p__Tenericutes|c__Mollicutes|o__Acholeplasmatales|f__Acholeplasmataceae|g__Acholeplasma|s__Acholeplasma_laidlawii
214856	exact	Alistipes finegoldii	k__Bacteria|p__Bacteroidetes|c__Bacteroidia|o__Bacteroidales|f__Rikenellaceae|g__Alistipes|s__Alistipes_finegoldii
214906	exact	Histophilus	k__Bacteria|p__Proteobacteria|c__Gammaproteobacteria|o__Pasteurellales|f__Pasteurellaceae|g__Histophilus
2157	exact	Archaea	k__Archaea
2158	exact	Methanobacteriales	k__Archaea|p__Euryarchaeota|c__Methanobacteria|o__Methanobacteriales
215813	exact	Dinoroseobacter shibae	k__Bacteria|p__Proteobacteria|c__Alphaproteobacteria|o__Rhodobacterales|f__Rhodobacteraceae|g__Dinoroseobacter|s__Dinoroseobacter_shibae
2159	exact	Methanobacteriaceae	k__Archaea|p__Euryarchaeota|c__Methanobacteria|o__Methanobacteriales|f__Methanobacteriaceae
216465	exact	Polaromonas naphthalenivorans	k__Bacteria|p__Proteobacteria|c__Betaproteobacteria|o__Burkholderiales|f__Comamonadaceae|g__Polaromonas|s__Polaromonas_naphthalenivorans
216816	exact	Bifidobacterium longum	k__Bacteria|p__Actinobacteria|c__Actinobacteria|o__Bifidobacteriales|f__Bifidobacteriaceae|g__Bifidobacterium|s__Bifidobacterium_longum
217	exact	Helicobacter mustelae	k__Bacteria|p__Proteobacteria|c__Epsilonproteobacteria|o__Campylobacterales|f__Helicobacteraceae|g__Helicobacter|s__Helicobacter_mustelae
2172	exact	Methanobrevibacter	k__Archaea|p__Euryarchaeota|c__Methanobacteria|o__Methanobacteriales|f__Methanobacteriaceae|g__Methanobrevibacter
2173	exact	Methanobrevibacter smithii	k__Archaea|p__Euryarchaeota|c__Methanobacteria|o__Methanobacteriales|f__Methanobacteriaceae|g__Methanobrevibacter|s__Methanobrevibacter_smithii
2175	exact	Methanohalophilus	k__Archaea|p__Euryarchaeota|c__Methanomicrobia|o__Methanosarcinales|f__Methanosarcinaceae|g__Methanohalophilus
2176	exact	Methanohalophilus mahii	k__Archaea|p__Euryarchaeota|c__Methanomicrobia|o__Methanosarcinales|f__Methanosarcinaceae|g__Methanohalophilus|s__Methanohalophilus_mahii
2178	exact	Methanothermaceae	k__Archaea|p__Euryarchaeota|c__Methanobacteria|o__Methanobacteriales|f__Methanothermaceae
2179	exact	Methanothermus	k__Archaea|p__Euryarchaeota|c__Methanobacteria|o__Methanobacteriales|f__Methanothermaceae|g__Methanothermus
2180	exact	Methanothermus fervidus	k__Archaea|p__Euryarchaeota|c__Methanobacteria|o__Methanobacteriales|f__Methanothermaceae|g__Methanothermus|s__Methanothermus_fervidus
2182	exact	Methanococcales	k__Archaea|p__Euryarchaeota|c__Methanococci|o__Methanococcales
2183	exact	Methanococcaceae	k__Archaea|p__Euryarchaeota|c__Methanococci|o__Methanococcales|f__Methanococcaceae
2184	exact	Methanococcus	k__Archaea|p__Euryarchaeota|c__Methanococci|o__Methanococcales|f__Methanococcaceae|g__Methanococcus
2187	exact	Methanococcus vannielii	k__Archaea|p__Euryarchaeota|c__Methanococci|o__Methanococcales|f__Methanococcaceae|g__Methanococcus|s__Methanococcus_vannielii
218872	exact	Fibrobacterales	k__Bacteria|p__Fibrobacteres|c__Fibrobacteria|o__Fibrobacterales
2191	exact	Methanomicrobiales	k__Archaea|p__Euryarchaeota|c__Methanomicrobia|o__Methanomicrobiales
2192	exact	Methanocorpusculum	k__Archaea|p__Euryarchaeota|c__Methanomicrobia|o__Methanomicrobiales|f__Methanocorpusculaceae|g__Methanocorpusculum
2194	exact	Methanomicrobiaceae	k__Archaea|p__Euryarchaeota|c__Methanomicrobia|o__Methanomicrobiales|f__Methanomicrobiaceae
22	exact	Shewanella	k__Bacteria|p__Proteobacteria|c__Gammaproteobacteria|o__Alteromonadales|f__Shewanellaceae|g__Shewanella
2206	exact	Methanosarcinaceae	k__Archaea|p__Euryarchaeota|c__Methanomicrobia|o__Methanosarcinales|f__Methanosarcinaceae
2207	exact	Methanosarcina	k__Archaea|p__Euryarchaeota|c__Methanomicrobia|o__Methanosarcinales|f__Methanosarcinaceae|g__Methanosarcina
2208	exact	Methanosarcina barkeri	k__Archaea|p__Euryarchaeota|c__Methanomicrobia|o__Methanosarcinales|f__Methanosarcinaceae|g__Methanosarcina|s__Methanosarcina_barkeri
2209	exact	Methanosarcina mazei	k__Archaea|p__Euryarchaeota|c__Methanomicrobia|o__Methanosarcinales|f__Methanosarcinaceae|g__Methanosarcina|s__Methanosarcina_mazei
2214	exact	Methanosarcina acetivorans	k__Archaea|p__Euryarchaeota|c__Methanomicrobia|o__Methanosarcinales|f__Methanosarcinaceae|g__Methanosarcina|s__Methanosarcina_acetivorans
221822	exact	Phaeobacter inhibens	k__Bacteria|p__Proteobacteria|c__Alphaproteobacteria|o__Rhodobacterales|f__Rhodobacteraceae|g__Phaeobacter|s__Phaeobacter_inhibens
222	exact	Achromobacter	k__Bacteria|p__Proteobacteria|c__Betaproteobacteria|o__Burkholderiales|f__Alcaligenaceae|g__Achromobacter
2222	exact	Methanosaeta	k__Archaea|p__Euryarchaeota|c__Methanomicrobia|o__Methanosarcinales|f__Methanosaetaceae|g__Methanosaeta
2223	exact	Methanosaeta concilii	k__Archaea|p__Euryarchaeota|c__Methanomicrobia|o__Methanosarcinales|f__Methanosaetaceae|g__Methanosaeta|s__Methanosaeta_concilii
2224	exact	Methanosaeta thermophila	k__Archaea|p__Euryarchaeota|c__Methanomicrobia|o__Methanosarcinales|f__Methanosaetaceae|g__Methanosaeta|s__Methanosaeta_thermophila
2225	exact	Methanococcoides	k__Archaea|p__Euryarchaeota|c__Methanomicrobia|o__Methanosarcinales|f__Methanosarcinaceae|g__Methanococcoides
2231	exact	Archaeoglobales	k__Archaea|p__Euryarchaeota|c__Archaeoglobi|o__Archaeoglobales
2232	exact	Archaeoglobaceae	k__Archaea|p__Euryarchaeota|c__Archaeoglobi|o__Archaeoglobales|f__Archaeoglobaceae
2233	exact	Archaeoglobus	k__Archaea|p__Euryarchaeota|c__Archaeoglobi|o__Archaeoglobales|f__Archaeoglobaceae|g__Archaeoglobus
2234	exact	Archaeoglobus fulgidus	k__Archaea|p__Euryarchaeota|c__Archaeoglobi|o__Archaeoglobales|f__Archaeoglobaceae|g__Archaeoglobus|s__Archaeoglobus_fulgidus
2235	exact	Halobacteriales	k__Archaea|p__Euryarchaeota|c__Halobacteria|o__Halobacteriales
2236	exact	Halobacteriaceae	k__Archaea|p__Euryarchaeota|c__Halobacteria|o__Halobacteriales|f__Halobacteriaceae
2237	exact	Haloarcula	k__Archaea|p__Euryarchaeota|c__Halobacteria|o__Halobacteriales|f__Halobacteriaceae|g__Haloarcula
2238	exact	Haloarcula marismortui	k__Archaea|p__Euryarchaeota|c__Halobacteria|o__Halobacteriales|f__Halobacteriaceae|g__Haloarcula|s__Haloarcula_marismortui
2239	exact	Halobacterium	k__Archaea|p__Euryarchaeota|c__Halobacteria|o__Halobacteriales|f__Halobacteriaceae|g__Halobacterium
223967	exact	Methylobacterium populi	k__Bacteria|p__Proteobacteria|c__Alphaproteobacteria|o__Rhizobiales|f__Methylobacteriaceae|g__Methylobacterium|s__Methylobacterium_populi
224027	exact	Hydrogenothermaceae	k__Bacteria|p__Aquificae|c__Aquificae|o__Aquificales|f__Hydrogenothermaceae
2242	exact	Halobacterium salinarum	k__Archaea|p__Euryarchaeota|c__Halobacteria|o__Halobacteriales|f__Halobacteriaceae|g__Halobacterium|s__Halobacterium_salinarum
224372	exact	Alcanivoracaceae	k__Bacteria|p__Proteobacteria|c__Gammaproteobacteria|o__Oceanospirillales|f__Alcanivoracaceae
224464	exact	Kofleriaceae	k__Bacteria|p__Proteobacteria|c__Deltaproteobacteria|o__Myxococcales|f__Kofleriaceae
224467	exact	Nautiliaceae	k__Bacteria|p__Proteobacteria|c__Epsilonproteobacteria|o__Nautiliales|f__Nautiliaceae
224756	exact	Methanomicrobia	k__Archaea|p__Euryarchaeota|c__Methanomicrobia
225057	exact	Acidithiobacillales	k__Bacteria|p__Proteobacteria|c__Gammaproteobacteria|o__Acidithiobacillales
225058	exact	Acidithiobacillaceae	k__Bacteria|p__Proteobacteria|c__Gammaproteobacteria|o__Acidithiobacillales|f__Acidithiobacillaceae
225194	exact	Geobacter bemidjiensis	k__Bacteria|p__Proteobacteria|c__Deltaproteobacteria|o__Desulfuromonadales|f__Geobacteraceae|g__Geobacter|s__Geobacter_bemidjiensis
225324	exact	Enhydrobacter aerosaccus	k__Bacteria|p__Proteobacteria|c__Gammaproteobacteria|o__Pseudomonadales|f__Moraxellaceae|g__Enhydrobacter|s__Enhydrobacter_aerosaccus
2258	exact	Thermococcales	k__Archaea|p__Euryarchaeota|c__Thermococci|o__Thermococcales
2259	exact	Thermococcaceae	k__Archaea|p__Euryarchaeota|c__Thermococci|o__Thermococcales|f__Thermococcaceae
226	exact	Alteromonas	k__Bacteria|p__Proteobacteria|c__Gammaproteobacteria|o__Alteromonadales|f__Alteromonadaceae|g__Alteromonas
2260	exact	Pyrococcus	k__Archaea|p__Euryarchaeota|c__Thermococci|o__Thermococcales|f__Thermococcaceae|g__Pyrococcus
2261	exact	Pyrococcus furiosus	k__Archaea|p__Euryarchaeota|c__Thermococci|o__Thermococcales|f__Thermococcaceae|g__Pyrococcus|s__Pyrococcus_furiosus
2263	exact	Thermococcus	k__Archaea|p__Euryarchaeota|c__Thermococci|o__Thermococcales|f__Thermococcaceae|g__Thermococcus
2266	exact	Thermoproteales	k__Archaea|p__Crenarchaeota|c__Thermoprotei|o__Thermoproteales
226665	exact	Rickettsia heilongjiangensis	k__Bacteria|p__Proteobacteria|c__Alphaproteobacteria|o__Rickettsiales|f__Rickettsiaceae|g__Rickettsia|s__Rickettsia_heilongjiangensis
2267	exact	Thermoproteaceae	k__Archaea|p__Crenarchaeota|c__Thermoprotei|o__Thermoproteales|f__Thermoproteaceae
2270	exact	Thermoproteus	k__Archaea|p__Crenarchaeota|c__Thermoprotei|o__Thermoproteales|f__Thermoproteaceae|g__Thermoproteus
2272	exact	Desulfurococcaceae	k__Archaea|p__Crenarchaeota|c__Thermoprotei|o__Desulfurococcales|f__Desulfurococcaceae
2273	exact	Desulfurococcus	k__Archaea|p__Crenarchaeota|c__Thermoprotei|o__Desulfurococcales|f__Desulfurococcaceae|g__Desulfurococcus
227387	exact	Thermodesulfobiaceae	k__Bacteria|p__Firmicutes|c__Clostridia|o__Thermoanaerobacterales|f__Thermodesulfobiaceae
2275	exact	Desulfurococcus mucosus	k__Archaea|p__Crenarchaeota|c__Thermoprotei|o__Desulfurococcales|f__Desulfurococcaceae|g__Desulfurococcus|s__Desulfurococcus_mucosus
2276	exact	Pyrobaculum	k__Archaea|p__Crenarchaeota|c__Thermoprotei|o__Thermoproteales|f__Thermoproteaceae|g__Pyrobaculum
2277	exact	Pyrobaculum islandicum	k__Archaea|p__Crenarchaeota|c__Thermoprotei|o__Thermoproteales|f__Thermoproteaceae|g__Pyrobaculum|s__Pyrobaculum_islandicum
2279	exact	Staphylothermus	k__Archaea|p__Crenarchaeota|c__Thermoprotei|o__Desulfurococcales|f__Desulfurococcaceae|g__Staphylothermus
228	exact	Pseudoalteromonas haloplanktis	k__Bacteria|p__Proteobacteria|c__Gammaproteobacteria|o__Alteromonadales|f__Pseudoalteromonadaceae|g__Pseudoalteromonas|s__Pseudoalteromonas_haloplanktis
2280	exact	Staphylothermus marinus	k__Archaea|p__Crenarchaeota|c__Thermoprotei|o__Desulfurococcales|f__Desulfurococcaceae|g__Staphylothermus|s__Staphylothermus_marinus
2281	exact	Sulfolobales	k__Archaea|p__Crenarchaeota|c__Thermoprotei|o__Sulfolobales
2284	exact	Sulfolobus	k__Archaea|p__Crenarchaeota|c__Thermoprotei|o__Sulfolobales|f__Sulfolobaceae|g__Sulfolobus
2285	exact	Sulfolobus acidocaldarius	k__Archaea|p__Crenarchaeota|c__Thermoprotei|o__Sulfolobales|f__Sulfolobaceae|g__Sulfolobus|s__Sulfolobus_acidocaldarius
228748	exact	Desulfurococcus fermentans	k__Archaea|p__Crenarchaeota|c__Thermoprotei|o__Desulfurococcales|f__Desulfurococcaceae|g__Desulfurococcus|s__Desulfurococcus_fermentans
2295	exact	Desulfobacterium	k__Bacteria|p__Proteobacteria|c__Deltaproteobacteria|o__Desulfobacterales|f__Desulfobacteraceae|g__Desulfobacterium
2296	exact	Desulfobacterium autotrophicum	k__Bacteria|p__Proteobacteria|c__Deltaproteobacteria|o__Desulfobacterales|f__Desulfobacteraceae|g__Desulfobacterium|s__Desulfobacterium_autotrophicum
2301	exact	Thermoplasmatales	k__Archaea|p__Euryarchaeota|c__Thermoplasmata|o__Thermoplasmatales
2314	exact	Methanoplanus	k__Archaea|p__Euryarchaeota|c__Methanomicrobia|o__Methanomicrobiales|f__Methanomicrobiaceae|g__Methanoplanus
2316	exact	Methanosphaera	k__Archaea|p__Euryarchaeota|c__Methanobacteria|o__Methanobacteriales|f__Methanobacteriaceae|g__Methanosphaera
2317	exact	Methanosphaera stadtmanae	k__Archaea|p__Euryarchaeota|c__Methanobacteria|o__Methanobacteriales|f__Methanobacteriaceae|g__Methanosphaera|s__Methanosphaera_stadtmanae
2321	exact	Methanohalobium	k__Archaea|p__Euryarchaeota|c__Methanomicrobia|o__Methanosarcinales|f__Methanosarcinaceae|g__Methanohalobium
2322	exact	Methanohalobium evestigatum	k__Archaea|p__Euryarchaeota|c__Methanomicrobia|o__Methanosarcinales|f__Methanosarcinaceae|g__Methanohalobium|s__Methanohalobium_evestigatum
2335	exact	Thermotoga	k__Bacteria|p__Thermotogae|c__Thermotogae|o__Thermotogales|f__Thermotogaceae|g__Thermotoga
2336	exact	Thermotoga maritima	k__Bacteria|p__Thermotogae|c__Thermotogae|o__Thermotogales|f__Thermotogaceae|g__Thermotoga|s__Thermotoga_maritima
234	exact	Brucella	k__Bacteria|p__Proteobacteria|c__Alphaproteobacteria|o__Rhizobiales|f__Brucellaceae|g__Brucella
234827	exact	Candidatus Midichloria mitochondrii	k__Bacteria|p__Proteobacteria|c__Alphaproteobacteria|o__Rickettsiales|f__Candidatus_Midichloriaceae|g__Candidatus_Midichloria|s__Candidatus_Midichloria_mitochondrii
2349	exact	Haliscomenobacter	k__Bacteria|p__Bacteroidetes|c__Sphingobacteriia|o__Sphingobacteriales|f__Saprospiraceae|g__Haliscomenobacter
2350	exact	Haliscomenobacter hydrossis	k__Bacteria|p__Bacteroidetes|c__Sphingobacteriia|o__Sphingobacteriales|f__Saprospiraceae|g__Haliscomenobacter|s__Haliscomenobacter_hydrossis
235899	exact	Nautiliales	k__Bacteria|p__Proteobacteria|c__Epsilonproteobacteria|o__Nautiliales
236	exact	Brucella ovis	k__Bacteria|p__Proteobacteria|c__Alphaproteobacteria|o__Rhizobiales|f__Brucellaceae|g__Brucella|s__Brucella_ovis
237	exact	Flavobacterium	k__Bacteria|p__Bacteroidetes|c__Flavobacteriia|o__Flavobacteriales|f__Flavobacteriaceae|g__Flavobacterium
2370	exact	Xylella	k__Bacteria|p__Proteobacteria|c__Gammaproteobacteria|o__Xanthomonadales|f__Xanthomonadaceae|g__Xylella
2371	exact	Xylella fastidiosa	k__Bacteria|p__Proteobacteria|c__Gammaproteobacteria|o__Xanthomonadales|f__Xanthomonadaceae|g__Xylella|s__Xylella_fastidiosa
239759	exact	Alistipes	k__Bacteria|p__Bacteroidetes|c__Bacteroidia|o__Bacteroidales|f__Rikenellaceae|g__Alistipes
239934	exact	Akkermansia	k__Bacteria|p__Verrucomicrobia|c__Verrucomicrobiae|o__Verrucomicrobiales|f__Verrucomicrobiaceae|g__Akkermansia
239935	exact	Akkermansia muciniphila	k__Bacteria|p__Verrucomicrobia|c__Verrucomicrobiae|o__Verrucomicrobiales|f__Verrucomicrobiaceae|g__Akkermansia|s__Akkermansia_muciniphila
24	exact	Shewanella putrefaciens	k__Bacteria|p__Proteobacteria|c__Gammaproteobacteria|o__Alteromonadales|f__Shewanellaceae|g__Shewanella|s__Shewanella_putrefaciens
241192	exact	Thermodesulfatator	k__Bacteria|p__Thermodesulfobacteria|c__Thermodesulfobacteria|o__Thermodesulfobacteriales|f__Thermodesulfobacteriaceae|g__Thermodesulfatator
2419	exact	Thermotogales	k__Bacteria|p__Thermotogae|c__Thermotogae|o__Thermotogales
2420	exact	Thermosipho	k__Bacteria|p__Thermotogae|c__Thermotogae|o__Thermotogales|f__Thermotogaceae|g__Thermosipho
2421	exact	Thermosipho africanus	k__Bacteria|p__Thermotogae|c__Thermotogae|o__Thermotogales|f__Thermotogaceae|g__Thermosipho|s__Thermosipho_africanus
2422	exact	Fervidobacterium	k__Bacteria|p__Thermotogae|c__Thermotogae|o__Thermotogales|f__Thermotogaceae|g__Fervidobacterium
2424	exact	Fervidobacterium nodosum	k__Bacteria|p__Thermotogae|c__Thermotogae|o__Thermotogales|f__Thermotogaceae|g__Fervidobacterium|s__Fervidobacterium_nodosum
242703	exact	Acidilobus saccharovorans	k__Archaea|p__Crenarchaeota|c__Thermoprotei|o__Acidilobales|f__Acidilobaceae|g__Acidilobus|s__Acidilobus_saccharovorans
2433	exact	Roseobacter	k__Bacteria|p__Proteobacteria|c__Alphaproteobacteria|o__Rhodobacterales|f__Rhodobacteraceae|g__Roseobacter
244363	exact	Haloarcula californiae	k__Archaea|p__Euryarchaeota|c__Halobacteria|o__Halobacteriales|f__Halobacteriaceae|g__Haloarcula|s__Haloarcula_californiae
244366	exact	Klebsiella variicola	k__Bacteria|p__Proteobacteria|c__Gammaproteobacteria|o__Enterobacteriales|f__Enterobacteriaceae|g__Klebsiella|s__Klebsiella_variicola
244787	exact	Nautilia profundicola	k__Bacteria|p__Proteobacteria|c__Epsilonproteobacteria|o__Nautiliales|f__Nautiliaceae|g__Nautilia|s__Nautilia_profundicola
249529	exact	Caldanaerobacter	k__Bacteria|p__Firmicutes|c__Clostridia|o__Thermoanaerobacterales|f__Thermoanaerobacteraceae|g__Caldanaerobacter
252306	exact	Robiginitalea	k__Bacteria|p__Bacteroidetes|c__Flavobacteriia|o__Flavobacteriales|f__Flavobacteriaceae|g__Robiginitalea
252307	exact	Robiginitalea biformata	k__Bacteria|p__Bacteroidetes|c__Flavobacteriia|o__Flavobacteriales|f__Flavobacteriaceae|g__Robiginitalea|s__Robiginitalea_biformata
252965	exact	Mahella	k__Bacteria|p__Firmicutes|c__Clostridia|o__Thermoanaerobacterales|f__Thermoanaerobacterales_Family_IV_Incertae_Sedis|g__Mahella
252966	exact	Mahella australiensis	k__Bacteria|p__Firmicutes|c__Clostridia|o__Thermoanaerobacterales|f__Thermoanaerobacterales_Family_IV_Incertae_Sedis|g__Mahella|s__Mahella_australiensis
255473	exact	Parvularculales	k__Bacteria|p__Proteobacteria|c__Alphaproteobacteria|o__Parvularculales
255474	exact	Parvularculaceae	k__Bacteria|p__Proteobacteria|c__Alphaproteobacteria|o__Parvularculales|f__Parvularculaceae
256319	exact	Chlorobaculum	k__Bacteria|p__Chlorobi|c__Chlorobia|o__Chlorobiales|f__Chlorobiaceae|g__Chlorobaculum
258224	exact	Corynebacterium resistens	k__Bacteria|p__Actinobacteria|c__Actinobacteria|o__Actinomycetales|f__Corynebacteriaceae|g__Corynebacterium|s__Corynebacterium_resistens
258255	exact	Pseudovibrio	k__Bacteria|p__Proteobacteria|c__Alphaproteobacteria|o__Rhodobacterales|f__Rhodobacteraceae|g__Pseudovibrio
259537	exact	Dechloromonas aromatica	k__Bacteria|p__Proteobacteria|c__Betaproteobacteria|o__Rhodocyclales|f__Rhodocyclaceae|g__Dechloromonas|s__Dechloromonas_aromatica
261963	exact	Kangiella	k__Bacteria|p__Proteobacteria|c__Gammaproteobacteria|o__Oceanospirillales|f__Alcanivoracaceae|g__Kangiella
261964	exact	Kangiella koreensis	k__Bacteria|p__Proteobacteria|c__Gammaproteobacteria|o__Oceanospirillales|f__Alcanivoracaceae|g__Kangiella|s__Kangiella_koreensis
262	exact	Francisella	k__Bacteria|p__Proteobacteria|c__Gammaproteobacteria|o__Thiotrichales|f__Francisellaceae|g__Francisella
263369	exact	Bacteriovoracaceae	k__Bacteria|p__Proteobacteria|c__Deltaproteobacteria|o__Bdellovibrionales|f__Bacteriovoracaceae
265	exact	Paracoccus	k__Bacteria|p__Proteobacteria|c__Alphaproteobacteria|o__Rhodobacterales|f__Rhodobacteraceae|g__Paracoccus
266	exact	Paracoccus denitrificans	k__Bacteria|p__Proteobacteria|c__Alphaproteobacteria|o__Rhodobacterales|f__Rhodobacteraceae|g__Paracoccus|s__Paracoccus_denitrificans
266009	exact	Methylovorus glucosotrophus	k__Bacteria|p__Proteobacteria|c__Betaproteobacteria|o__Methylophilales|f__Methylophilaceae|g__Methylovorus|s__Methylovorus_glucosotrophus
267818	exact	Lactobacillus kefiranofaciens	k__Bacteria|p__Firmicutes|c__Bacilli|o__Lactobacillales|f__Lactobacillaceae|g__Lactobacillus|s__Lactobacillus_kefiranofaciens
267888	exact	Pseudoalteromonadaceae	k__Bacteria|p__Proteobacteria|c__Gammaproteobacteria|o__Alteromonadales|f__Pseudoalteromonadaceae
267889	exact	Colwelliaceae	k__Bacteria|p__Proteobacteria|c__Gammaproteobacteria|o__Alteromonadales|f__Colwelliaceae
267890	exact	Shewanellaceae	k__Bacteria|p__Proteobacteria|c__Gammaproteobacteria|o__Alteromonadales|f__Shewanellaceae
267893	exact	Idiomarinaceae	k__Bacteria|p__Proteobacteria|c__Gammaproteobacteria|o__Alteromonadales|f__Idiomarinaceae
267894	exact	Psychromonadaceae	k__Bacteria|p__Proteobacteria|c__Gammaproteobacteria|o__Alteromonadales|f__Psychromonadaceae
269260	exact	Nitratifractor	k__Bacteria|p__Proteobacteria|c__Epsilonproteobacteria|o__Campylobacterales|f__Campylobacterales_noname|g__Nitratifractor
269261	exact	Nitratifractor salsuginis	k__Bacteria|p__Proteobacteria|c__Epsilonproteobacteria|o__Campylobacterales|f__Campylobacterales_noname|g__Nitratifractor|s__Nitratifractor_salsuginis
2697	exact	Heliobacterium	k__Bacteria|p__Firmicutes|c__Clostridia|o__Clostridiales|f__Heliobacteriaceae|g__Heliobacterium
270	exact	Thermus	k__Bacteria|p__Deinococcus_Thermus|c__Deinococci|o__Thermales|f__Thermaceae|g__Thermus
271097	exact	Shewanella sediminis	k__Bacteria|p__Proteobacteria|c__Gammaproteobacteria|o__Alteromonadales|f__Shewanellaceae|g__Shewanella|s__Shewanella_sediminis
271098	exact	Shewanella halifaxensis	k__Bacteria|p__Proteobacteria|c__Gammaproteobacteria|o__Alteromonadales|f__Shewanellaceae|g__Shewanella|s__Shewanella_halifaxensis
2723	exact	Hirschia	k__Bacteria|p__Proteobacteria|c__Alphaproteobacteria|o__Rhodobacterales|f__Hyphomonadaceae|g__Hirschia
2724	exact	Hirschia baltica	k__Bacteria|p__Proteobacteria|c__Alphaproteobacteria|o__Rhodobacterales|f__Hyphomonadaceae|g__Hirschia|s__Hirschia_baltica
274	exact	Thermus thermophilus	k__Bacteria|p__Deinococcus_Thermus|c__Deinococci|o__Thermales|f__Thermaceae|g__Thermus|s__Thermus_thermophilus
2745	exact	Halomonas	k__Bacteria|p__Proteobacteria|c__Gammaproteobacteria|o__Oceanospirillales|f__Halomonadaceae|g__Halomonas
274539	exact	Chlorobaculum parvum	k__Bacteria|p__Chlorobi|c__Chlorobia|o__Chlorobiales|f__Chlorobiaceae|g__Chlorobaculum|s__Chlorobaculum_parvum
2746	exact	Halomonas elongata	k__Bacteria|p__Proteobacteria|c__Gammaproteobacteria|o__Oceanospirillales|f__Halomonadaceae|g__Halomonas|s__Halomonas_elongata
2747	exact	Carnobacterium	k__Bacteria|p__Firmicutes|c__Bacilli|o__Lactobacillales|f__Carnobacteriaceae|g__Carnobacterium
2751	exact	Carnobacterium maltaromaticum	k__Bacteria|p__Firmicutes|c__Bacilli|o__Lactobacillales|f__Carnobacteriaceae|g__Carnobacterium|s__Carnobacterium_maltaromaticum
2759	exact	Eukaryota	k__Eukaryota
277	exact	Meiothermus ruber	k__Bacteria|p__Deinococcus_Thermus|c__Deinococci|o__Thermales|f__Thermaceae|g__Meiothermus|s__Meiothermus_ruber
278993	exact	Thermincola	k__Bacteria|p__Firmicutes|c__Clostridia|o__Clostridiales|f__Peptococcaceae|g__Thermincola
28025	exact	Bifidobacterium animalis	k__Bacteria|p__Actinobacteria|c__Actinobacteria|o__Bifidobacteriales|f__Bifidobacteriaceae|g__Bifidobacterium|s__Bifidobacterium_animalis
28031	exact	Lysinibacillus fusiformis	k__Bacteria|p__Firmicutes|c__Bacilli|o__Bacillales|f__Bacillaceae|g__Lysinibacillus|s__Lysinibacillus_fusiformis
28035	exact	Staphylococcus lugdunensis	k__Bacteria|p__Firmicutes|c__Bacilli|o__Bacillales|f__Staphylococcaceae|g__Staphylococcus|s__Staphylococcus_lugdunensis
28048	exact	Acidothermus	k__Bacteria|p__Actinobacteria|c__Actinobacteria|o__Actinomycetales|f__Acidothermaceae|g__Acidothermus
28049	exact	Acidothermus cellulolyticus	k__Bacteria|p__Actinobacteria|c__Actinobacteria|o__Actinomycetales|f__Acidothermaceae|g__Acidothermus|s__Acidothermus_cellulolyticus
28056	exact	Micromonosporaceae	k__Bacteria|p__Actinobacteria|c__Actinobacteria|o__Actinomycetales|f__Micromonosporaceae
280701	exact	Pseudomonas phage F116	k__Viruses|p__Viruses_noname|c__Viruses_noname|o__Caudovirales|f__Podoviridae|g__Podoviridae_noname|s__Pseudomonas_phage_F116
28090	exact	Acinetobacter lwoffii	k__Bacteria|p__Proteobacteria|c__Gammaproteobacteria|o__Pseudomonadales|f__Moraxellaceae|g__Acinetobacter|s__Acinetobacter_lwoffii
28108	exact	Alteromonas macleodii	k__Bacteria|p__Proteobacteria|c__Gammaproteobacteria|o__Alteromonadales|f__Alteromonadaceae|g__Alteromonas|s__Alteromonas_macleodii
28110	exact	Francisella philomiragia	k__Bacteria|p__Proteobacteria|c__Gammaproteobacteria|o__Thiotrichales|f__Francisellaceae|g__Francisella|s__Francisella_philomiragia
281119	exact	Candidatus Amoebophilus	k__Bacteria|p__Bacteroidetes|c__Bacteroidetes_noname|o__Bacteroidetes_noname|f__Bacteroidetes_noname|g__Candidatus_Amoebophilus
281120	exact	Candidatus Amoebophilus asiaticus	k__Bacteria|p__Bacteroidetes|c__Bacteroidetes_noname|o__Bacteroidetes_noname|f__Bacteroidetes_noname|g__Candidatus_Amoebophilus|s__Candidatus_Amoebophilus_asiaticus
28123	exact	Porphyromonas asaccharolytica	k__Bacteria|p__Bacteroidetes|c__Bacteroidia|o__Bacteroidales|f__Porphyromonadaceae|g__Porphyromonas|s__Porphyromonas_asaccharolytica
28132	exact	Prevotella melaninogenica	k__Bacteria|p__Bacteroidetes|c__Bacteroidia|o__Bacteroidales|f__Prevotellaceae|g__Prevotella|s__Prevotella_melaninogenica
28141	exact	Cronobacter sakazakii	k__Bacteria|p__Proteobacteria|c__Gammaproteobacteria|o__Enterobacteriales|f__Enterobacteriaceae|g__Cronobacter|s__Cronobacter_sakazakii
28151	exact	Serratia proteamaculans	k__Bacteria|p__Proteobacteria|c__Gammaproteobacteria|o__Enterobacteriales|f__Enterobacteriaceae|g__Serratia|s__Serratia_proteamaculans
28196	exact	Arcobacter	k__Bacteria|p__Proteobacteria|c__Epsilonproteobacteria|o__Campylobacterales|f__Campylobacteraceae|g__Arcobacter
28211	exact	Alphaproteobacteria	k__Bacteria|p__Proteobacteria|c__Alphaproteobacteria
28216	exact	Betaproteobacteria	k__Bacteria|p__Proteobacteria|c__Betaproteobacteria
28221	exact	Deltaproteobacteria	k__Bacteria|p__Proteobacteria|c__Deltaproteobacteria
28227	exact	Mycoplasma penetrans	k__Bacteria|p__Tenericutes|c__Mollicutes|o__Mycoplasmatales|f__Mycoplasmataceae|g__Mycoplasma|s__Mycoplasma_penetrans
28228	exact	Colwellia	k__Bacteria|p__Proteobacteria|c__Gammaproteobacteria|o__Alteromonadales|f__Colwelliaceae|g__Colwellia
28229	exact	Colwellia psychrerythraea	k__Bacteria|p__Proteobacteria|c__Gammaproteobacteria|o__Alteromonadales|f__Colwelliaceae|g__Colwellia|s__Colwellia_psychrerythraea
28231	exact	Geobacter	k__Bacteria|p__Proteobacteria|c__Deltaproteobacteria|o__Desulfuromonadales|f__Geobacteraceae|g__Geobacter
28236	exact	Petrotoga	k__Bacteria|p__Thermotogae|c__Thermotogae|o__Thermotogales|f__Thermotogaceae|g__Petrotoga
28253	exact	Marinomonas	k__Bacteria|p__Proteobacteria|c__Gammaproteobacteria|o__Oceanospirillales|f__Oceanospirillaceae|g__Marinomonas
28256	exact	Halomonadaceae	k__Bacteria|p__Proteobacteria|c__Gammaproteobacteria|o__Oceanospirillales|f__Halomonadaceae
28263	exact	Arcanobacterium	k__Bacteria|p__Actinobacteria|c__Actinobacteria|o__Actinomycetales|f__Actinomycetaceae|g__Arcanobacterium
28264	exact	Arcanobacterium haemolyticum	k__Bacteria|p__Actinobacteria|c__Actinobacteria|o__Actinomycetales|f__Actinomycetaceae|g__Arcanobacterium|s__Arcanobacterium_haemolyticum
283	exact	Comamonas	k__Bacteria|p__Proteobacteria|c__Betaproteobacteria|o__Burkholderiales|f__Comamonadaceae|g__Comamonas
283734	exact	Staphylococcus pseudintermedius	k__Bacteria|p__Firmicutes|c__Bacilli|o__Bacillales|f__Staphylococcaceae|g__Staphylococcus|s__Staphylococcus_pseudintermedius
284016	exact	Phenylobacterium zucineum	k__Bacteria|p__Proteobacteria|c__Alphaproteobacteria|o__Caulobacterales|f__Caulobacteraceae|g__Phenylobacterium|s__Phenylobacterium_zucineum
28447	exact	Clavibacter michiganensis	k__Bacteria|p__Actinobacteria|c__Actinobacteria|o__Actinomycetales|f__Microbacteriaceae|g__Clavibacter|s__Clavibacter_michiganensis
28449	exact	Neisseria subflava	k__Bacteria|p__Proteobacteria|c__Betaproteobacteria|o__Neisseriales|f__Neisseriaceae|g__Neisseria|s__Neisseria_subflava
28450	exact	Burkholderia pseudomallei	k__Bacteria|p__Proteobacteria|c__Betaproteobacteria|o__Burkholderiales|f__Burkholderiaceae|g__Burkholderia|s__Burkholderia_pseudomallei
28453	exact	Sphingobacterium	k__Bacteria|p__Bacteroidetes|c__Sphingobacteriia|o__Sphingobacteriales|f__Sphingobacteriaceae|g__Sphingobacterium
285	exact	Comamonas testosteroni	k__Bacteria|p__Proteobacteria|c__Betaproteobacteria|o__Burkholderiales|f__Comamonadaceae|g__Comamonas|s__Comamonas_testosteroni
286	exact	Pseudomonas	k__Bacteria|p__Proteobacteria|c__Gammaproteobacteria|o__Pseudomonadales|f__Pseudomonadaceae|g__Pseudomonas
286801	exact	Segniliparus	k__Bacteria|p__Actinobacteria|c__Actinobacteria|o__Actinomycetales|f__Segniliparaceae|g__Segniliparus
286802	exact	Segniliparus rotundus	k__Bacteria|p__Actinobacteria|c__Actinobacteria|o__Actinomycetales|f__Segniliparaceae|g__Segniliparus|s__Segniliparus_rotundus
287	exact	Pseudomonas aeruginosa	k__Bacteria|p__Proteobacteria|c__Gammaproteobacteria|o__Pseudomonadales|f__Pseudomonadaceae|g__Pseudomonas|s__Pseudomonas_aeruginosa
28883	exact	Caudovirales	k__Viruses|p__Viruses_noname|c__Viruses_noname|o__Caudovirales
28889	exact	Crenarchaeota	k__Archaea|p__Crenarchaeota
28890	exact	Euryarchaeota	k__Archaea|p__Euryarchaeota
28895	exact	Thermoanaerobacterium	k__Bacteria|p__Firmicutes|c__Clostridia|o__Thermoanaerobacterales|f__Thermoanaerobacterales_Family_III_Incertae_Sedis|g__Thermoanaerobacterium
28901	exact	Salmonella enterica	k__Bacteria|p__Proteobacteria|c__Gammaproteobacteria|o__Enterobacteriales|f__Enterobacteriaceae|g__Salmonella|s__Salmonella_enterica
28903	exact	Mycoplasma bovis	k__Bacteria|p__Tenericutes|c__Mollicutes|o__Mycoplasmatales|f__Mycoplasmataceae|g__Mycoplasma|s__Mycoplasma_bovis
29	exact	Myxococcales	k__Bacteria|p__Proteobacteria|c__Deltaproteobacteria|o__Myxococcales
290053	exact	Bacteroides helcogenes	k__Bacteria|p__Bacteroidetes|c__Bacteroidia|o__Bacteroidales|f__Bacteroidaceae|g__Bacteroides|s__Bacteroides_helcogenes
291112	exact	Photorhabdus asymbiotica	k__Bacteria|p__Proteobacteria|c__Gammaproteobacteria|o__Enterobacteriales|f__Enterobacteriaceae|g__Photorhabdus|s__Photorhabdus_asymbiotica
291988	exact	Thermosediminibacter	k__Bacteria|p__Firmicutes|c__Clostridia|o__Thermoanaerobacterales|f__Thermoanaerobacterales_Family_III_Incertae_Sedis|g__Thermosediminibacter
291990	exact	Thermosediminibacter oceani	k__Bacteria|p__Firmicutes|c__Clostridia|o__Thermoanaerobacterales|f__Thermoanaerobacterales_Family_III_Incertae_Sedis|g__Thermosediminibacter|s__Thermosediminibacter_oceani
29291	exact	Methanococcoides burtonii	k__Archaea|p__Euryarchaeota|c__Methanomicrobia|o__Methanosarcinales|f__Methanosarcinaceae|g__Methanococcoides|s__Methanococcoides_burtonii
29292	exact	Pyrococcus abyssi	k__Archaea|p__Euryarchaeota|c__Thermococci|o__Thermococcales|f__Thermococcaceae|g__Pyrococcus|s__Pyrococcus_abyssi
293	exact	Brevundimonas diminuta	k__Bacteria|p__Proteobacteria|c__Alphaproteobacteria|o__Caulobacterales|f__Caulobacteraceae|g__Brevundimonas|s__Brevundimonas_diminuta
29303	exact	Streptomyces cattleya	k__Bacteria|p__Actinobacteria|c__Actinobacteria|o__Actinomycetales|f__Streptomycetaceae|g__Streptomyces|s__Streptomyces_cattleya
29321	exact	Turicella otitidis	k__Bacteria|p__Actinobacteria|c__Actinobacteria|o__Actinomycetales|f__Corynebacteriaceae|g__Turicella|s__Turicella_otitidis
29323	exact	Thermoanaerobacter brockii	k__Bacteria|p__Firmicutes|c__Clostridia|o__Thermoanaerobacterales|f__Thermoanaerobacteraceae|g__Thermoanaerobacter|s__Thermoanaerobacter_brockii
29330	exact	Alicyclobacillus	k__Bacteria|p__Firmicutes|c__Bacilli|o__Bacillales|f__Alicyclobacillaceae|g__Alicyclobacillus
29385	exact	Staphylococcus saprophyticus	k__Bacteria|p__Firmicutes|c__Bacilli|o__Bacillales|f__Staphylococcaceae|g__Staphylococcus|s__Staphylococcus_saprophyticus
29404	exact	Microlunatus	k__Bacteria|p__Actinobacteria|c__Actinobacteria|o__Actinomycetales|f__Propionibacteriaceae|g__Microlunatus
29405	exact	Microlunatus phosphovorus	k__Bacteria|p__Actinobacteria|c__Actinobacteria|o__Actinomycetales|f__Propionibacteriaceae|g__Microlunatus|s__Microlunatus_phosphovorus
29438	exact	Pseudomonas savastanoi	k__Bacteria|p__Proteobacteria|c__Gammaproteobacteria|o__Pseudomonadales|f__Pseudomonadaceae|g__Pseudomonas|s__Pseudomonas_savastanoi
29449	exact	Rhizobium etli	k__Bacteria|p__Proteobacteria|c__Alphaproteobacteria|o__Rhizobiales|f__Rhizobiaceae|g__Rhizobium|s__Rhizobium_etli
29465	exact	Veillonella	k__Bacteria|p__Firmicutes|c__Negativicutes|o__Selenomonadales|f__Veillonellaceae|g__Veillonella
29466	exact	Veillonella parvula	k__Bacteria|p__Firmicutes|c__Negativicutes|o__Selenomonadales|f__Veillonellaceae|g__Veillonella|s__Veillonella_parvula
29487	exact	Photorhabdus	k__Bacteria|p__Proteobacteria|c__Gammaproteobacteria|o__Enterobacteriales|f__Enterobacteriaceae|g__Photorhabdus
29488	exact	Photorhabdus luminescens	k__Bacteria|p__Proteobacteria|c__Gammaproteobacteria|o__Enterobacteriales|f__Enterobacteriaceae|g__Photorhabdus|s__Photorhabdus_luminescens
29494	exact	Vibrio furnissii	k__Bacteria|p__Proteobacteria|c__Gammaproteobacteria|o__Vibrionales|f__Vibrionaceae|g__Vibrio|s__Vibrio_furnissii
29501	exact	Mycoplasma haemofelis	k__Bacteria|p__Tenericutes|c__Mollicutes|o__Mycoplasmatales|f__Mycoplasmataceae|g__Mycoplasma|s__Mycoplasma_haemofelis
29520	exact	Borrelia crocidurae	k__Bacteria|p__Spirochaetes|c__Spirochaetia|o__Spirochaetales|f__Spirochaetaceae|g__Borrelia|s__Borrelia_crocidurae
29521	exact	Brachyspira	k__Bacteria|p__Spirochaetes|c__Spirochaetia|o__Spirochaetales|f__Brachyspiraceae|g__Brachyspira
29526	exact	Syntrophobacter	k__Bacteria|p__Proteobacteria|c__Deltaproteobacteria|o__Syntrophobacterales|f__Syntrophobacteraceae|g__Syntrophobacter
29546	exact	Lawsonia intracellularis	k__Bacteria|p__Proteobacteria|c__Deltaproteobacteria|o__Desulfovibrionales|f__Desulfovibrionaceae|g__Lawsonia|s__Lawsonia_intracellularis
29547	exact	Epsilonproteobacteria	k__Bacteria|p__Proteobacteria|c__Epsilonproteobacteria
29548	exact	Rhodothermus	k__Bacteria|p__Bacteroidetes|c__Bacteroidetes_noname|o__Bacteroidetes_Order_II_Incertae_sedis|f__Rhodothermaceae|g__Rhodothermus
29549	exact	Rhodothermus marinus	k__Bacteria|p__Bacteroidetes|c__Bacteroidetes_noname|o__Bacteroidetes_Order_II_Incertae_sedis|f__Rhodothermaceae|g__Rhodothermus|s__Rhodothermus_marinus
29574	exact	Taylorella	k__Bacteria|p__Proteobacteria|c__Betaproteobacteria|o__Burkholderiales|f__Alcaligenaceae|g__Taylorella
29580	exact	Janthinobacterium	k__Bacteria|p__Proteobacteria|c__Betaproteobacteria|o__Burkholderiales|f__Oxalobacteraceae|g__Janthinobacterium
300	exact	Pseudomonas mendocina	k__Bacteria|p__Proteobacteria|c__Gammaproteobacteria|o__Pseudomonadales|f__Pseudomonadaceae|g__Pseudomonas|s__Pseudomonas_mendocina
300231	exact	Glaciecola nitratireducens	k__Bacteria|p__Proteobacteria|c__Gammaproteobacteria|o__Alteromonadales|f__Alteromonadaceae|g__Glaciecola|s__Glaciecola_nitratireducens
301297	exact	Dehalococcoidia	k__Bacteria|p__Chloroflexi|c__Dehalococcoidia
302485	exact	Phaeobacter	k__Bacteria|p__Proteobacteria|c__Alphaproteobacteria|o__Rhodobacterales|f__Rhodobacteraceae|g__Phaeobacter
303	exact	Pseudomonas putida	k__Bacteria|p__Proteobacteria|c__Gammaproteobacteria|o__Pseudomonadales|f__Pseudomonadaceae|g__Pseudomonas|s__Pseudomonas_putida
303379	exact	Herminiimonas	k__Bacteria|p__Proteobacteria|c__Betaproteobacteria|o__Burkholderiales|f__Oxalobacteraceae|g__Herminiimonas
304895	exact	Catenulispora acidiphila	k__Bacteria|p__Actinobacteria|c__Actinobacteria|o__Actinomycetales|f__Catenulisporaceae|g__Catenulispora|s__Catenulispora_acidiphila
305	exact	Ralstonia solanacearum	k__Bacteria|p__Proteobacteria|c__Betaproteobacteria|o__Burkholderiales|f__Burkholderiaceae|g__Ralstonia|s__Ralstonia_solanacearum
305976	exact	Pusillimonas	k__Bacteria|p__Proteobacteria|c__Betaproteobacteria|o__Burkholderiales|f__Alcaligenaceae|g__Pusillimonas
307595	exact	Gloeobacterales	k__Bacteria|p__Cyanobacteria|c__Gloeobacteria|o__Gloeobacterales
307596	exact	Gloeobacteria	k__Bacteria|p__Cyanobacteria|c__Gloeobacteria
309512	exact	Dinoroseobacter	k__Bacteria|p__Proteobacteria|c__Alphaproteobacteria|o__Rhodobacterales|f__Rhodobacteraceae|g__Dinoroseobacter
309788	exact	Lysinibacillus boronitolerans	k__Bacteria|p__Firmicutes|c__Bacilli|o__Bacillales|f__Bacillaceae|g__Lysinibacillus|s__Lysinibacillus_boronitolerans
309805	exact	Persephonella marina	k__Bacteria|p__Aquificae|c__Aquificae|o__Aquificales|f__Hydrogenothermaceae|g__Persephonella|s__Persephonella_marina
309806	exact	Sulfurihydrogenibium azorense	k__Bacteria|p__Aquificae|c__Aquificae|o__Aquificales|f__Hydrogenothermaceae|g__Sulfurihydrogenibium|s__Sulfurihydrogenibium_azorense
309887	exact	Deinococcus maricopensis	k__Bacteria|p__Deinococcus_Thermus|c__Deinococci|o__Deinococcales|f__Deinococcaceae|g__Deinococcus|s__Deinococcus_maricopensis
31	exact	Myxococcaceae	k__Bacteria|p__Proteobacteria|c__Deltaproteobacteria|o__Myxococcales|f__Myxococcaceae
310783	exact	Deinococcus deserti	k__Bacteria|p__Deinococcus_Thermus|c__Deinococci|o__Deinococcales|f__Deinococcaceae|g__Deinococcus|s__Deinococcus_deserti
311400	exact	Thermococcus kodakarensis	k__Archaea|p__Euryarchaeota|c__Thermococci|o__Thermococcales|f__Thermococcaceae|g__Thermococcus|s__Thermococcus_kodakarensis
312306	exact	Pseudomonas entomophila	k__Bacteria|p__Proteobacteria|c__Gammaproteobacteria|o__Pseudomonadales|f__Pseudomonadaceae|g__Pseudomonas|s__Pseudomonas_entomophila
314722	exact	Pseudoxanthomonas suwonensis	k__Bacteria|p__Proteobacteria|c__Gammaproteobacteria|o__Xanthomonadales|f__Xanthomonadaceae|g__Pseudoxanthomonas|s__Pseudoxanthomonas_suwonensis
315405	exact	Streptococcus gallolyticus	k__Bacteria|p__Firmicutes|c__Bacilli|o__Lactobacillales|f__Streptococcaceae|g__Streptococcus|s__Streptococcus_gallolyticus
316	exact	Pseudomonas stutzeri	k__Bacteria|p__Proteobacteria|c__Gammaproteobacteria|o__Pseudomonadales|f__Pseudomonadaceae|g__Pseudomonas|s__Pseudomonas_stutzeri
316068	exact	Leadbetterella byssophila	k__Bacteria|p__Bacteroidetes|c__Cytophagia|o__Cytophagales|f__Cytophagaceae|g__Leadbetterella|s__Leadbetterella_byssophila
316277	exact	Syntrophus aciditrophicus	k__Bacteria|p__Proteobacteria|c__Deltaproteobacteria|o__Syntrophobacterales|f__Syntrophaceae|g__Syntrophus|s__Syntrophus_aciditrophicus
316606	exact	Segniliparaceae	k__Bacteria|p__Actinobacteria|c__Actinobacteria|o__Actinomycetales|f__Segniliparaceae
316612	exact	Methylibium	k__Bacteria|p__Proteobacteria|c__Betaproteobacteria|o__Burkholderiales|f__Burkholderiales_noname|g__Methylibium
316625	exact	Saccharophagus	k__Bacteria|p__Proteobacteria|c__Gammaproteobacteria|o__Alteromonadales|f__Alteromonadaceae|g__Saccharophagus
317	exact	Pseudomonas syringae	k__Bacteria|p__Proteobacteria|c__Gammaproteobacteria|o__Pseudomonadales|f__Pseudomonadaceae|g__Pseudomonas|s__Pseudomonas_syringae
31909	exact	Halothermothrix orenii	k__Bacteria|p__Firmicutes|c__Clostridia|o__Halanaerobiales|f__Halanaerobiaceae|g__Halothermothrix|s__Halothermothrix_orenii
319458	exact	Leadbetterella	k__Bacteria|p__Bacteroidetes|c__Cytophagia|o__Cytophagales|f__Cytophagaceae|g__Leadbetterella
31953	exact	Bifidobacteriaceae	k__Bacteria|p__Actinobacteria|c__Actinobacteria|o__Bifidobacteriales|f__Bifidobacteriaceae
31957	exact	Propionibacteriaceae	k__Bacteria|p__Actinobacteria|c__Actinobacteria|o__Actinomycetales|f__Propionibacteriaceae
31969	exact	Mollicutes	k__Bacteria|p__Tenericutes|c__Mollicutes
31977	exact	Veillonellaceae	k__Bacteria|p__Firmicutes|c__Negativicutes|o__Selenomonadales|f__Veillonellaceae
31979	exact	Clostridiaceae	k__Bacteria|p__Firmicutes|c__Clostridia|o__Clostridiales|f__Clostridiaceae
31984	exact	Heliobacteriaceae	k__Bacteria|p__Firmicutes|c__Clostridia|o__Clostridiales|f__Heliobacteriaceae
31989	exact	Rhodobacteraceae	k__Bacteria|p__Proteobacteria|c__Alphaproteobacteria|o__Rhodobacterales|f__Rhodobacteraceae
31998	exact	Methylobacterium radiotolerans	k__Bacteria|p__Proteobacteria|c__Alphaproteobacteria|o__Rhizobiales|f__Methylobacteriaceae|g__Methylobacterium|s__Methylobacterium_radiotolerans
32	exact	Myxococcus	k__Bacteria|p__Proteobacteria|c__Deltaproteobacteria|o__Myxococcales|f__Myxococcaceae|g__Myxococcus
32003	exact	Nitrosomonadales	k__Bacteria|p__Proteobacteria|c__Betaproteobacteria|o__Nitrosomonadales
32008	exact	Burkholderia	k__Bacteria|p__Proteobacteria|c__Betaproteobacteria|o__Burkholderiales|f__Burkholderiaceae|g__Burkholderia
32011	exact	Methylophilaceae	k__Bacteria|p__Proteobacteria|c__Betaproteobacteria|o__Methylophilales|f__Methylophilaceae
32012	exact	Thiomonas	k__Bacteria|p__Proteobacteria|c__Betaproteobacteria|o__Burkholderiales|f__Burkholderiales_noname|g__Thiomonas
32025	exact	Helicobacter hepaticus	k__Bacteria|p__Proteobacteria|c__Epsilonproteobacteria|o__Campylobacterales|f__Helicobacteraceae|g__Helicobacter|s__Helicobacter_hepaticus
32033	exact	Xanthomonadaceae	k__Bacteria|p__Proteobacteria|c__Gammaproteobacteria|o__Xanthomonadales|f__Xanthomonadaceae
32046	exact	Synechococcus elongatus	k__Bacteria|p__Cyanobacteria|c__Cyanobacteria_noname|o__Chroococcales|f__Chroococcales_noname|g__Synechococcus|s__Synechococcus_elongatus
320583	exact	Conexibacteraceae	k__Bacteria|p__Actinobacteria|c__Actinobacteria|o__Solirubrobacterales|f__Conexibacteraceae
32064	exact	Chloroflexales	k__Bacteria|p__Chloroflexi|c__Chloroflexi|o__Chloroflexales
32066	exact	Fusobacteria	k__Bacteria|p__Fusobacteria
32067	exact	Leptotrichia	k__Bacteria|p__Fusobacteria|c__Fusobacteriia|o__Fusobacteriales|f__Leptotrichiaceae|g__Leptotrichia
32068	exact	Sebaldella	k__Bacteria|p__Fusobacteria|c__Fusobacteriia|o__Fusobacteriales|f__Leptotrichiaceae|g__Sebaldella
32069	exact	Aquificales	k__Bacteria|p__Aquificae|c__Aquificae|o__Aquificales
32199	exact	Buchnera	k__Bacteria|p__Proteobacteria|c__Gammaproteobacteria|o__Enterobacteriales|f__Enterobacteriaceae|g__Buchnera
32207	exact	Rothia	k__Bacteria|p__Actinobacteria|c__Actinobacteria|o__Actinomycetales|f__Micrococcaceae|g__Rothia
32257	exact	Kingella	k__Bacteria|p__Proteobacteria|c__Betaproteobacteria|o__Neisseriales|f__Neisseriaceae|g__Kingella
32636	exact	Halothermothrix	k__Bacteria|p__Firmicutes|c__Clostridia|o__Halanaerobiales|f__Halanaerobiaceae|g__Halothermothrix
328814	exact	Alistipes shahii	k__Bacteria|p__Bacteroidetes|c__Bacteroidia|o__Bacteroidales|f__Rikenellaceae|g__Alistipes|s__Alistipes_shahii
329	exact	Ralstonia pickettii	k__Bacteria|p__Proteobacteria|c__Betaproteobacteria|o__Burkholderiales|f__Burkholderiaceae|g__Ralstonia|s__Ralstonia_pickettii
33	exact	Myxococcus fulvus	k__Bacteria|p__Proteobacteria|c__Deltaproteobacteria|o__Myxococcales|f__Myxococcaceae|g__Myxococcus|s__Myxococcus_fulvus
33034	exact	Anaerococcus prevotii	k__Bacteria|p__Firmicutes|c__Clostridia|o__Clostridiales|f__Clostridiales_Family_XI_Incertae_Sedis|g__Anaerococcus|s__Anaerococcus_prevotii
33045	exact	Bartonella grahamii	k__Bacteria|p__Proteobacteria|c__Alphaproteobacteria|o__Rhizobiales|f__Bartonellaceae|g__Bartonella|s__Bartonella_grahamii
33059	exact	Acidithiobacillus caldus	k__Bacteria|p__Proteobacteria|c__Gammaproteobacteria|o__Acidithiobacillales|f__Acidithiobacillaceae|g__Acidithiobacillus|s__Acidithiobacillus_caldus
33071	exact	Gloeobacter	k__Bacteria|p__Cyanobacteria|c__Gloeobacteria|o__Gloeobacterales|f__Gloeobacterales_noname|g__Gloeobacter
33072	exact	Gloeobacter violaceus	k__Bacteria|p__Cyanobacteria|c__Gloeobacteria|o__Gloeobacterales|f__Gloeobacterales_noname|g__Gloeobacter|s__Gloeobacter_violaceus
33075	exact	Acidobacterium capsulatum	k__Bacteria|p__Acidobacteria|c__Acidobacteriia|o__Acidobacteriales|f__Acidobacteriaceae|g__Acidobacterium|s__Acidobacterium_capsulatum
330922	exact	Psychrobacter cryohalolentis	k__Bacteria|p__Proteobacteria|c__Gammaproteobacteria|o__Pseudomonadales|f__Moraxellaceae|g__Psychrobacter|s__Psychrobacter_cryohalolentis
332056	exact	Sphingobium japonicum	k__Bacteria|p__Proteobacteria|c__Alphaproteobacteria|o__Sphingomonadales|f__Sphingomonadaceae|g__Sphingobium|s__Sphingobium_japonicum
332159	exact	Solibacteres	k__Bacteria|p__Acidobacteria|c__Solibacteres
332160	exact	Solibacterales	k__Bacteria|p__Acidobacteria|c__Solibacteres|o__Solibacterales
332161	exact	Solibacteraceae	k__Bacteria|p__Acidobacteria|c__Solibacteres|o__Solibacterales|f__Solibacteraceae
332162	exact	Candidatus Solibacter	k__Bacteria|p__Acidobacteria|c__Solibacteres|o__Solibacterales|f__Solibacteraceae|g__Candidatus_Solibacter
332163	exact	Candidatus Solibacter usitatus	k__Bacteria|p__Acidobacteria|c__Solibacteres|o__Solibacterales|f__Solibacteraceae|g__Candidatus_Solibacter|s__Candidatus_Solibacter_usitatus
332246	exact	Halalkalicoccus	k__Archaea|p__Euryarchaeota|c__Halobacteria|o__Halobacteriales|f__Halobacteriaceae|g__Halalkalicoccus
332247	exact	Trueperaceae	k__Bacteria|p__Deinococcus_Thermus|c__Deinococci|o__Deinococcales|f__Trueperaceae
332248	exact	Truepera	k__Bacteria|p__Deinococcus_Thermus|c__Deinococci|o__Deinococcales|f__Trueperaceae|g__Truepera
332249	exact	Truepera radiovictrix	k__Bacteria|p__Deinococcus_Thermus|c__Deinococci|o__Deinococcales|f__Trueperaceae|g__Truepera|s__Truepera_radiovictrix
332410	exact	Exiguobacterium sibiricum	k__Bacteria|p__Firmicutes|c__Bacilli|o__Bacillales|f__Bacillales_noname|g__Exiguobacterium|s__Exiguobacterium_sibiricum
334856	exact	Stenotrophomonas phage phiSMA9	k__Viruses|p__Viruses_noname|c__Viruses_noname|o__Viruses_noname|f__Viruses_noname|g__Viruses_noname|s__Stenotrophomonas_phage_phiSMA9
335928	exact	Xanthobacteraceae	k__Bacteria|p__Proteobacteria|c__Alphaproteobacteria|o__Rhizobiales|f__Xanthobacteraceae
338	exact	Xanthomonas	k__Bacteria|p__Proteobacteria|c__Gammaproteobacteria|o__Xanthomonadales|f__Xanthomonadaceae|g__Xanthomonas
338565	exact	Erwinia tasmaniensis	k__Bacteria|p__Proteobacteria|c__Gammaproteobacteria|o__Enterobacteriales|f__Enterobacteriaceae|g__Erwinia|s__Erwinia_tasmaniensis
33877	exact	Agromyces	k__Bacteria|p__Actinobacteria|c__Actinobacteria|o__Actinomycetales|f__Microbacteriaceae|g__Agromyces
33926	exact	Candidatus Phytoplasma	k__Bacteria|p__Tenericutes|c__Mollicutes|o__Acholeplasmatales|f__Acholeplasmataceae|g__Candidatus_Phytoplasma
33958	exact	Lactobacillaceae	k__Bacteria|p__Firmicutes|c__Bacilli|o__Lactobacillales|f__Lactobacillaceae
33959	exact	Lactobacillus johnsonii	k__Bacteria|p__Firmicutes|c__Bacilli|o__Lactobacillales|f__Lactobacillaceae|g__Lactobacillus|s__Lactobacillus_johnsonii
33968	exact	Leuconostoc pseudomesenteroides	k__Bacteria|p__Firmicutes|c__Bacilli|o__Lactobacillales|f__Leuconostocaceae|g__Leuconostoc|s__Leuconostoc_pseudomesenteroides
33973	exact	Acidobacterium	k__Bacteria|p__Acidobacteria|c__Acidobacteriia|o__Acidobacteriales|f__Acidobacteriaceae|g__Acidobacterium
33981	exact	Kineococcus	k__Bacteria|p__Actinobacteria|c__Actinobacteria|o__Actinomycetales|f__Kineosporiaceae|g__Kineococcus
33986	exact	Exiguobacterium	k__Bacteria|p__Firmicutes|c__Bacilli|o__Bacillales|f__Bacillales_noname|g__Exiguobacterium
33993	exact	Neorickettsia	k__Bacteria|p__Proteobacteria|c__Alphaproteobacteria|o__Rickettsiales|f__Anaplasmataceae|g__Neorickettsia
33996	exact	Gluconacetobacter diazotrophicus	k__Bacteria|p__Proteobacteria|c__Alphaproteobacteria|o__Rhodospirillales|f__Acetobacteraceae|g__Gluconacetobacter|s__Gluconacetobacter_diazotrophicus
34	exact	Myxococcus xanthus	k__Bacteria|p__Proteobacteria|c__Deltaproteobacteria|o__Myxococcales|f__Myxococcaceae|g__Myxococcus|s__Myxococcus_xanthus
34019	exact	Candidatus Liberibacter	k__Bacteria|p__Proteobacteria|c__Alphaproteobacteria|o__Rhizobiales|f__Rhizobiaceae|g__Candidatus_Liberibacter
34021	exact	Candidatus Liberibacter asiaticus	k__Bacteria|p__Proteobacteria|c__Alphaproteobacteria|o__Rhizobiales|f__Rhizobiaceae|g__Candidatus_Liberibacter|s__Candidatus_Liberibacter_asiaticus
34029	exact	Leptothrix cholodnii	k__Bacteria|p__Proteobacteria|c__Betaproteobacteria|o__Burkholderiales|f__Burkholderiales_noname|g__Leptothrix|s__Leptothrix_cholodnii
34064	exact	Francisellaceae	k__Bacteria|p__Proteobacteria|c__Gammaproteobacteria|o__Thiotrichales|f__Francisellaceae
34072	exact	Variovorax	k__Bacteria|p__Proteobacteria|c__Betaproteobacteria|o__Burkholderiales|f__Comamonadaceae|g__Variovorax
34073	exact	Variovorax paradoxus	k__Bacteria|p__Proteobacteria|c__Betaproteobacteria|o__Burkholderiales|f__Comamonadaceae|g__Variovorax|s__Variovorax_paradoxus
34084	exact	Riemerella	k__Bacteria|p__Bacteroidetes|c__Flavobacteriia|o__Flavobacteriales|f__Flavobacteriaceae|g__Riemerella
34085	exact	Riemerella anatipestifer	k__Bacteria|p__Bacteroidetes|c__Flavobacteriia|o__Flavobacteriales|f__Flavobacteriaceae|g__Riemerella|s__Riemerella_anatipestifer
34090	exact	Pelodictyon phaeoclathratiforme	k__Bacteria|p__Chlorobi|c__Chlorobia|o__Chlorobiales|f__Chlorobiaceae|g__Pelodictyon|s__Pelodictyon_phaeoclathratiforme
34098	exact	Blattabacterium	k__Bacteria|p__Bacteroidetes|c__Flavobacteriia|o__Flavobacteriales|f__Blattabacteriaceae|g__Blattabacterium
34104	exact	Streptobacillus	k__Bacteria|p__Fusobacteria|c__Fusobacteriia|o__Fusobacteriales|f__Leptotrichiaceae|g__Streptobacillus
34105	exact	Streptobacillus moniliformis	k__Bacteria|p__Fusobacteria|c__Fusobacteriia|o__Fusobacteriales|f__Leptotrichiaceae|g__Streptobacillus|s__Streptobacillus_moniliformis
341694	exact	Peptostreptococcus stomatis	k__Bacteria|p__Firmicutes|c__Clostridia|o__Clostridiales|f__Peptostreptococcaceae|g__Peptostreptococcus|s__Peptostreptococcus_stomatis
342948	exact	Thermococcus onnurineus	k__Archaea|p__Euryarchaeota|c__Thermococci|o__Thermococcales|f__Thermococcaceae|g__Thermococcus|s__Thermococcus_onnurineus
349221	exact	Micavibrio aeruginosavorus	k__Bacteria|p__Proteobacteria|c__Alphaproteobacteria|o__Alphaproteobacteria_noname|f__Alphaproteobacteria_noname|g__Micavibrio|s__Micavibrio_aeruginosavorus
351052	exact	Alkalilimnicola ehrlichii	k__Bacteria|p__Proteobacteria|c__Gammaproteobacteria|o__Chromatiales|f__Ectothiorhodospiraceae|g__Alkalilimnicola|s__Alkalilimnicola_ehrlichii
352	exact	Azotobacter	k__Bacteria|p__Proteobacteria|c__Gammaproteobacteria|o__Pseudomonadales|f__Pseudomonadaceae|g__Azotobacter
354	exact	Azotobacter vinelandii	k__Bacteria|p__Proteobacteria|c__Gammaproteobacteria|o__Pseudomonadales|f__Pseudomonadaceae|g__Azotobacter|s__Azotobacter_vinelandii
35554	exact	Geobacter sulfurreducens	k__Bacteria|p__Proteobacteria|c__Deltaproteobacteria|o__Desulfuromonadales|f__Geobacteraceae|g__Geobacter|s__Geobacter_sulfurreducens
356	exact	Rhizobiales	k__Bacteria|p__Proteobacteria|c__Alphaproteobacteria|o__Rhizobiales
357	exact	Agrobacterium	k__Bacteria|p__Proteobacteria|c__Alphaproteobacteria|o__Rhizobiales|f__Rhizobiaceae|g__Agrobacterium
35701	exact	Heliobacterium modesticaldum	k__Bacteria|p__Firmicutes|c__Clostridia|o__Clostridiales|f__Heliobacteriaceae|g__Heliobacterium|s__Heliobacterium_modesticaldum
357794	exact	Psychromonas ingrahamii	k__Bacteria|p__Proteobacteria|c__Gammaproteobacteria|o__Alteromonadales|f__Psychromonadaceae|g__Psychromonas|s__Psychromonas_ingrahamii
35786	exact	Coprothermobacter proteolyticus	k__Bacteria|p__Firmicutes|c__Clostridia|o__Thermoanaerobacterales|f__Thermodesulfobiaceae|g__Coprothermobacter|s__Coprothermobacter_proteolyticus
359303	exact	Shewanella loihica	k__Bacteria|p__Proteobacteria|c__Gammaproteobacteria|o__Alteromonadales|f__Shewanellaceae|g__Shewanella|s__Shewanella_loihica
359407	exact	Methylotenera	k__Bacteria|p__Proteobacteria|c__Betaproteobacteria|o__Methylophilales|f__Methylophilaceae|g__Methylotenera
359408	exact	Methylotenera mobilis	k__Bacteria|p__Proteobacteria|c__Betaproteobacteria|o__Methylophilales|f__Methylophilaceae|g__Methylotenera|s__Methylotenera_mobilis
364316	exact	Verminephrobacter	k__Bacteria|p__Proteobacteria|c__Betaproteobacteria|o__Burkholderiales|f__Comamonadaceae|g__Verminephrobacter
364317	exact	Verminephrobacter eiseniae	k__Bacteria|p__Proteobacteria|c__Betaproteobacteria|o__Burkholderiales|f__Comamonadaceae|g__Verminephrobacter|s__Verminephrobacter_eiseniae
364409	exact	Granulibacter	k__Bacteria|p__Proteobacteria|c__Alphaproteobacteria|o__Rhodospirillales|f__Acetobacteraceae|g__Granulibacter
364410	exact	Granulibacter bethesdensis	k__Bacteria|p__Proteobacteria|c__Alphaproteobacteria|o__Rhodospirillales|f__Acetobacteraceae|g__Granulibacter|s__Granulibacter_bethesdensis
366648	exact	Xanthomonas fuscans	k__Bacteria|p__Proteobacteria|c__Gammaproteobacteria|o__Xanthomonadales|f__Xanthomonadaceae|g__Xanthomonas|s__Xanthomonas_fuscans
36809	exact	Mycobacterium abscessus	k__Bacteria|p__Actinobacteria|c__Actinobacteria|o__Actinomycetales|f__Mycobacteriaceae|g__Mycobacterium|s__Mycobacterium_abscessus
36853	exact	Desulfitobacterium	k__Bacteria|p__Firmicutes|c__Clostridia|o__Clostridiales|f__Peptococcaceae|g__Desulfitobacterium
371601	exact	Bacteroides xylanisolvens	k__Bacteria|p__Bacteroidetes|c__Bacteroidia|o__Bacteroidales|f__Bacteroidaceae|g__Bacteroides|s__Bacteroides_xylanisolvens
373	exact	Agrobacterium vitis	k__Bacteria|p__Proteobacteria|c__Alphaproteobacteria|o__Rhizobiales|f__Rhizobiaceae|g__Agrobacterium|s__Agrobacterium_vitis
37326	exact	Nocardia brasiliensis	k__Bacteria|p__Actinobacteria|c__Actinobacteria|o__Actinomycetales|f__Nocardiaceae|g__Nocardia|s__Nocardia_brasiliensis
374840	exact	Enterobacteria phage phiX174 sensu lato	k__Viruses|p__Viruses_noname|c__Viruses_noname|o__Viruses_noname|f__Microviridae|g__Microvirus|s__Enterobacteria_phage_phiX174_sensu_lato
375288	exact	Parabacteroides	k__Bacteria|p__Bacteroidetes|c__Bacteroidia|o__Bacteroidales|f__Porphyromonadaceae|g__Parabacteroides
37554	exact	Enterobacteria phage HK97	k__Viruses|p__Viruses_noname|c__Viruses_noname|o__Caudovirales|f__Siphoviridae|g__Lambdalikevirus|s__Enterobacteria_phage_HK97
375928	exact	Natranaerobius	k__Bacteria|p__Firmicutes|c__Clostridia|o__Natranaerobiales|f__Natranaerobiaceae|g__Natranaerobius
375929	exact	Natranaerobius thermophilus	k__Bacteria|p__Firmicutes|c__Clostridia|o__Natranaerobiales|f__Natranaerobiaceae|g__Natranaerobius|s__Natranaerobius_thermophilus
37636	exact	Thermus scotoductus	k__Bacteria|p__Deinococcus_Thermus|c__Deinococci|o__Thermales|f__Thermaceae|g__Thermus|s__Thermus_scotoductus
376805	exact	Bacteroides salanitronis	k__Bacteria|p__Bacteroidetes|c__Bacteroidia|o__Bacteroidales|f__Bacteroidaceae|g__Bacteroides|s__Bacteroides_salanitronis
37692	exact	Candidatus Phytoplasma mali	k__Bacteria|p__Tenericutes|c__Mollicutes|o__Acholeplasmatales|f__Acholeplasmataceae|g__Candidatus_Phytoplasma|s__Candidatus_Phytoplasma_mali
37734	exact	Enterococcus casseliflavus	k__Bacteria|p__Firmicutes|c__Bacilli|o__Lactobacillales|f__Enterococcaceae|g__Enterococcus|s__Enterococcus_casseliflavus
37816	exact	Rickettsia honei	k__Bacteria|p__Proteobacteria|c__Alphaproteobacteria|o__Rickettsiales|f__Rickettsiaceae|g__Rickettsia|s__Rickettsia_honei
379	exact	Rhizobium	k__Bacteria|p__Proteobacteria|c__Alphaproteobacteria|o__Rhizobiales|f__Rhizobiaceae|g__Rhizobium
379067	exact	Streptomyces bingchenggensis	k__Bacteria|p__Actinobacteria|c__Actinobacteria|o__Actinomycetales|f__Streptomycetaceae|g__Streptomyces|s__Streptomyces_bingchenggensis
37919	exact	Rhodococcus opacus	k__Bacteria|p__Actinobacteria|c__Actinobacteria|o__Actinomycetales|f__Nocardiaceae|g__Rhodococcus|s__Rhodococcus_opacus
379546	exact	Aciduliprofundum	k__Archaea|p__Euryarchaeota|c__Euryarchaeota_noname|o__Euryarchaeota_noname|f__Euryarchaeota_noname|g__Aciduliprofundum
379547	exact	Aciduliprofundum boonei	k__Archaea|p__Euryarchaeota|c__Euryarchaeota_noname|o__Euryarchaeota_noname|f__Euryarchaeota_noname|g__Aciduliprofundum|s__Aciduliprofundum_boonei
380021	exact	Pseudomonas protegens	k__Bacteria|p__Proteobacteria|c__Gammaproteobacteria|o__Pseudomonadales|f__Pseudomonadaceae|g__Pseudomonas|s__Pseudomonas_protegens
38284	exact	Corynebacterium accolens	k__Bacteria|p__Actinobacteria|c__Actinobacteria|o__Actinomycetales|f__Corynebacteriaceae|g__Corynebacterium|s__Corynebacterium_accolens
38289	exact	Corynebacterium jeikeium	k__Bacteria|p__Actinobacteria|c__Actinobacteria|o__Actinomycetales|f__Corynebacteriaceae|g__Corynebacterium|s__Corynebacterium_jeikeium
38303	exact	Corynebacterium pseudogenitalium	k__Bacteria|p__Actinobacteria|c__Actinobacteria|o__Actinomycetales|f__Corynebacteriaceae|g__Corynebacterium|s__Corynebacterium_pseudogenitalium
38304	exact	Corynebacterium tuberculostearicum	k__Bacteria|p__Actinobacteria|c__Actinobacteria|o__Actinomycetales|f__Corynebacteriaceae|g__Corynebacterium|s__Corynebacterium_tuberculostearicum
384	exact	Rhizobium leguminosarum	k__Bacteria|p__Proteobacteria|c__Alphaproteobacteria|o__Rhizobiales|f__Rhizobiaceae|g__Rhizobium|s__Rhizobium_leguminosarum
387342	exact	Halopiger	k__Archaea|p__Euryarchaeota|c__Halobacteria|o__Halobacteriales|f__Halobacteriaceae|g__Halopiger
387343	exact	Halopiger xanaduensis	k__Archaea|p__Euryarchaeota|c__Halobacteria|o__Halobacteriales|f__Halobacteriaceae|g__Halopiger|s__Halopiger_xanaduensis
39	exact	Cystobacteraceae	k__Bacteria|p__Proteobacteria|c__Deltaproteobacteria|o__Myxococcales|f__Cystobacteraceae
390846	exact	Echinicola	k__Bacteria|p__Bacteroidetes|c__Cytophagia|o__Cytophagales|f__Cyclobacteriaceae|g__Echinicola
390884	exact	Echinicola vietnamensis	k__Bacteria|p__Bacteroidetes|c__Cytophagia|o__Cytophagales|f__Cyclobacteriaceae|g__Echinicola|s__Echinicola_vietnamensis
39152	exact	Methanococcus maripaludis	k__Archaea|p__Euryarchaeota|c__Methanococci|o__Methanococcales|f__Methanococcaceae|g__Methanococcus|s__Methanococcus_maripaludis
392733	exact	Terriglobus	k__Bacteria|p__Acidobacteria|c__Acidobacteriia|o__Acidobacteriales|f__Acidobacteriaceae|g__Terriglobus
392734	exact	Terriglobus roseus	k__Bacteria|p__Acidobacteria|c__Acidobacteriia|o__Acidobacteriales|f__Acidobacteriaceae|g__Terriglobus|s__Terriglobus_roseus
393029	exact	Desulfurispirillum	k__Bacteria|p__Chrysiogenetes|c__Chrysiogenetes|o__Chrysiogenales|f__Chrysiogenaceae|g__Desulfurispirillum
395922	exact	Coraliomargarita akajimensis	k__Bacteria|p__Verrucomicrobia|c__Opitutae|o__Puniceicoccales|f__Puniceicoccaceae|g__Coraliomargarita|s__Coraliomargarita_akajimensis
39643	exact	Sorangium	k__Bacteria|p__Proteobacteria|c__Deltaproteobacteria|o__Myxococcales|f__Polyangiaceae|g__Sorangium
39645	exact	Mesorhizobium ciceri	k__Bacteria|p__Proteobacteria|c__Alphaproteobacteria|o__Rhizobiales|f__Phyllobacteriaceae|g__Mesorhizobium|s__Mesorhizobium_ciceri
39744	exact	Rubulavirus	k__Viruses|p__Viruses_noname|c__Viruses_noname|o__Mononegavirales|f__Paramyxoviridae|g__Rubulavirus
39773	exact	Methylomicrobium	k__Bacteria|p__Proteobacteria|c__Gammaproteobacteria|o__Methylococcales|f__Methylococcaceae|g__Methylomicrobium
39778	exact	Veillonella dispar	k__Bacteria|p__Firmicutes|c__Negativicutes|o__Selenomonadales|f__Veillonellaceae|g__Veillonella|s__Veillonella_dispar
39782	exact	Blattabacteriaceae	k__Bacteria|p__Bacteroidetes|c__Flavobacteriia|o__Flavobacteriales|f__Blattabacteriaceae
398743	exact	Zunongwangia profunda	k__Bacteria|p__Bacteroidetes|c__Flavobacteriia|o__Flavobacteriales|f__Flavobacteriaceae|g__Zunongwangia|s__Zunongwangia_profunda
399320	exact	Sphaerochaeta	k__Bacteria|p__Spirochaetes|c__Spirochaetia|o__Spirochaetales|f__Spirochaetaceae|g__Sphaerochaeta
40	exact	Stigmatella	k__Bacteria|p__Proteobacteria|c__Deltaproteobacteria|o__Myxococcales|f__Cystobacteraceae|g__Stigmatella
400634	exact	Lysinibacillus	k__Bacteria|p__Firmicutes|c__Bacilli|o__Bacillales|f__Bacillaceae|g__Lysinibacillus
40117	exact	Nitrospirae	k__Bacteria|p__Nitrospirae
40136	exact	Oligotropha	k__Bacteria|p__Proteobacteria|c__Alphaproteobacteria|o__Rhizobiales|f__Bradyrhizobiaceae|g__Oligotropha
40137	exact	Oligotropha carboxidovorans	k__Bacteria|p__Proteobacteria|c__Alphaproteobacteria|o__Rhizobiales|f__Bradyrhizobiaceae|g__Oligotropha|s__Oligotropha_carboxidovorans
401618	exact	Candidatus Riesia	k__Bacteria|p__Proteobacteria|c__Gammaproteobacteria|o__Enterobacteriales|f__Enterobacteriaceae|g__Candidatus_Riesia
401619	exact	Candidatus Riesia pediculicola	k__Bacteria|p__Proteobacteria|c__Gammaproteobacteria|o__Enterobacteriales|f__Enterobacteriaceae|g__Candidatus_Riesia|s__Candidatus_Riesia_pediculicola
40215	exact	Acinetobacter junii	k__Bacteria|p__Proteobacteria|c__Gammaproteobacteria|o__Pseudomonadales|f__Moraxellaceae|g__Acinetobacter|s__Acinetobacter_junii
40216	exact	Acinetobacter radioresistens	k__Bacteria|p__Proteobacteria|c__Gammaproteobacteria|o__Pseudomonadales|f__Moraxellaceae|g__Acinetobacter|s__Acinetobacter_radioresistens
40269	exact	Aliivibrio salmonicida	k__Bacteria|p__Proteobacteria|c__Gammaproteobacteria|o__Vibrionales|f__Vibrionaceae|g__Aliivibrio|s__Aliivibrio_salmonicida
403	exact	Methylococcaceae	k__Bacteria|p__Proteobacteria|c__Gammaproteobacteria|o__Methylococcales|f__Methylococcaceae
40323	exact	Stenotrophomonas	k__Bacteria|p__Proteobacteria|c__Gammaproteobacteria|o__Xanthomonadales|f__Xanthomonadaceae|g__Stenotrophomonas
40324	exact	Stenotrophomonas maltophilia	k__Bacteria|p__Proteobacteria|c__Gammaproteobacteria|o__Xanthomonadales|f__Xanthomonadaceae|g__Stenotrophomonas|s__Stenotrophomonas_maltophilia
404	exact	Methylobacillus	k__Bacteria|p__Proteobacteria|c__Betaproteobacteria|o__Methylophilales|f__Methylophilaceae|g__Methylobacillus
404011	exact	Shewanella piezotolerans	k__Bacteria|p__Proteobacteria|c__Gammaproteobacteria|o__Alteromonadales|f__Shewanellaceae|g__Shewanella|s__Shewanella_piezotolerans
405	exact	Methylobacillus flagellatus	k__Bacteria|p__Proteobacteria|c__Betaproteobacteria|o__Methylophilales|f__Methylophilaceae|g__Methylobacillus|s__Methylobacillus_flagellatus
405212	exact	Alicyclobacillus acidocaldarius	k__Bacteria|p__Firmicutes|c__Bacilli|o__Bacillales|f__Alicyclobacillaceae|g__Alicyclobacillus|s__Alicyclobacillus_acidocaldarius
40542	exact	Leptotrichia buccalis	k__Bacteria|p__Fusobacteria|c__Fusobacteriia|o__Fusobacteriales|f__Leptotrichiaceae|g__Leptotrichia|s__Leptotrichia_buccalis
40566	exact	Actinosynnema	k__Bacteria|p__Actinobacteria|c__Actinobacteria|o__Actinomycetales|f__Pseudonocardiaceae|g__Actinosynnema
40567	exact	Actinosynnema mirum	k__Bacteria|p__Actinobacteria|c__Actinobacteria|o__Actinomycetales|f__Pseudonocardiaceae|g__Actinosynnema|s__Actinosynnema_mirum
40576	exact	Xenorhabdus bovienii	k__Bacteria|p__Proteobacteria|c__Gammaproteobacteria|o__Enterobacteriales|f__Enterobacteriaceae|g__Xenorhabdus|s__Xenorhabdus_bovienii
407	exact	Methylobacterium	k__Bacteria|p__Proteobacteria|c__Alphaproteobacteria|o__Rhizobiales|f__Methylobacteriaceae|g__Methylobacterium
408	exact	Methylobacterium extorquens	k__Bacteria|p__Proteobacteria|c__Alphaproteobacteria|o__Rhizobiales|f__Methylobacteriaceae|g__Methylobacterium|s__Methylobacterium_extorquens
40834	exact	Borrelia duttonii	k__Bacteria|p__Spirochaetes|c__Spirochaetia|o__Spirochaetales|f__Spirochaetaceae|g__Borrelia|s__Borrelia_duttonii
41	exact	Stigmatella aurantiaca	k__Bacteria|p__Proteobacteria|c__Deltaproteobacteria|o__Myxococcales|f__Cystobacteraceae|g__Stigmatella|s__Stigmatella_aurantiaca
411566	exact	Candidatus Midichloria	k__Bacteria|p__Proteobacteria|c__Alphaproteobacteria|o__Rickettsiales|f__Candidatus_Midichloriaceae|g__Candidatus_Midichloria
41275	exact	Brevundimonas	k__Bacteria|p__Proteobacteria|c__Alphaproteobacteria|o__Caulobacterales|f__Caulobacteraceae|g__Brevundimonas
41294	exact	Bradyrhizobiaceae	k__Bacteria|p__Proteobacteria|c__Alphaproteobacteria|o__Rhizobiales|f__Bradyrhizobiaceae
41295	exact	Rhodospirillaceae	k__Bacteria|p__Proteobacteria|c__Alphaproteobacteria|o__Rhodospirillales|f__Rhodospirillaceae
41297	exact	Sphingomonadaceae	k__Bacteria|p__Proteobacteria|c__Alphaproteobacteria|o__Sphingomonadales|f__Sphingomonadaceae
413	exact	Methylococcus	k__Bacteria|p__Proteobacteria|c__Gammaproteobacteria|o__Methylococcales|f__Methylococcaceae|g__Methylococcus
413496	exact	Cronobacter	k__Bacteria|p__Proteobacteria|c__Gammaproteobacteria|o__Enterobacteriales|f__Enterobacteriaceae|g__Cronobacter
413502	exact	Cronobacter turicensis	k__Bacteria|p__Proteobacteria|c__Gammaproteobacteria|o__Enterobacteriales|f__Enterobacteriaceae|g__Cronobacter|s__Cronobacter_turicensis
413810	exact	Halalkalicoccus jeotgali	k__Archaea|p__Euryarchaeota|c__Halobacteria|o__Halobacteriales|f__Halobacteriaceae|g__Halalkalicoccus|s__Halalkalicoccus_jeotgali
414	exact	Methylococcus capsulatus	k__Bacteria|p__Proteobacteria|c__Gammaproteobacteria|o__Methylococcales|f__Methylococcaceae|g__Methylococcus|s__Methylococcus_capsulatus
414877	exact	Catenulisporaceae	k__Bacteria|p__Actinobacteria|c__Actinobacteria|o__Actinomycetales|f__Catenulisporaceae
414878	exact	Catenulispora	k__Bacteria|p__Actinobacteria|c__Actinobacteria|o__Actinomycetales|f__Catenulisporaceae|g__Catenulispora
414999	exact	Opitutae	k__Bacteria|p__Verrucomicrobia|c__Opitutae
415001	exact	Puniceicoccales	k__Bacteria|p__Verrucomicrobia|c__Opitutae|o__Puniceicoccales
415002	exact	Puniceicoccaceae	k__Bacteria|p__Verrucomicrobia|c__Opitutae|o__Puniceicoccales|f__Puniceicoccaceae
416	exact	Methylomonas	k__Bacteria|p__Proteobacteria|c__Gammaproteobacteria|o__Methylococcales|f__Methylococcaceae|g__Methylomonas
416916	exact	Aggregatibacter	k__Bacteria|p__Proteobacteria|c__Gammaproteobacteria|o__Pasteurellales|f__Pasteurellaceae|g__Aggregatibacter
41707	exact	Lawsonia	k__Bacteria|p__Proteobacteria|c__Deltaproteobacteria|o__Desulfovibrionales|f__Desulfovibrionaceae|g__Lawsonia
417127	exact	Zunongwangia	k__Bacteria|p__Bacteroidetes|c__Flavobacteriia|o__Flavobacteriales|f__Flavobacteriaceae|g__Zunongwangia
41980	exact	Metallosphaera	k__Archaea|p__Crenarchaeota|c__Thermoprotei|o__Sulfolobales|f__Sulfolobaceae|g__Metallosphaera
421	exact	Methylomonas methanica	k__Bacteria|p__Proteobacteria|c__Gammaproteobacteria|o__Methylococcales|f__Methylococcaceae|g__Methylomonas|s__Methylomonas_methanica
42255	exact	Rubrobacter	k__Bacteria|p__Actinobacteria|c__Actinobacteria|o__Rubrobacterales|f__Rubrobacteraceae|g__Rubrobacter
42443	exact	Roseobacter litoralis	k__Bacteria|p__Proteobacteria|c__Alphaproteobacteria|o__Rhodobacterales|f__Rhodobacteraceae|g__Roseobacter|s__Roseobacter_litoralis
42837	exact	Ammonifex	k__Bacteria|p__Firmicutes|c__Clostridia|o__Thermoanaerobacterales|f__Thermoanaerobacteraceae|g__Ammonifex
42838	exact	Ammonifex degensii	k__Bacteria|p__Firmicutes|c__Clostridia|o__Thermoanaerobacterales|f__Thermoanaerobacteraceae|g__Ammonifex|s__Ammonifex_degensii
42862	exact	Rickettsia felis	k__Bacteria|p__Proteobacteria|c__Alphaproteobacteria|o__Rickettsiales|f__Rickettsiaceae|g__Rickettsia|s__Rickettsia_felis
42879	exact	Methanococcus aeolicus	k__Archaea|p__Euryarchaeota|c__Methanococci|o__Methanococcales|f__Methanococcaceae|g__Methanococcus|s__Methanococcus_aeolicus
43080	exact	Sulfolobus islandicus	k__Archaea|p__Crenarchaeota|c__Thermoprotei|o__Sulfolobales|f__Sulfolobaceae|g__Sulfolobus|s__Sulfolobus_islandicus
433	exact	Acetobacteraceae	k__Bacteria|p__Proteobacteria|c__Alphaproteobacteria|o__Rhodospirillales|f__Acetobacteraceae
43305	exact	Butyrivibrio proteoclasticus	k__Bacteria|p__Firmicutes|c__Clostridia|o__Clostridiales|f__Lachnospiraceae|g__Butyrivibrio|s__Butyrivibrio_proteoclasticus
434	exact	Acetobacter	k__Bacteria|p__Proteobacteria|c__Alphaproteobacteria|o__Rhodospirillales|f__Acetobacteraceae|g__Acetobacter
43668	exact	Brachybacterium	k__Bacteria|p__Actinobacteria|c__Actinobacteria|o__Actinomycetales|f__Dermabacteraceae|g__Brachybacterium
43669	exact	Brachybacterium faecium	k__Bacteria|p__Actinobacteria|c__Actinobacteria|o__Actinomycetales|f__Dermabacteraceae|g__Brachybacterium|s__Brachybacterium_faecium
43673	exact	Jonesia	k__Bacteria|p__Actinobacteria|c__Actinobacteria|o__Actinomycetales|f__Jonesiaceae|g__Jonesia
43674	exact	Jonesia denitrificans	k__Bacteria|p__Actinobacteria|c__Actinobacteria|o__Actinomycetales|f__Jonesiaceae|g__Jonesia|s__Jonesia_denitrificans
43675	exact	Rothia mucilaginosa	k__Bacteria|p__Actinobacteria|c__Actinobacteria|o__Actinomycetales|f__Micrococcaceae|g__Rothia|s__Rothia_mucilaginosa
43687	exact	Metallosphaera sedula	k__Archaea|p__Crenarchaeota|c__Thermoprotei|o__Sulfolobales|f__Sulfolobaceae|g__Metallosphaera|s__Metallosphaera_sedula
43767	exact	Rhodococcus equi	k__Bacteria|p__Actinobacteria|c__Actinobacteria|o__Actinomycetales|f__Nocardiaceae|g__Rhodococcus|s__Rhodococcus_equi
43771	exact	Corynebacterium urealyticum	k__Bacteria|p__Actinobacteria|c__Actinobacteria|o__Actinomycetales|f__Corynebacteriaceae|g__Corynebacterium|s__Corynebacterium_urealyticum
43773	exact	Syntrophus	k__Bacteria|p__Proteobacteria|c__Deltaproteobacteria|o__Syntrophobacterales|f__Syntrophaceae|g__Syntrophus
438	exact	Acetobacter pasteurianus	k__Bacteria|p__Proteobacteria|c__Alphaproteobacteria|o__Rhodospirillales|f__Acetobacteraceae|g__Acetobacter|s__Acetobacter_pasteurianus
43947	exact	Tolumonas	k__Bacteria|p__Proteobacteria|c__Gammaproteobacteria|o__Aeromonadales|f__Aeromonadaceae|g__Tolumonas
43948	exact	Tolumonas auensis	k__Bacteria|p__Proteobacteria|c__Gammaproteobacteria|o__Aeromonadales|f__Aeromonadaceae|g__Tolumonas|s__Tolumonas_auensis
44000	exact	Caldicellulosiruptor	k__Bacteria|p__Firmicutes|c__Clostridia|o__Thermoanaerobacterales|f__Thermoanaerobacterales_Family_III_Incertae_Sedis|g__Caldicellulosiruptor
44001	exact	Caldicellulosiruptor saccharolyticus	k__Bacteria|p__Firmicutes|c__Clostridia|o__Thermoanaerobacterales|f__Thermoanaerobacterales_Family_III_Incertae_Sedis|g__Caldicellulosiruptor|s__Caldicellulosiruptor_saccharolyticus
44013	exact	Polynucleobacter	k__Bacteria|p__Proteobacteria|c__Betaproteobacteria|o__Burkholderiales|f__Burkholderiaceae|g__Polynucleobacter
442430	exact	Coraliomargarita	k__Bacteria|p__Verrucomicrobia|c__Opitutae|o__Puniceicoccales|f__Puniceicoccaceae|g__Coraliomargarita
44249	exact	Paenibacillus	k__Bacteria|p__Firmicutes|c__Bacilli|o__Bacillales|f__Paenibacillaceae|g__Paenibacillus
44259	exact	Filifactor	k__Bacteria|p__Firmicutes|c__Clostridia|o__Clostridiales|f__Peptostreptococcaceae|g__Filifactor
44260	exact	Moorella	k__Bacteria|p__Firmicutes|c__Clostridia|o__Thermoanaerobacterales|f__Thermoanaerobacteraceae|g__Moorella
444	exact	Legionellaceae	k__Bacteria|p__Proteobacteria|c__Gammaproteobacteria|o__Legionellales|f__Legionellaceae
444163	exact	Brucella microti	k__Bacteria|p__Proteobacteria|c__Alphaproteobacteria|o__Rhizobiales|f__Brucellaceae|g__Brucella|s__Brucella_microti
44449	exact	Borrelia recurrentis	k__Bacteria|p__Spirochaetes|c__Spirochaetia|o__Spirochaetales|f__Spirochaetaceae|g__Borrelia|s__Borrelia_recurrentis
445	exact	Legionella	k__Bacteria|p__Proteobacteria|c__Gammaproteobacteria|o__Legionellales|f__Legionellaceae|g__Legionella
446	exact	Legionella pneumophila	k__Bacteria|p__Proteobacteria|c__Gammaproteobacteria|o__Legionellales|f__Legionellaceae|g__Legionella|s__Legionella_pneumophila
447606	exact	Alternanthera yellow vein betasatellite	k__Viruses|p__Viruses_noname|c__Viruses_noname|o__Viruses_noname|f__Viruses_noname|g__Viruses_noname|s__Alternanthera_yellow_vein_betasatellite
450	exact	Legionella longbeachae	k__Bacteria|p__Proteobacteria|c__Gammaproteobacteria|o__Legionellales|f__Legionellaceae|g__Legionella|s__Legionella_longbeachae
452283	exact	Exobasidiomycetes	k__Eukaryota|p__Basidiomycota|c__Exobasidiomycetes
45361	exact	Mycoplasma conjunctivae	k__Bacteria|p__Tenericutes|c__Mollicutes|o__Mycoplasmatales|f__Mycoplasmataceae|g__Mycoplasma|s__Mycoplasma_conjunctivae
45401	exact	Hyphomicrobiaceae	k__Bacteria|p__Proteobacteria|c__Alphaproteobacteria|o__Rhizobiales|f__Hyphomicrobiaceae
45404	exact	Beijerinckiaceae	k__Bacteria|p__Proteobacteria|c__Alphaproteobacteria|o__Rhizobiales|f__Beijerinckiaceae
456327	exact	Xanthomonas euvesicatoria	k__Bacteria|p__Proteobacteria|c__Gammaproteobacteria|o__Xanthomonadales|f__Xanthomonadaceae|g__Xanthomonas|s__Xanthomonas_euvesicatoria
45662	exact	Desulfohalobium	k__Bacteria|p__Proteobacteria|c__Deltaproteobacteria|o__Desulfovibrionales|f__Desulfohalobiaceae|g__Desulfohalobium
45663	exact	Desulfohalobium retbaense	k__Bacteria|p__Proteobacteria|c__Deltaproteobacteria|o__Desulfovibrionales|f__Desulfohalobiaceae|g__Desulfohalobium|s__Desulfohalobium_retbaense
45667	exact	Halobacillus	k__Bacteria|p__Firmicutes|c__Bacilli|o__Bacillales|f__Bacillaceae|g__Halobacillus
461876	exact	Alkaliphilus oremlandii	k__Bacteria|p__Firmicutes|c__Clostridia|o__Clostridiales|f__Clostridiaceae|g__Alkaliphilus|s__Alkaliphilus_oremlandii
46254	exact	Oenococcus	k__Bacteria|p__Firmicutes|c__Bacilli|o__Lactobacillales|f__Leuconostocaceae|g__Oenococcus
46255	exact	Weissella	k__Bacteria|p__Firmicutes|c__Bacilli|o__Lactobacillales|f__Leuconostocaceae|g__Weissella
46354	exact	Thermoanaerobacter wiegelii	k__Bacteria|p__Firmicutes|c__Clostridia|o__Thermoanaerobacterales|f__Thermoanaerobacteraceae|g__Thermoanaerobacter|s__Thermoanaerobacter_wiegelii
46355	exact	Spirochaeta africana	k__Bacteria|p__Spirochaetes|c__Spirochaetia|o__Spirochaetales|f__Spirochaetaceae|g__Spirochaeta|s__Spirochaeta_africana
46541	exact	Thermosipho melanesiensis	k__Bacteria|p__Thermotogae|c__Thermotogae|o__Thermotogales|f__Thermotogaceae|g__Thermosipho|s__Thermosipho_melanesiensis
466152	exact	Singulisphaera	k__Bacteria|p__Planctomycetes|c__Planctomycetia|o__Planctomycetales|f__Planctomycetaceae|g__Singulisphaera
466153	exact	Singulisphaera acidiphila	k__Bacteria|p__Planctomycetes|c__Planctomycetia|o__Planctomycetales|f__Planctomycetaceae|g__Singulisphaera|s__Singulisphaera_acidiphila
468	exact	Moraxellaceae	k__Bacteria|p__Proteobacteria|c__Gammaproteobacteria|o__Pseudomonadales|f__Moraxellaceae
469	exact	Acinetobacter	k__Bacteria|p__Proteobacteria|c__Gammaproteobacteria|o__Pseudomonadales|f__Moraxellaceae|g__Acinetobacter
470	exact	Acinetobacter baumannii	k__Bacteria|p__Proteobacteria|c__Gammaproteobacteria|o__Pseudomonadales|f__Moraxellaceae|g__Acinetobacter|s__Acinetobacter_baumannii
470934	exact	Pantoea vagans	k__Bacteria|p__Proteobacteria|c__Gammaproteobacteria|o__Enterobacteriales|f__Enterobacteriaceae|g__Pantoea|s__Pantoea_vagans
471826	exact	Candidatus Desulforudis	k__Bacteria|p__Firmicutes|c__Clostridia|o__Clostridiales|f__Peptococcaceae|g__Candidatus_Desulforudis
471827	exact	Candidatus Desulforudis audaxviator	k__Bacteria|p__Firmicutes|c__Clostridia|o__Clostridiales|f__Peptococcaceae|g__Candidatus_Desulforudis|s__Candidatus_Desulforudis_audaxviator
47229	exact	Massilia timonae	k__Bacteria|p__Proteobacteria|c__Betaproteobacteria|o__Burkholderiales|f__Oxalobacteraceae|g__Massilia|s__Massilia_timonae
475	exact	Moraxella	k__Bacteria|p__Proteobacteria|c__Gammaproteobacteria|o__Pseudomonadales|f__Moraxellaceae|g__Moraxella
475087	exact	Methanosphaerula	k__Archaea|p__Euryarchaeota|c__Methanomicrobia|o__Methanomicrobiales|f__Methanoregulaceae|g__Methanosphaerula
475088	exact	Methanosphaerula palustris	k__Archaea|p__Euryarchaeota|c__Methanomicrobia|o__Methanomicrobiales|f__Methanoregulaceae|g__Methanosphaerula|s__Methanosphaerula_palustris
477693	exact	Desulfurococcus kamchatkensis	k__Archaea|p__Crenarchaeota|c__Thermoprotei|o__Desulfurococcales|f__Desulfurococcaceae|g__Desulfurococcus|s__Desulfurococcus_kamchatkensis
47770	exact	Lactobacillus crispatus	k__Bacteria|p__Firmicutes|c__Bacilli|o__Lactobacillales|f__Lactobacillaceae|g__Lactobacillus|s__Lactobacillus_crispatus
47850	exact	Micromonospora aurantiaca	k__Bacteria|p__Actinobacteria|c__Actinobacteria|o__Actinomycetales|f__Micromonosporaceae|g__Micromonospora|s__Micromonospora_aurantiaca
47877	exact	Pseudomonas amygdali	k__Bacteria|p__Proteobacteria|c__Gammaproteobacteria|o__Pseudomonadales|f__Pseudomonadaceae|g__Pseudomonas|s__Pseudomonas_amygdali
47880	exact	Pseudomonas fulva	k__Bacteria|p__Proteobacteria|c__Gammaproteobacteria|o__Pseudomonadales|f__Pseudomonadaceae|g__Pseudomonas|s__Pseudomonas_fulva
480	exact	Moraxella catarrhalis	k__Bacteria|p__Proteobacteria|c__Gammaproteobacteria|o__Pseudomonadales|f__Moraxellaceae|g__Moraxella|s__Moraxella_catarrhalis
481	exact	Neisseriaceae	k__Bacteria|p__Proteobacteria|c__Betaproteobacteria|o__Neisseriales|f__Neisseriaceae
482	exact	Neisseria	k__Bacteria|p__Proteobacteria|c__Betaproteobacteria|o__Neisseriales|f__Neisseriaceae|g__Neisseria
482957	exact	Burkholderia lata	k__Bacteria|p__Proteobacteria|c__Betaproteobacteria|o__Burkholderiales|f__Burkholderiaceae|g__Burkholderia|s__Burkholderia_lata
48461	exact	Verrucomicrobiales	k__Bacteria|p__Verrucomicrobia|c__Verrucomicrobiae|o__Verrucomicrobiales
485	exact	Neisseria gonorrhoeae	k__Bacteria|p__Proteobacteria|c__Betaproteobacteria|o__Neisseriales|f__Neisseriaceae|g__Neisseria|s__Neisseria_gonorrhoeae
485255	exact	Natranaerobiaceae	k__Bacteria|p__Firmicutes|c__Clostridia|o__Natranaerobiales|f__Natranaerobiaceae
485256	exact	Natranaerobiales	k__Bacteria|p__Firmicutes|c__Clostridia|o__Natranaerobiales
486	exact	Neisseria lactamica	k__Bacteria|p__Proteobacteria|c__Betaproteobacteria|o__Neisseriales|f__Neisseriaceae|g__Neisseria|s__Neisseria_lactamica
487	exact	Neisseria meningitidis	k__Bacteria|p__Proteobacteria|c__Betaproteobacteria|o__Neisseriales|f__Neisseriaceae|g__Neisseria|s__Neisseria_meningitidis
48736	exact	Ralstonia	k__Bacteria|p__Proteobacteria|c__Betaproteobacteria|o__Burkholderiales|f__Burkholderiaceae|g__Ralstonia
4890	exact	Ascomycota	k__Eukaryota|p__Ascomycota
4891	exact	Saccharomycetes	k__Eukaryota|p__Ascomycota|c__Saccharomycetes
4892	exact	Saccharomycetales	k__Eukaryota|p__Ascomycota|c__Saccharomycetes|o__Saccharomycetales
4893	exact	Saccharomycetaceae	k__Eukaryota|p__Ascomycota|c__Saccharomycetes|o__Saccharomycetales|f__Saccharomycetaceae
49	exact	Polyangiaceae	k__Bacteria|p__Proteobacteria|c__Deltaproteobacteria|o__Myxococcales|f__Polyangiaceae
49082	exact	Candidatus Arthromitus	k__Bacteria|p__Firmicutes|c__Clostridia|o__Clostridiales|f__Clostridiaceae|g__Candidatus_Arthromitus
4930	exact	Saccharomyces	k__Eukaryota|p__Ascomycota|c__Saccharomycetes|o__Saccharomycetales|f__Saccharomycetaceae|g__Saccharomyces
49319	exact	Rubrobacter xylanophilus	k__Bacteria|p__Actinobacteria|c__Actinobacteria|o__Rubrobacterales|f__Rubrobacteraceae|g__Rubrobacter|s__Rubrobacter_xylanophilus
4932	exact	Saccharomyces cerevisiae	k__Eukaryota|p__Ascomycota|c__Saccharomycetes|o__Saccharomycetales|f__Saccharomycetaceae|g__Saccharomyces|s__Saccharomyces_cerevisiae
49338	exact	Desulfitobacterium hafniense	k__Bacteria|p__Firmicutes|c__Clostridia|o__Clostridiales|f__Peptococcaceae|g__Desulfitobacterium|s__Desulfitobacterium_hafniense
49546	exact	Flavobacteriaceae	k__Bacteria|p__Bacteroidetes|c__Flavobacteriia|o__Flavobacteriales|f__Flavobacteriaceae
496866	exact	Thermoanaerobacter pseudethanolicus	k__Bacteria|p__Firmicutes|c__Clostridia|o__Thermoanaerobacterales|f__Thermoanaerobacteraceae|g__Thermoanaerobacter|s__Thermoanaerobacter_pseudethanolicus
497	exact	Psychrobacter	k__Bacteria|p__Proteobacteria|c__Gammaproteobacteria|o__Pseudomonadales|f__Moraxellaceae|g__Psychrobacter
498845	exact	Candidatus Korarchaeum	k__Archaea|p__Korarchaeota|c__Korarchaeota_noname|o__Korarchaeota_noname|f__Korarchaeota_noname|g__Candidatus_Korarchaeum
498846	exact	Candidatus Korarchaeum cryptofilum	k__Archaea|p__Korarchaeota|c__Korarchaeota_noname|o__Korarchaeota_noname|f__Korarchaeota_noname|g__Candidatus_Korarchaeum|s__Candidatus_Korarchaeum_cryptofilum
499	exact	Thermomicrobium	k__Bacteria|p__Chloroflexi|c__Thermomicrobia|o__Thermomicrobiales|f__Thermomicrobiaceae|g__Thermomicrobium
499228	exact	Tepidanaerobacter	k__Bacteria|p__Firmicutes|c__Clostridia|o__Thermoanaerobacterales|f__Thermoanaerobacteraceae|g__Tepidanaerobacter
499229	exact	Tepidanaerobacter acetatoxydans	k__Bacteria|p__Firmicutes|c__Clostridia|o__Thermoanaerobacterales|f__Thermoanaerobacteraceae|g__Tepidanaerobacter|s__Tepidanaerobacter_acetatoxydans
500	exact	Thermomicrobium roseum	k__Bacteria|p__Chloroflexi|c__Thermomicrobia|o__Thermomicrobiales|f__Thermomicrobiaceae|g__Thermomicrobium|s__Thermomicrobium_roseum
50052	exact	Mycoplasma crocodyli	k__Bacteria|p__Tenericutes|c__Mollicutes|o__Mycoplasmatales|f__Mycoplasmataceae|g__Mycoplasma|s__Mycoplasma_crocodyli
506	exact	Alcaligenaceae	k__Bacteria|p__Proteobacteria|c__Betaproteobacteria|o__Burkholderiales|f__Alcaligenaceae
508458	exact	Synergistetes	k__Bacteria|p__Synergistetes
511434	exact	Candidatus Azobacteroides	k__Bacteria|p__Bacteroidetes|c__Bacteroidia|o__Bacteroidales|f__Bacteroidales_noname|g__Candidatus_Azobacteroides
511435	exact	Candidatus Azobacteroides pseudotrichonymphae	k__Bacteria|p__Bacteroidetes|c__Bacteroidia|o__Bacteroidales|f__Bacteroidales_noname|g__Candidatus_Azobacteroides|s__Candidatus_Azobacteroides_pseudotrichonymphae
511678	exact	Aliivibrio	k__Bacteria|p__Proteobacteria|c__Gammaproteobacteria|o__Vibrionales|f__Vibrionaceae|g__Aliivibrio
511745	exact	Methylacidiphilum	k__Bacteria|p__Verrucomicrobia|c__Verrucomicrobia_noname|o__Methylacidiphilales|f__Methylacidiphilaceae|g__Methylacidiphilum
511746	exact	Methylacidiphilum infernorum	k__Bacteria|p__Verrucomicrobia|c__Verrucomicrobia_noname|o__Methylacidiphilales|f__Methylacidiphilaceae|g__Methylacidiphilum|s__Methylacidiphilum_infernorum
51196	exact	Syntrophobotulus	k__Bacteria|p__Firmicutes|c__Clostridia|o__Clostridiales|f__Peptococcaceae|g__Syntrophobotulus
51197	exact	Syntrophobotulus glycolicus	k__Bacteria|p__Firmicutes|c__Clostridia|o__Clostridiales|f__Peptococcaceae|g__Syntrophobotulus|s__Syntrophobotulus_glycolicus
51291	exact	Chlamydiales	k__Bacteria|p__Chlamydiae|c__Chlamydiia|o__Chlamydiales
51668	exact	Tetragenococcus	k__Bacteria|p__Firmicutes|c__Bacilli|o__Lactobacillales|f__Enterococcaceae|g__Tetragenococcus
51669	exact	Tetragenococcus halophilus	k__Bacteria|p__Firmicutes|c__Bacilli|o__Lactobacillales|f__Enterococcaceae|g__Tetragenococcus|s__Tetragenococcus_halophilus
517	exact	Bordetella	k__Bacteria|p__Proteobacteria|c__Betaproteobacteria|o__Burkholderiales|f__Alcaligenaceae|g__Bordetella
520	exact	Bordetella pertussis	k__Bacteria|p__Proteobacteria|c__Betaproteobacteria|o__Burkholderiales|f__Alcaligenaceae|g__Bordetella|s__Bordetella_pertussis
5204	exact	Basidiomycota	k__Eukaryota|p__Basidiomycota
522	exact	Acidiphilium	k__Bacteria|p__Proteobacteria|c__Alphaproteobacteria|o__Rhodospirillales|f__Acetobacteraceae|g__Acidiphilium
52225	exact	Mitsuokella	k__Bacteria|p__Firmicutes|c__Negativicutes|o__Selenomonadales|f__Veillonellaceae|g__Mitsuokella
52584	exact	Brachyspira pilosicoli	k__Bacteria|p__Spirochaetes|c__Spirochaetia|o__Spirochaetales|f__Brachyspiraceae|g__Brachyspira|s__Brachyspira_pilosicoli
52766	exact	Caldicellulosiruptor lactoaceticus	k__Bacteria|p__Firmicutes|c__Clostridia|o__Thermoanaerobacterales|f__Thermoanaerobacterales_Family_III_Incertae_Sedis|g__Caldicellulosiruptor|s__Caldicellulosiruptor_lactoaceticus
528	exact	Ochrobactrum	k__Bacteria|p__Proteobacteria|c__Alphaproteobacteria|o__Rhizobiales|f__Brucellaceae|g__Ochrobactrum
529	exact	Ochrobactrum anthropi	k__Bacteria|p__Proteobacteria|c__Alphaproteobacteria|o__Rhizobiales|f__Brucellaceae|g__Ochrobactrum|s__Ochrobactrum_anthropi
52972	exact	Polaromonas	k__Bacteria|p__Proteobacteria|c__Betaproteobacteria|o__Burkholderiales|f__Comamonadaceae|g__Polaromonas
531813	exact	Pelagibacterium halotolerans	k__Bacteria|p__Proteobacteria|c__Alphaproteobacteria|o__Rhizobiales|f__Hyphomicrobiaceae|g__Pelagibacterium|s__Pelagibacterium_halotolerans
532	exact	Beijerinckia	k__Bacteria|p__Proteobacteria|c__Alphaproteobacteria|o__Rhizobiales|f__Beijerinckiaceae|g__Beijerinckia
53246	exact	Pseudoalteromonas	k__Bacteria|p__Proteobacteria|c__Gammaproteobacteria|o__Alteromonadales|f__Pseudoalteromonadaceae|g__Pseudoalteromonas
533	exact	Beijerinckia indica	k__Bacteria|p__Proteobacteria|c__Alphaproteobacteria|o__Rhizobiales|f__Beijerinckiaceae|g__Beijerinckia|s__Beijerinckia_indica
53335	exact	Pantoea	k__Bacteria|p__Proteobacteria|c__Gammaproteobacteria|o__Enterobacteriales|f__Enterobacteriaceae|g__Pantoea
53346	exact	Enterococcus mundtii	k__Bacteria|p__Firmicutes|c__Bacilli|o__Lactobacillales|f__Enterococcaceae|g__Enterococcus|s__Enterococcus_mundtii
53357	exact	Intrasporangium	k__Bacteria|p__Actinobacteria|c__Actinobacteria|o__Actinomycetales|f__Intrasporangiaceae|g__Intrasporangium
53358	exact	Intrasporangium calvum	k__Bacteria|p__Actinobacteria|c__Actinobacteria|o__Actinomycetales|f__Intrasporangiaceae|g__Intrasporangium|s__Intrasporangium_calvum
53433	exact	Halanaerobiales	k__Bacteria|p__Firmicutes|c__Clostridia|o__Halanaerobiales
53460	exact	Nakamurella	k__Bacteria|p__Actinobacteria|c__Actinobacteria|o__Actinomycetales|f__Nakamurellaceae|g__Nakamurella
53461	exact	Nakamurella multipartita	k__Bacteria|p__Actinobacteria|c__Actinobacteria|o__Actinomycetales|f__Nakamurellaceae|g__Nakamurella|s__Nakamurella_multipartita
53572	exact	Deferribacter	k__Bacteria|p__Deferribacteres|c__Deferribacteres|o__Deferribacterales|f__Deferribacteraceae|g__Deferribacter
536018	exact	Mesorhizobium australicum	k__Bacteria|p__Proteobacteria|c__Alphaproteobacteria|o__Rhizobiales|f__Phyllobacteriaceae|g__Mesorhizobium|s__Mesorhizobium_australicum
538379	exact	Sphingobium quisquiliarum	k__Bacteria|p__Proteobacteria|c__Alphaproteobacteria|o__Sphingomonadales|f__Sphingomonadaceae|g__Sphingobium|s__Sphingobium_quisquiliarum
53945	exact	Octadecabacter	k__Bacteria|p__Proteobacteria|c__Alphaproteobacteria|o__Rhodobacterales|f__Rhodobacteraceae|g__Octadecabacter
53946	exact	Octadecabacter arcticus	k__Bacteria|p__Proteobacteria|c__Alphaproteobacteria|o__Rhodobacterales|f__Rhodobacteraceae|g__Octadecabacter|s__Octadecabacter_arcticus
539813	exact	Enterobacter mori	k__Bacteria|p__Proteobacteria|c__Gammaproteobacteria|o__Enterobacteriales|f__Enterobacteriaceae|g__Enterobacter|s__Enterobacter_mori
541	exact	Zymomonas	k__Bacteria|p__Proteobacteria|c__Alphaproteobacteria|o__Sphingomonadales|f__Sphingomonadaceae|g__Zymomonas
541000	exact	Ruminococcaceae	k__Bacteria|p__Firmicutes|c__Clostridia|o__Clostridiales|f__Ruminococcaceae
542	exact	Zymomonas mobilis	k__Bacteria|p__Proteobacteria|c__Alphaproteobacteria|o__Sphingomonadales|f__Sphingomonadaceae|g__Zymomonas|s__Zymomonas_mobilis
54258	exact	Ignicoccus	k__Archaea|p__Crenarchaeota|c__Thermoprotei|o__Desulfurococcales|f__Desulfurococcaceae|g__Ignicoccus
543	exact	Enterobacteriaceae	k__Bacteria|p__Proteobacteria|c__Gammaproteobacteria|o__Enterobacteriales|f__Enterobacteriaceae
544	exact	Citrobacter	k__Bacteria|p__Proteobacteria|c__Gammaproteobacteria|o__Enterobacteriales|f__Enterobacteriaceae|g__Citrobacter
544448	exact	Tenericutes	k__Bacteria|p__Tenericutes
545	exact	Citrobacter koseri	k__Bacteria|p__Proteobacteria|c__Gammaproteobacteria|o__Enterobacteriales|f__Enterobacteriaceae|g__Citrobacter|s__Citrobacter_koseri
547	exact	Enterobacter	k__Bacteria|p__Proteobacteria|c__Gammaproteobacteria|o__Enterobacteriales|f__Enterobacteriaceae|g__Enterobacter
54736	exact	Salmonella bongori	k__Bacteria|p__Proteobacteria|c__Gammaproteobacteria|o__Enterobacteriales|f__Enterobacteriaceae|g__Salmonella|s__Salmonella_bongori
548	exact	Enterobacter aerogenes	k__Bacteria|p__Proteobacteria|c__Gammaproteobacteria|o__Enterobacteriales|f__Enterobacteriaceae|g__Enterobacter|s__Enterobacter_aerogenes
548681	exact	Herpesvirales	k__Viruses|p__Viruses_noname|c__Viruses_noname|o__Herpesvirales
550	exact	Enterobacter cloacae	k__Bacteria|p__Proteobacteria|c__Gammaproteobacteria|o__Enterobacteriales|f__Enterobacteriaceae|g__Enterobacter|s__Enterobacter_cloacae
55080	exact	Brevibacillus	k__Bacteria|p__Firmicutes|c__Bacilli|o__Bacillales|f__Paenibacillaceae|g__Brevibacillus
551	exact	Erwinia	k__Bacteria|p__Proteobacteria|c__Gammaproteobacteria|o__Enterobacteriales|f__Enterobacteriaceae|g__Erwinia
55148	exact	Deinococcus proteolyticus	k__Bacteria|p__Deinococcus_Thermus|c__Deinococci|o__Deinococcales|f__Deinococcaceae|g__Deinococcus|s__Deinococcus_proteolyticus
551759	exact	Aromatoleum	k__Bacteria|p__Proteobacteria|c__Betaproteobacteria|o__Rhodocyclales|f__Rhodocyclaceae|g__Aromatoleum
551760	exact	Aromatoleum aromaticum	k__Bacteria|p__Proteobacteria|c__Betaproteobacteria|o__Rhodocyclales|f__Rhodocyclaceae|g__Aromatoleum|s__Aromatoleum_aromaticum
55193	exact	Malassezia	k__Eukaryota|p__Basidiomycota|c__Exobasidiomycetes|o__Malasseziales|f__Malasseziaceae|g__Malassezia
552	exact	Erwinia amylovora	k__Bacteria|p__Proteobacteria|c__Gammaproteobacteria|o__Enterobacteriales|f__Enterobacteriaceae|g__Erwinia|s__Erwinia_amylovora
55206	exact	Spirochaeta smaragdinae	k__Bacteria|p__Spirochaetes|c__Spirochaetia|o__Spirochaetales|f__Spirochaetaceae|g__Spirochaeta|s__Spirochaeta_smaragdinae
55208	exact	Pectobacterium wasabiae	k__Bacteria|p__Proteobacteria|c__Gammaproteobacteria|o__Enterobacteriales|f__Enterobacteriaceae|g__Pectobacterium|s__Pectobacterium_wasabiae
552810	exact	Dehalogenimonas lykanthroporepellens	k__Bacteria|p__Chloroflexi|c__Dehalococcoidia|o__Dehalococcoidia_noname|f__Dehalococcoidia_noname|g__Dehalogenimonas|s__Dehalogenimonas_lykanthroporepellens
553	exact	Pantoea ananatis	k__Bacteria|p__Proteobacteria|c__Gammaproteobacteria|o__Enterobacteriales|f__Enterobacteriaceae|g__Pantoea|s__Pantoea_ananatis
554	exact	Pectobacterium carotovorum	k__Bacteria|p__Proteobacteria|c__Gammaproteobacteria|o__Enterobacteriales|f__Enterobacteriaceae|g__Pectobacterium|s__Pectobacterium_carotovorum
55601	exact	Vibrio anguillarum	k__Bacteria|p__Proteobacteria|c__Gammaproteobacteria|o__Vibrionales|f__Vibrionaceae|g__Vibrio|s__Vibrio_anguillarum
55802	exact	Thermococcus barophilus	k__Archaea|p__Euryarchaeota|c__Thermococci|o__Thermococcales|f__Thermococcaceae|g__Thermococcus|s__Thermococcus_barophilus
558314	exact	Desulfurobacteriaceae	k__Bacteria|p__Aquificae|c__Aquificae|o__Aquificales|f__Desulfurobacteriaceae
55968	exact	Leucobacter	k__Bacteria|p__Actinobacteria|c__Actinobacteria|o__Actinomycetales|f__Microbacteriaceae|g__Leucobacter
56	exact	Sorangium cellulosum	k__Bacteria|p__Proteobacteria|c__Deltaproteobacteria|o__Myxococcales|f__Polyangiaceae|g__Sorangium|s__Sorangium_cellulosum
561	exact	Escherichia	k__Bacteria|p__Proteobacteria|c__Gammaproteobacteria|o__Enterobacteriales|f__Enterobacteriaceae|g__Escherichia
562	exact	Escherichia coli	k__Bacteria|p__Proteobacteria|c__Gammaproteobacteria|o__Enterobacteriales|f__Enterobacteriaceae|g__Escherichia|s__Escherichia_coli
563177	exact	Acidianus hospitalis	k__Archaea|p__Crenarchaeota|c__Thermoprotei|o__Sulfolobales|f__Sulfolobaceae|g__Acidianus|s__Acidianus_hospitalis
563798	exact	Cyclobacteriaceae	k__Bacteria|p__Bacteroidetes|c__Cytophagia|o__Cytophagales|f__Cyclobacteriaceae
563843	exact	Rhodothermaceae	k__Bacteria|p__Bacteroidetes|c__Bacteroidetes_noname|o__Bacteroidetes_Order_II_Incertae_sedis|f__Rhodothermaceae
564	exact	Escherichia fergusonii	k__Bacteria|p__Proteobacteria|c__Gammaproteobacteria|o__Enterobacteriales|f__Enterobacteriaceae|g__Escherichia|s__Escherichia_fergusonii
565	exact	Escherichia hermannii	k__Bacteria|p__Proteobacteria|c__Gammaproteobacteria|o__Enterobacteriales|f__Enterobacteriaceae|g__Escherichia|s__Escherichia_hermannii
56635	exact	Aeropyrum	k__Archaea|p__Crenarchaeota|c__Thermoprotei|o__Desulfurococcales|f__Desulfurococcaceae|g__Aeropyrum
56636	exact	Aeropyrum pernix	k__Archaea|p__Crenarchaeota|c__Thermoprotei|o__Desulfurococcales|f__Desulfurococcaceae|g__Aeropyrum|s__Aeropyrum_pernix
56812	exact	Shewanella frigidimarina	k__Bacteria|p__Proteobacteria|c__Gammaproteobacteria|o__Alteromonadales|f__Shewanellaceae|g__Shewanella|s__Shewanella_frigidimarina
568386	exact	Sinobacteraceae	k__Bacteria|p__Proteobacteria|c__Gammaproteobacteria|o__Xanthomonadales|f__Sinobacteraceae
568394	exact	Pseudogulbenkiania	k__Bacteria|p__Proteobacteria|c__Betaproteobacteria|o__Neisseriales|f__Neisseriaceae|g__Pseudogulbenkiania
568987	exact	Candidatus Hamiltonella	k__Bacteria|p__Proteobacteria|c__Gammaproteobacteria|o__Enterobacteriales|f__Enterobacteriaceae|g__Candidatus_Hamiltonella
570	exact	Klebsiella	k__Bacteria|p__Proteobacteria|c__Gammaproteobacteria|o__Enterobacteriales|f__Enterobacteriaceae|g__Klebsiella
571	exact	Klebsiella oxytoca	k__Bacteria|p__Proteobacteria|c__Gammaproteobacteria|o__Enterobacteriales|f__Enterobacteriaceae|g__Klebsiella|s__Klebsiella_oxytoca
572511	exact	Blautia	k__Bacteria|p__Firmicutes|c__Clostridia|o__Clostridiales|f__Lachnospiraceae|g__Blautia
573	exact	Klebsiella pneumoniae	k__Bacteria|p__Proteobacteria|c__Gammaproteobacteria|o__Enterobacteriales|f__Enterobacteriaceae|g__Klebsiella|s__Klebsiella_pneumoniae
57493	exact	Kocuria	k__Bacteria|p__Actinobacteria|c__Actinobacteria|o__Actinomycetales|f__Micrococcaceae|g__Kocuria
57495	exact	Dermacoccus	k__Bacteria|p__Actinobacteria|c__Actinobacteria|o__Actinomycetales|f__Dermacoccaceae|g__Dermacoccus
57499	exact	Kytococcus	k__Bacteria|p__Actinobacteria|c__Actinobacteria|o__Actinomycetales|f__Dermacoccaceae|g__Kytococcus
575200	exact	Corynebacterium maris	k__Bacteria|p__Actinobacteria|c__Actinobacteria|o__Actinomycetales|f__Corynebacteriaceae|g__Corynebacterium|s__Corynebacterium_maris
576610	exact	Polynucleobacter necessarius	k__Bacteria|p__Proteobacteria|c__Betaproteobacteria|o__Burkholderiales|f__Burkholderiaceae|g__Polynucleobacter|s__Polynucleobacter_necessarius
57723	exact	Acidobacteria	k__Bacteria|p__Acidobacteria
57975	exact	Burkholderia thailandensis	k__Bacteria|p__Proteobacteria|c__Betaproteobacteria|o__Burkholderiales|f__Burkholderiaceae|g__Burkholderia|s__Burkholderia_thailandensis
58138	exact	Desulfotomaculum acetoxidans	k__Bacteria|p__Firmicutes|c__Clostridia|o__Clostridiales|f__Peptococcaceae|g__Desulfotomaculum|s__Desulfotomaculum_acetoxidans
58180	exact	Desulfovibrio alaskensis	k__Bacteria|p__Proteobacteria|c__Deltaproteobacteria|o__Desulfovibrionales|f__Desulfovibrionaceae|g__Desulfovibrio|s__Desulfovibrio_alaskensis
583357	exact	Thermoanaerobacter mathranii	k__Bacteria|p__Firmicutes|c__Clostridia|o__Thermoanaerobacterales|f__Thermoanaerobacteraceae|g__Thermoanaerobacter|s__Thermoanaerobacter_mathranii
586	exact	Providencia	k__Bacteria|p__Proteobacteria|c__Gammaproteobacteria|o__Enterobacteriales|f__Enterobacteriaceae|g__Providencia
588	exact	Providencia stuartii	k__Bacteria|p__Proteobacteria|c__Gammaproteobacteria|o__Enterobacteriales|f__Enterobacteriaceae|g__Providencia|s__Providencia_stuartii
588673	exact	Solirubrobacterales	k__Bacteria|p__Actinobacteria|c__Actinobacteria|o__Solirubrobacterales
590	exact	Salmonella	k__Bacteria|p__Proteobacteria|c__Gammaproteobacteria|o__Enterobacteriales|f__Enterobacteriaceae|g__Salmonella
59600	exact	Cellulophaga algicola	k__Bacteria|p__Bacteroidetes|c__Flavobacteriia|o__Flavobacteriales|f__Flavobacteriaceae|g__Cellulophaga|s__Cellulophaga_algicola
59732	exact	Chryseobacterium	k__Bacteria|p__Bacteroidetes|c__Flavobacteriia|o__Flavobacteriales|f__Flavobacteriaceae|g__Chryseobacterium
59753	exact	Alcanivorax	k__Bacteria|p__Proteobacteria|c__Gammaproteobacteria|o__Oceanospirillales|f__Alcanivoracaceae|g__Alcanivorax
59754	exact	Alcanivorax borkumensis	k__Bacteria|p__Proteobacteria|c__Gammaproteobacteria|o__Oceanospirillales|f__Alcanivoracaceae|g__Alcanivorax|s__Alcanivorax_borkumensis
59814	exact	Pantoea dispersa	k__Bacteria|p__Proteobacteria|c__Gammaproteobacteria|o__Enterobacteriales|f__Enterobacteriaceae|g__Pantoea|s__Pantoea_dispersa
6	exact	Azorhizobium	k__Bacteria|p__Proteobacteria|c__Alphaproteobacteria|o__Rhizobiales|f__Xanthobacteraceae|g__Azorhizobium
60217	exact	Shewanella violacea	k__Bacteria|p__Proteobacteria|c__Gammaproteobacteria|o__Alteromonadales|f__Shewanellaceae|g__Shewanella|s__Shewanella_violacea
60478	exact	Shewanella amazonensis	k__Bacteria|p__Proteobacteria|c__Gammaproteobacteria|o__Alteromonadales|f__Shewanellaceae|g__Shewanella|s__Shewanella_amazonensis
60552	exact	Burkholderia vietnamiensis	k__Bacteria|p__Proteobacteria|c__Betaproteobacteria|o__Burkholderiales|f__Burkholderiaceae|g__Burkholderia|s__Burkholderia_vietnamiensis
60890	exact	Phaeobacter gallaeciensis	k__Bacteria|p__Proteobacteria|c__Alphaproteobacteria|o__Rhodobacterales|f__Rhodobacteraceae|g__Phaeobacter|s__Phaeobacter_gallaeciensis
60892	exact	Desulfobacca	k__Bacteria|p__Proteobacteria|c__Deltaproteobacteria|o__Syntrophobacterales|f__Syntrophaceae|g__Desulfobacca
60893	exact	Desulfobacca acetoxidans	k__Bacteria|p__Proteobacteria|c__Deltaproteobacteria|o__Syntrophobacterales|f__Syntrophaceae|g__Desulfobacca|s__Desulfobacca_acetoxidans
60961	exact	Shewanella woodyi	k__Bacteria|p__Proteobacteria|c__Gammaproteobacteria|o__Alteromonadales|f__Shewanellaceae|g__Shewanella|s__Shewanella_woodyi
613	exact	Serratia	k__Bacteria|p__Proteobacteria|c__Gammaproteobacteria|o__Enterobacteriales|f__Enterobacteriaceae|g__Serratia
61434	exact	Dehalococcoides	k__Bacteria|p__Chloroflexi|c__Dehalococcoidia|o__Dehalococcoidales|f__Dehalococcoidaceae|g__Dehalococcoides
61435	exact	Dehalococcoides mccartyi	k__Bacteria|p__Chloroflexi|c__Dehalococcoidia|o__Dehalococcoidales|f__Dehalococcoidaceae|g__Dehalococcoides|s__Dehalococcoides_mccartyi
61645	exact	Enterobacter asburiae	k__Bacteria|p__Proteobacteria|c__Gammaproteobacteria|o__Enterobacteriales|f__Enterobacteriaceae|g__Enterobacter|s__Enterobacter_asburiae
620	exact	Shigella	k__Bacteria|p__Proteobacteria|c__Gammaproteobacteria|o__Enterobacteriales|f__Enterobacteriaceae|g__Shigella
62140	exact	Acidiphilium multivorum	k__Bacteria|p__Proteobacteria|c__Alphaproteobacteria|o__Rhodospirillales|f__Acetobacteraceae|g__Acidiphilium|s__Acidiphilium_multivorum
623	exact	Shigella flexneri	k__Bacteria|p__Proteobacteria|c__Gammaproteobacteria|o__Enterobacteriales|f__Enterobacteriaceae|g__Shigella|s__Shigella_flexneri
62320	exact	Haloterrigena turkmenica	k__Archaea|p__Euryarchaeota|c__Halobacteria|o__Halobacteriales|f__Halobacteriaceae|g__Haloterrigena|s__Haloterrigena_turkmenica
626	exact	Xenorhabdus	k__Bacteria|p__Proteobacteria|c__Gammaproteobacteria|o__Enterobacteriales|f__Enterobacteriaceae|g__Xenorhabdus
629	exact	Yersinia	k__Bacteria|p__Proteobacteria|c__Gammaproteobacteria|o__Enterobacteriales|f__Enterobacteriaceae|g__Yersinia
630	exact	Yersinia enterocolitica	k__Bacteria|p__Proteobacteria|c__Gammaproteobacteria|o__Enterobacteriales|f__Enterobacteriaceae|g__Yersinia|s__Yersinia_enterocolitica
632	exact	Yersinia pestis	k__Bacteria|p__Proteobacteria|c__Gammaproteobacteria|o__Enterobacteriales|f__Enterobacteriaceae|g__Yersinia|s__Yersinia_pestis
635	exact	Edwardsiella	k__Bacteria|p__Proteobacteria|c__Gammaproteobacteria|o__Enterobacteriales|f__Enterobacteriaceae|g__Edwardsiella
636	exact	Edwardsiella tarda	k__Bacteria|p__Proteobacteria|c__Gammaproteobacteria|o__Enterobacteriales|f__Enterobacteriaceae|g__Edwardsiella|s__Edwardsiella_tarda
63612	exact	Sodalis glossinidius	k__Bacteria|p__Proteobacteria|c__Gammaproteobacteria|o__Enterobacteriales|f__Enterobacteriaceae|g__Sodalis|s__Sodalis_glossinidius
63742	exact	Natrialba	k__Archaea|p__Euryarchaeota|c__Halobacteria|o__Halobacteriales|f__Halobacteriaceae|g__Natrialba
641	exact	Vibrionaceae	k__Bacteria|p__Proteobacteria|c__Gammaproteobacteria|o__Vibrionales|f__Vibrionaceae
64159	exact	Desulfurobacterium	k__Bacteria|p__Aquificae|c__Aquificae|o__Aquificales|f__Desulfurobacteriaceae|g__Desulfurobacterium
64160	exact	Desulfurobacterium thermolithotrophum	k__Bacteria|p__Aquificae|c__Aquificae|o__Aquificales|f__Desulfurobacteriaceae|g__Desulfurobacterium|s__Desulfurobacterium_thermolithotrophum
642	exact	Aeromonas	k__Bacteria|p__Proteobacteria|c__Gammaproteobacteria|o__Aeromonadales|f__Aeromonadaceae|g__Aeromonas
645	exact	Aeromonas salmonicida	k__Bacteria|p__Proteobacteria|c__Gammaproteobacteria|o__Aeromonadales|f__Aeromonadaceae|g__Aeromonas|s__Aeromonas_salmonicida
64898	exact	Aquificaceae	k__Bacteria|p__Aquificae|c__Aquificae|o__Aquificales|f__Aquificaceae
649775	exact	Synergistia	k__Bacteria|p__Synergistetes|c__Synergistia
649776	exact	Synergistales	k__Bacteria|p__Synergistetes|c__Synergistia|o__Synergistales
649777	exact	Synergistaceae	k__Bacteria|p__Synergistetes|c__Synergistia|o__Synergistales|f__Synergistaceae
65058	exact	Corynebacterium ulcerans	k__Bacteria|p__Actinobacteria|c__Actinobacteria|o__Actinomycetales|f__Corynebacteriaceae|g__Corynebacterium|s__Corynebacterium_ulcerans
651143	exact	Fibrella aestuarina	k__Bacteria|p__Bacteroidetes|c__Cytophagia|o__Cytophagales|f__Cytophagaceae|g__Fibrella|s__Fibrella_aestuarina
651456	exact	Kosmotoga	k__Bacteria|p__Thermotogae|c__Thermotogae|o__Thermotogales|f__Thermotogaceae|g__Kosmotoga
651457	exact	Kosmotoga olearia	k__Bacteria|p__Thermotogae|c__Thermotogae|o__Thermotogales|f__Thermotogaceae|g__Kosmotoga|s__Kosmotoga_olearia
654	exact	Aeromonas veronii	k__Bacteria|p__Proteobacteria|c__Gammaproteobacteria|o__Aeromonadales|f__Aeromonadaceae|g__Aeromonas|s__Aeromonas_veronii
65551	exact	Meiothermus	k__Bacteria|p__Deinococcus_Thermus|c__Deinococci|o__Thermales|f__Thermaceae|g__Meiothermus
657	exact	Photobacterium	k__Bacteria|p__Proteobacteria|c__Gammaproteobacteria|o__Vibrionales|f__Vibrionaceae|g__Photobacterium
658061	exact	Candidatus Koribacter	k__Bacteria|p__Acidobacteria|c__Acidobacteria_noname|o__Acidobacteria_noname|f__Acidobacteria_noname|g__Candidatus_Koribacter
658062	exact	Candidatus Koribacter versatilis	k__Bacteria|p__Acidobacteria|c__Acidobacteria_noname|o__Acidobacteria_noname|f__Acidobacteria_noname|g__Candidatus_Koribacter|s__Candidatus_Koribacter_versatilis
65842	exact	Fibrobacteres	k__Bacteria|p__Fibrobacteres
662	exact	Vibrio	k__Bacteria|p__Proteobacteria|c__Gammaproteobacteria|o__Vibrionales|f__Vibrionaceae|g__Vibrio
663	exact	Vibrio alginolyticus	k__Bacteria|p__Proteobacteria|c__Gammaproteobacteria|o__Vibrionales|f__Vibrionaceae|g__Vibrio|s__Vibrio_alginolyticus
666	exact	Vibrio cholerae	k__Bacteria|p__Proteobacteria|c__Gammaproteobacteria|o__Vibrionales|f__Vibrionaceae|g__Vibrio|s__Vibrio_cholerae
670	exact	Vibrio parahaemolyticus	k__Bacteria|p__Proteobacteria|c__Gammaproteobacteria|o__Vibrionales|f__Vibrionaceae|g__Vibrio|s__Vibrio_parahaemolyticus
670486	exact	Dehalogenimonas	k__Bacteria|p__Chloroflexi|c__Dehalococcoidia|o__Dehalococcoidia_noname|f__Dehalococcoidia_noname|g__Dehalogenimonas
672	exact	Vibrio vulnificus	k__Bacteria|p__Proteobacteria|c__Gammaproteobacteria|o__Vibrionales|f__Vibrionaceae|g__Vibrio|s__Vibrio_vulnificus
67572	exact	Psychromonas	k__Bacteria|p__Proteobacteria|c__Gammaproteobacteria|o__Alteromonadales|f__Psychromonadaceae|g__Psychromonas
67799	exact	Thermodesulfobacteria	k__Bacteria|p__Thermodesulfobacteria|c__Thermodesulfobacteria
67825	exact	Citrobacter rodentium	k__Bacteria|p__Proteobacteria|c__Gammaproteobacteria|o__Enterobacteriales|f__Enterobacteriaceae|g__Citrobacter|s__Citrobacter_rodentium
67854	exact	Actinobacillus succinogenes	k__Bacteria|p__Proteobacteria|c__Gammaproteobacteria|o__Pasteurellales|f__Pasteurellaceae|g__Actinobacillus|s__Actinobacillus_succinogenes
680	exact	Vibrio campbellii	k__Bacteria|p__Proteobacteria|c__Gammaproteobacteria|o__Vibrionales|f__Vibrionaceae|g__Vibrio|s__Vibrio_campbellii
68280	exact	Streptomyces violaceusniger	k__Bacteria|p__Actinobacteria|c__Actinobacteria|o__Actinomycetales|f__Streptomycetaceae|g__Streptomyces|s__Streptomyces_violaceusniger
68287	exact	Mesorhizobium	k__Bacteria|p__Proteobacteria|c__Alphaproteobacteria|o__Rhizobiales|f__Phyllobacteriaceae|g__Mesorhizobium
68288	exact	Cyclobacterium	k__Bacteria|p__Bacteroidetes|c__Cytophagia|o__Cytophagales|f__Cyclobacteriaceae|g__Cyclobacterium
68295	exact	Thermoanaerobacterales	k__Bacteria|p__Firmicutes|c__Clostridia|o__Thermoanaerobacterales
68297	exact	Dictyoglomi	k__Bacteria|p__Dictyoglomi
68298	exact	Syntrophomonadaceae	k__Bacteria|p__Firmicutes|c__Clostridia|o__Clostridiales|f__Syntrophomonadaceae
68335	exact	Coprothermobacter	k__Bacteria|p__Firmicutes|c__Clostridia|o__Thermoanaerobacterales|f__Thermodesulfobiaceae|g__Coprothermobacter
68337	exact	Deferribacteres	k__Bacteria|p__Deferribacteres|c__Deferribacteres
68909	exact	Deinococcus geothermalis	k__Bacteria|p__Deinococcus_Thermus|c__Deinococci|o__Deinococcales|f__Deinococcaceae|g__Deinococcus|s__Deinococcus_geothermalis
68933	exact	Thermales	k__Bacteria|p__Deinococcus_Thermus|c__Deinococci|o__Thermales
69223	exact	Dickeya paradisiaca	k__Bacteria|p__Proteobacteria|c__Gammaproteobacteria|o__Enterobacteriales|f__Enterobacteriaceae|g__Dickeya|s__Dickeya_paradisiaca
69277	exact	Phyllobacteriaceae	k__Bacteria|p__Proteobacteria|c__Alphaproteobacteria|o__Rhizobiales|f__Phyllobacteriaceae
69474	exact	Orientia	k__Bacteria|p__Proteobacteria|c__Alphaproteobacteria|o__Rickettsiales|f__Rickettsiaceae|g__Orientia
69499	exact	Petrotoga mobilis	k__Bacteria|p__Thermotogae|c__Thermotogae|o__Thermotogales|f__Thermotogaceae|g__Petrotoga|s__Petrotoga_mobilis
69525	exact	Natrinema pellirubrum	k__Archaea|p__Euryarchaeota|c__Halobacteria|o__Halobacteriales|f__Halobacteriaceae|g__Natrinema|s__Natrinema_pellirubrum
69541	exact	Desulfuromonadales	k__Bacteria|p__Proteobacteria|c__Deltaproteobacteria|o__Desulfuromonadales
69657	exact	Hyphomonadaceae	k__Bacteria|p__Proteobacteria|c__Alphaproteobacteria|o__Rhodobacterales|f__Hyphomonadaceae
69965	exact	Macrococcus	k__Bacteria|p__Firmicutes|c__Bacilli|o__Bacillales|f__Staphylococcaceae|g__Macrococcus
69966	exact	Macrococcus caseolyticus	k__Bacteria|p__Firmicutes|c__Bacilli|o__Bacillales|f__Staphylococcaceae|g__Macrococcus|s__Macrococcus_caseolyticus
7	exact	Azorhizobium caulinodans	k__Bacteria|p__Proteobacteria|c__Alphaproteobacteria|o__Rhizobiales|f__Xanthobacteraceae|g__Azorhizobium|s__Azorhizobium_caulinodans
70864	exact	Shewanella pealeana	k__Bacteria|p__Proteobacteria|c__Gammaproteobacteria|o__Alteromonadales|f__Shewanellaceae|g__Shewanella|s__Shewanella_pealeana
712	exact	Pasteurellaceae	k__Bacteria|p__Proteobacteria|c__Gammaproteobacteria|o__Pasteurellales|f__Pasteurellaceae
713	exact	Actinobacillus	k__Bacteria|p__Proteobacteria|c__Gammaproteobacteria|o__Pasteurellales|f__Pasteurellaceae|g__Actinobacillus
713636	exact	Gallionellales	k__Bacteria|p__Proteobacteria|c__Betaproteobacteria|o__Gallionellales
714	exact	Aggregatibacter actinomycetemcomitans	k__Bacteria|p__Proteobacteria|c__Gammaproteobacteria|o__Pasteurellales|f__Pasteurellaceae|g__Aggregatibacter|s__Aggregatibacter_actinomycetemcomitans
71666	exact	Waddlia	k__Bacteria|p__Chlamydiae|c__Chlamydiia|o__Chlamydiales|f__Waddliaceae|g__Waddlia
71667	exact	Waddlia chondrophila	k__Bacteria|p__Chlamydiae|c__Chlamydiia|o__Chlamydiales|f__Waddliaceae|g__Waddlia|s__Waddlia_chondrophila
717609	exact	Caldicellulosiruptor obsidiansis	k__Bacteria|p__Firmicutes|c__Clostridia|o__Thermoanaerobacterales|f__Thermoanaerobacterales_Family_III_Incertae_Sedis|g__Caldicellulosiruptor|s__Caldicellulosiruptor_obsidiansis
717963	exact	Methylacidiphilales	k__Bacteria|p__Verrucomicrobia|c__Verrucomicrobia_noname|o__Methylacidiphilales
717964	exact	Methylacidiphilaceae	k__Bacteria|p__Verrucomicrobia|c__Verrucomicrobia_noname|o__Methylacidiphilales|f__Methylacidiphilaceae
72000	exact	Kocuria rhizophila	k__Bacteria|p__Actinobacteria|c__Actinobacteria|o__Actinomycetales|f__Micrococcaceae|g__Kocuria|s__Kocuria_rhizophila
721785	exact	Acidovorax ebreus	k__Bacteria|p__Proteobacteria|c__Betaproteobacteria|o__Burkholderiales|f__Comamonadaceae|g__Acidovorax|s__Acidovorax_ebreus
72273	exact	Thiotrichales	k__Bacteria|p__Proteobacteria|c__Gammaproteobacteria|o__Thiotrichales
72274	exact	Pseudomonadales	k__Bacteria|p__Proteobacteria|c__Gammaproteobacteria|o__Pseudomonadales
72275	exact	Alteromonadaceae	k__Bacteria|p__Proteobacteria|c__Gammaproteobacteria|o__Alteromonadales|f__Alteromonadaceae
72276	exact	Ectothiorhodospiraceae	k__Bacteria|p__Proteobacteria|c__Gammaproteobacteria|o__Chromatiales|f__Ectothiorhodospiraceae
72293	exact	Helicobacteraceae	k__Bacteria|p__Proteobacteria|c__Epsilonproteobacteria|o__Campylobacterales|f__Helicobacteraceae
72294	exact	Campylobacteraceae	k__Bacteria|p__Proteobacteria|c__Epsilonproteobacteria|o__Campylobacterales|f__Campylobacteraceae
724	exact	Haemophilus	k__Bacteria|p__Proteobacteria|c__Gammaproteobacteria|o__Pasteurellales|f__Pasteurellaceae|g__Haemophilus
72556	exact	Achromobacter piechaudii	k__Bacteria|p__Proteobacteria|c__Betaproteobacteria|o__Burkholderiales|f__Alcaligenaceae|g__Achromobacter|s__Achromobacter_piechaudii
727	exact	Haemophilus influenzae	k__Bacteria|p__Proteobacteria|c__Gammaproteobacteria|o__Pasteurellales|f__Pasteurellaceae|g__Haemophilus|s__Haemophilus_influenzae
729	exact	Haemophilus parainfluenzae	k__Bacteria|p__Proteobacteria|c__Gammaproteobacteria|o__Pasteurellales|f__Pasteurellaceae|g__Haemophilus|s__Haemophilus_parainfluenzae
73029	exact	Dechloromonas	k__Bacteria|p__Proteobacteria|c__Betaproteobacteria|o__Rhodocyclales|f__Rhodocyclaceae|g__Dechloromonas
731	exact	Histophilus somni	k__Bacteria|p__Proteobacteria|c__Gammaproteobacteria|o__Pasteurellales|f__Pasteurellaceae|g__Histophilus|s__Histophilus_somni
732	exact	Aggregatibacter aphrophilus	k__Bacteria|p__Proteobacteria|c__Gammaproteobacteria|o__Pasteurellales|f__Pasteurellaceae|g__Aggregatibacter|s__Aggregatibacter_aphrophilus
74109	exact	Photobacterium profundum	k__Bacteria|p__Proteobacteria|c__Gammaproteobacteria|o__Vibrionales|f__Vibrionaceae|g__Photobacterium|s__Photobacterium_profundum
74201	exact	Verrucomicrobia	k__Bacteria|p__Verrucomicrobia
742845	exact	Malasseziaceae	k__Eukaryota|p__Basidiomycota|c__Exobasidiomycetes|o__Malasseziales|f__Malasseziaceae
74313	exact	Brevundimonas subvibrioides	k__Bacteria|p__Proteobacteria|c__Alphaproteobacteria|o__Caulobacterales|f__Caulobacteraceae|g__Brevundimonas|s__Brevundimonas_subvibrioides
74317	exact	Maricaulis	k__Bacteria|p__Proteobacteria|c__Alphaproteobacteria|o__Rhodobacterales|f__Hyphomonadaceae|g__Maricaulis
74318	exact	Maricaulis maris	k__Bacteria|p__Proteobacteria|c__Alphaproteobacteria|o__Rhodobacterales|f__Hyphomonadaceae|g__Maricaulis|s__Maricaulis_maris
745	exact	Pasteurella	k__Bacteria|p__Proteobacteria|c__Gammaproteobacteria|o__Pasteurellales|f__Pasteurellaceae|g__Pasteurella
747	exact	Pasteurella multocida	k__Bacteria|p__Proteobacteria|c__Gammaproteobacteria|o__Pasteurellales|f__Pasteurellaceae|g__Pasteurella|s__Pasteurella_multocida
74712	exact	Frankiaceae	k__Bacteria|p__Actinobacteria|c__Actinobacteria|o__Actinomycetales|f__Frankiaceae
74968	exact	Ferroplasma	k__Archaea|p__Euryarchaeota|c__Thermoplasmata|o__Thermoplasmatales|f__Ferroplasmaceae|g__Ferroplasma
75	exact	Caulobacter	k__Bacteria|p__Proteobacteria|c__Alphaproteobacteria|o__Caulobacterales|f__Caulobacteraceae|g__Caulobacter
750	exact	Gallibacterium anatis	k__Bacteria|p__Proteobacteria|c__Gammaproteobacteria|o__Pasteurellales|f__Pasteurellaceae|g__Gallibacterium|s__Gallibacterium_anatis
75682	exact	Oxalobacteraceae	k__Bacteria|p__Proteobacteria|c__Betaproteobacteria|o__Burkholderiales|f__Oxalobacteraceae
756883	exact	halophilic archaeon DL31	k__Archaea|p__Archaea_noname|c__Archaea_noname|o__Archaea_noname|f__Archaea_noname|g__Archaea_noname|s__halophilic_archaeon_DL31
75787	exact	Rhodocyclaceae	k__Bacteria|p__Proteobacteria|c__Betaproteobacteria|o__Rhodocyclales|f__Rhodocyclaceae
766	exact	Rickettsiales	k__Bacteria|p__Proteobacteria|c__Alphaproteobacteria|o__Rickettsiales
76773	exact	Malassezia globosa	k__Eukaryota|p__Basidiomycota|c__Exobasidiomycetes|o__Malasseziales|f__Malasseziaceae|g__Malassezia|s__Malassezia_globosa
767891	exact	Candidatus Puniceispirillum	k__Bacteria|p__Proteobacteria|c__Alphaproteobacteria|o__Alphaproteobacteria_noname|f__Alphaproteobacteria_noname|g__Candidatus_Puniceispirillum
767892	exact	Candidatus Puniceispirillum marinum	k__Bacteria|p__Proteobacteria|c__Alphaproteobacteria|o__Alphaproteobacteria_noname|f__Alphaproteobacteria_noname|g__Candidatus_Puniceispirillum|s__Candidatus_Puniceispirillum_marinum
768	exact	Anaplasma	k__Bacteria|p__Proteobacteria|c__Alphaproteobacteria|o__Rickettsiales|f__Anaplasmataceae|g__Anaplasma
768503	exact	Cytophagia	k__Bacteria|p__Bacteroidetes|c__Cytophagia
768507	exact	Cytophagales	k__Bacteria|p__Bacteroidetes|c__Cytophagia|o__Cytophagales
76890	exact	Asticcacaulis	k__Bacteria|p__Proteobacteria|c__Alphaproteobacteria|o__Caulobacterales|f__Caulobacteraceae|g__Asticcacaulis
76892	exact	Caulobacteraceae	k__Bacteria|p__Proteobacteria|c__Alphaproteobacteria|o__Caulobacterales|f__Caulobacteraceae
769	exact	Anaplasma centrale	k__Bacteria|p__Proteobacteria|c__Alphaproteobacteria|o__Rickettsiales|f__Anaplasmataceae|g__Anaplasma|s__Anaplasma_centrale
770	exact	Anaplasma marginale	k__Bacteria|p__Proteobacteria|c__Alphaproteobacteria|o__Rickettsiales|f__Anaplasmataceae|g__Anaplasma|s__Anaplasma_marginale
772	exact	Bartonellaceae	k__Bacteria|p__Proteobacteria|c__Alphaproteobacteria|o__Rhizobiales|f__Bartonellaceae
773	exact	Bartonella	k__Bacteria|p__Proteobacteria|c__Alphaproteobacteria|o__Rhizobiales|f__Bartonellaceae|g__Bartonella
775	exact	Rickettsiaceae	k__Bacteria|p__Proteobacteria|c__Alphaproteobacteria|o__Rickettsiales|f__Rickettsiaceae
779	exact	Ehrlichia ruminantium	k__Bacteria|p__Proteobacteria|c__Alphaproteobacteria|o__Rickettsiales|f__Anaplasmataceae|g__Ehrlichia|s__Ehrlichia_ruminantium
780	exact	Rickettsia	k__Bacteria|p__Proteobacteria|c__Alphaproteobacteria|o__Rickettsiales|f__Rickettsiaceae|g__Rickettsia
781	exact	Rickettsia conorii	k__Bacteria|p__Proteobacteria|c__Alphaproteobacteria|o__Rickettsiales|f__Rickettsiaceae|g__Rickettsia|s__Rickettsia_conorii
782	exact	Rickettsia prowazekii	k__Bacteria|p__Proteobacteria|c__Alphaproteobacteria|o__Rickettsiales|f__Rickettsiaceae|g__Rickettsia|s__Rickettsia_prowazekii
783	exact	Rickettsia rickettsii	k__Bacteria|p__Proteobacteria|c__Alphaproteobacteria|o__Rickettsiales|f__Rickettsiaceae|g__Rickettsia|s__Rickettsia_rickettsii
784	exact	Orientia tsutsugamushi	k__Bacteria|p__Proteobacteria|c__Alphaproteobacteria|o__Rickettsiales|f__Rickettsiaceae|g__Orientia|s__Orientia_tsutsugamushi
785	exact	Rickettsia typhi	k__Bacteria|p__Proteobacteria|c__Alphaproteobacteria|o__Rickettsiales|f__Rickettsiaceae|g__Rickettsia|s__Rickettsia_typhi
78587	exact	Asticcacaulis excentricus	k__Bacteria|p__Proteobacteria|c__Alphaproteobacteria|o__Caulobacterales|f__Caulobacteraceae|g__Asticcacaulis|s__Asticcacaulis_excentricus
786	exact	Rickettsia akari	k__Bacteria|p__Proteobacteria|c__Alphaproteobacteria|o__Rickettsiales|f__Rickettsiaceae|g__Rickettsia|s__Rickettsia_akari
787	exact	Rickettsia australis	k__Bacteria|p__Proteobacteria|c__Alphaproteobacteria|o__Rickettsiales|f__Rickettsiaceae|g__Rickettsia|s__Rickettsia_australis
79206	exact	Desulfosporosinus	k__Bacteria|p__Firmicutes|c__Clostridia|o__Clostridiales|f__Peptococcaceae|g__Desulfosporosinus
79209	exact	Desulfosporosinus meridiei	k__Bacteria|p__Firmicutes|c__Clostridia|o__Clostridiales|f__Peptococcaceae|g__Desulfosporosinus|s__Desulfosporosinus_meridiei
79328	exact	Chitinophaga	k__Bacteria|p__Bacteroidetes|c__Sphingobacteriia|o__Sphingobacteriales|f__Sphingobacteriales_noname|g__Chitinophaga
79329	exact	Chitinophaga pinensis	k__Bacteria|p__Bacteroidetes|c__Sphingobacteriia|o__Sphingobacteriales|f__Sphingobacteriales_noname|g__Chitinophaga|s__Chitinophaga_pinensis
79885	exact	Bacillus pseudofirmus	k__Bacteria|p__Firmicutes|c__Bacilli|o__Bacillales|f__Bacillaceae|g__Bacillus|s__Bacillus_pseudofirmus
79967	exact	Erwinia pyrifoliae	k__Bacteria|p__Proteobacteria|c__Gammaproteobacteria|o__Enterobacteriales|f__Enterobacteriaceae|g__Erwinia|s__Erwinia_pyrifoliae
803	exact	Bartonella quintana	k__Bacteria|p__Proteobacteria|c__Alphaproteobacteria|o__Rhizobiales|f__Bartonellaceae|g__Bartonella|s__Bartonella_quintana
80816	exact	Haliangium ochraceum	k__Bacteria|p__Proteobacteria|c__Deltaproteobacteria|o__Myxococcales|f__Kofleriaceae|g__Haliangium|s__Haliangium_ochraceum
80840	exact	Burkholderiales	k__Bacteria|p__Proteobacteria|c__Betaproteobacteria|o__Burkholderiales
80849	exact	Wolbachia endosymbiont of Brugia malayi	k__Bacteria|p__Proteobacteria|c__Alphaproteobacteria|o__Rickettsiales|f__Anaplasmataceae|g__Wolbachia|s__Wolbachia_endosymbiont_of_Brugia_malayi
80864	exact	Comamonadaceae	k__Bacteria|p__Proteobacteria|c__Betaproteobacteria|o__Burkholderiales|f__Comamonadaceae
80865	exact	Delftia	k__Bacteria|p__Proteobacteria|c__Betaproteobacteria|o__Burkholderiales|f__Comamonadaceae|g__Delftia
80866	exact	Delftia acidovorans	k__Bacteria|p__Proteobacteria|c__Betaproteobacteria|o__Burkholderiales|f__Comamonadaceae|g__Delftia|s__Delftia_acidovorans
80867	exact	Acidovorax avenae	k__Bacteria|p__Proteobacteria|c__Betaproteobacteria|o__Burkholderiales|f__Comamonadaceae|g__Acidovorax|s__Acidovorax_avenae
80869	exact	Acidovorax citrulli	k__Bacteria|p__Proteobacteria|c__Betaproteobacteria|o__Burkholderiales|f__Comamonadaceae|g__Acidovorax|s__Acidovorax_citrulli
809	exact	Chlamydiaceae	k__Bacteria|p__Chlamydiae|c__Chlamydiia|o__Chlamydiales|f__Chlamydiaceae
810	exact	Chlamydia	k__Bacteria|p__Chlamydiae|c__Chlamydiia|o__Chlamydiales|f__Chlamydiaceae|g__Chlamydia
81028	exact	Treponema brennaborense	k__Bacteria|p__Spirochaetes|c__Spirochaetia|o__Spirochaetales|f__Spirochaetaceae|g__Treponema|s__Treponema_brennaborense
813	exact	Chlamydia trachomatis	k__Bacteria|p__Chlamydiae|c__Chlamydiia|o__Chlamydiales|f__Chlamydiaceae|g__Chlamydia|s__Chlamydia_trachomatis
81461	exact	Thermanaerovibrio	k__Bacteria|p__Synergistetes|c__Synergistia|o__Synergistales|f__Synergistaceae|g__Thermanaerovibrio
81462	exact	Thermanaerovibrio acidaminovorans	k__Bacteria|p__Synergistetes|c__Synergistia|o__Synergistales|f__Synergistaceae|g__Thermanaerovibrio|s__Thermanaerovibrio_acidaminovorans
81466	exact	Aminobacterium	k__Bacteria|p__Synergistetes|c__Synergistia|o__Synergistales|f__Synergistaceae|g__Aminobacterium
81468	exact	Aminobacterium colombiense	k__Bacteria|p__Synergistetes|c__Synergistia|o__Synergistales|f__Synergistaceae|g__Aminobacterium|s__Aminobacterium_colombiense
815	exact	Bacteroidaceae	k__Bacteria|p__Bacteroidetes|c__Bacteroidia|o__Bacteroidales|f__Bacteroidaceae
816	exact	Bacteroides	k__Bacteria|p__Bacteroidetes|c__Bacteroidia|o__Bacteroidales|f__Bacteroidaceae|g__Bacteroides
81682	exact	Methylovorus	k__Bacteria|p__Proteobacteria|c__Betaproteobacteria|o__Methylophilales|f__Methylophilaceae|g__Methylovorus
817	exact	Bacteroides fragilis	k__Bacteria|p__Bacteroidetes|c__Bacteroidia|o__Bacteroidales|f__Bacteroidaceae|g__Bacteroides|s__Bacteroides_fragilis
81850	exact	Leuconostocaceae	k__Bacteria|p__Firmicutes|c__Bacilli|o__Lactobacillales|f__Leuconostocaceae
81852	exact	Enterococcaceae	k__Bacteria|p__Firmicutes|c__Bacilli|o__Lactobacillales|f__Enterococcaceae
821	exact	Bacteroides vulgatus	k__Bacteria|p__Bacteroidetes|c__Bacteroidia|o__Bacteroidales|f__Bacteroidaceae|g__Bacteroides|s__Bacteroides_vulgatus
82115	exact	Rhizobiaceae	k__Bacteria|p__Proteobacteria|c__Alphaproteobacteria|o__Rhizobiales|f__Rhizobiaceae
823	exact	Parabacteroides distasonis	k__Bacteria|p__Bacteroidetes|c__Bacteroidia|o__Bacteroidales|f__Porphyromonadaceae|g__Parabacteroides|s__Parabacteroides_distasonis
826	exact	Sebaldella termitidis	k__Bacteria|p__Fusobacteria|c__Fusobacteriia|o__Fusobacteriales|f__Leptotrichiaceae|g__Sebaldella|s__Sebaldella_termitidis
82996	exact	Serratia plymuthica	k__Bacteria|p__Proteobacteria|c__Gammaproteobacteria|o__Enterobacteriales|f__Enterobacteriaceae|g__Serratia|s__Serratia_plymuthica
830	exact	Butyrivibrio	k__Bacteria|p__Firmicutes|c__Clostridia|o__Clostridiales|f__Lachnospiraceae|g__Butyrivibrio
83171	exact	Methanocaldococcus fervens	k__Archaea|p__Euryarchaeota|c__Methanococci|o__Methanococcales|f__Methanocaldococcaceae|g__Methanocaldococcus|s__Methanocaldococcus_fervens
832	exact	Fibrobacter	k__Bacteria|p__Fibrobacteres|c__Fibrobacteria|o__Fibrobacterales|f__Fibrobacteraceae|g__Fibrobacter
833	exact	Fibrobacter succinogenes	k__Bacteria|p__Fibrobacteres|c__Fibrobacteria|o__Fibrobacterales|f__Fibrobacteraceae|g__Fibrobacter|s__Fibrobacter_succinogenes
83554	exact	Chlamydia psittaci	k__Bacteria|p__Chlamydiae|c__Chlamydiia|o__Chlamydiales|f__Chlamydiaceae|g__Chlamydia|s__Chlamydia_psittaci
83558	exact	Chlamydia pneumoniae	k__Bacteria|p__Chlamydiae|c__Chlamydiia|o__Chlamydiales|f__Chlamydiaceae|g__Chlamydia|s__Chlamydia_pneumoniae
83560	exact	Chlamydia muridarum	k__Bacteria|p__Chlamydiae|c__Chlamydiia|o__Chlamydiales|f__Chlamydiaceae|g__Chlamydia|s__Chlamydia_muridarum
836	exact	Porphyromonas	k__Bacteria|p__Bacteroidetes|c__Bacteroidia|o__Bacteroidales|f__Porphyromonadaceae|g__Porphyromonas
83618	exact	Pseudoxanthomonas	k__Bacteria|p__Proteobacteria|c__Gammaproteobacteria|o__Xanthomonadales|f__Xanthomonadaceae|g__Pseudoxanthomonas
83676	exact	Nocardiopsaceae	k__Bacteria|p__Actinobacteria|c__Actinobacteria|o__Actinomycetales|f__Nocardiopsaceae
83677	exact	Thermobifida	k__Bacteria|p__Actinobacteria|c__Actinobacteria|o__Actinomycetales|f__Nocardiopsaceae|g__Thermobifida
837	exact	Porphyromonas gingivalis	k__Bacteria|p__Bacteroidetes|c__Bacteroidia|o__Bacteroidales|f__Porphyromonadaceae|g__Porphyromonas|s__Porphyromonas_gingivalis
83778	exact	Kineosporiaceae	k__Bacteria|p__Actinobacteria|c__Actinobacteria|o__Actinomycetales|f__Kineosporiaceae
838	exact	Prevotella	k__Bacteria|p__Bacteroidetes|c__Bacteroidia|o__Bacteroidales|f__Prevotellaceae|g__Prevotella
839	exact	Prevotella ruminicola	k__Bacteria|p__Bacteroidetes|c__Bacteroidia|o__Bacteroidales|f__Prevotellaceae|g__Prevotella|s__Prevotella_ruminicola
83984	exact	Methanocorpusculum labreanum	k__Archaea|p__Euryarchaeota|c__Methanomicrobia|o__Methanomicrobiales|f__Methanocorpusculaceae|g__Methanocorpusculum|s__Methanocorpusculum_labreanum
84107	exact	Coriobacteriaceae	k__Bacteria|p__Actinobacteria|c__Actinobacteria|o__Coriobacteriales|f__Coriobacteriaceae
84108	exact	Slackia	k__Bacteria|p__Actinobacteria|c__Actinobacteria|o__Coriobacteriales|f__Coriobacteriaceae|g__Slackia
84110	exact	Slackia heliotrinireducens	k__Bacteria|p__Actinobacteria|c__Actinobacteria|o__Coriobacteriales|f__Coriobacteriaceae|g__Slackia|s__Slackia_heliotrinireducens
84111	exact	Eggerthella	k__Bacteria|p__Actinobacteria|c__Actinobacteria|o__Coriobacteriales|f__Coriobacteriaceae|g__Eggerthella
84112	exact	Eggerthella lenta	k__Bacteria|p__Actinobacteria|c__Actinobacteria|o__Coriobacteriales|f__Coriobacteriaceae|g__Eggerthella|s__Eggerthella_lenta
84156	exact	Archaeoglobus profundus	k__Archaea|p__Euryarchaeota|c__Archaeoglobi|o__Archaeoglobales|f__Archaeoglobaceae|g__Archaeoglobus|s__Archaeoglobus_profundus
843	exact	Wolinella	k__Bacteria|p__Proteobacteria|c__Epsilonproteobacteria|o__Campylobacterales|f__Helicobacteraceae|g__Wolinella
84377	exact	Brachyspira intermedia	k__Bacteria|p__Spirochaetes|c__Spirochaetia|o__Spirochaetales|f__Brachyspiraceae|g__Brachyspira|s__Brachyspira_intermedia
84378	exact	Brachyspira murdochii	k__Bacteria|p__Spirochaetes|c__Spirochaetia|o__Spirochaetales|f__Brachyspiraceae|g__Brachyspira|s__Brachyspira_murdochii
844	exact	Wolinella succinogenes	k__Bacteria|p__Proteobacteria|c__Epsilonproteobacteria|o__Campylobacterales|f__Helicobacteraceae|g__Wolinella|s__Wolinella_succinogenes
84404	exact	Hippea	k__Bacteria|p__Proteobacteria|c__Deltaproteobacteria|o__Desulfurellales|f__Desulfurellaceae|g__Hippea
84405	exact	Hippea maritima	k__Bacteria|p__Proteobacteria|c__Deltaproteobacteria|o__Desulfurellales|f__Desulfurellaceae|g__Hippea|s__Hippea_maritima
84565	exact	Sodalis	k__Bacteria|p__Proteobacteria|c__Gammaproteobacteria|o__Enterobacteriales|f__Enterobacteriaceae|g__Sodalis
84566	exact	Sphingobacteriaceae	k__Bacteria|p__Bacteroidetes|c__Sphingobacteriia|o__Sphingobacteriales|f__Sphingobacteriaceae
84567	exact	Pedobacter	k__Bacteria|p__Bacteroidetes|c__Sphingobacteriia|o__Sphingobacteriales|f__Sphingobacteriaceae|g__Pedobacter
84590	exact	Taylorella asinigenitalis	k__Bacteria|p__Proteobacteria|c__Betaproteobacteria|o__Burkholderiales|f__Alcaligenaceae|g__Taylorella|s__Taylorella_asinigenitalis
84593	exact	Verrucosispora	k__Bacteria|p__Actinobacteria|c__Actinobacteria|o__Actinomycetales|f__Micromonosporaceae|g__Verrucosispora
84595	exact	Gordonia polyisoprenivorans	k__Bacteria|p__Actinobacteria|c__Actinobacteria|o__Actinomycetales|f__Gordoniaceae|g__Gordonia|s__Gordonia_polyisoprenivorans
84599	exact	Staphylothermus hellenicus	k__Archaea|p__Crenarchaeota|c__Thermoprotei|o__Desulfurococcales|f__Desulfurococcaceae|g__Staphylothermus|s__Staphylothermus_hellenicus
84642	exact	Aeromonadaceae	k__Bacteria|p__Proteobacteria|c__Gammaproteobacteria|o__Aeromonadales|f__Aeromonadaceae
848	exact	Fusobacterium	k__Bacteria|p__Fusobacteria|c__Fusobacteriia|o__Fusobacteriales|f__Fusobacteriaceae|g__Fusobacterium
84980	exact	Desulfotalea psychrophila	k__Bacteria|p__Proteobacteria|c__Deltaproteobacteria|o__Desulfobacterales|f__Desulfobulbaceae|g__Desulfotalea|s__Desulfotalea_psychrophila
84996	exact	Rubrobacterales	k__Bacteria|p__Actinobacteria|c__Actinobacteria|o__Rubrobacterales
84997	exact	Rubrobacteraceae	k__Bacteria|p__Actinobacteria|c__Actinobacteria|o__Rubrobacterales|f__Rubrobacteraceae
84999	exact	Coriobacteriales	k__Bacteria|p__Actinobacteria|c__Actinobacteria|o__Coriobacteriales
85001	exact	Sphaerobacterales	k__Bacteria|p__Chloroflexi|c__Thermomicrobia|o__Sphaerobacterales
85002	exact	Sphaerobacteraceae	k__Bacteria|p__Chloroflexi|c__Thermomicrobia|o__Sphaerobacterales|f__Sphaerobacteraceae
85004	exact	Bifidobacteriales	k__Bacteria|p__Actinobacteria|c__Actinobacteria|o__Bifidobacteriales
85015	exact	Nocardioidaceae	k__Bacteria|p__Actinobacteria|c__Actinobacteria|o__Actinomycetales|f__Nocardioidaceae
85016	exact	Cellulomonadaceae	k__Bacteria|p__Actinobacteria|c__Actinobacteria|o__Actinomycetales|f__Cellulomonadaceae
85018	exact	Dermatophilaceae	k__Bacteria|p__Actinobacteria|c__Actinobacteria|o__Actinomycetales|f__Dermatophilaceae
85020	exact	Dermabacteraceae	k__Bacteria|p__Actinobacteria|c__Actinobacteria|o__Actinomycetales|f__Dermabacteraceae
85021	exact	Intrasporangiaceae	k__Bacteria|p__Actinobacteria|c__Actinobacteria|o__Actinomycetales|f__Intrasporangiaceae
85022	exact	Jonesiaceae	k__Bacteria|p__Actinobacteria|c__Actinobacteria|o__Actinomycetales|f__Jonesiaceae
85023	exact	Microbacteriaceae	k__Bacteria|p__Actinobacteria|c__Actinobacteria|o__Actinomycetales|f__Microbacteriaceae
85025	exact	Nocardiaceae	k__Bacteria|p__Actinobacteria|c__Actinobacteria|o__Actinomycetales|f__Nocardiaceae
85026	exact	Gordoniaceae	k__Bacteria|p__Actinobacteria|c__Actinobacteria|o__Actinomycetales|f__Gordoniaceae
85028	exact	Tsukamurellaceae	k__Bacteria|p__Actinobacteria|c__Actinobacteria|o__Actinomycetales|f__Tsukamurellaceae
85031	exact	Nakamurellaceae	k__Bacteria|p__Actinobacteria|c__Actinobacteria|o__Actinomycetales|f__Nakamurellaceae
85032	exact	Acidothermaceae	k__Bacteria|p__Actinobacteria|c__Actinobacteria|o__Actinomycetales|f__Acidothermaceae
851	exact	Fusobacterium nucleatum	k__Bacteria|p__Fusobacteria|c__Fusobacteriia|o__Fusobacteriales|f__Fusobacteriaceae|g__Fusobacterium|s__Fusobacterium_nucleatum
85701	exact	Bartonella tribocorum	k__Bacteria|p__Proteobacteria|c__Alphaproteobacteria|o__Rhizobiales|f__Bartonellaceae|g__Bartonella|s__Bartonella_tribocorum
86170	exact	Syntrophothermus lipocalidus	k__Bacteria|p__Firmicutes|c__Clostridia|o__Clostridiales|f__Syntrophomonadaceae|g__Syntrophothermus|s__Syntrophothermus_lipocalidus
861914	exact	Fibrella	k__Bacteria|p__Bacteroidetes|c__Cytophagia|o__Cytophagales|f__Cytophagaceae|g__Fibrella
862	exact	Syntrophomonas	k__Bacteria|p__Firmicutes|c__Clostridia|o__Clostridiales|f__Syntrophomonadaceae|g__Syntrophomonas
863	exact	Syntrophomonas wolfei	k__Bacteria|p__Firmicutes|c__Clostridia|o__Clostridiales|f__Syntrophomonadaceae|g__Syntrophomonas|s__Syntrophomonas_wolfei
86304	exact	Saccharophagus degradans	k__Bacteria|p__Proteobacteria|c__Gammaproteobacteria|o__Alteromonadales|f__Alteromonadaceae|g__Saccharophagus|s__Saccharophagus_degradans
863643	exact	Thermincola potens	k__Bacteria|p__Firmicutes|c__Clostridia|o__Clostridiales|f__Peptococcaceae|g__Thermincola|s__Thermincola_potens
86665	exact	Bacillus halodurans	k__Bacteria|p__Firmicutes|c__Bacilli|o__Bacillales|f__Bacillaceae|g__Bacillus|s__Bacillus_halodurans
868	exact	Cardiobacteriaceae	k__Bacteria|p__Proteobacteria|c__Gammaproteobacteria|o__Cardiobacteriales|f__Cardiobacteriaceae
869	exact	Dichelobacter	k__Bacteria|p__Proteobacteria|c__Gammaproteobacteria|o__Cardiobacteriales|f__Cardiobacteriaceae|g__Dichelobacter
870	exact	Dichelobacter nodosus	k__Bacteria|p__Proteobacteria|c__Gammaproteobacteria|o__Cardiobacteriales|f__Cardiobacteriaceae|g__Dichelobacter|s__Dichelobacter_nodosus
870903	exact	Terriglobus saanensis	k__Bacteria|p__Acidobacteria|c__Acidobacteriia|o__Acidobacteriales|f__Acidobacteriaceae|g__Terriglobus|s__Terriglobus_saanensis
871006	exact	Acidilobales	k__Archaea|p__Crenarchaeota|c__Thermoprotei|o__Acidilobales
871007	exact	Acidilobaceae	k__Archaea|p__Crenarchaeota|c__Thermoprotei|o__Acidilobales|f__Acidilobaceae
872	exact	Desulfovibrio	k__Bacteria|p__Proteobacteria|c__Deltaproteobacteria|o__Desulfovibrionales|f__Desulfovibrionaceae|g__Desulfovibrio
873	exact	Desulfovibrio africanus	k__Bacteria|p__Proteobacteria|c__Deltaproteobacteria|o__Desulfovibrionales|f__Desulfovibrionaceae|g__Desulfovibrio|s__Desulfovibrio_africanus
876	exact	Desulfovibrio desulfuricans	k__Bacteria|p__Proteobacteria|c__Deltaproteobacteria|o__Desulfovibrionales|f__Desulfovibrionaceae|g__Desulfovibrio|s__Desulfovibrio_desulfuricans
87883	exact	Burkholderia multivorans	k__Bacteria|p__Proteobacteria|c__Betaproteobacteria|o__Burkholderiales|f__Burkholderiaceae|g__Burkholderia|s__Burkholderia_multivorans
88	exact	Leptothrix	k__Bacteria|p__Proteobacteria|c__Betaproteobacteria|o__Burkholderiales|f__Burkholderiales_noname|g__Leptothrix
880	exact	Desulfovibrio salexigens	k__Bacteria|p__Proteobacteria|c__Deltaproteobacteria|o__Desulfovibrionales|f__Desulfovibrionaceae|g__Desulfovibrio|s__Desulfovibrio_salexigens
88058	exact	Treponema primitia	k__Bacteria|p__Spirochaetes|c__Spirochaetia|o__Spirochaetales|f__Spirochaetaceae|g__Treponema|s__Treponema_primitia
881	exact	Desulfovibrio vulgaris	k__Bacteria|p__Proteobacteria|c__Deltaproteobacteria|o__Desulfovibrionales|f__Desulfovibrionaceae|g__Desulfovibrio|s__Desulfovibrio_vulgaris
88404	exact	Methanocorpusculaceae	k__Archaea|p__Euryarchaeota|c__Methanomicrobia|o__Methanomicrobiales|f__Methanocorpusculaceae
88688	exact	Caulobacter segnis	k__Bacteria|p__Proteobacteria|c__Alphaproteobacteria|o__Caulobacterales|f__Caulobacteraceae|g__Caulobacter|s__Caulobacter_segnis
88723	exact	Natrinema	k__Archaea|p__Euryarchaeota|c__Halobacteria|o__Halobacteriales|f__Halobacteriaceae|g__Natrinema
89154	exact	Corynebacterium terpenotabidum	k__Bacteria|p__Actinobacteria|c__Actinobacteria|o__Actinomycetales|f__Corynebacteriaceae|g__Corynebacterium|s__Corynebacterium_terpenotabidum
89184	exact	Ruegeria pomeroyi	k__Bacteria|p__Proteobacteria|c__Alphaproteobacteria|o__Rhodobacterales|f__Rhodobacteraceae|g__Ruegeria|s__Ruegeria_pomeroyi
891974	exact	Plautia stali symbiont	k__Bacteria|p__Proteobacteria|c__Gammaproteobacteria|o__Enterobacteriales|f__Enterobacteriaceae|g__Enterobacteriaceae_noname|s__Plautia_stali_symbiont
893	exact	Desulfobulbus	k__Bacteria|p__Proteobacteria|c__Deltaproteobacteria|o__Desulfobacterales|f__Desulfobulbaceae|g__Desulfobulbus
89373	exact	Cytophagaceae	k__Bacteria|p__Bacteroidetes|c__Cytophagia|o__Cytophagales|f__Cytophagaceae
89374	exact	Saprospiraceae	k__Bacteria|p__Bacteroidetes|c__Sphingobacteriia|o__Sphingobacteriales|f__Saprospiraceae
894	exact	Desulfobulbus propionicus	k__Bacteria|p__Proteobacteria|c__Deltaproteobacteria|o__Desulfobacterales|f__Desulfobulbaceae|g__Desulfobulbus|s__Desulfobulbus_propionicus
89404	exact	Glaciecola	k__Bacteria|p__Proteobacteria|c__Gammaproteobacteria|o__Alteromonadales|f__Alteromonadaceae|g__Glaciecola
89583	exact	Gluconacetobacter	k__Bacteria|p__Proteobacteria|c__Alphaproteobacteria|o__Rhodospirillales|f__Acetobacteraceae|g__Gluconacetobacter
9	exact	Buchnera aphidicola	k__Bacteria|p__Proteobacteria|c__Gammaproteobacteria|o__Enterobacteriales|f__Enterobacteriaceae|g__Buchnera|s__Buchnera_aphidicola
90142	exact	Ferroplasmaceae	k__Archaea|p__Euryarchaeota|c__Thermoplasmata|o__Thermoplasmatales|f__Ferroplasmaceae
904	exact	Acidaminococcus	k__Bacteria|p__Firmicutes|c__Negativicutes|o__Selenomonadales|f__Acidaminococcaceae|g__Acidaminococcus
905	exact	Acidaminococcus fermentans	k__Bacteria|p__Firmicutes|c__Negativicutes|o__Selenomonadales|f__Acidaminococcaceae|g__Acidaminococcus|s__Acidaminococcus_fermentans
906	exact	Megasphaera	k__Bacteria|p__Firmicutes|c__Negativicutes|o__Selenomonadales|f__Veillonellaceae|g__Megasphaera
90627	exact	Gallionellaceae	k__Bacteria|p__Proteobacteria|c__Betaproteobacteria|o__Gallionellales|f__Gallionellaceae
907	exact	Megasphaera elsdenii	k__Bacteria|p__Firmicutes|c__Negativicutes|o__Selenomonadales|f__Veillonellaceae|g__Megasphaera|s__Megasphaera_elsdenii
90964	exact	Staphylococcaceae	k__Bacteria|p__Firmicutes|c__Bacilli|o__Bacillales|f__Staphylococcaceae
909929	exact	Selenomonadales	k__Bacteria|p__Firmicutes|c__Negativicutes|o__Selenomonadales
909930	exact	Acidaminococcaceae	k__Bacteria|p__Firmicutes|c__Negativicutes|o__Selenomonadales|f__Acidaminococcaceae
909932	exact	Negativicutes	k__Bacteria|p__Firmicutes|c__Negativicutes
91061	exact	Bacilli	k__Bacteria|p__Firmicutes|c__Bacilli
911	exact	Nitrobacter	k__Bacteria|p__Proteobacteria|c__Alphaproteobacteria|o__Rhizobiales|f__Bradyrhizobiaceae|g__Nitrobacter
911092	exact	Caldanaerobacter subterraneus	k__Bacteria|p__Firmicutes|c__Clostridia|o__Thermoanaerobacterales|f__Thermoanaerobacteraceae|g__Caldanaerobacter|s__Caldanaerobacter_subterraneus
912	exact	Nitrobacter hamburgensis	k__Bacteria|p__Proteobacteria|c__Alphaproteobacteria|o__Rhizobiales|f__Bradyrhizobiaceae|g__Nitrobacter|s__Nitrobacter_hamburgensis
913	exact	Nitrobacter winogradskyi	k__Bacteria|p__Proteobacteria|c__Alphaproteobacteria|o__Rhizobiales|f__Bradyrhizobiaceae|g__Nitrobacter|s__Nitrobacter_winogradskyi
91347	exact	Enterobacteriales	k__Bacteria|p__Proteobacteria|c__Gammaproteobacteria|o__Enterobacteriales
914	exact	Nitrosomonas	k__Bacteria|p__Proteobacteria|c__Betaproteobacteria|o__Nitrosomonadales|f__Nitrosomonadaceae|g__Nitrosomonas
915	exact	Nitrosomonas europaea	k__Bacteria|p__Proteobacteria|c__Betaproteobacteria|o__Nitrosomonadales|f__Nitrosomonadaceae|g__Nitrosomonas|s__Nitrosomonas_europaea
916	exact	Nitrosomonas eutropha	k__Bacteria|p__Proteobacteria|c__Betaproteobacteria|o__Nitrosomonadales|f__Nitrosomonadaceae|g__Nitrosomonas|s__Nitrosomonas_eutropha
921	exact	Starkeya novella	k__Bacteria|p__Proteobacteria|c__Alphaproteobacteria|o__Rhizobiales|f__Xanthobacteraceae|g__Starkeya|s__Starkeya_novella
926	exact	Thiomonas intermedia	k__Bacteria|p__Proteobacteria|c__Betaproteobacteria|o__Burkholderiales|f__Burkholderiales_noname|g__Thiomonas|s__Thiomonas_intermedia
92714	exact	Waddliaceae	k__Bacteria|p__Chlamydiae|c__Chlamydiia|o__Chlamydiales|f__Waddliaceae
929509	exact	Solitalea	k__Bacteria|p__Bacteroidetes|c__Sphingobacteriia|o__Sphingobacteriales|f__Sphingobacteriaceae|g__Solitalea
93466	exact	Fervidobacterium pennivorans	k__Bacteria|p__Thermotogae|c__Thermotogae|o__Thermotogales|f__Thermotogaceae|g__Fervidobacterium|s__Fervidobacterium_pennivorans
936456	exact	Desulfurispirillum indicum	k__Bacteria|p__Chrysiogenetes|c__Chrysiogenetes|o__Chrysiogenales|f__Chrysiogenaceae|g__Desulfurispirillum|s__Desulfurispirillum_indicum
936476	exact	Marinomonas posidonica	k__Bacteria|p__Proteobacteria|c__Gammaproteobacteria|o__Oceanospirillales|f__Oceanospirillaceae|g__Marinomonas|s__Marinomonas_posidonica
939	exact	Hydrogenobacter	k__Bacteria|p__Aquificae|c__Aquificae|o__Aquificales|f__Aquificaceae|g__Hydrogenobacter
93929	exact	Thermotoga petrophila	k__Bacteria|p__Thermotogae|c__Thermotogae|o__Thermotogales|f__Thermotogaceae|g__Thermotoga|s__Thermotoga_petrophila
93930	exact	Thermotoga naphthophila	k__Bacteria|p__Thermotogae|c__Thermotogae|o__Thermotogales|f__Thermotogaceae|g__Thermotoga|s__Thermotoga_naphthophila
940	exact	Hydrogenobacter thermophilus	k__Bacteria|p__Aquificae|c__Aquificae|o__Aquificales|f__Aquificaceae|g__Hydrogenobacter|s__Hydrogenobacter_thermophilus
940557	exact	Granulicella	k__Bacteria|p__Acidobacteria|c__Acidobacteriia|o__Acidobacteriales|f__Acidobacteriaceae|g__Granulicella
940614	exact	Granulicella mallensis	k__Bacteria|p__Acidobacteria|c__Acidobacteriia|o__Acidobacteriales|f__Acidobacteriaceae|g__Granulicella|s__Granulicella_mallensis
942	exact	Anaplasmataceae	k__Bacteria|p__Proteobacteria|c__Alphaproteobacteria|o__Rickettsiales|f__Anaplasmataceae
94254	exact	Dyadobacter fermentans	k__Bacteria|p__Bacteroidetes|c__Cytophagia|o__Cytophagales|f__Cytophagaceae|g__Dyadobacter|s__Dyadobacter_fermentans
943	exact	Ehrlichia	k__Bacteria|p__Proteobacteria|c__Alphaproteobacteria|o__Rickettsiales|f__Anaplasmataceae|g__Ehrlichia
945	exact	Ehrlichia chaffeensis	k__Bacteria|p__Proteobacteria|c__Alphaproteobacteria|o__Rickettsiales|f__Anaplasmataceae|g__Ehrlichia|s__Ehrlichia_chaffeensis
94695	exact	Methanosarcinales	k__Archaea|p__Euryarchaeota|c__Methanomicrobia|o__Methanosarcinales
948	exact	Anaplasma phagocytophilum	k__Bacteria|p__Proteobacteria|c__Alphaproteobacteria|o__Rickettsiales|f__Anaplasmataceae|g__Anaplasma|s__Anaplasma_phagocytophilum
950	exact	Neorickettsia risticii	k__Bacteria|p__Proteobacteria|c__Alphaproteobacteria|o__Rickettsiales|f__Anaplasmataceae|g__Neorickettsia|s__Neorickettsia_risticii
953	exact	Wolbachia	k__Bacteria|p__Proteobacteria|c__Alphaproteobacteria|o__Rickettsiales|f__Anaplasmataceae|g__Wolbachia
95486	exact	Burkholderia cenocepacia	k__Bacteria|p__Proteobacteria|c__Betaproteobacteria|o__Burkholderiales|f__Burkholderiaceae|g__Burkholderia|s__Burkholderia_cenocepacia
95641	exact	Methylomicrobium buryatense	k__Bacteria|p__Proteobacteria|c__Gammaproteobacteria|o__Methylococcales|f__Methylococcaceae|g__Methylomicrobium|s__Methylomicrobium_buryatense
963	exact	Herbaspirillum	k__Bacteria|p__Proteobacteria|c__Betaproteobacteria|o__Burkholderiales|f__Oxalobacteraceae|g__Herbaspirillum
97050	exact	Ruegeria	k__Bacteria|p__Proteobacteria|c__Alphaproteobacteria|o__Rhodobacterales|f__Rhodobacteraceae|g__Ruegeria
972	exact	Halanaerobiaceae	k__Bacteria|p__Firmicutes|c__Clostridia|o__Halanaerobiales|f__Halanaerobiaceae
97393	exact	Ferroplasma acidarmanus	k__Archaea|p__Euryarchaeota|c__Thermoplasmata|o__Thermoplasmatales|f__Ferroplasmaceae|g__Ferroplasma|s__Ferroplasma_acidarmanus
976	exact	Bacteroidetes	k__Bacteria|p__Bacteroidetes
978	exact	Cytophaga	k__Bacteria|p__Bacteroidetes|c__Cytophagia|o__Cytophagales|f__Cytophagaceae|g__Cytophaga
979	exact	Cellulophaga lytica	k__Bacteria|p__Bacteroidetes|c__Flavobacteriia|o__Flavobacteriales|f__Flavobacteriaceae|g__Cellulophaga|s__Cellulophaga_lytica
980427	exact	Deinococcus wulumuqiensis	k__Bacteria|p__Deinococcus_Thermus|c__Deinococci|o__Deinococcales|f__Deinococcaceae|g__Deinococcus|s__Deinococcus_wulumuqiensis
984	exact	Pedobacter heparinus	k__Bacteria|p__Bacteroidetes|c__Sphingobacteriia|o__Sphingobacteriales|f__Sphingobacteriaceae|g__Pedobacter|s__Pedobacter_heparinus
985	exact	Cytophaga hutchinsonii	k__Bacteria|p__Bacteroidetes|c__Cytophagia|o__Cytophagales|f__Cytophagaceae|g__Cytophaga|s__Cytophaga_hutchinsonii
986	exact	Flavobacterium johnsoniae	k__Bacteria|p__Bacteroidetes|c__Flavobacteriia|o__Flavobacteriales|f__Flavobacteriaceae|g__Flavobacterium|s__Flavobacterium_johnsoniae
991904	exact	Polymorphum gilvum	k__Bacteria|p__Proteobacteria|c__Alphaproteobacteria|o__Alphaproteobacteria_noname|f__Alphaproteobacteria_noname|g__Alphaproteobacteria_noname|s__Polymorphum_gilvum
995	exact	Solitalea canadensis	k__Bacteria|p__Bacteroidetes|c__Sphingobacteriia|o__Sphingobacteriales|f__Sphingobacteriaceae|g__Solitalea|s__Solitalea_canadensis
100226	best	Streptomyces coelicolor A3(2)	k__Bacteria|p__Actinobacteria|c__Actinobacteria|o__Actinomycetales|f__Streptomycetaceae|g__Streptomyces|s__Streptomyces_coelicolor|t__GCF_000203835
1005048	best	Collimonas fungivorans Ter331	k__Bacteria|p__Proteobacteria|c__Betaproteobacteria|o__Burkholderiales|f__Oxalobacteraceae|g__Collimonas|s__Collimonas_fungivorans|t__GCF_000221045
1006006	best	Metallosphaera cuprina Ar-4	k__Archaea|p__Crenarchaeota|c__Thermoprotei|o__Sulfolobales|f__Sulfolobaceae|g__Metallosphaera|s__Metallosphaera_cuprina|t__GCF_000204925
1008459	best	Taylorella asinigenitalis MCE3	k__Bacteria|p__Proteobacteria|c__Betaproteobacteria|o__Burkholderiales|f__Alcaligenaceae|g__Taylorella|s__Taylorella_asinigenitalis|t__GCF_000226625
1032480	best	Microlunatus phosphovorus NM-1	k__Bacteria|p__Actinobacteria|c__Actinobacteria|o__Actinomycetales|f__Propionibacteriaceae|g__Microlunatus|s__Microlunatus_phosphovorus|t__GCF_000270245
1032845	best	Rickettsia heilongjiangensis 054	k__Bacteria|p__Proteobacteria|c__Alphaproteobacteria|o__Rickettsiales|f__Rickettsiaceae|g__Rickettsia|s__Rickettsia_heilongjiangensis|t__GCF_000221205
1033837	best	Lactobacillus kefiranofaciens ZW3	k__Bacteria|p__Firmicutes|c__Bacilli|o__Lactobacillales|f__Lactobacillaceae|g__Lactobacillus|s__Lactobacillus_kefiranofaciens|t__GCF_000214785
1045858	best	Brachyspira intermedia PWS/A	k__Bacteria|p__Spirochaetes|c__Spirochaetia|o__Spirochaetales|f__Brachyspiraceae|g__Brachyspira|s__Brachyspira_intermedia|t__GCF_000223215
106261	best	unclassified Thermotogales	k__Bacteria|p__Thermotogae|c__Thermotogae|o__Thermotogales|f__Thermotogaceae|g__Thermotoga|s__Thermotoga_unclassified
1064535	best	Megasphaera elsdenii DSM 20460	k__Bacteria|p__Firmicutes|c__Negativicutes|o__Selenomonadales|f__Veillonellaceae|g__Megasphaera|s__Megasphaera_elsdenii|t__GCF_000283495
1075399	best	Blattabacterium sp. (Cryptocercus punctulatus) str. Cpu	k__Bacteria|p__Bacteroidetes|c__Flavobacteriia|o__Flavobacteriales|f__Blattabacteriaceae|g__Blattabacterium|s__Blattabacterium_punctulatus|t__GCF_000236405
1082931	best	Pelagibacterium halotolerans B2	k__Bacteria|p__Proteobacteria|c__Alphaproteobacteria|o__Rhizobiales|f__Hyphomicrobiaceae|g__Pelagibacterium|s__Pelagibacterium_halotolerans|t__GCF_000230555
1085623	best	Glaciecola nitratireducens FR1064	k__Bacteria|p__Proteobacteria|c__Gammaproteobacteria|o__Alteromonadales|f__Alteromonadaceae|g__Glaciecola|s__Glaciecola_nitratireducens|t__GCF_000226565
11	best	Cellulomonas gilvus	k__Bacteria|p__Actinobacteria|c__Actinobacteria|o__Actinomycetales|f__Cellulomonadaceae|g__Cellulomonas|s__Cellvibrio_gilvus
1100069	best	Bacteroidetes Order II. Incertae sedis	k__Bacteria|p__Bacteroidetes|c__Bacteroidetes_noname|o__Bacteroidetes_Order_II_Incertae_sedis
1104326	best	Enterobacter cloacae subsp. dissolvens SDM	k__Bacteria|p__Proteobacteria|c__Gammaproteobacteria|o__Enterobacteriales|f__Enterobacteriaceae|g__Enterobacter|s__Enterobacter_cloacae|t__GCF_000235765
1105110	best	Rickettsia australis str. Cutlack	k__Bacteria|p__Proteobacteria|c__Alphaproteobacteria|o__Rickettsiales|f__Rickettsiaceae|g__Rickettsia|s__Rickettsia_australis|t__GCF_000284155
1115512	best	Escherichia hermannii NBRC 105704	k__Bacteria|p__Proteobacteria|c__Gammaproteobacteria|o__Enterobacteriales|f__Enterobacteriaceae|g__Escherichia|s__Escherichia_hermannii|t__GCF_000248015
1121315	best	Terrisporobacter glycolicus ATCC 14880 = DSM 1288	k__Bacteria|p__Firmicutes|c__Clostridia|o__Clostridiales|f__Peptostreptococcaceae|g__Peptostreptococcaceae_noname|s__Clostridium_glycolicum|t__GCF_000373865
1123519	best	Pseudomonas stutzeri DSM 10701	k__Bacteria|p__Proteobacteria|c__Gammaproteobacteria|o__Pseudomonadales|f__Pseudomonadaceae|g__Pseudomonas|s__Pseudomonas_stutzeri|t__GCF_000279165
1125747	best	Paraglaciecola agarilytica NO2	k__Bacteria|p__Proteobacteria|c__Gammaproteobacteria|o__Alteromonadales|f__Alteromonadaceae|g__Glaciecola|s__Glaciecola_agarilytica|t__GCF_000314935
1127131	best	Weissella confusa LBAE C39-2	k__Bacteria|p__Firmicutes|c__Bacilli|o__Lactobacillales|f__Leuconostocaceae|g__Weissella|s__Weissella_confusa|t__GCF_000239955
1133849	best	Nocardia brasiliensis ATCC 700358	k__Bacteria|p__Actinobacteria|c__Actinobacteria|o__Actinomycetales|f__Nocardiaceae|g__Nocardia|s__Nocardia_brasiliensis|t__GCF_000250675
1155096	best	Borrelia crocidurae str. Achema	k__Bacteria|p__Spirochaetes|c__Spirochaetia|o__Spirochaetales|f__Spirochaetaceae|g__Borrelia|s__Borrelia_crocidurae|t__GCF_000259345
1166018	best	Fibrella aestuarina BUZ 2	k__Bacteria|p__Bacteroidetes|c__Cytophagia|o__Cytophagales|f__Cytophagaceae|g__Fibrella|s__Fibrella_aestuarina|t__GCF_000331105
1167641	best	[Pseudomonas] geniculata N1	k__Bacteria|p__Proteobacteria|c__Gammaproteobacteria|o__Xanthomonadales|f__Xanthomonadaceae|g__Xanthomonadaceae_noname|s__Pseudomonas_geniculata|t__GCF_000258575
1175313	best	Rickettsia honei RB	k__Bacteria|p__Proteobacteria|c__Alphaproteobacteria|o__Rickettsiales|f__Rickettsiaceae|g__Rickettsia|s__Rickettsia_honei|t__GCF_000263055
1179224	best	Lysinibacillus boronitolerans F1182	k__Bacteria|p__Firmicutes|c__Bacilli|o__Bacillales|f__Bacillaceae|g__Lysinibacillus|s__Lysinibacillus_boronitolerans|t__GCF_000286375
119	best	Rubinisphaera brasiliensis	k__Bacteria|p__Planctomycetes|c__Planctomycetia|o__Planctomycetales|f__Planctomycetaceae|g__Planctomyces|s__Planctomyces_brasiliensis
119065	best	unclassified Burkholderiales	k__Bacteria|p__Proteobacteria|c__Betaproteobacteria|o__Burkholderiales|f__Burkholderiaceae|g__Burkholderia|s__Burkholderia_unclassified
119394	best	Pseudothermotoga thermarum	k__Bacteria|p__Thermotogae|c__Thermotogae|o__Thermotogales|f__Thermotogaceae|g__Thermotoga|s__Thermotoga_thermarum
120	best	Planctopirus limnophila	k__Bacteria|p__Planctomycetes|c__Planctomycetia|o__Planctomycetales|f__Planctomycetaceae|g__Planctomyces|s__Planctomyces_limnophilus
1200352	best	Corynebacterium terpenotabidum Y-11	k__Bacteria|p__Actinobacteria|c__Actinobacteria|o__Actinomycetales|f__Corynebacteriaceae|g__Corynebacterium|s__Corynebacterium_terpenotabidum|t__GCF_000418365
1203619	best	Corynebacterium sp. KPL1986	k__Bacteria|p__Actinobacteria|c__Actinobacteria|o__Actinomycetales|f__Corynebacteriaceae|g__Corynebacterium|s__Corynebacterium_sp_KPL1986|t__GCF_000477975
1217716	best	Acinetobacter ursingii NIPH 706	k__Bacteria|p__Proteobacteria|c__Gammaproteobacteria|o__Pseudomonadales|f__Moraxellaceae|g__Acinetobacter|s__Acinetobacter_ursingii|t__GCF_000369885
1224150	best	Dickeya paradisiaca NCPPB 2511	k__Bacteria|p__Proteobacteria|c__Gammaproteobacteria|o__Enterobacteriales|f__Enterobacteriaceae|g__Dickeya|s__Dickeya_paradisiaca|t__GCF_000400505
1224163	best	Corynebacterium maris DSM 45190	k__Bacteria|p__Actinobacteria|c__Actinobacteria|o__Actinomycetales|f__Corynebacteriaceae|g__Corynebacterium|s__Corynebacterium_maris|t__GCF_000442645
1229758	best	Leuconostoc carnosum JB16	k__Bacteria|p__Firmicutes|c__Bacilli|o__Lactobacillales|f__Leuconostocaceae|g__Leuconostoc|s__Leuconostoc_carnosum|t__GCF_000300135
1229784	best	Propionibacterium phage P14.4	k__Viruses|p__Viruses_noname|c__Viruses_noname|o__Caudovirales|f__Siphoviridae|g__Siphoviridae_noname|s__Propionibacterium_phage_P14_4|t__PRJNA177530
123214	best	Persephonella marina EX-H1	k__Bacteria|p__Aquificae|c__Aquificae|o__Aquificales|f__Hydrogenothermaceae|g__Persephonella|s__Persephonella_marina|t__GCF_000021565
1257080	best	Paenibacillus sp. PAMC 26794	k__Bacteria|p__Firmicutes|c__Bacilli|o__Bacillales|f__Paenibacillaceae|g__Paenibacillus|s__Paenibacillus_sp_PAMC_26794|t__GCF_000316035
1262650	best	Staphylococcus xylosus NJ	k__Bacteria|p__Firmicutes|c__Bacilli|o__Bacillales|f__Staphylococcaceae|g__Staphylococcus|s__Staphylococcus_xylosus|t__GCF_000338275
1263865	best	Pseudomonas chloritidismutans AW-1	k__Bacteria|p__Proteobacteria|c__Gammaproteobacteria|o__Pseudomonadales|f__Pseudomonadaceae|g__Pseudomonas|s__Pseudomonas_chloritidismutans|t__GCF_000495915
1288484	best	Deinococcus wulumuqiensis R12	k__Bacteria|p__Deinococcus_Thermus|c__Deinococci|o__Deinococcales|f__Deinococcaceae|g__Deinococcus|s__Deinococcus_wulumuqiensis|t__GCF_000348665
128975	best	Salmonella phage Fels-1	k__Viruses|p__Viruses_noname|c__Viruses_noname|o__Viruses_noname|f__Viruses_noname|g__Viruses_noname|s__Salmonella_phage_Fels_1|t__PRJNA29267
1297	best	Deinococcus-Thermus	k__Bacteria|p__Deinococcus_Thermus
1310161	best	Corynebacterium glutamicum MB001	k__Bacteria|p__Actinobacteria|c__Actinobacteria|o__Actinomycetales|f__Corynebacteriaceae|g__Corynebacterium|s__Corynebacterium_glutamicum|t__GCF_000445015
1329909	best	Sphingobium quisquiliarum P25	k__Bacteria|p__Proteobacteria|c__Alphaproteobacteria|o__Sphingomonadales|f__Sphingomonadaceae|g__Sphingobium|s__Sphingobium_quisquiliarum|t__GCF_000445065
1358411	best	Pantoea dispersa EGD-AAK13	k__Bacteria|p__Proteobacteria|c__Gammaproteobacteria|o__Enterobacteriales|f__Enterobacteriaceae|g__Pantoea|s__Pantoea_dispersa|t__GCF_000465555
139	best	Borrelia burgdorferi	k__Bacteria|p__Spirochaetes|c__Spirochaetia|o__Spirochaetales|f__Spirochaetaceae|g__Borrelia|s__Borrelia_burgdorferi|t__Borrelia_burgdorferi_unclassified
1399115	best	Exiguobacterium sp. MH3	k__Bacteria|p__Firmicutes|c__Bacilli|o__Bacillales|f__Bacillales_noname|g__Exiguobacterium|s__Exiguobacterium_sp_MH3|t__GCF_000496635
1399145	best	Pseudomonas putida S610	k__Bacteria|p__Proteobacteria|c__Gammaproteobacteria|o__Pseudomonadales|f__Pseudomonadaceae|g__Pseudomonas|s__Pseudomonas_putida|t__GCF_000497385
1415784	best	Bacillus toyonensis BCT-7112	k__Bacteria|p__Firmicutes|c__Bacilli|o__Bacillales|f__Bacillaceae|g__Bacillus|s__Bacillus_toyonensis|t__GCF_000496285
1428	best	Bacillus thuringiensis	k__Bacteria|p__Firmicutes|c__Bacilli|o__Bacillales|f__Bacillaceae|g__Bacillus|s__Bacillus_cereus_thuringiensis|t__Bacillus_cereus_thuringiensis_unclassified
148447	best	Burkholderia phymatum	k__Bacteria|p__Proteobacteria|c__Betaproteobacteria|o__Burkholderiales|f__Burkholderiaceae|g__Burkholderia|s__Burkholderia_phymatum
1490	best	[Clostridium] bifermentans	k__Bacteria|p__Firmicutes|c__Clostridia|o__Clostridiales|f__Peptostreptococcaceae|g__Peptostreptococcaceae_noname|s__Clostridium_bifermentans|t__Clostridium_bifermentans_unclassified
1496	best	Peptoclostridium difficile	k__Bacteria|p__Firmicutes|c__Clostridia|o__Clostridiales|f__Peptostreptococcaceae|g__Peptostreptococcaceae_noname|s__Clostridium_difficile|t__Clostridium_difficile_unclassified
150340	best	Vibrio antiquarius	k__Bacteria|p__Proteobacteria|c__Gammaproteobacteria|o__Vibrionales|f__Vibrionaceae|g__Vibrio|s__Vibrio_sp_Ex25|t__Vibrio_sp_Ex25_unclassified
1511	best	[Clostridium] sticklandii	k__Bacteria|p__Firmicutes|c__Clostridia|o__Clostridiales|f__Peptostreptococcaceae|g__Peptostreptococcaceae_noname|s__Clostridium_sticklandii|t__GCF_000196455
1515	best	Ruminiclostridium thermocellum	k__Bacteria|p__Firmicutes|c__Clostridia|o__Clostridiales|f__Clostridiaceae|g__Clostridium|s__Clostridium_thermocellum|t__Clostridium_thermocellum_unclassified
151895	best	Pseudopedobacter saltans	k__Bacteria|p__Bacteroidetes|c__Sphingobacteriia|o__Sphingobacteriales|f__Sphingobacteriaceae|g__Pedobacter|s__Pedobacter_saltans
1521	best	[Clostridium] cellulolyticum	k__Bacteria|p__Firmicutes|c__Clostridia|o__Clostridiales|f__Clostridiaceae|g__Clostridium|s__Clostridium_cellulolyticum
155905	best	Pestivirus Giraffe-1	k__Viruses|p__Viruses_noname|c__Viruses_noname|o__Viruses_noname|f__Flaviviridae|g__Pestivirus|s__Pestivirus_Giraffe_1|t__PRJNA14780
156889	best	Magnetococcus marinus MC-1	k__Bacteria|p__Proteobacteria|c__Alphaproteobacteria|o__Magnetococcales|f__Magnetococcaceae|g__Magnetococcus|s__Magnetococcus_marinus|t__GCF_000014865
158189	best	Sphaerochaeta globosa str. Buddy	k__Bacteria|p__Spirochaetes|c__Spirochaetia|o__Spirochaetales|f__Spirochaetaceae|g__Sphaerochaeta|s__Sphaerochaeta_globosa|t__GCF_000190435
158190	best	Sphaerochaeta pleomorpha str. Grapes	k__Bacteria|p__Spirochaetes|c__Spirochaetia|o__Spirochaetales|f__Spirochaetaceae|g__Sphaerochaeta|s__Sphaerochaeta_pleomorpha|t__GCF_000236685
1582	best	Lactobacillus casei	k__Bacteria|p__Firmicutes|c__Bacilli|o__Lactobacillales|f__Lactobacillaceae|g__Lactobacillus|s__Lactobacillus_casei_paracasei|t__Lactobacillus_casei_paracasei_unclassified
159087	best	Dechloromonas aromatica RCB	k__Bacteria|p__Proteobacteria|c__Betaproteobacteria|o__Rhodocyclales|f__Rhodocyclaceae|g__Dechloromonas|s__Dechloromonas_aromatica|t__GCF_000012425
167875	best	unclassified Thermus/Deinococcus group	k__Bacteria|p__Deinococcus_Thermus|c__Deinococci|o__Deinococcales|f__Deinococcaceae|g__Deinococcus|s__Deinococcus_unclassified
167875	best	unclassified Thermus/Deinococcus group	k__Bacteria|p__Deinococcus_Thermus|c__Deinococci|o__Thermales|f__Thermaceae|g__Thermus|s__Thermus_unclassified
167879	best	Colwellia psychrerythraea 34H	k__Bacteria|p__Proteobacteria|c__Gammaproteobacteria|o__Alteromonadales|f__Colwelliaceae|g__Colwellia|s__Colwellia_psychrerythraea|t__GCF_000012325
1679	best	Bifidobacterium longum subsp. longum	k__Bacteria|p__Actinobacteria|c__Actinobacteria|o__Bifidobacteriales|f__Bifidobacteriaceae|g__Bifidobacterium|s__Bifidobacterium_longum|t__Bifidobacterium_longum_unclassified
168238	best	Porcine endogenous retrovirus E	k__Viruses|p__Viruses_noname|c__Viruses_noname|o__Viruses_noname|f__Retroviridae|g__Gammaretrovirus|s__Porcine_type_C_oncovirus|t__PRJNA14126
1737404	best	Tissierellia	k__Bacteria|p__Firmicutes|c__Clostridia|o__Clostridiales|f__Clostridiales_Family_XI_Incertae_Sedis
174575	best	unclassified Brucellaceae	k__Bacteria|p__Proteobacteria|c__Alphaproteobacteria|o__Rhizobiales|f__Brucellaceae|g__Brucellaceae_unclassified
174575	best	unclassified Brucellaceae	k__Bacteria|p__Proteobacteria|c__Alphaproteobacteria|o__Rhizobiales|f__Brucellaceae|g__Brucella|s__Brucella_unclassified
176299	best	Agrobacterium fabrum str. C58	k__Bacteria|p__Proteobacteria|c__Alphaproteobacteria|o__Rhizobiales|f__Rhizobiaceae|g__Agrobacterium|s__Agrobacterium_fabrum|t__GCF_000092025
1765	best	Mycobacterium bovis	k__Bacteria|p__Actinobacteria|c__Actinobacteria|o__Actinomycetales|f__Mycobacteriaceae|g__Mycobacterium|s__Mycobacterium_tuberculosis_bovis_africanum_canetti|t__Mycobacterium_tuberculosis_bovis_africanum_canetti_unclassified
177437	best	Desulfobacterium autotrophicum HRM2	k__Bacteria|p__Proteobacteria|c__Deltaproteobacteria|o__Desulfobacterales|f__Desulfobacteraceae|g__Desulfobacterium|s__Desulfobacterium_autotrophicum|t__GCF_000020365
177439	best	Desulfotalea psychrophila LSv54	k__Bacteria|p__Proteobacteria|c__Deltaproteobacteria|o__Desulfobacterales|f__Desulfobulbaceae|g__Desulfotalea|s__Desulfotalea_psychrophila|t__GCF_000025945
177758	best	Pseudothermotoga lettingae	k__Bacteria|p__Thermotogae|c__Thermotogae|o__Thermotogales|f__Thermotogaceae|g__Thermotoga|s__Thermotoga_lettingae
185283	best	unclassified Propionibacteriaceae	k__Bacteria|p__Actinobacteria|c__Actinobacteria|o__Actinomycetales|f__Propionibacteriaceae|g__Propionibacteriaceae_unclassified
187272	best	Alkalilimnicola ehrlichii MLHE-1	k__Bacteria|p__Proteobacteria|c__Gammaproteobacteria|o__Chromatiales|f__Ectothiorhodospiraceae|g__Alkalilimnicola|s__Alkalilimnicola_ehrlichii|t__GCF_000014785
188626	best	Dermacoccus sp. Ellin185	k__Bacteria|p__Actinobacteria|c__Actinobacteria|o__Actinomycetales|f__Dermacoccaceae|g__Dermacoccus|s__Dermacoccus_sp_Ellin185|t__GCF_000152185
188937	best	Methanosarcina acetivorans C2A	k__Archaea|p__Euryarchaeota|c__Methanomicrobia|o__Methanosarcinales|f__Methanosarcinaceae|g__Methanosarcina|s__Methanosarcina_acetivorans|t__GCF_000007345
190973	best	unclassified Methanobrevibacter (miscellaneous)	k__Archaea|p__Euryarchaeota|c__Methanobacteria|o__Methanobacteriales|f__Methanobacteriaceae|g__Methanobrevibacter|s__Methanobrevibacter_unclassified
192952	best	Methanosarcina mazei Go1	k__Archaea|p__Euryarchaeota|c__Methanomicrobia|o__Methanosarcinales|f__Methanosarcinaceae|g__Methanosarcina|s__Methanosarcina_mazei|t__GCF_000007065
196198	best	unclassified Stenotrophomonas	k__Bacteria|p__Proteobacteria|c__Gammaproteobacteria|o__Xanthomonadales|f__Xanthomonadaceae|g__Stenotrophomonas|s__Stenotrophomonas_unclassified
196771	best	unclassified Hyphomicrobiaceae	k__Bacteria|p__Proteobacteria|c__Alphaproteobacteria|o__Rhizobiales|f__Hyphomicrobiaceae|g__Hyphomicrobiaceae_unclassified
196816	best	unclassified Acinetobacter	k__Bacteria|p__Proteobacteria|c__Gammaproteobacteria|o__Pseudomonadales|f__Moraxellaceae|g__Acinetobacter|s__Acinetobacter_unclassified
196821	best	unclassified Pseudomonas	k__Bacteria|p__Proteobacteria|c__Gammaproteobacteria|o__Pseudomonadales|f__Pseudomonadaceae|g__Pseudomonas|s__Pseudomonas_unclassified
196886	best	unclassified Dermabacteraceae	k__Bacteria|p__Actinobacteria|c__Actinobacteria|o__Actinomycetales|f__Dermabacteraceae|g__Dermabacteraceae_unclassified
197221	best	Thermosynechococcus elongatus BP-1	k__Bacteria|p__Cyanobacteria|c__Cyanobacteria_noname|o__Chroococcales|f__Chroococcales_noname|g__Thermosynechococcus|s__Thermosynechococcus_elongatus|t__GCF_000011345
201821	best	unclassified Nostocales	k__Bacteria|p__Cyanobacteria|c__Cyanobacteria_noname|o__Nostocales|f__Nostocaceae|g__Nostoc|s__Nostoc_unclassified
203122	best	Saccharophagus degradans 2-40	k__Bacteria|p__Proteobacteria|c__Gammaproteobacteria|o__Alteromonadales|f__Alteromonadaceae|g__Saccharophagus|s__Saccharophagus_degradans|t__GCF_000013665
203124	best	Trichodesmium erythraeum IMS101	k__Bacteria|p__Cyanobacteria|c__Cyanobacteria_noname|o__Oscillatoriales|f__Oscillatoriales_noname|g__Trichodesmium|s__Trichodesmium_erythraeum|t__GCF_000014265
204536	best	Sulfurihydrogenibium azorense Az-Fu1	k__Bacteria|p__Aquificae|c__Aquificae|o__Aquificales|f__Hydrogenothermaceae|g__Sulfurihydrogenibium|s__Sulfurihydrogenibium_azorense|t__GCF_000021545
204669	best	Candidatus Koribacter versatilis Ellin345	k__Bacteria|p__Acidobacteria|c__Acidobacteria_noname|o__Acidobacteria_noname|f__Acidobacteria_noname|g__Candidatus_Koribacter|s__Candidatus_Koribacter_versatilis|t__GCF_000014005
207559	best	Desulfovibrio alaskensis G20	k__Bacteria|p__Proteobacteria|c__Deltaproteobacteria|o__Desulfovibrionales|f__Desulfovibrionaceae|g__Desulfovibrio|s__Desulfovibrio_alaskensis|t__GCF_000012665
209769	best	unclassified Ralstonia	k__Bacteria|p__Proteobacteria|c__Betaproteobacteria|o__Burkholderiales|f__Burkholderiaceae|g__Ralstonia|s__Ralstonia_unclassified
212717	best	Clostridium tetani E88	k__Bacteria|p__Firmicutes|c__Clostridia|o__Clostridiales|f__Clostridiaceae|g__Clostridium|s__Clostridium_tetani|t__GCF_000007625
213423	best	Pelobacteraceae	k__Bacteria|p__Proteobacteria|c__Deltaproteobacteria|o__Desulfuromonadales|f__Pelobacteraceae
213810	best	Ruminococcus champanellensis 18P13 = JCM 17042	k__Bacteria|p__Firmicutes|c__Clostridia|o__Clostridiales|f__Ruminococcaceae|g__Ruminococcus|s__Ruminococcus_champanellensis|t__GCF_000210095
215591	best	Treponema caldarium	k__Bacteria|p__Spirochaetes|c__Spirochaetia|o__Spirochaetales|f__Spirochaetaceae|g__Treponema|s__Treponema_caldaria
216895	best	Vibrio vulnificus CMCP6	k__Bacteria|p__Proteobacteria|c__Gammaproteobacteria|o__Vibrionales|f__Vibrionaceae|g__Vibrio|s__Vibrio_vulnificus|t__GCF_000039765
218495	best	Streptococcus uberis 0140J	k__Bacteria|p__Firmicutes|c__Bacilli|o__Lactobacillales|f__Streptococcaceae|g__Streptococcus|s__Streptococcus_uberis|t__GCF_000009545
220664	best	Pseudomonas protegens Pf-5	k__Bacteria|p__Proteobacteria|c__Gammaproteobacteria|o__Pseudomonadales|f__Pseudomonadaceae|g__Pseudomonas|s__Pseudomonas_protegens|t__GCF_000012265
221109	best	Oceanobacillus iheyensis HTE831	k__Bacteria|p__Firmicutes|c__Bacilli|o__Bacillales|f__Bacillaceae|g__Oceanobacillus|s__Oceanobacillus_iheyensis|t__GCF_000011245
224325	best	Archaeoglobus fulgidus DSM 4304	k__Archaea|p__Euryarchaeota|c__Archaeoglobi|o__Archaeoglobales|f__Archaeoglobaceae|g__Archaeoglobus|s__Archaeoglobus_fulgidus|t__GCF_000008665
225849	best	Shewanella piezotolerans WP3	k__Bacteria|p__Proteobacteria|c__Gammaproteobacteria|o__Alteromonadales|f__Shewanellaceae|g__Shewanella|s__Shewanella_piezotolerans|t__GCF_000014885
228410	best	Nitrosomonas europaea ATCC 19718	k__Bacteria|p__Proteobacteria|c__Betaproteobacteria|o__Nitrosomonadales|f__Nitrosomonadaceae|g__Nitrosomonas|s__Nitrosomonas_europaea|t__GCF_000009145
228908	best	Nanoarchaeum equitans Kin4-M	k__Archaea|p__Nanoarchaeota|c__Nanoarchaeota_noname|o__Nanoarchaeota_noname|f__Nanoarchaeota_noname|g__Nanoarchaeum|s__Nanoarchaeum_equitans|t__GCF_000008085
234267	best	Candidatus Solibacter usitatus Ellin6076	k__Bacteria|p__Acidobacteria|c__Solibacteres|o__Solibacterales|f__Solibacteraceae|g__Candidatus_Solibacter|s__Candidatus_Solibacter_usitatus|t__GCF_000014905
235279	best	Helicobacter hepaticus ATCC 51449	k__Bacteria|p__Proteobacteria|c__Epsilonproteobacteria|o__Campylobacterales|f__Helicobacteraceae|g__Helicobacter|s__Helicobacter_hepaticus|t__GCF_000007905
239106	best	unclassified Ochrobactrum	k__Bacteria|p__Proteobacteria|c__Alphaproteobacteria|o__Rhizobiales|f__Brucellaceae|g__Ochrobactrum|s__Ochrobactrum_unclassified
240015	best	Acidobacterium capsulatum ATCC 51196	k__Bacteria|p__Acidobacteria|c__Acidobacteriia|o__Acidobacteriales|f__Acidobacteriaceae|g__Acidobacterium|s__Acidobacterium_capsulatum|t__GCF_000022565
240292	best	Anabaena variabilis ATCC 29413	k__Bacteria|p__Cyanobacteria|c__Cyanobacteria_noname|o__Nostocales|f__Nostocaceae|g__Anabaena|s__Anabaena_variabilis|t__GCF_000204075
243230	best	Deinococcus radiodurans R1	k__Bacteria|p__Deinococcus_Thermus|c__Deinococci|o__Deinococcales|f__Deinococcaceae|g__Deinococcus|s__Deinococcus_radiodurans|t__GCF_000008565
243265	best	Photorhabdus luminescens subsp. laumondii TTO1	k__Bacteria|p__Proteobacteria|c__Gammaproteobacteria|o__Enterobacteriales|f__Enterobacteriaceae|g__Photorhabdus|s__Photorhabdus_luminescens|t__GCF_000196155
243272	best	Mycoplasma arthritidis 158L3-1	k__Bacteria|p__Tenericutes|c__Mollicutes|o__Mycoplasmatales|f__Mycoplasmataceae|g__Mycoplasma|s__Mycoplasma_arthritidis|t__GCF_000020065
246194	best	Carboxydothermus hydrogenoformans Z-2901	k__Bacteria|p__Firmicutes|c__Clostridia|o__Thermoanaerobacterales|f__Thermoanaerobacteraceae|g__Carboxydothermus|s__Carboxydothermus_hydrogenoformans|t__GCF_000012865
246195	best	Dichelobacter nodosus VCS1703A	k__Bacteria|p__Proteobacteria|c__Gammaproteobacteria|o__Cardiobacteriales|f__Cardiobacteriaceae|g__Dichelobacter|s__Dichelobacter_nodosus|t__GCF_000015345
246200	best	Ruegeria pomeroyi DSS-3	k__Bacteria|p__Proteobacteria|c__Alphaproteobacteria|o__Rhodobacterales|f__Rhodobacteraceae|g__Ruegeria|s__Ruegeria_pomeroyi|t__GCF_000011965
251221	best	Gloeobacter violaceus PCC 7421	k__Bacteria|p__Cyanobacteria|c__Gloeobacteria|o__Gloeobacterales|f__Gloeobacterales_noname|g__Gloeobacter|s__Gloeobacter_violaceus|t__GCF_000011385
253241	best	unclassified Leuconostocaceae	k__Bacteria|p__Firmicutes|c__Bacilli|o__Lactobacillales|f__Leuconostocaceae|g__Leuconostoc|s__Leuconostoc_unclassified
255470	best	Dehalococcoides mccartyi CBDB1	k__Bacteria|p__Chloroflexi|c__Dehalococcoidia|o__Dehalococcoidales|f__Dehalococcoidaceae|g__Dehalococcoides|s__Dehalococcoides_mccartyi|t__GCF_000009025
257310	best	Bordetella bronchiseptica RB50	k__Bacteria|p__Proteobacteria|c__Betaproteobacteria|o__Burkholderiales|f__Alcaligenaceae|g__Bordetella|s__Bordetella_bronchiseptica_parapertussis|t__GCF_000195675
257496	best	unclassified Curtobacterium	k__Bacteria|p__Actinobacteria|c__Actinobacteria|o__Actinomycetales|f__Microbacteriaceae|g__Curtobacterium|s__Curtobacterium_unclassified
258594	best	Rhodopseudomonas palustris CGA009	k__Bacteria|p__Proteobacteria|c__Alphaproteobacteria|o__Rhizobiales|f__Bradyrhizobiaceae|g__Rhodopseudomonas|s__Rhodopseudomonas_palustris|t__GCF_000195775
259564	best	Methanococcoides burtonii DSM 6242	k__Archaea|p__Euryarchaeota|c__Methanomicrobia|o__Methanosarcinales|f__Methanosarcinaceae|g__Methanococcoides|s__Methanococcoides_burtonii|t__GCF_000013725
262543	best	Exiguobacterium sibiricum 255-15	k__Bacteria|p__Firmicutes|c__Bacilli|o__Bacillales|f__Bacillales_noname|g__Exiguobacterium|s__Exiguobacterium_sibiricum|t__GCF_000019905
262768	best	Onion yellows phytoplasma OY-M	k__Bacteria|p__Tenericutes|c__Mollicutes|o__Acholeplasmatales|f__Acholeplasmataceae|g__Candidatus_Phytoplasma|s__Onion_yellows_phytoplasma|t__GCF_000009845
263358	best	Verrucosispora maris AB-18-032	k__Bacteria|p__Actinobacteria|c__Actinobacteria|o__Actinomycetales|f__Micromonosporaceae|g__Verrucosispora|s__Verrucosispora_maris|t__GCF_000204155
264	best	Francisella tularensis subsp. novicida	k__Bacteria|p__Proteobacteria|c__Gammaproteobacteria|o__Thiotrichales|f__Francisellaceae|g__Francisella|s__Francisella_novicida|t__Francisella_novicida_unclassified
264202	best	Chlamydophila felis Fe/C-56	k__Bacteria|p__Chlamydiae|c__Chlamydiia|o__Chlamydiales|f__Chlamydiaceae|g__Chlamydophila|s__Chlamydophila_felis|t__GCF_000009945
264731	best	Prevotella ruminicola 23	k__Bacteria|p__Bacteroidetes|c__Bacteroidia|o__Bacteroidales|f__Prevotellaceae|g__Prevotella|s__Prevotella_ruminicola|t__GCF_000025925
264732	best	Moorella thermoacetica ATCC 39073	k__Bacteria|p__Firmicutes|c__Clostridia|o__Thermoanaerobacterales|f__Thermoanaerobacteraceae|g__Moorella|s__Moorella_thermoacetica|t__GCF_000013105
265072	best	Methylobacillus flagellatus KT	k__Bacteria|p__Proteobacteria|c__Betaproteobacteria|o__Methylophilales|f__Methylophilaceae|g__Methylobacillus|s__Methylobacillus_flagellatus|t__GCF_000013705
266117	best	Rubrobacter xylanophilus DSM 9941	k__Bacteria|p__Actinobacteria|c__Actinobacteria|o__Rubrobacterales|f__Rubrobacteraceae|g__Rubrobacter|s__Rubrobacter_xylanophilus|t__GCF_000014185
266264	best	Cupriavidus metallidurans CH34	k__Bacteria|p__Proteobacteria|c__Betaproteobacteria|o__Burkholderiales|f__Burkholderiaceae|g__Cupriavidus|s__Cupriavidus_metallidurans|t__GCF_000196015
266940	best	Kineococcus radiotolerans SRS30216 = ATCC BAA-149	k__Bacteria|p__Actinobacteria|c__Actinobacteria|o__Actinomycetales|f__Kineosporiaceae|g__Kineococcus|s__Kineococcus_radiotolerans|t__GCF_000017305
267748	best	Mycoplasma mobile 163K	k__Bacteria|p__Tenericutes|c__Mollicutes|o__Mycoplasmatales|f__Mycoplasmataceae|g__Mycoplasma|s__Mycoplasma_mobile|t__GCF_000008365
269482	best	Burkholderia vietnamiensis G4	k__Bacteria|p__Proteobacteria|c__Betaproteobacteria|o__Burkholderiales|f__Burkholderiaceae|g__Burkholderia|s__Burkholderia_vietnamiensis|t__GCF_000016205
269797	best	Methanosarcina barkeri str. Fusaro	k__Archaea|p__Euryarchaeota|c__Methanomicrobia|o__Methanosarcinales|f__Methanosarcinaceae|g__Methanosarcina|s__Methanosarcina_barkeri|t__GCF_000195895
269798	best	Cytophaga hutchinsonii ATCC 33406	k__Bacteria|p__Bacteroidetes|c__Cytophagia|o__Cytophagales|f__Cytophagaceae|g__Cytophaga|s__Cytophaga_hutchinsonii|t__GCF_000014145
272557	best	Aeropyrum pernix K1	k__Archaea|p__Crenarchaeota|c__Thermoprotei|o__Desulfurococcales|f__Desulfurococcaceae|g__Aeropyrum|s__Aeropyrum_pernix|t__GCF_000011125
272558	best	Bacillus halodurans C-125	k__Bacteria|p__Firmicutes|c__Bacilli|o__Bacillales|f__Bacillaceae|g__Bacillus|s__Bacillus_halodurans|t__GCF_000011145
272569	best	Haloarcula marismortui ATCC 43049	k__Archaea|p__Euryarchaeota|c__Halobacteria|o__Halobacteriales|f__Halobacteriaceae|g__Haloarcula|s__Haloarcula_marismortui|t__GCF_000011085
272633	best	Mycoplasma penetrans HF-2	k__Bacteria|p__Tenericutes|c__Mollicutes|o__Mycoplasmatales|f__Mycoplasmataceae|g__Mycoplasma|s__Mycoplasma_penetrans|t__GCF_000011225
272635	best	Mycoplasma pulmonis UAB CTIP	k__Bacteria|p__Tenericutes|c__Mollicutes|o__Mycoplasmatales|f__Mycoplasmataceae|g__Mycoplasma|s__Mycoplasma_pulmonis|t__GCF_000195875
272844	best	Pyrococcus abyssi GE5	k__Archaea|p__Euryarchaeota|c__Thermococci|o__Thermococcales|f__Thermococcaceae|g__Pyrococcus|s__Pyrococcus_abyssi|t__GCF_000195935
273121	best	Wolinella succinogenes DSM 1740	k__Bacteria|p__Proteobacteria|c__Epsilonproteobacteria|o__Campylobacterales|f__Helicobacteraceae|g__Wolinella|s__Wolinella_succinogenes|t__GCF_000196135
28037	best	Streptococcus mitis	k__Bacteria|p__Firmicutes|c__Bacilli|o__Lactobacillales|f__Streptococcaceae|g__Streptococcus|s__Streptococcus_mitis_oralis_pneumoniae|t__Streptococcus_mitis_oralis_pneumoniae_unclassified
28448	best	Komagataeibacter xylinus	k__Bacteria|p__Proteobacteria|c__Alphaproteobacteria|o__Rhodospirillales|f__Acetobacteraceae|g__Gluconacetobacter|s__Gluconacetobacter_xylinus
290315	best	Chlorobium limicola DSM 245	k__Bacteria|p__Chlorobi|c__Chlorobia|o__Chlorobiales|f__Chlorobiaceae|g__Chlorobium|s__Chlorobium_limicola|t__GCF_000020465
290318	best	Chlorobium phaeovibrioides DSM 265	k__Bacteria|p__Chlorobi|c__Chlorobia|o__Chlorobiales|f__Chlorobiaceae|g__Chlorobium|s__Chlorobium_phaeovibrioides|t__GCF_000016085
290338	best	Citrobacter koseri ATCC BAA-895	k__Bacteria|p__Proteobacteria|c__Gammaproteobacteria|o__Enterobacteriales|f__Enterobacteriaceae|g__Citrobacter|s__Citrobacter_koseri|t__GCF_000018045
290340	best	Arthrobacter aurescens TC1	k__Bacteria|p__Actinobacteria|c__Actinobacteria|o__Actinomycetales|f__Micrococcaceae|g__Arthrobacter|s__Arthrobacter_aurescens|t__GCF_000014925
290400	best	Jannaschia sp. CCS1	k__Bacteria|p__Proteobacteria|c__Alphaproteobacteria|o__Rhodobacterales|f__Rhodobacteraceae|g__Jannaschia|s__Jannaschia_sp_CCS1|t__GCF_000013565
290402	best	Clostridium beijerinckii NCIMB 8052	k__Bacteria|p__Firmicutes|c__Clostridia|o__Clostridiales|f__Clostridiaceae|g__Clostridium|s__Clostridium_beijerinckii|t__GCF_000016965
292805	best	Wolbachia endosymbiont strain TRS of Brugia malayi	k__Bacteria|p__Proteobacteria|c__Alphaproteobacteria|o__Rickettsiales|f__Anaplasmataceae|g__Wolbachia|s__Wolbachia_endosymbiont_of_Brugia_malayi|t__GCF_000008385
293614	best	Rickettsia akari str. Hartford	k__Bacteria|p__Proteobacteria|c__Alphaproteobacteria|o__Rickettsiales|f__Rickettsiaceae|g__Rickettsia|s__Rickettsia_akari|t__GCF_000018205
29380	best	Staphylococcus caprae	k__Bacteria|p__Firmicutes|c__Bacilli|o__Bacillales|f__Staphylococcaceae|g__Staphylococcus|s__Staphylococcus_caprae_capitis|t__Staphylococcus_caprae_capitis_unclassified
293826	best	Alkaliphilus metalliredigens QYMF	k__Bacteria|p__Firmicutes|c__Clostridia|o__Clostridiales|f__Clostridiaceae|g__Alkaliphilus|s__Alkaliphilus_metalliredigens|t__GCF_000016985
29518	best	Borrelia afzelii	k__Bacteria|p__Spirochaetes|c__Spirochaetia|o__Spirochaetales|f__Spirochaetaceae|g__Borrelia|s__Borrelia_afzelii|t__Borrelia_afzelii_unclassified
29519	best	Borrelia garinii	k__Bacteria|p__Spirochaetes|c__Spirochaetia|o__Spirochaetales|f__Spirochaetaceae|g__Borrelia|s__Borrelia_garinii|t__Borrelia_garinii_unclassified
306263	best	Campylobacter lari RM2100	k__Bacteria|p__Proteobacteria|c__Epsilonproteobacteria|o__Campylobacterales|f__Campylobacteraceae|g__Campylobacter|s__Campylobacter_lari|t__GCF_000019205
309798	best	Coprothermobacter proteolyticus DSM 5265	k__Bacteria|p__Firmicutes|c__Clostridia|o__Thermoanaerobacterales|f__Thermodesulfobiaceae|g__Coprothermobacter|s__Coprothermobacter_proteolyticus|t__GCF_000020945
309799	best	Dictyoglomus thermophilum H-6-12	k__Bacteria|p__Dictyoglomi|c__Dictyoglomia|o__Dictyoglomales|f__Dictyoglomaceae|g__Dictyoglomus|s__Dictyoglomus_thermophilum|t__GCF_000020965
309801	best	Thermomicrobium roseum DSM 5159	k__Bacteria|p__Chloroflexi|c__Thermomicrobia|o__Thermomicrobiales|f__Thermomicrobiaceae|g__Thermomicrobium|s__Thermomicrobium_roseum|t__GCF_000021685
309807	best	Salinibacter ruber DSM 13855	k__Bacteria|p__Bacteroidetes|c__Bacteroidetes_noname|o__Bacteroidetes_Order_II_Incertae_sedis|f__Rhodothermaceae|g__Salinibacter|s__Salinibacter_ruber|t__GCF_000013045
311402	best	Agrobacterium vitis S4	k__Bacteria|p__Proteobacteria|c__Alphaproteobacteria|o__Rhizobiales|f__Rhizobiaceae|g__Agrobacterium|s__Agrobacterium_vitis|t__GCF_000016285
312153	best	Polynucleobacter necessarius subsp. asymbioticus QLW-P1DMWA-1	k__Bacteria|p__Proteobacteria|c__Betaproteobacteria|o__Burkholderiales|f__Burkholderiaceae|g__Polynucleobacter|s__Polynucleobacter_necessarius|t__GCF_000016345
313596	best	Robiginitalea biformata HTCC2501	k__Bacteria|p__Bacteroidetes|c__Flavobacteriia|o__Flavobacteriales|f__Flavobacteriaceae|g__Robiginitalea|s__Robiginitalea_biformata|t__GCF_000024125
314260	best	Parvularcula bermudensis HTCC2503	k__Bacteria|p__Proteobacteria|c__Alphaproteobacteria|o__Parvularculales|f__Parvularculaceae|g__Parvularcula|s__Parvularcula_bermudensis|t__GCF_000152825
314280	best	Photobacterium profundum 3TCK	k__Bacteria|p__Proteobacteria|c__Gammaproteobacteria|o__Vibrionales|f__Vibrionaceae|g__Photobacterium|s__Photobacterium_profundum|t__GCF_000153425
314723	best	Borrelia hermsii HS1	k__Bacteria|p__Spirochaetes|c__Spirochaetia|o__Spirochaetales|f__Spirochaetaceae|g__Borrelia|s__Borrelia_hermsii|t__GCF_000012065
315456	best	Rickettsia felis URRWXCal2	k__Bacteria|p__Proteobacteria|c__Alphaproteobacteria|o__Rickettsiales|f__Rickettsiaceae|g__Rickettsia|s__Rickettsia_felis|t__GCF_000012145
316273	best	Xanthomonas campestris pv. vesicatoria str. 85-10	k__Bacteria|p__Proteobacteria|c__Gammaproteobacteria|o__Xanthomonadales|f__Xanthomonadaceae|g__Xanthomonas|s__Xanthomonas_euvesicatoria|t__GCF_000009165
316275	best	Aliivibrio salmonicida LFI1238	k__Bacteria|p__Proteobacteria|c__Gammaproteobacteria|o__Vibrionales|f__Vibrionaceae|g__Aliivibrio|s__Aliivibrio_salmonicida|t__GCF_000196495
317655	best	Sphingopyxis alaskensis RB2256	k__Bacteria|p__Proteobacteria|c__Alphaproteobacteria|o__Sphingomonadales|f__Sphingomonadaceae|g__Sphingopyxis|s__Sphingopyxis_alaskensis|t__GCF_000013985
318161	best	Shewanella denitrificans OS217	k__Bacteria|p__Proteobacteria|c__Gammaproteobacteria|o__Alteromonadales|f__Shewanellaceae|g__Shewanella|s__Shewanella_denitrificans|t__GCF_000013765
318167	best	Shewanella frigidimarina NCIMB 400	k__Bacteria|p__Proteobacteria|c__Gammaproteobacteria|o__Alteromonadales|f__Shewanellaceae|g__Shewanella|s__Shewanella_frigidimarina|t__GCF_000014705
319224	best	Shewanella putrefaciens CN-32	k__Bacteria|p__Proteobacteria|c__Gammaproteobacteria|o__Alteromonadales|f__Shewanellaceae|g__Shewanella|s__Shewanella_putrefaciens|t__GCF_000016585
319225	best	Chlorobium luteolum DSM 273	k__Bacteria|p__Chlorobi|c__Chlorobia|o__Chlorobiales|f__Chlorobiaceae|g__Pelodictyon|s__Pelodictyon_luteolum|t__GCF_000012485
319795	best	Deinococcus geothermalis DSM 11300	k__Bacteria|p__Deinococcus_Thermus|c__Deinococci|o__Deinococcales|f__Deinococcaceae|g__Deinococcus|s__Deinococcus_geothermalis|t__GCF_000196275
323097	best	Nitrobacter hamburgensis X14	k__Bacteria|p__Proteobacteria|c__Alphaproteobacteria|o__Rhizobiales|f__Bradyrhizobiaceae|g__Nitrobacter|s__Nitrobacter_hamburgensis|t__GCF_000013885
323098	best	Nitrobacter winogradskyi Nb-255	k__Bacteria|p__Proteobacteria|c__Alphaproteobacteria|o__Rhizobiales|f__Bradyrhizobiaceae|g__Nitrobacter|s__Nitrobacter_winogradskyi|t__GCF_000012725
323850	best	Shewanella loihica PV-4	k__Bacteria|p__Proteobacteria|c__Gammaproteobacteria|o__Alteromonadales|f__Shewanellaceae|g__Shewanella|s__Shewanella_loihica|t__GCF_000016065
324602	best	Chloroflexus aurantiacus J-10-fl	k__Bacteria|p__Chloroflexi|c__Chloroflexi|o__Chloroflexales|f__Chloroflexaceae|g__Chloroflexus|s__Chloroflexus_aurantiacus|t__GCF_000018865
324925	best	Pelodictyon phaeoclathratiforme BU-1	k__Bacteria|p__Chlorobi|c__Chlorobia|o__Chlorobiales|f__Chlorobiaceae|g__Pelodictyon|s__Pelodictyon_phaeoclathratiforme|t__GCF_000020645
326297	best	Shewanella amazonensis SB2B	k__Bacteria|p__Proteobacteria|c__Gammaproteobacteria|o__Alteromonadales|f__Shewanellaceae|g__Shewanella|s__Shewanella_amazonensis|t__GCF_000015245
326424	best	Frankia alni ACN14a	k__Bacteria|p__Actinobacteria|c__Actinobacteria|o__Actinomycetales|f__Frankiaceae|g__Frankia|s__Frankia_alni|t__GCF_000058485
326427	best	Chloroflexus aggregans DSM 9485	k__Bacteria|p__Chloroflexi|c__Chloroflexi|o__Chloroflexales|f__Chloroflexaceae|g__Chloroflexus|s__Chloroflexus_aggregans|t__GCF_000021945
327581	best	unclassified Pseudoalteromonadaceae	k__Bacteria|p__Proteobacteria|c__Gammaproteobacteria|o__Alteromonadales|f__Pseudoalteromonadaceae|g__Pseudoalteromonadaceae_unclassified
329158	best	unclassified P22likevirus	k__Viruses|p__Viruses_noname|c__Viruses_noname|o__Caudovirales|f__Podoviridae|g__P22likevirus|s__P22likevirus_unclassified
329726	best	Acaryochloris marina MBIC11017	k__Bacteria|p__Cyanobacteria|c__Cyanobacteria_noname|o__Chroococcales|f__Chroococcales_noname|g__Acaryochloris|s__Acaryochloris_marina|t__GCF_000018105
330214	best	Nitrospira defluvii	k__Bacteria|p__Nitrospirae|c__Nitrospira|o__Nitrospirales|f__Nitrospiraceae|g__Nitrospira|s__Candidatus_Nitrospira_defluvii|t__GCF_000196815
33039	best	[Ruminococcus] torques	k__Bacteria|p__Firmicutes|c__Clostridia|o__Clostridiales|f__Lachnospiraceae|g__Blautia|s__Ruminococcus_torques|t__Ruminococcus_torques_unclassified
333146	best	Ferroplasma acidarmanus fer1	k__Archaea|p__Euryarchaeota|c__Thermoplasmata|o__Thermoplasmatales|f__Ferroplasmaceae|g__Ferroplasma|s__Ferroplasma_acidarmanus|t__GCF_000152265
335283	best	Nitrosomonas eutropha C91	k__Bacteria|p__Proteobacteria|c__Betaproteobacteria|o__Nitrosomonadales|f__Nitrosomonadaceae|g__Nitrosomonas|s__Nitrosomonas_eutropha|t__GCF_000014765
335284	best	Psychrobacter cryohalolentis K5	k__Bacteria|p__Proteobacteria|c__Gammaproteobacteria|o__Pseudomonadales|f__Moraxellaceae|g__Psychrobacter|s__Psychrobacter_cryohalolentis|t__GCF_000013905
335541	best	Syntrophomonas wolfei subsp. wolfei str. Goettingen G311	k__Bacteria|p__Firmicutes|c__Clostridia|o__Clostridiales|f__Syntrophomonadaceae|g__Syntrophomonas|s__Syntrophomonas_wolfei|t__GCF_000014725
335543	best	Syntrophobacter fumaroxidans MPOB	k__Bacteria|p__Proteobacteria|c__Deltaproteobacteria|o__Syntrophobacterales|f__Syntrophobacteraceae|g__Syntrophobacter|s__Syntrophobacter_fumaroxidans|t__GCF_000014965
338963	best	Pelobacter carbinolicus DSM 2380	k__Bacteria|p__Proteobacteria|c__Deltaproteobacteria|o__Desulfuromonadales|f__Pelobacteraceae|g__Pelobacter|s__Pelobacter_carbinolicus|t__GCF_000012885
339670	best	Burkholderia ambifaria AMMD	k__Bacteria|p__Proteobacteria|c__Betaproteobacteria|o__Burkholderiales|f__Burkholderiaceae|g__Burkholderia|s__Burkholderia_ambifaria|t__GCF_000203915
339671	best	Actinobacillus succinogenes 130Z	k__Bacteria|p__Proteobacteria|c__Gammaproteobacteria|o__Pasteurellales|f__Pasteurellaceae|g__Actinobacillus|s__Actinobacillus_succinogenes|t__GCF_000017245
339860	best	Methanosphaera stadtmanae DSM 3091	k__Archaea|p__Euryarchaeota|c__Methanobacteria|o__Methanobacteriales|f__Methanobacteriaceae|g__Methanosphaera|s__Methanosphaera_stadtmanae|t__GCF_000012545
340099	best	Thermoanaerobacter pseudethanolicus ATCC 33223	k__Bacteria|p__Firmicutes|c__Clostridia|o__Thermoanaerobacterales|f__Thermoanaerobacteraceae|g__Thermoanaerobacter|s__Thermoanaerobacter_pseudethanolicus|t__GCF_000019085
340102	best	Pyrobaculum arsenaticum DSM 13514	k__Archaea|p__Crenarchaeota|c__Thermoprotei|o__Thermoproteales|f__Thermoproteaceae|g__Pyrobaculum|s__Pyrobaculum_arsenaticum|t__GCF_000016385
342949	best	Pyrococcus sp. NA2	k__Archaea|p__Euryarchaeota|c__Thermococci|o__Thermococcales|f__Thermococcaceae|g__Pyrococcus|s__Pyrococcus_sp_NA2|t__GCF_000211475
343509	best	Sodalis glossinidius str. 'morsitans'	k__Bacteria|p__Proteobacteria|c__Gammaproteobacteria|o__Enterobacteriales|f__Enterobacteriaceae|g__Sodalis|s__Sodalis_glossinidius|t__GCF_000010085
349307	best	Methanosaeta thermophila PT	k__Archaea|p__Euryarchaeota|c__Methanomicrobia|o__Methanosarcinales|f__Methanosaetaceae|g__Methanosaeta|s__Methanosaeta_thermophila|t__GCF_000014945
349741	best	Akkermansia muciniphila ATCC BAA-835	k__Bacteria|p__Verrucomicrobia|c__Verrucomicrobiae|o__Verrucomicrobiales|f__Verrucomicrobiaceae|g__Akkermansia|s__Akkermansia_muciniphila|t__GCF_000020225
350058	best	Mycobacterium vanbaalenii PYR-1	k__Bacteria|p__Actinobacteria|c__Actinobacteria|o__Actinomycetales|f__Mycobacteriaceae|g__Mycobacterium|s__Mycobacterium_vanbaalenii|t__GCF_000015305
350688	best	Alkaliphilus oremlandii OhILAs	k__Bacteria|p__Firmicutes|c__Clostridia|o__Clostridiales|f__Clostridiaceae|g__Alkaliphilus|s__Alkaliphilus_oremlandii|t__GCF_000018325
351607	best	Acidothermus cellulolyticus 11B	k__Bacteria|p__Actinobacteria|c__Actinobacteria|o__Actinomycetales|f__Acidothermaceae|g__Acidothermus|s__Acidothermus_cellulolyticus|t__GCF_000015025
351627	best	Caldicellulosiruptor saccharolyticus DSM 8903	k__Bacteria|p__Firmicutes|c__Clostridia|o__Thermoanaerobacterales|f__Thermoanaerobacterales_Family_III_Incertae_Sedis|g__Caldicellulosiruptor|s__Caldicellulosiruptor_saccharolyticus|t__GCF_000016545
357804	best	Psychromonas ingrahamii 37	k__Bacteria|p__Proteobacteria|c__Gammaproteobacteria|o__Alteromonadales|f__Psychromonadaceae|g__Psychromonas|s__Psychromonas_ingrahamii|t__GCF_000015285
357809	best	Lachnoclostridium phytofermentans ISDg	k__Bacteria|p__Firmicutes|c__Clostridia|o__Clostridiales|f__Clostridiaceae|g__Clostridium|s__Clostridium_phytofermentans|t__GCF_000018685
360104	best	Campylobacter concisus 13826	k__Bacteria|p__Proteobacteria|c__Epsilonproteobacteria|o__Campylobacterales|f__Campylobacteraceae|g__Campylobacter|s__Campylobacter_concisus|t__GCF_000017725
361575	best	Arthrobacter phenanthrenivorans	k__Bacteria|p__Actinobacteria|c__Actinobacteria|o__Actinomycetales|f__Micrococcaceae|g__Arthrobacter|s__Arthrobacter_phenanthrenivorans
365044	best	Polaromonas naphthalenivorans CJ2	k__Bacteria|p__Proteobacteria|c__Betaproteobacteria|o__Burkholderiales|f__Comamonadaceae|g__Polaromonas|s__Polaromonas_naphthalenivorans|t__GCF_000015505
367928	best	Bifidobacterium adolescentis ATCC 15703	k__Bacteria|p__Actinobacteria|c__Actinobacteria|o__Bifidobacteriales|f__Bifidobacteriaceae|g__Bifidobacterium|s__Bifidobacterium_adolescentis|t__GCF_000010425
36841	best	Terrisporobacter glycolicus	k__Bacteria|p__Firmicutes|c__Clostridia|o__Clostridiales|f__Peptostreptococcaceae|g__Peptostreptococcaceae_noname|s__Clostridium_glycolicum
369960	best	Porcine type-C oncovirus	k__Viruses|p__Viruses_noname|c__Viruses_noname|o__Viruses_noname|f__Retroviridae|g__Gammaretrovirus|s__Porcine_type_C_oncovirus
370438	best	Pelotomaculum thermopropionicum SI	k__Bacteria|p__Firmicutes|c__Clostridia|o__Clostridiales|f__Peptococcaceae|g__Pelotomaculum|s__Pelotomaculum_thermopropionicum|t__GCF_000010565
373903	best	Halothermothrix orenii H 168	k__Bacteria|p__Firmicutes|c__Clostridia|o__Halanaerobiales|f__Halanaerobiaceae|g__Halothermothrix|s__Halothermothrix_orenii|t__GCF_000020485
374463	best	Baumannia cicadellinicola str. Hc (Homalodisca coagulata)	k__Bacteria|p__Proteobacteria|c__Gammaproteobacteria|o__Gammaproteobacteria_noname|f__Gammaproteobacteria_noname|g__Gammaproteobacteria_noname|s__Candidatus_Baumannia_cicadellinicola|t__GCF_000013185
374847	best	Candidatus Korarchaeum cryptofilum OPF8	k__Archaea|p__Korarchaeota|c__Korarchaeota_noname|o__Korarchaeota_noname|f__Korarchaeota_noname|g__Candidatus_Korarchaeum|s__Candidatus_Korarchaeum_cryptofilum|t__GCF_000019605
376686	best	Flavobacterium johnsoniae UW101	k__Bacteria|p__Bacteroidetes|c__Flavobacteriia|o__Flavobacteriales|f__Flavobacteriaceae|g__Flavobacterium|s__Flavobacterium_johnsoniae|t__GCF_000016645
378806	best	Stigmatella aurantiaca DW4/3-1	k__Bacteria|p__Proteobacteria|c__Deltaproteobacteria|o__Myxococcales|f__Cystobacteraceae|g__Stigmatella|s__Stigmatella_aurantiaca|t__GCF_000165485
381764	best	Fervidobacterium nodosum Rt17-B1	k__Bacteria|p__Thermotogae|c__Thermotogae|o__Thermotogales|f__Thermotogaceae|g__Fervidobacterium|s__Fervidobacterium_nodosum|t__GCF_000017545
382638	best	Helicobacter acinonychis str. Sheeba	k__Bacteria|p__Proteobacteria|c__Epsilonproteobacteria|o__Campylobacterales|f__Helicobacteraceae|g__Helicobacter|s__Helicobacter_acinonychis|t__GCF_000009305
382640	best	Bartonella tribocorum CIP 105476	k__Bacteria|p__Proteobacteria|c__Alphaproteobacteria|o__Rhizobiales|f__Bartonellaceae|g__Bartonella|s__Bartonella_tribocorum|t__GCF_000196435
383629	best	Phaeobacter gallaeciensis 2.10	k__Bacteria|p__Proteobacteria|c__Alphaproteobacteria|o__Rhodobacterales|f__Rhodobacteraceae|g__Phaeobacter|s__Phaeobacter_gallaeciensis|t__GCF_000154745
384616	best	Pyrobaculum islandicum DSM 4184	k__Archaea|p__Crenarchaeota|c__Thermoprotei|o__Thermoproteales|f__Thermoproteaceae|g__Pyrobaculum|s__Pyrobaculum_islandicum|t__GCF_000015205
384676	best	Pseudomonas entomophila L48	k__Bacteria|p__Proteobacteria|c__Gammaproteobacteria|o__Pseudomonadales|f__Pseudomonadaceae|g__Pseudomonas|s__Pseudomonas_entomophila|t__GCF_000026105
386043	best	Listeria welshimeri serovar 6b str. SLCC5334	k__Bacteria|p__Firmicutes|c__Bacilli|o__Bacillales|f__Listeriaceae|g__Listeria|s__Listeria_welshimeri|t__GCF_000060285
390874	best	Thermotoga petrophila RKU-1	k__Bacteria|p__Thermotogae|c__Thermotogae|o__Thermotogales|f__Thermotogaceae|g__Thermotoga|s__Thermotoga_petrophila|t__GCF_000016785
391009	best	Thermosipho melanesiensis BI429	k__Bacteria|p__Thermotogae|c__Thermotogae|o__Thermotogales|f__Thermotogaceae|g__Thermosipho|s__Thermosipho_melanesiensis|t__GCF_000016905
39103	best	Lactobacillus phage PL-1	k__Viruses|p__Viruses_noname|c__Viruses_noname|o__Caudovirales|f__Siphoviridae|g__Siphoviridae_noname|s__Lactobacillus_phage_PL_1|t__PRJNA227007
391038	best	Burkholderia phymatum STM815	k__Bacteria|p__Proteobacteria|c__Betaproteobacteria|o__Burkholderiales|f__Burkholderiaceae|g__Burkholderia|s__Burkholderia_phymatum|t__GCF_000020045
391165	best	Granulibacter bethesdensis CGDNIH1	k__Bacteria|p__Proteobacteria|c__Alphaproteobacteria|o__Rhodospirillales|f__Acetobacteraceae|g__Granulibacter|s__Granulibacter_bethesdensis|t__GCF_000014285
391595	best	Roseobacter litoralis Och 149	k__Bacteria|p__Proteobacteria|c__Alphaproteobacteria|o__Rhodobacterales|f__Rhodobacteraceae|g__Roseobacter|s__Roseobacter_litoralis|t__GCF_000154785
391616	best	Octadecabacter arcticus 238	k__Bacteria|p__Proteobacteria|c__Alphaproteobacteria|o__Rhodobacterales|f__Rhodobacteraceae|g__Octadecabacter|s__Octadecabacter_arcticus|t__GCF_000155735
391619	best	Phaeobacter inhibens DSM 17395	k__Bacteria|p__Proteobacteria|c__Alphaproteobacteria|o__Rhodobacterales|f__Rhodobacteraceae|g__Phaeobacter|s__Phaeobacter_inhibens|t__GCF_000154765
391623	best	Thermococcus barophilus MP	k__Archaea|p__Euryarchaeota|c__Thermococci|o__Thermococcales|f__Thermococcaceae|g__Thermococcus|s__Thermococcus_barophilus|t__GCF_000151105
391626	best	Octadecabacter antarcticus 307	k__Bacteria|p__Proteobacteria|c__Alphaproteobacteria|o__Rhodobacterales|f__Rhodobacteraceae|g__Octadecabacter|s__Octadecabacter_antarcticus|t__GCF_000155675
391735	best	Verminephrobacter eiseniae EF01-2	k__Bacteria|p__Proteobacteria|c__Betaproteobacteria|o__Burkholderiales|f__Comamonadaceae|g__Verminephrobacter|s__Verminephrobacter_eiseniae|t__GCF_000015565
392499	best	Sphingomonas wittichii RW1	k__Bacteria|p__Proteobacteria|c__Alphaproteobacteria|o__Sphingomonadales|f__Sphingomonadaceae|g__Sphingomonas|s__Sphingomonas_wittichii|t__GCF_000016765
392500	best	Shewanella woodyi ATCC 51908	k__Bacteria|p__Proteobacteria|c__Gammaproteobacteria|o__Alteromonadales|f__Shewanellaceae|g__Shewanella|s__Shewanella_woodyi|t__GCF_000019525
393595	best	Alcanivorax borkumensis SK2	k__Bacteria|p__Proteobacteria|c__Gammaproteobacteria|o__Oceanospirillales|f__Alcanivoracaceae|g__Alcanivorax|s__Alcanivorax_borkumensis|t__GCF_000009365
394221	best	Maricaulis maris MCS10	k__Bacteria|p__Proteobacteria|c__Alphaproteobacteria|o__Rhodobacterales|f__Hyphomonadaceae|g__Maricaulis|s__Maricaulis_maris|t__GCF_000014745
394503	best	[Clostridium] cellulolyticum H10	k__Bacteria|p__Firmicutes|c__Clostridia|o__Clostridiales|f__Clostridiaceae|g__Clostridium|s__Clostridium_cellulolyticum|t__GCF_000022065
39485	best	[Eubacterium] eligens	k__Bacteria|p__Firmicutes|c__Clostridia|o__Clostridiales|f__Eubacteriaceae|g__Eubacterium|s__Eubacterium_eligens
395495	best	Leptothrix cholodnii SP-6	k__Bacteria|p__Proteobacteria|c__Betaproteobacteria|o__Burkholderiales|f__Burkholderiales_noname|g__Leptothrix|s__Leptothrix_cholodnii|t__GCF_000019785
395568	best	Paraglaciecola agarilytica	k__Bacteria|p__Proteobacteria|c__Gammaproteobacteria|o__Alteromonadales|f__Alteromonadaceae|g__Glaciecola|s__Glaciecola_agarilytica
395963	best	Beijerinckia indica subsp. indica ATCC 9039	k__Bacteria|p__Proteobacteria|c__Alphaproteobacteria|o__Rhizobiales|f__Beijerinckiaceae|g__Beijerinckia|s__Beijerinckia_indica|t__GCF_000019845
395965	best	Methylocella silvestris BL2	k__Bacteria|p__Proteobacteria|c__Alphaproteobacteria|o__Rhizobiales|f__Beijerinckiaceae|g__Methylocella|s__Methylocella_silvestris|t__GCF_000021745
396513	best	Staphylococcus carnosus subsp. carnosus TM300	k__Bacteria|p__Firmicutes|c__Bacilli|o__Bacillales|f__Staphylococcaceae|g__Staphylococcus|s__Staphylococcus_carnosus|t__GCF_000009405
398511	best	Bacillus pseudofirmus OF4	k__Bacteria|p__Firmicutes|c__Bacilli|o__Bacillales|f__Bacillaceae|g__Bacillus|s__Bacillus_pseudofirmus|t__GCF_000005825
398578	best	Delftia acidovorans SPH-1	k__Bacteria|p__Proteobacteria|c__Betaproteobacteria|o__Burkholderiales|f__Comamonadaceae|g__Delftia|s__Delftia_acidovorans|t__GCF_000018665
398579	best	Shewanella pealeana ATCC 700345	k__Bacteria|p__Proteobacteria|c__Gammaproteobacteria|o__Alteromonadales|f__Shewanellaceae|g__Shewanella|s__Shewanella_pealeana|t__GCF_000018285
398580	best	Dinoroseobacter shibae DFL 12 = DSM 16493	k__Bacteria|p__Proteobacteria|c__Alphaproteobacteria|o__Rhodobacterales|f__Rhodobacteraceae|g__Dinoroseobacter|s__Dinoroseobacter_shibae|t__GCF_000018145
399549	best	Metallosphaera sedula DSM 5348	k__Archaea|p__Crenarchaeota|c__Thermoprotei|o__Sulfolobales|f__Sulfolobaceae|g__Metallosphaera|s__Metallosphaera_sedula|t__GCF_000016605
399550	best	Staphylothermus marinus F1	k__Archaea|p__Crenarchaeota|c__Thermoprotei|o__Desulfurococcales|f__Desulfurococcaceae|g__Staphylothermus|s__Staphylothermus_marinus|t__GCF_000015945
399739	best	Pseudomonas mendocina ymp	k__Bacteria|p__Proteobacteria|c__Gammaproteobacteria|o__Pseudomonadales|f__Pseudomonadaceae|g__Pseudomonas|s__Pseudomonas_mendocina|t__GCF_000016565
399741	best	Serratia proteamaculans 568	k__Bacteria|p__Proteobacteria|c__Gammaproteobacteria|o__Enterobacteriales|f__Enterobacteriaceae|g__Serratia|s__Serratia_proteamaculans|t__GCF_000018085
401053	best	Terriglobus saanensis SP1PR4	k__Bacteria|p__Acidobacteria|c__Acidobacteriia|o__Acidobacteriales|f__Acidobacteriaceae|g__Terriglobus|s__Terriglobus_saanensis|t__GCF_000179915
403833	best	Petrotoga mobilis SJ95	k__Bacteria|p__Thermotogae|c__Thermotogae|o__Thermotogales|f__Thermotogaceae|g__Petrotoga|s__Petrotoga_mobilis|t__GCF_000018605
404380	best	Geobacter bemidjiensis Bem	k__Bacteria|p__Proteobacteria|c__Deltaproteobacteria|o__Desulfuromonadales|f__Geobacteraceae|g__Geobacter|s__Geobacter_bemidjiensis|t__GCF_000020725
406327	best	Methanococcus vannielii SB	k__Archaea|p__Euryarchaeota|c__Methanococci|o__Methanococcales|f__Methanococcaceae|g__Methanococcus|s__Methanococcus_vannielii|t__GCF_000017165
406818	best	Xenorhabdus bovienii SS-2004	k__Bacteria|p__Proteobacteria|c__Gammaproteobacteria|o__Enterobacteriales|f__Enterobacteriaceae|g__Xenorhabdus|s__Xenorhabdus_bovienii|t__GCF_000027225
410358	best	Methanocorpusculum labreanum Z	k__Archaea|p__Euryarchaeota|c__Methanomicrobia|o__Methanomicrobiales|f__Methanocorpusculaceae|g__Methanocorpusculum|s__Methanocorpusculum_labreanum|t__GCF_000015765
412418	best	Borrelia recurrentis A1	k__Bacteria|p__Spirochaetes|c__Spirochaetia|o__Spirochaetales|f__Spirochaetaceae|g__Borrelia|s__Borrelia_recurrentis|t__GCF_000019705
412419	best	Borrelia duttonii Ly	k__Bacteria|p__Spirochaetes|c__Spirochaetia|o__Spirochaetales|f__Spirochaetaceae|g__Borrelia|s__Borrelia_duttonii|t__GCF_000019685
41293	best	unclassified Acetobacteraceae	k__Bacteria|p__Proteobacteria|c__Alphaproteobacteria|o__Rhodospirillales|f__Acetobacteraceae|g__Acetobacter|s__Acetobacter_unclassified
412963	best	Burkholderia rhizoxinica	k__Bacteria|p__Proteobacteria|c__Betaproteobacteria|o__Burkholderiales|f__Burkholderiaceae|g__Burkholderia|s__Burkholderia_rhizoxinica
41371	best	unclassified Alicyclobacillaceae	k__Bacteria|p__Firmicutes|c__Bacilli|o__Bacillales|f__Alicyclobacillaceae|g__Alicyclobacillus|s__Alicyclobacillus_unclassified
416591	best	Pseudothermotoga lettingae TMO	k__Bacteria|p__Thermotogae|c__Thermotogae|o__Thermotogales|f__Thermotogaceae|g__Thermotoga|s__Thermotoga_lettingae|t__GCF_000017865
419610	best	Methylobacterium extorquens PA1	k__Bacteria|p__Proteobacteria|c__Alphaproteobacteria|o__Rhizobiales|f__Methylobacteriaceae|g__Methylobacterium|s__Methylobacterium_extorquens|t__GCF_000018845
419665	best	Methanococcus aeolicus Nankai-3	k__Archaea|p__Euryarchaeota|c__Methanococci|o__Methanococcales|f__Methanococcaceae|g__Methanococcus|s__Methanococcus_aeolicus|t__GCF_000017185
420662	best	Methylibium petroleiphilum PM1	k__Bacteria|p__Proteobacteria|c__Betaproteobacteria|o__Burkholderiales|f__Burkholderiales_noname|g__Methylibium|s__Methylibium_petroleiphilum|t__GCF_000015725
42214	best	unclassified Veillonellaceae	k__Bacteria|p__Firmicutes|c__Negativicutes|o__Selenomonadales|f__Veillonellaceae|g__Veillonella|s__Veillonella_unclassified
425104	best	Shewanella sediminis HAW-EB3	k__Bacteria|p__Proteobacteria|c__Gammaproteobacteria|o__Alteromonadales|f__Shewanellaceae|g__Shewanella|s__Shewanella_sediminis|t__GCF_000018025
425265	best	Malassezia globosa CBS 7966	k__Eukaryota|p__Basidiomycota|c__Exobasidiomycetes|o__Malasseziales|f__Malasseziaceae|g__Malassezia|s__Malassezia_globosa|t__GCA_000181695
426355	best	Methylobacterium radiotolerans JCM 2831	k__Bacteria|p__Proteobacteria|c__Alphaproteobacteria|o__Rhizobiales|f__Methylobacteriaceae|g__Methylobacterium|s__Methylobacterium_radiotolerans|t__GCF_000019725
429009	best	Ammonifex degensii KC4	k__Bacteria|p__Firmicutes|c__Clostridia|o__Thermoanaerobacterales|f__Thermoanaerobacteraceae|g__Ammonifex|s__Ammonifex_degensii|t__GCF_000024605
434131	best	Neorickettsia risticii str. Illinois	k__Bacteria|p__Proteobacteria|c__Alphaproteobacteria|o__Rickettsiales|f__Anaplasmataceae|g__Neorickettsia|s__Neorickettsia_risticii|t__GCF_000022525
435590	best	Bacteroides vulgatus ATCC 8482	k__Bacteria|p__Bacteroidetes|c__Bacteroidia|o__Bacteroidales|f__Bacteroidaceae|g__Bacteroides|s__Bacteroides_vulgatus|t__GCF_000012825
435591	best	Parabacteroides distasonis ATCC 8503	k__Bacteria|p__Bacteroidetes|c__Bacteroidia|o__Bacteroidales|f__Porphyromonadaceae|g__Parabacteroides|s__Parabacteroides_distasonis|t__GCF_000012845
43663	best	Arthrobacter aurescens	k__Bacteria|p__Actinobacteria|c__Actinobacteria|o__Actinomycetales|f__Micrococcaceae|g__Arthrobacter|s__Arthrobacter_aurescens
438753	best	Azorhizobium caulinodans ORS 571	k__Bacteria|p__Proteobacteria|c__Alphaproteobacteria|o__Rhizobiales|f__Xanthobacteraceae|g__Azorhizobium|s__Azorhizobium_caulinodans|t__GCF_000010525
441620	best	Methylobacterium populi BJ001	k__Bacteria|p__Proteobacteria|c__Alphaproteobacteria|o__Rhizobiales|f__Methylobacteriaceae|g__Methylobacterium|s__Methylobacterium_populi|t__GCF_000019945
441768	best	Acholeplasma laidlawii PG-8A	k__Bacteria|p__Tenericutes|c__Mollicutes|o__Acholeplasmatales|f__Acholeplasmataceae|g__Acholeplasma|s__Acholeplasma_laidlawii|t__GCF_000018785
443254	best	Marinitoga piezophila KA3	k__Bacteria|p__Thermotogae|c__Thermotogae|o__Thermotogales|f__Thermotogaceae|g__Marinitoga|s__Marinitoga_piezophila|t__GCF_000255135
443906	best	Clavibacter michiganensis subsp. michiganensis NCPPB 382	k__Bacteria|p__Actinobacteria|c__Actinobacteria|o__Actinomycetales|f__Microbacteriaceae|g__Clavibacter|s__Clavibacter_michiganensis|t__GCF_000063485
446462	best	Actinosynnema mirum DSM 43827	k__Bacteria|p__Actinobacteria|c__Actinobacteria|o__Actinomycetales|f__Pseudonocardiaceae|g__Actinosynnema|s__Actinosynnema_mirum|t__GCF_000023245
446465	best	Brachybacterium faecium DSM 4810	k__Bacteria|p__Actinobacteria|c__Actinobacteria|o__Actinomycetales|f__Dermabacteraceae|g__Brachybacterium|s__Brachybacterium_faecium|t__GCF_000023405
446466	best	Cellulomonas flavigena DSM 20109	k__Bacteria|p__Actinobacteria|c__Actinobacteria|o__Actinomycetales|f__Cellulomonadaceae|g__Cellulomonas|s__Cellulomonas_flavigena|t__GCF_000092865
44768	best	unclassified Chloroflexaceae	k__Bacteria|p__Chloroflexi|c__Chloroflexi|o__Chloroflexales|f__Chloroflexaceae|g__Chloroflexaceae_unclassified
448385	best	Sorangium cellulosum So ce56	k__Bacteria|p__Proteobacteria|c__Deltaproteobacteria|o__Myxococcales|f__Polyangiaceae|g__Sorangium|s__Sorangium_cellulosum|t__GCF_000067165
450851	best	Phenylobacterium zucineum HLK1	k__Bacteria|p__Proteobacteria|c__Alphaproteobacteria|o__Caulobacterales|f__Caulobacteraceae|g__Phenylobacterium|s__Phenylobacterium_zucineum|t__GCF_000017265
452471	best	Candidatus Amoebophilus asiaticus 5a2	k__Bacteria|p__Bacteroidetes|c__Bacteroidetes_noname|o__Bacteroidetes_noname|f__Bacteroidetes_noname|g__Candidatus_Amoebophilus|s__Candidatus_Amoebophilus_asiaticus|t__GCF_000020565
452637	best	Opitutus terrae PB90-1	k__Bacteria|p__Verrucomicrobia|c__Opitutae|o__Opitutae_noname|f__Opitutaceae|g__Opitutus|s__Opitutus_terrae|t__GCF_000019965
452652	best	Kitasatospora setae KM-6054	k__Bacteria|p__Actinobacteria|c__Actinobacteria|o__Actinomycetales|f__Streptomycetaceae|g__Kitasatospora|s__Kitasatospora_setae|t__GCF_000269985
452662	best	Sphingobium japonicum UT26S	k__Bacteria|p__Proteobacteria|c__Alphaproteobacteria|o__Sphingomonadales|f__Sphingomonadaceae|g__Sphingobium|s__Sphingobium_japonicum|t__GCF_000091125
453591	best	Ignicoccus hospitalis KIN4/I	k__Archaea|p__Crenarchaeota|c__Thermoprotei|o__Desulfurococcales|f__Desulfurococcaceae|g__Ignicoccus|s__Ignicoccus_hospitalis|t__GCF_000017945
457570	best	Natranaerobius thermophilus JW/NM-WN-LF	k__Bacteria|p__Firmicutes|c__Clostridia|o__Natranaerobiales|f__Natranaerobiaceae|g__Natranaerobius|s__Natranaerobius_thermophilus|t__GCF_000020005
458032	best	Chloracidobacterium	k__Bacteria|p__Acidobacteria|c__Acidobacteria_noname|o__Acidobacteria_noname|f__Acidobacteria_noname|g__Candidatus_Chloracidobacterium
458033	best	Chloracidobacterium thermophilum	k__Bacteria|p__Acidobacteria|c__Acidobacteria_noname|o__Acidobacteria_noname|f__Acidobacteria_noname|g__Candidatus_Chloracidobacterium|s__Candidatus_Chloracidobacterium_thermophilum
458233	best	Macrococcus caseolyticus JCSC5402	k__Bacteria|p__Firmicutes|c__Bacilli|o__Bacillales|f__Staphylococcaceae|g__Macrococcus|s__Macrococcus_caseolyticus|t__GCF_000010585
458817	best	Shewanella halifaxensis HAW-EB4	k__Bacteria|p__Proteobacteria|c__Gammaproteobacteria|o__Alteromonadales|f__Shewanellaceae|g__Shewanella|s__Shewanella_halifaxensis|t__GCF_000019185
460265	best	Methylobacterium nodulans ORS 2060	k__Bacteria|p__Proteobacteria|c__Alphaproteobacteria|o__Rhizobiales|f__Methylobacteriaceae|g__Methylobacterium|s__Methylobacterium_nodulans|t__GCF_000022085
465817	best	Erwinia tasmaniensis Et1/99	k__Bacteria|p__Proteobacteria|c__Gammaproteobacteria|o__Enterobacteriales|f__Enterobacteriaceae|g__Erwinia|s__Erwinia_tasmaniensis|t__GCF_000026185
469383	best	Conexibacter woesei DSM 14684	k__Bacteria|p__Actinobacteria|c__Actinobacteria|o__Solirubrobacterales|f__Conexibacteraceae|g__Conexibacter|s__Conexibacter_woesei|t__GCF_000025265
471852	best	Thermomonospora curvata DSM 43183	k__Bacteria|p__Actinobacteria|c__Actinobacteria|o__Actinomycetales|f__Thermomonosporaceae|g__Thermomonospora|s__Thermomonospora_curvata|t__GCF_000024385
471854	best	Dyadobacter fermentans DSM 18053	k__Bacteria|p__Bacteroidetes|c__Cytophagia|o__Cytophagales|f__Cytophagaceae|g__Dyadobacter|s__Dyadobacter_fermentans|t__GCF_000023125
471855	best	Slackia heliotrinireducens DSM 20476	k__Bacteria|p__Actinobacteria|c__Actinobacteria|o__Coriobacteriales|f__Coriobacteriaceae|g__Slackia|s__Slackia_heliotrinireducens|t__GCF_000023885
471856	best	Jonesia denitrificans DSM 20603	k__Bacteria|p__Actinobacteria|c__Actinobacteria|o__Actinomycetales|f__Jonesiaceae|g__Jonesia|s__Jonesia_denitrificans|t__GCF_000024065
471857	best	Saccharomonospora viridis DSM 43017	k__Bacteria|p__Actinobacteria|c__Actinobacteria|o__Actinomycetales|f__Pseudonocardiaceae|g__Saccharomonospora|s__Saccharomonospora_viridis|t__GCF_000023865
472759	best	Nitrosococcus halophilus Nc 4	k__Bacteria|p__Proteobacteria|c__Gammaproteobacteria|o__Chromatiales|f__Chromatiaceae|g__Nitrosococcus|s__Nitrosococcus_halophilus|t__GCF_000024725
47469	best	unclassified Rickettsiaceae	k__Bacteria|p__Proteobacteria|c__Alphaproteobacteria|o__Rickettsiales|f__Rickettsiaceae|g__Rickettsia|s__Rickettsia_unclassified
477974	best	Candidatus Desulforudis audaxviator MP104C	k__Bacteria|p__Firmicutes|c__Clostridia|o__Clostridiales|f__Peptococcaceae|g__Candidatus_Desulforudis|s__Candidatus_Desulforudis_audaxviator|t__GCF_000018425
478801	best	Kytococcus sedentarius DSM 20547	k__Bacteria|p__Actinobacteria|c__Actinobacteria|o__Actinomycetales|f__Dermacoccaceae|g__Kytococcus|s__Kytococcus_sedentarius|t__GCF_000023925
479431	best	Nakamurella multipartita DSM 44233	k__Bacteria|p__Actinobacteria|c__Actinobacteria|o__Actinomycetales|f__Nakamurellaceae|g__Nakamurella|s__Nakamurella_multipartita|t__GCF_000024365
479432	best	Streptosporangium roseum DSM 43021	k__Bacteria|p__Actinobacteria|c__Actinobacteria|o__Actinomycetales|f__Streptosporangiaceae|g__Streptosporangium|s__Streptosporangium_roseum|t__GCF_000024865
479433	best	Catenulispora acidiphila DSM 44928	k__Bacteria|p__Actinobacteria|c__Actinobacteria|o__Actinomycetales|f__Catenulisporaceae|g__Catenulispora|s__Catenulispora_acidiphila|t__GCF_000024025
479434	best	Sphaerobacter thermophilus DSM 20745	k__Bacteria|p__Chloroflexi|c__Thermomicrobia|o__Sphaerobacterales|f__Sphaerobacteraceae|g__Sphaerobacter|s__Sphaerobacter_thermophilus|t__GCF_000024985
479435	best	Kribbella flavida DSM 17836	k__Bacteria|p__Actinobacteria|c__Actinobacteria|o__Actinomycetales|f__Nocardioidaceae|g__Kribbella|s__Kribbella_flavida|t__GCF_000024345
479437	best	Eggerthella lenta DSM 2243	k__Bacteria|p__Actinobacteria|c__Actinobacteria|o__Coriobacteriales|f__Coriobacteriaceae|g__Eggerthella|s__Eggerthella_lenta|t__GCF_000024265
481448	best	Methylacidiphilum infernorum V4	k__Bacteria|p__Verrucomicrobia|c__Verrucomicrobia_noname|o__Methylacidiphilales|f__Methylacidiphilaceae|g__Methylacidiphilum|s__Methylacidiphilum_infernorum|t__GCF_000019665
48296	best	Acinetobacter pittii	k__Bacteria|p__Proteobacteria|c__Gammaproteobacteria|o__Pseudomonadales|f__Moraxellaceae|g__Acinetobacter|s__Acinetobacter_pittii_calcoaceticus_nosocomialis|t__Acinetobacter_pittii_calcoaceticus_nosocomialis_unclassified
483219	best	Myxococcus fulvus HW-1	k__Bacteria|p__Proteobacteria|c__Deltaproteobacteria|o__Myxococcales|f__Myxococcaceae|g__Myxococcus|s__Myxococcus_fulvus|t__GCF_000219105
485915	best	Desulfohalobium retbaense DSM 5692	k__Bacteria|p__Proteobacteria|c__Deltaproteobacteria|o__Desulfovibrionales|f__Desulfohalobiaceae|g__Desulfohalobium|s__Desulfohalobium_retbaense|t__GCF_000024325
485916	best	Desulfotomaculum acetoxidans DSM 771	k__Bacteria|p__Firmicutes|c__Clostridia|o__Clostridiales|f__Peptococcaceae|g__Desulfotomaculum|s__Desulfotomaculum_acetoxidans|t__GCF_000024205
485917	best	Pedobacter heparinus DSM 2366	k__Bacteria|p__Bacteroidetes|c__Sphingobacteriia|o__Sphingobacteriales|f__Sphingobacteriaceae|g__Pedobacter|s__Pedobacter_heparinus|t__GCF_000023825
485918	best	Chitinophaga pinensis DSM 2588	k__Bacteria|p__Bacteroidetes|c__Sphingobacteriia|o__Sphingobacteriales|f__Sphingobacteriales_noname|g__Chitinophaga|s__Chitinophaga_pinensis|t__GCF_000024005
488538	best	Candidatus Puniceispirillum marinum IMCC1322	k__Bacteria|p__Proteobacteria|c__Alphaproteobacteria|o__Alphaproteobacteria_noname|f__Alphaproteobacteria_noname|g__Candidatus_Puniceispirillum|s__Candidatus_Puniceispirillum_marinum|t__GCF_000024465
490899	best	Desulfurococcus kamchatkensis 1221n	k__Archaea|p__Crenarchaeota|c__Thermoprotei|o__Desulfurococcales|f__Desulfurococcaceae|g__Desulfurococcus|s__Desulfurococcus_kamchatkensis|t__GCF_000020905
491952	best	Marinomonas posidonica IVIA-Po-181	k__Bacteria|p__Proteobacteria|c__Gammaproteobacteria|o__Oceanospirillales|f__Oceanospirillaceae|g__Marinomonas|s__Marinomonas_posidonica|t__GCF_000214215
498211	best	Cellvibrio japonicus Ueda107	k__Bacteria|p__Proteobacteria|c__Gammaproteobacteria|o__Pseudomonadales|f__Pseudomonadaceae|g__Cellvibrio|s__Cellvibrio_japonicus|t__GCF_000019225
498761	best	Heliobacterium modesticaldum Ice1	k__Bacteria|p__Firmicutes|c__Clostridia|o__Clostridiales|f__Heliobacteriaceae|g__Heliobacterium|s__Heliobacterium_modesticaldum|t__GCF_000019165
502025	best	Haliangium ochraceum DSM 14365	k__Bacteria|p__Proteobacteria|c__Deltaproteobacteria|o__Myxococcales|f__Kofleriaceae|g__Haliangium|s__Haliangium_ochraceum|t__GCF_000024805
504474	best	Corynebacterium urealyticum DSM 7109	k__Bacteria|p__Actinobacteria|c__Actinobacteria|o__Actinomycetales|f__Corynebacteriaceae|g__Corynebacterium|s__Corynebacterium_urealyticum|t__GCF_000069945
509190	best	Caulobacter segnis ATCC 21756	k__Bacteria|p__Proteobacteria|c__Alphaproteobacteria|o__Caulobacterales|f__Caulobacteraceae|g__Caulobacter|s__Caulobacter_segnis|t__GCF_000092285
509193	best	Thermoanaerobacter brockii subsp. finnii Ako-1	k__Bacteria|p__Firmicutes|c__Clostridia|o__Thermoanaerobacterales|f__Thermoanaerobacteraceae|g__Thermoanaerobacter|s__Thermoanaerobacter_brockii|t__GCF_000175295
511995	best	Candidatus Azobacteroides pseudotrichonymphae genomovar. CFP2	k__Bacteria|p__Bacteroidetes|c__Bacteroidia|o__Bacteroidales|f__Bacteroidales_noname|g__Candidatus_Azobacteroides|s__Candidatus_Azobacteroides_pseudotrichonymphae|t__GCF_000010645
512564	best	Mycoplasma crocodyli MP145	k__Bacteria|p__Tenericutes|c__Mollicutes|o__Mycoplasmatales|f__Mycoplasmataceae|g__Mycoplasma|s__Mycoplasma_crocodyli|t__GCF_000025845
515618	best	Candidatus Riesia pediculicola USDA	k__Bacteria|p__Proteobacteria|c__Gammaproteobacteria|o__Enterobacteriales|f__Enterobacteriaceae|g__Candidatus_Riesia|s__Candidatus_Riesia_pediculicola|t__GCF_000093065
515620	best	[Eubacterium] eligens ATCC 27750	k__Bacteria|p__Firmicutes|c__Clostridia|o__Clostridiales|f__Eubacteriaceae|g__Eubacterium|s__Eubacterium_eligens|t__GCF_000146185
515622	best	Butyrivibrio proteoclasticus B316	k__Bacteria|p__Firmicutes|c__Clostridia|o__Clostridiales|f__Lachnospiraceae|g__Butyrivibrio|s__Butyrivibrio_proteoclasticus|t__GCF_000145035
517417	best	Chlorobaculum parvum NCIB 8327	k__Bacteria|p__Chlorobi|c__Chlorobia|o__Chlorobiales|f__Chlorobiaceae|g__Chlorobaculum|s__Chlorobaculum_parvum|t__GCF_000020505
517418	best	Chloroherpeton thalassium ATCC 35110	k__Bacteria|p__Chlorobi|c__Chlorobia|o__Chlorobiales|f__Chlorobiaceae|g__Chloroherpeton|s__Chloroherpeton_thalassium|t__GCF_000020525
518	best	Bordetella bronchiseptica	k__Bacteria|p__Proteobacteria|c__Betaproteobacteria|o__Burkholderiales|f__Alcaligenaceae|g__Bordetella|s__Bordetella_bronchiseptica_parapertussis
518766	best	Rhodothermus marinus DSM 4252	k__Bacteria|p__Bacteroidetes|c__Bacteroidetes_noname|o__Bacteroidetes_Order_II_Incertae_sedis|f__Rhodothermaceae|g__Rhodothermus|s__Rhodothermus_marinus|t__GCF_000024845
519441	best	Streptobacillus moniliformis DSM 12112	k__Bacteria|p__Fusobacteria|c__Fusobacteriia|o__Fusobacteriales|f__Leptotrichiaceae|g__Streptobacillus|s__Streptobacillus_moniliformis|t__GCF_000024565
519442	best	Halorhabdus utahensis DSM 12940	k__Archaea|p__Euryarchaeota|c__Halobacteria|o__Halobacteriales|f__Halobacteriaceae|g__Halorhabdus|s__Halorhabdus_utahensis|t__GCF_000023945
51967	best	Korarchaeota	k__Archaea|p__Korarchaeota|c__Korarchaeota_noname|o__Korarchaeota_noname|f__Korarchaeota_noname
521011	best	Methanosphaerula palustris E1-9c	k__Archaea|p__Euryarchaeota|c__Methanomicrobia|o__Methanomicrobiales|f__Methanoregulaceae|g__Methanosphaerula|s__Methanosphaerula_palustris|t__GCF_000021965
521045	best	Kosmotoga olearia TBF 19.5.1	k__Bacteria|p__Thermotogae|c__Thermotogae|o__Thermotogales|f__Thermotogaceae|g__Kosmotoga|s__Kosmotoga_olearia|t__GCF_000023325
521095	best	Atopobium parvulum DSM 20469	k__Bacteria|p__Actinobacteria|c__Actinobacteria|o__Coriobacteriales|f__Coriobacteriaceae|g__Atopobium|s__Atopobium_parvulum|t__GCF_000024225
521096	best	Tsukamurella paurometabola DSM 20162	k__Bacteria|p__Actinobacteria|c__Actinobacteria|o__Actinomycetales|f__Tsukamurellaceae|g__Tsukamurella|s__Tsukamurella_paurometabola|t__GCF_000092225
521674	best	Planctopirus limnophila DSM 3776	k__Bacteria|p__Planctomycetes|c__Planctomycetia|o__Planctomycetales|f__Planctomycetaceae|g__Planctomyces|s__Planctomyces_limnophilus|t__GCF_000092105
522373	best	Stenotrophomonas maltophilia K279a	k__Bacteria|p__Proteobacteria|c__Gammaproteobacteria|o__Xanthomonadales|f__Xanthomonadaceae|g__Stenotrophomonas|s__Stenotrophomonas_maltophilia|t__GCF_000072485
522772	best	Denitrovibrio acetiphilus DSM 12809	k__Bacteria|p__Deferribacteres|c__Deferribacteres|o__Deferribacterales|f__Deferribacteraceae|g__Denitrovibrio|s__Denitrovibrio_acetiphilus|t__GCF_000025725
523791	best	Kangiella koreensis DSM 16069	k__Bacteria|p__Proteobacteria|c__Gammaproteobacteria|o__Oceanospirillales|f__Alcanivoracaceae|g__Kangiella|s__Kangiella_koreensis|t__GCF_000024085
523794	best	Leptotrichia buccalis C-1013-b	k__Bacteria|p__Fusobacteria|c__Fusobacteriia|o__Fusobacteriales|f__Leptotrichiaceae|g__Leptotrichia|s__Leptotrichia_buccalis|t__GCF_000023905
523846	best	Methanothermus fervidus DSM 2088	k__Archaea|p__Euryarchaeota|c__Methanobacteria|o__Methanobacteriales|f__Methanothermaceae|g__Methanothermus|s__Methanothermus_fervidus|t__GCF_000166095
523850	best	Thermococcus onnurineus NA1	k__Archaea|p__Euryarchaeota|c__Thermococci|o__Thermococcales|f__Thermococcaceae|g__Thermococcus|s__Thermococcus_onnurineus|t__GCF_000018365
525264	best	Corynebacterium pseudogenitalium ATCC 33035	k__Bacteria|p__Actinobacteria|c__Actinobacteria|o__Actinomycetales|f__Corynebacteriaceae|g__Corynebacterium|s__Corynebacterium_pseudogenitalium|t__GCF_000156615
525903	best	Thermanaerovibrio acidaminovorans DSM 6589	k__Bacteria|p__Synergistetes|c__Synergistia|o__Synergistales|f__Synergistaceae|g__Thermanaerovibrio|s__Thermanaerovibrio_acidaminovorans|t__GCF_000024905
526218	best	Sebaldella termitidis ATCC 33386	k__Bacteria|p__Fusobacteria|c__Fusobacteriia|o__Fusobacteriales|f__Leptotrichiaceae|g__Sebaldella|s__Sebaldella_termitidis|t__GCF_000024405
526222	best	Desulfovibrio salexigens DSM 2638	k__Bacteria|p__Proteobacteria|c__Deltaproteobacteria|o__Desulfovibrionales|f__Desulfovibrionaceae|g__Desulfovibrio|s__Desulfovibrio_salexigens|t__GCF_000023445
526224	best	Brachyspira murdochii DSM 12563	k__Bacteria|p__Spirochaetes|c__Spirochaetia|o__Spirochaetales|f__Brachyspiraceae|g__Brachyspira|s__Brachyspira_murdochii|t__GCF_000092845
526226	best	Gordonia bronchialis DSM 43247	k__Bacteria|p__Actinobacteria|c__Actinobacteria|o__Actinomycetales|f__Gordoniaceae|g__Gordonia|s__Gordonia_bronchialis|t__GCF_000024785
529120	best	Alteromonas macleodii ATCC 27126	k__Bacteria|p__Proteobacteria|c__Gammaproteobacteria|o__Alteromonadales|f__Alteromonadaceae|g__Alteromonas|s__Alteromonas_macleodii|t__GCF_000172635
529709	best	Pyrococcus yayanosii CH1	k__Archaea|p__Euryarchaeota|c__Thermococci|o__Thermococcales|f__Thermococcaceae|g__Pyrococcus|s__Pyrococcus_yayanosii|t__GCF_000215995
535289	best	Acidovorax ebreus TPSY	k__Bacteria|p__Proteobacteria|c__Betaproteobacteria|o__Burkholderiales|f__Comamonadaceae|g__Acidovorax|s__Acidovorax_ebreus|t__GCF_000022305
54120	best	Methanolacinia petrolearia	k__Archaea|p__Euryarchaeota|c__Methanomicrobia|o__Methanomicrobiales|f__Methanomicrobiaceae|g__Methanoplanus|s__Methanoplanus_petrolearius
543371	best	Thermoanaerobacterales Family III. Incertae Sedis	k__Bacteria|p__Firmicutes|c__Clostridia|o__Thermoanaerobacterales|f__Thermoanaerobacterales_Family_III_Incertae_Sedis
543372	best	Thermoanaerobacterales Family IV. Incertae Sedis	k__Bacteria|p__Firmicutes|c__Clostridia|o__Thermoanaerobacterales|f__Thermoanaerobacterales_Family_IV_Incertae_Sedis
543526	best	Haloterrigena turkmenica DSM 5511	k__Archaea|p__Euryarchaeota|c__Halobacteria|o__Halobacteriales|f__Halobacteriaceae|g__Haloterrigena|s__Haloterrigena_turkmenica|t__GCF_000025325
546268	best	Neisseria subflava NJ9703	k__Bacteria|p__Proteobacteria|c__Betaproteobacteria|o__Neisseriales|f__Neisseriaceae|g__Neisseria|s__Neisseria_subflava|t__GCF_000173955
546269	best	Filifactor alocis ATCC 35896	k__Bacteria|p__Firmicutes|c__Clostridia|o__Clostridiales|f__Peptostreptococcaceae|g__Filifactor|s__Filifactor_alocis|t__GCF_000163895
546273	best	Veillonella dispar ATCC 17748	k__Bacteria|p__Firmicutes|c__Negativicutes|o__Selenomonadales|f__Veillonellaceae|g__Veillonella|s__Veillonella_dispar|t__GCF_000160015
546414	best	Deinococcus deserti VCD115	k__Bacteria|p__Deinococcus_Thermus|c__Deinococci|o__Deinococcales|f__Deinococcaceae|g__Deinococcus|s__Deinococcus_deserti|t__GCF_000020685
547558	best	Methanohalophilus mahii DSM 5219	k__Archaea|p__Euryarchaeota|c__Methanomicrobia|o__Methanosarcinales|f__Methanosarcinaceae|g__Methanohalophilus|s__Methanohalophilus_mahii|t__GCF_000025865
547559	best	Natrialba magadii ATCC 43099	k__Archaea|p__Euryarchaeota|c__Halobacteria|o__Halobacteriales|f__Halobacteriaceae|g__Natrialba|s__Natrialba_magadii|t__GCF_000337875
552811	best	Dehalogenimonas lykanthroporepellens BL-DC-9	k__Bacteria|p__Chloroflexi|c__Dehalococcoidia|o__Dehalococcoidia_noname|f__Dehalococcoidia_noname|g__Dehalogenimonas|s__Dehalogenimonas_lykanthroporepellens|t__GCF_000143165
553206	best	Corynebacterium tuberculostearicum SK141	k__Bacteria|p__Actinobacteria|c__Actinobacteria|o__Actinomycetales|f__Corynebacteriaceae|g__Corynebacterium|s__Corynebacterium_tuberculostearicum|t__GCF_000175635
553217	best	Enhydrobacter aerosaccus SK60	k__Bacteria|p__Proteobacteria|c__Gammaproteobacteria|o__Pseudomonadales|f__Moraxellaceae|g__Enhydrobacter|s__Enhydrobacter_aerosaccus|t__GCF_000175915
555079	best	Thermosediminibacter oceani DSM 16646	k__Bacteria|p__Firmicutes|c__Clostridia|o__Thermoanaerobacterales|f__Thermoanaerobacterales_Family_III_Incertae_Sedis|g__Thermosediminibacter|s__Thermosediminibacter_oceani|t__GCF_000144645
557598	best	Laribacter hongkongensis HLHK9	k__Bacteria|p__Proteobacteria|c__Betaproteobacteria|o__Neisseriales|f__Neisseriaceae|g__Laribacter|s__Laribacter_hongkongensis|t__GCF_000021025
559292	best	Saccharomyces cerevisiae S288c	k__Eukaryota|p__Ascomycota|c__Saccharomycetes|o__Saccharomycetales|f__Saccharomycetaceae|g__Saccharomyces|s__Saccharomyces_cerevisiae|t__GCA_000146045
563032	best	Rothia dentocariosa M567	k__Bacteria|p__Actinobacteria|c__Actinobacteria|o__Actinomycetales|f__Micrococcaceae|g__Rothia|s__Rothia_dentocariosa|t__GCF_000143585
563040	best	Sulfurimonas autotrophica DSM 16294	k__Bacteria|p__Proteobacteria|c__Epsilonproteobacteria|o__Campylobacterales|f__Helicobacteraceae|g__Sulfurimonas|s__Sulfurimonas_autotrophica|t__GCF_000147355
563769	best	Stx2-converting phage 1717	k__Viruses|p__Viruses_noname|c__Viruses_noname|o__Caudovirales|f__Siphoviridae|g__Lambdalikevirus|s__Stx2_converting_phage_1717|t__PRJNA32213
56780	best	Syntrophus aciditrophicus SB	k__Bacteria|p__Proteobacteria|c__Deltaproteobacteria|o__Syntrophobacterales|f__Syntrophaceae|g__Syntrophus|s__Syntrophus_aciditrophicus|t__GCF_000013405
568815	best	Brucella microti CCM 4915	k__Bacteria|p__Proteobacteria|c__Alphaproteobacteria|o__Rhizobiales|f__Brucellaceae|g__Brucella|s__Brucella_microti|t__GCF_000022745
568816	best	Acidaminococcus intestini RyC-MR95	k__Bacteria|p__Firmicutes|c__Negativicutes|o__Selenomonadales|f__Acidaminococcaceae|g__Acidaminococcus|s__Acidaminococcus_intestini|t__GCF_000230275
572265	best	Candidatus Hamiltonella defensa 5AT (Acyrthosiphon pisum)	k__Bacteria|p__Proteobacteria|c__Gammaproteobacteria|o__Enterobacteriales|f__Enterobacteriaceae|g__Candidatus_Hamiltonella|s__Candidatus_Hamiltonella_defensa|t__GCF_000021705
572478	best	Vulcanisaeta distributa DSM 14429	k__Archaea|p__Crenarchaeota|c__Thermoprotei|o__Thermoproteales|f__Thermoproteaceae|g__Vulcanisaeta|s__Vulcanisaeta_distributa|t__GCF_000148385
572546	best	Archaeoglobus profundus DSM 5631	k__Archaea|p__Euryarchaeota|c__Archaeoglobi|o__Archaeoglobales|f__Archaeoglobaceae|g__Archaeoglobus|s__Archaeoglobus_profundus|t__GCF_000025285
572547	best	Aminobacterium colombiense DSM 12261	k__Bacteria|p__Synergistetes|c__Synergistia|o__Synergistales|f__Synergistaceae|g__Aminobacterium|s__Aminobacterium_colombiense|t__GCF_000025885
573064	best	Methanocaldococcus fervens AG86	k__Archaea|p__Euryarchaeota|c__Methanococci|o__Methanococcales|f__Methanocaldococcaceae|g__Methanocaldococcus|s__Methanocaldococcus_fervens|t__GCF_000023985
573065	best	Asticcacaulis excentricus CB 48	k__Bacteria|p__Proteobacteria|c__Alphaproteobacteria|o__Caulobacterales|f__Caulobacteraceae|g__Asticcacaulis|s__Asticcacaulis_excentricus|t__GCF_000175215
573413	best	Spirochaeta smaragdinae DSM 11293	k__Bacteria|p__Spirochaetes|c__Spirochaetia|o__Spirochaetales|f__Spirochaetaceae|g__Spirochaeta|s__Spirochaeta_smaragdinae|t__GCF_000143985
574556	best	Anaplasma centrale str. Israel	k__Bacteria|p__Proteobacteria|c__Alphaproteobacteria|o__Rickettsiales|f__Anaplasmataceae|g__Anaplasma|s__Anaplasma_centrale|t__GCF_000024505
575540	best	Isosphaera pallida ATCC 43644	k__Bacteria|p__Planctomycetes|c__Planctomycetia|o__Planctomycetales|f__Planctomycetaceae|g__Isosphaera|s__Isosphaera_pallida|t__GCF_000186345
577650	best	Desulfobulbus propionicus DSM 2032	k__Bacteria|p__Proteobacteria|c__Deltaproteobacteria|o__Desulfobacterales|f__Desulfobulbaceae|g__Desulfobulbus|s__Desulfobulbus_propionicus|t__GCF_000186885
580331	best	Thermoanaerobacter italicus Ab9	k__Bacteria|p__Firmicutes|c__Clostridia|o__Thermoanaerobacterales|f__Thermoanaerobacteraceae|g__Thermoanaerobacter|s__Thermoanaerobacter_italicus|t__GCF_000025645
582402	best	Hirschia baltica ATCC 49814	k__Bacteria|p__Proteobacteria|c__Alphaproteobacteria|o__Rhodobacterales|f__Hyphomonadaceae|g__Hirschia|s__Hirschia_baltica|t__GCF_000023785
582744	best	Methylovorus glucosetrophus SIP3-4	k__Bacteria|p__Proteobacteria|c__Betaproteobacteria|o__Methylophilales|f__Methylophilaceae|g__Methylovorus|s__Methylovorus_glucosotrophus|t__GCF_000023745
583345	best	Methylotenera mobilis JLW8	k__Bacteria|p__Proteobacteria|c__Betaproteobacteria|o__Methylophilales|f__Methylophilaceae|g__Methylotenera|s__Methylotenera_mobilis|t__GCF_000023705
583355	best	Coraliomargarita akajimensis DSM 45221	k__Bacteria|p__Verrucomicrobia|c__Opitutae|o__Puniceicoccales|f__Puniceicoccaceae|g__Coraliomargarita|s__Coraliomargarita_akajimensis|t__GCF_000025905
583358	best	Thermoanaerobacter mathranii subsp. mathranii str. A3	k__Bacteria|p__Firmicutes|c__Clostridia|o__Thermoanaerobacterales|f__Thermoanaerobacteraceae|g__Thermoanaerobacter|s__Thermoanaerobacter_mathranii|t__GCF_000092965
590168	best	Thermotoga naphthophila RKU-10	k__Bacteria|p__Thermotogae|c__Thermotogae|o__Thermotogales|f__Thermotogaceae|g__Thermotoga|s__Thermotoga_naphthophila|t__GCF_000025105
591001	best	Acidaminococcus fermentans DSM 20731	k__Bacteria|p__Firmicutes|c__Negativicutes|o__Selenomonadales|f__Acidaminococcaceae|g__Acidaminococcus|s__Acidaminococcus_fermentans|t__GCF_000025305
591019	best	Staphylothermus hellenicus DSM 12710	k__Archaea|p__Crenarchaeota|c__Thermoprotei|o__Desulfurococcales|f__Desulfurococcaceae|g__Staphylothermus|s__Staphylothermus_hellenicus|t__GCF_000092465
593117	best	Thermococcus gammatolerans EJ3	k__Archaea|p__Euryarchaeota|c__Thermococci|o__Thermococcales|f__Thermococcaceae|g__Thermococcus|s__Thermococcus_gammatolerans|t__GCF_000022365
593907	best	Cellulomonas gilvus ATCC 13127	k__Bacteria|p__Actinobacteria|c__Actinobacteria|o__Actinomycetales|f__Cellulomonadaceae|g__Cellulomonas|s__Cellvibrio_gilvus|t__GCF_000218545
595494	best	Tolumonas auensis DSM 9187	k__Bacteria|p__Proteobacteria|c__Gammaproteobacteria|o__Aeromonadales|f__Aeromonadaceae|g__Tolumonas|s__Tolumonas_auensis|t__GCF_000023065
596315	best	Peptostreptococcus stomatis DSM 17678	k__Bacteria|p__Firmicutes|c__Clostridia|o__Clostridiales|f__Peptostreptococcaceae|g__Peptostreptococcus|s__Peptostreptococcus_stomatis|t__GCF_000147675
598659	best	Nautilia profundicola AmH	k__Bacteria|p__Proteobacteria|c__Epsilonproteobacteria|o__Nautiliales|f__Nautiliaceae|g__Nautilia|s__Nautilia_profundicola|t__GCF_000021725
604354	best	Thermococcus sibiricus MM 739	k__Archaea|p__Euryarchaeota|c__Thermococci|o__Thermococcales|f__Thermococcaceae|g__Thermococcus|s__Thermococcus_sibiricus|t__GCF_000022545
608506	best	Caldicellulosiruptor obsidiansis OB47	k__Bacteria|p__Firmicutes|c__Clostridia|o__Thermoanaerobacterales|f__Thermoanaerobacterales_Family_III_Incertae_Sedis|g__Caldicellulosiruptor|s__Caldicellulosiruptor_obsidiansis|t__GCF_000145215
632516	best	Caldicellulosiruptor lactoaceticus 6A	k__Bacteria|p__Firmicutes|c__Clostridia|o__Thermoanaerobacterales|f__Thermoanaerobacterales_Family_III_Incertae_Sedis|g__Caldicellulosiruptor|s__Caldicellulosiruptor_lactoaceticus|t__GCF_000193435
632772	best	Rhodococcus opacus B4	k__Bacteria|p__Actinobacteria|c__Actinobacteria|o__Actinomycetales|f__Nocardiaceae|g__Rhodococcus|s__Rhodococcus_opacus|t__GCF_000010805
633149	best	Brevundimonas subvibrioides ATCC 15264	k__Bacteria|p__Proteobacteria|c__Alphaproteobacteria|o__Caulobacterales|f__Caulobacteraceae|g__Brevundimonas|s__Brevundimonas_subvibrioides|t__GCF_000144605
634177	best	Komagataeibacter medellinensis NBRC 3288	k__Bacteria|p__Proteobacteria|c__Alphaproteobacteria|o__Rhodospirillales|f__Acetobacteraceae|g__Gluconacetobacter|s__Gluconacetobacter_xylinus|t__GCF_000182745
634500	best	Erwinia billingiae Eb661	k__Bacteria|p__Proteobacteria|c__Gammaproteobacteria|o__Enterobacteriales|f__Enterobacteriaceae|g__Erwinia|s__Erwinia_billingiae|t__GCF_000196615
634504	best	Bartonella grahamii as4aup	k__Bacteria|p__Proteobacteria|c__Alphaproteobacteria|o__Rhizobiales|f__Bartonellaceae|g__Bartonella|s__Bartonella_grahamii|t__GCF_000022725
635013	best	Thermincola potens JR	k__Bacteria|p__Firmicutes|c__Clostridia|o__Clostridiales|f__Peptococcaceae|g__Thermincola|s__Thermincola_potens|t__GCF_000092945
637389	best	Acidithiobacillus caldus ATCC 51756	k__Bacteria|p__Proteobacteria|c__Gammaproteobacteria|o__Acidithiobacillales|f__Acidithiobacillaceae|g__Acidithiobacillus|s__Acidithiobacillus_caldus|t__GCF_000175575
637905	best	Shewanella violacea DSS12	k__Bacteria|p__Proteobacteria|c__Gammaproteobacteria|o__Alteromonadales|f__Shewanellaceae|g__Shewanella|s__Shewanella_violacea|t__GCF_000091325
637910	best	Citrobacter rodentium ICC168	k__Bacteria|p__Proteobacteria|c__Gammaproteobacteria|o__Enterobacteriales|f__Enterobacteriaceae|g__Citrobacter|s__Citrobacter_rodentium|t__GCF_000027085
639282	best	Deferribacter desulfuricans SSM1	k__Bacteria|p__Deferribacteres|c__Deferribacteres|o__Deferribacterales|f__Deferribacteraceae|g__Deferribacter|s__Deferribacter_desulfuricans|t__GCF_000010985
639283	best	Starkeya novella DSM 506	k__Bacteria|p__Proteobacteria|c__Alphaproteobacteria|o__Rhizobiales|f__Xanthobacteraceae|g__Starkeya|s__Starkeya_novella|t__GCF_000092925
640081	best	Dechlorosoma suillum PS	k__Bacteria|p__Proteobacteria|c__Betaproteobacteria|o__Rhodocyclales|f__Rhodocyclaceae|g__Azospira|s__Azospira_oryzae|t__GCF_000236665
640131	best	Klebsiella variicola At-22	k__Bacteria|p__Proteobacteria|c__Gammaproteobacteria|o__Enterobacteriales|f__Enterobacteriaceae|g__Klebsiella|s__Klebsiella_variicola|t__GCF_000025465
640132	best	Segniliparus rotundus DSM 44985	k__Bacteria|p__Actinobacteria|c__Actinobacteria|o__Actinomycetales|f__Segniliparaceae|g__Segniliparus|s__Segniliparus_rotundus|t__GCF_000092825
640513	best	Enterobacter asburiae LF7a	k__Bacteria|p__Proteobacteria|c__Gammaproteobacteria|o__Enterobacteriales|f__Enterobacteriaceae|g__Enterobacter|s__Enterobacter_asburiae|t__GCF_000224675
643561	best	Acidovorax avenae subsp. avenae ATCC 19860	k__Bacteria|p__Proteobacteria|c__Betaproteobacteria|o__Burkholderiales|f__Comamonadaceae|g__Acidovorax|s__Acidovorax_avenae|t__GCF_000176855
643562	best	Desulfovibrio aespoeensis Aspo-2	k__Bacteria|p__Proteobacteria|c__Deltaproteobacteria|o__Desulfovibrionales|f__Desulfovibrionaceae|g__Desulfovibrio|s__Desulfovibrio_aespoeensis|t__GCF_000176915
643648	best	Syntrophothermus lipocalidus DSM 12680	k__Bacteria|p__Firmicutes|c__Clostridia|o__Clostridiales|f__Syntrophomonadaceae|g__Syntrophothermus|s__Syntrophothermus_lipocalidus|t__GCF_000092405
644283	best	Micromonospora aurantiaca ATCC 27029	k__Bacteria|p__Actinobacteria|c__Actinobacteria|o__Actinomycetales|f__Micromonosporaceae|g__Micromonospora|s__Micromonospora_aurantiaca|t__GCF_000145235
644284	best	Arcanobacterium haemolyticum DSM 20595	k__Bacteria|p__Actinobacteria|c__Actinobacteria|o__Actinomycetales|f__Actinomycetaceae|g__Arcanobacterium|s__Arcanobacterium_haemolyticum|t__GCF_000092365
644295	best	Methanohalobium evestigatum Z-7303	k__Archaea|p__Euryarchaeota|c__Methanomicrobia|o__Methanosarcinales|f__Methanosarcinaceae|g__Methanohalobium|s__Methanohalobium_evestigatum|t__GCF_000196655
645127	best	Corynebacterium kroppenstedtii DSM 44385	k__Bacteria|p__Actinobacteria|c__Actinobacteria|o__Actinomycetales|f__Corynebacteriaceae|g__Corynebacterium|s__Corynebacterium_kroppenstedtii|t__GCF_000023145
645991	best	Syntrophobotulus glycolicus DSM 8271	k__Bacteria|p__Firmicutes|c__Clostridia|o__Clostridiales|f__Peptococcaceae|g__Syntrophobotulus|s__Syntrophobotulus_glycolicus|t__GCF_000190635
647113	best	Methanothermococcus okinawensis IH1	k__Archaea|p__Euryarchaeota|c__Methanococci|o__Methanococcales|f__Methanococcaceae|g__Methanothermococcus|s__Methanothermococcus_okinawensis|t__GCF_000179575
649349	best	Leadbetterella byssophila DSM 17132	k__Bacteria|p__Bacteroidetes|c__Cytophagia|o__Cytophagales|f__Cytophagaceae|g__Leadbetterella|s__Leadbetterella_byssophila|t__GCF_000166395
649638	best	Truepera radiovictrix DSM 17093	k__Bacteria|p__Deinococcus_Thermus|c__Deinococci|o__Deinococcales|f__Trueperaceae|g__Truepera|s__Truepera_radiovictrix|t__GCF_000092425
649639	best	Bacillus cellulosilyticus DSM 2522	k__Bacteria|p__Firmicutes|c__Bacilli|o__Bacillales|f__Bacillaceae|g__Bacillus|s__Bacillus_cellulosilyticus|t__GCF_000177235
653045	best	Streptomyces violaceusniger Tu 4113	k__Bacteria|p__Actinobacteria|c__Actinobacteria|o__Actinomycetales|f__Streptomycetaceae|g__Streptomyces|s__Streptomyces_violaceusniger|t__GCF_000147815
653733	best	Desulfurispirillum indicum S5	k__Bacteria|p__Chrysiogenetes|c__Chrysiogenetes|o__Chrysiogenales|f__Chrysiogenaceae|g__Desulfurispirillum|s__Desulfurispirillum_indicum|t__GCF_000177635
655815	best	Zunongwangia profunda SM-A87	k__Bacteria|p__Bacteroidetes|c__Flavobacteriia|o__Flavobacteriales|f__Flavobacteriaceae|g__Zunongwangia|s__Zunongwangia_profunda|t__GCF_000023465
660470	best	Mesotoga prima MesG1.Ag.4.2	k__Bacteria|p__Thermotogae|c__Thermotogae|o__Thermotogales|f__Thermotogaceae|g__Mesotoga|s__Mesotoga_prima|t__GCF_000147715
661410	best	Methylobacterium extorquens DM4	k__Bacteria|p__Proteobacteria|c__Alphaproteobacteria|o__Rhizobiales|f__Methylobacteriaceae|g__Methylobacterium|s__Methylobacterium_extorquens|t__GCF_000083545
66219	best	Lachnoclostridium phytofermentans	k__Bacteria|p__Firmicutes|c__Clostridia|o__Clostridiales|f__Clostridiaceae|g__Clostridium|s__Clostridium_phytofermentans
[truncated: 100 more rows]
